# Supplementary material for: The proteomic landscape of trophoblasts unravels calcium-dependent syncytialization processes and beta-chorionic gonadotropin (ß-hCG) production
Source: Reprod Biol Endocrinol. 2025 Mar 4;23:33. doi: 10.1186/s12958-025-01362-7 (PMC11877844; doi:10.1186/s12958-025-01362-7)
Supplement: Supplementary file 1 — Supplementary Material 1: Supplement Table 1: Proteome Discoverer 3.0 result export of BeWo cell lysates +/- FSK (4 replicates) cultured with normal calcium (0.94 mM). Overview of all identified proteins and of dysregulated proteins with corresponding experimental q-value, program specific peptide score, protein coverage, peptide count, peptide spectrum matches, unique peptides, amino acid count, molecular weight, sequence score, abundance ratios, (adjusted) abundance ratio p-values, abundance ratios variability, grouped abundances, sample specific abundances, normalized abundances, normalized abundances, samples in which the protein was found, protein groups. [file 12958_2025_1362_MOESM1_ESM.xlsx]

## Sheet: all proteins
Checked	Protein FDR Confidence: Combined	Master	Accession	Description	Exp. q-value: Combined	Sum PEP Score	Coverage [%]	# Peptides	# PSMs	# Unique Peptides	# AAs	MW [kDa]	calc. pI	Score Sequest HT: Sequest HT	# Peptides (by Search Engine): Sequest HT	# Razor Peptides	Abundance Ratio: (1 Ca N DMSO) / (2 Ca N FORSK)	Abundance Ratio P-Value: (1 Ca N DMSO) / (2 Ca N FORSK)	Abundance Ratio Adj. P-Value: (1 Ca N DMSO) / (2 Ca N FORSK)	Abundance Ratio Variability [%]: (1 Ca N DMSO) / (2 Ca N FORSK)	Abundances (Grouped): 1 Ca N DMSO	Abundances (Grouped): 2 Ca N FORSK	Abundances (Scaled): F3: Sample, 1 Ca N DMSO, ca norm dmso	Abundances (Scaled): F5: Sample, 1 Ca N DMSO, ca norm dmso	Abundances (Scaled): F19: Sample, 1 Ca N DMSO, ca norm dmso	Abundances (Scaled): F21: Sample, 1 Ca N DMSO, ca norm dmso	Abundances (Scaled): F7: Sample, 2 Ca N FORSK, ca norm forsk	Abundances (Scaled): F9: Sample, 2 Ca N FORSK, ca norm forsk	Abundances (Scaled): F23: Sample, 2 Ca N FORSK, ca norm forsk	Abundances (Scaled): F32: Sample, 2 Ca N FORSK, ca norm forsk	Abundances (Normalized): F3: Sample, 1 Ca N DMSO, ca norm dmso	Abundances (Normalized): F5: Sample, 1 Ca N DMSO, ca norm dmso	Abundances (Normalized): F19: Sample, 1 Ca N DMSO, ca norm dmso	Abundances (Normalized): F21: Sample, 1 Ca N DMSO, ca norm dmso	Abundances (Normalized): F7: Sample, 2 Ca N FORSK, ca norm forsk	Abundances (Normalized): F9: Sample, 2 Ca N FORSK, ca norm forsk	Abundances (Normalized): F23: Sample, 2 Ca N FORSK, ca norm forsk	Abundances (Normalized): F32: Sample, 2 Ca N FORSK, ca norm forsk	Abundances Count: F3: Sample, 1 Ca N DMSO, ca norm dmso	Abundances Count: F5: Sample, 1 Ca N DMSO, ca norm dmso	Abundances Count: F19: Sample, 1 Ca N DMSO, ca norm dmso	Abundances Count: F21: Sample, 1 Ca N DMSO, ca norm dmso	Abundances Count: F7: Sample, 2 Ca N FORSK, ca norm forsk	Abundances Count: F9: Sample, 2 Ca N FORSK, ca norm forsk	Abundances Count: F23: Sample, 2 Ca N FORSK, ca norm forsk	Abundances Count: F32: Sample, 2 Ca N FORSK, ca norm forsk	Found in Sample: F3: Sample, 1 Ca N DMSO, ca norm dmso	Found in Sample: F5: Sample, 1 Ca N DMSO, ca norm dmso	Found in Sample: F19: Sample, 1 Ca N DMSO, ca norm dmso
FALSE	High	Master Protein	Q9BXS4	Transmembrane protein 59 OS=Homo sapiens OX=9606 GN=TMEM59 PE=1 SV=1	0	9.41	13	3	3	3	323	36.2	5.1	7.73	3	0	100	1e-17	4.65402e-16		200		545.2	254.8							957968	447674							1	1							High	Peak Found	n/a
FALSE	High	Master Protein Candidate	Q8N339	Metallothionein-1M OS=Homo sapiens OX=9606 GN=MT1M PE=1 SV=2	0.005	4.842	20	1	1	1	61	6.1	7.69	2.81	1	0	100	1e-17	4.65402e-16		200		800								328444								1								High	n/a	n/a
FALSE	High	Master Protein	P29597	Non-receptor tyrosine-protein kinase TYK2 OS=Homo sapiens OX=9606 GN=TYK2 PE=1 SV=3	0	9.184	3	2	2	2	1187	133.6	7.15	5.94	2	0	100	1e-17	4.65402e-16		200		499.1		300.9						302561		182396						1		1						High	n/a	Peak Found
FALSE	High	Master Protein	Q7Z5N4	Protein sidekick-1 OS=Homo sapiens OX=9606 GN=SDK1 PE=2 SV=3	0.001	6.702	2	2	2	2	2213	242	6.39	7.39	2	0	100	1e-17	4.65402e-16		200			183.3	616.7							169100	569025							1	1						n/a	Peak Found	High
FALSE	High	Master Protein	Q9NXF8	Palmitoyltransferase ZDHHC7 OS=Homo sapiens OX=9606 GN=ZDHHC7 PE=1 SV=2	0.005	4.863	6	1	1	1	308	35.1	7.94	4.22	1	0	100	1e-17	4.65402e-16		200		800								267514								1								High	n/a	n/a
FALSE	High	Master Protein	Q7Z401	C-myc promoter-binding protein OS=Homo sapiens OX=9606 GN=DENND4A PE=1 SV=2	0	8.594	2	3	3	2	1863	209.1	7.31	7.53	3	0	100	1e-17	4.65402e-16		200		603.4			196.6					289329			94262					1			1					High	Peak Found	High
FALSE	High	Master Protein	Q14194	Dihydropyrimidinase-related protein 1 OS=Homo sapiens OX=9606 GN=CRMP1 PE=1 SV=1	0	21.115	8	4	47	1	572	62.1	7.03	146.12	4	0	100	1e-17	4.65402e-16	80.79	199.7	0.3	557.3		241.2		0.3	1.2			5.76641e+07		2.49593e+07		28098.5	127089			1		1		1	1			High	n/a	High
FALSE	High	Master Protein Candidate	P80297	Metallothionein-1X OS=Homo sapiens OX=9606 GN=MT1X PE=1 SV=1	0.005	4.842	20	1	1	1	61	6.1	7.96	2.81	1	0	100	1e-17	4.65402e-16		200		800								328444								1								High	n/a	n/a
FALSE	High	Master Protein	Q96L93	Kinesin-like protein KIF16B OS=Homo sapiens OX=9606 GN=KIF16B PE=1 SV=2	0	16.253	3	3	18	1	1317	151.9	6.16	44.49	3	0	100	1e-17	4.65402e-16		200		800								83320								1								High	High	High
FALSE	High	None	Q14765	Signal transducer and activator of transcription 4 OS=Homo sapiens OX=9606 GN=STAT4 PE=1 SV=1	0.002	6.068	2	1	3	1	748	85.9	6.65	5.67	1	0	100	1e-17	4.65402e-16		200			333.6		466.4						1.58703e+06		2.21851e+06						1		1					High	High	n/a
FALSE	High	Master Protein	Q8IWY9	Codanin-1 OS=Homo sapiens OX=9606 GN=CDAN1 PE=1 SV=4	0.002	5.813	1	1	1	1	1227	134	6.77	4.1	1	0	100	1e-17	4.65402e-16		200		800								229063								1								High	n/a	n/a
FALSE	High	Master Protein Candidate	P04732	Metallothionein-1E OS=Homo sapiens OX=9606 GN=MT1E PE=1 SV=1	0.005	4.842	20	1	1	1	61	6	7.96	2.81	1	0	100	1e-17	4.65402e-16		200		800								328444								1								High	n/a	n/a
FALSE	High	None	P16415	Zinc finger protein 823 OS=Homo sapiens OX=9606 GN=ZNF823 PE=2 SV=2	0.002	6.027	2	1	3	1	610	70.2	8.72	6.35	1	0	100	1e-17	4.65402e-16		200		800								83849.7								1								High	n/a	n/a
FALSE	High	Master Protein	O75746	Electrogenic aspartate/glutamate antiporter SLC25A12, mitochondrial OS=Homo sapiens OX=9606 GN=SLC25A12 PE=1 SV=2	0	42.246	13	10	155	1	678	74.7	8.38	371.81	10	0	100	1e-17	4.65402e-16		200		596.5		203.5						1.48695e+06		507282						1		1						High	High	High
FALSE	High	Master Protein	O60825	6-phosphofructo-2-kinase/fructose-2,6-bisphosphatase 2 OS=Homo sapiens OX=9606 GN=PFKFB2 PE=1 SV=2	0	14.335	8	4	7	2	505	58.4	8.38	14.79	4	0	100	1e-17	4.65402e-16		200					800								1.20437e+06								1					n/a	High	n/a
FALSE	High	Master Protein	Q96RK0	Protein capicua homolog OS=Homo sapiens OX=9606 GN=CIC PE=1 SV=2	0.008	4.344	1	1	5	1	1608	163.7	8.56	12.99	1	0	100	1e-17	4.65402e-16		200		358.7		441.3						157150		193302						1		1						High	High	High
FALSE	High	Master Protein	Q9NTN3	Nucleotide sugar transporter SLC35D1 OS=Homo sapiens OX=9606 GN=SLC35D1 PE=1 SV=1	0.003	5.306	6	1	2	1	355	39.2	8.97	5.77	1	0	100	1e-17	4.65402e-16		200			498.9		301.1						135198		81603.3						1		1					n/a	High	n/a
FALSE	High	Master Protein	P10114	Ras-related protein Rap-2a OS=Homo sapiens OX=9606 GN=RAP2A PE=1 SV=1	0	80.501	61	9	67	2	183	20.6	4.82	223.59	9	0	100	1e-17	4.65402e-16		200		778.6		21.4						782777		21538.6						1		1						High	Peak Found	High
FALSE	High	Master Protein	Q8NEL9	Phospholipase DDHD1 OS=Homo sapiens OX=9606 GN=DDHD1 PE=1 SV=2	0.002	6.192	3	2	2	2	900	100.4	5.67	5.52	2	0	100	1e-17	4.65402e-16		200		686.7			113.3					1.32199e+06			218027					1			1					High	n/a	n/a
FALSE	High	None	Q86UD4	Zinc finger protein 329 OS=Homo sapiens OX=9606 GN=ZNF329 PE=1 SV=2	0.002	6.027	2	1	3	1	541	61.7	8.6	6.35	1	0	100	1e-17	4.65402e-16		200		800								83849.7								1								High	n/a	n/a
FALSE	High	None	Q96JF6	Zinc finger protein 594 OS=Homo sapiens OX=9606 GN=ZNF594 PE=2 SV=3	0.002	6.027	3	1	6	1	807	93.8	8.7	6.35	1	0	100	1e-17	4.65402e-16		200		800								83849.7								1								High	n/a	n/a
FALSE	High	Master Protein	Q6IQ32	Activity-dependent neuroprotector homeobox protein 2 OS=Homo sapiens OX=9606 GN=ADNP2 PE=1 SV=1	0.001	6.699	2	2	2	2	1131	122.8	9.16	5.53	2	0	100	1e-17	4.65402e-16		200		800								1.05226e+06								1								High	n/a	n/a
FALSE	High	Master Protein	P13640	Metallothionein-1G OS=Homo sapiens OX=9606 GN=MT1G PE=1 SV=2	0.005	4.842	19	1	1	1	62	6.1	7.96	2.81	1	0	100	1e-17	4.65402e-16		200		800								328444								1								High	n/a	n/a
FALSE	High	Master Protein	Q8IVH2	Forkhead box protein P4 OS=Homo sapiens OX=9606 GN=FOXP4 PE=1 SV=1	0.002	6.106	4	2	4	2	680	73.4	6.4	4.68	2	0	100	1e-17	4.65402e-16		200		198.8		2.8	598.4					404763		5735.29	1.21833e+06					1		1	1					High	n/a	Peak Found
FALSE	High	Master Protein	Q6IQ19	Centriole, cilia and spindle-associated protein OS=Homo sapiens OX=9606 GN=CCSAP PE=1 SV=2	0.001	7.262	12	2	4	2	270	30.2	7.84	9.5	2	0	100	1e-17	4.65402e-16		200		800								77819.9								1								High	n/a	n/a
FALSE	High	Master Protein	Q9H4K7	Mitochondrial ribosome-associated GTPase 2 OS=Homo sapiens OX=9606 GN=MTG2 PE=1 SV=1	0.004	5.184	6	1	1	1	406	43.9	9.45	5.26	1	0	100	1e-17	4.65402e-16		200				800								250411								1						n/a	n/a	High
FALSE	High	Master Protein	Q15714	TSC22 domain family protein 1 OS=Homo sapiens OX=9606 GN=TSC22D1 PE=1 SV=3	0	17.447	8	5	14	2	1073	109.6	5.64	40.64	5	0	100	1e-17	4.65402e-16		200		762.4	37.6							4.52551e+06	223206							1	1							High	High	High
FALSE	High	Master Protein	Q9H0R5	Guanylate-binding protein 3 OS=Homo sapiens OX=9606 GN=GBP3 PE=1 SV=3	0	60.355	21	8	61	1	595	68.1	6.51	206.8	8	0	100	1e-17	4.65402e-16		200		800								815929								1								High	n/a	n/a
FALSE	High	Master Protein Candidate	P02795	Metallothionein-2 OS=Homo sapiens OX=9606 GN=MT2A PE=1 SV=1	0.005	4.842	20	1	1	1	61	6	7.83	2.81	1	0	100	1e-17	4.65402e-16		200		800								328444								1								High	n/a	n/a
FALSE	High	None	Q96GE5	Zinc finger protein 799 OS=Homo sapiens OX=9606 GN=ZNF799 PE=2 SV=4	0.002	6.027	2	1	3	1	643	74.2	9.09	6.35	1	0	100	1e-17	4.65402e-16		200		800								83849.7								1								High	n/a	n/a
FALSE	High	Master Protein	Q6ZMR3	L-lactate dehydrogenase A-like 6A OS=Homo sapiens OX=9606 GN=LDHAL6A PE=1 SV=1	0	15.561	11	3	135	1	332	36.5	6.99	397.67	3	0	100	1e-17	4.65402e-16		200			800								816209								1							n/a	High	n/a
FALSE	High	Master Protein	Q9Y235	C->U-editing enzyme APOBEC-2 OS=Homo sapiens OX=9606 GN=APOBEC2 PE=1 SV=1	0	8.217	18	2	3	2	224	25.7	4.84	10.48	2	0	100	1e-17	4.65402e-16		200		800								868629								1								High	n/a	n/a
FALSE	High	Master Protein	Q659A1	Little elongation complex subunit 2 OS=Homo sapiens OX=9606 GN=ICE2 PE=1 SV=2	0	7.919	3	2	2	2	982	109.9	7.09	6.36	2	0	100	1e-17	4.65402e-16		200				800								352150								1						n/a	n/a	High
FALSE	High	None	Q9Y2A4	Zinc finger protein 443 OS=Homo sapiens OX=9606 GN=ZNF443 PE=2 SV=2	0.002	6.027	2	1	3	1	671	77.5	9.1	6.35	1	0	100	1e-17	4.65402e-16		200		800								83849.7								1								High	n/a	n/a
FALSE	High	Master Protein	O76015	Keratin, type I cuticular Ha8 OS=Homo sapiens OX=9606 GN=KRT38 PE=1 SV=3	0.005	4.878	4	2	144	1	456	50.4	4.84	267.81	2	0	100	1e-17	4.65402e-16	0	199.7	0.3	798.9					1.1			1.80328e+08					237732			1					1			High	High	High
FALSE	High	Master Protein	Q96GX2	Ataxin-7-like protein 3B OS=Homo sapiens OX=9606 GN=ATXN7L3B PE=1 SV=2	0	7.936	31	2	3	2	97	10.8	4.36	10.03	2	0	100	1e-17	4.65402e-16		200			186	463	151						424037	1.05557e+06	344353						1	1	1					n/a	High	High
FALSE	High	Master Protein	Q8TEA1	tRNA (cytosine(72)-C(5))-methyltransferase NSUN6 OS=Homo sapiens OX=9606 GN=NSUN6 PE=1 SV=1	0	12.356	7	2	3	2	469	51.7	7.96	8.36	2	0	100	1e-17	4.65402e-16		200			673.6	88.4	38						2.03253e+06	266679	114604						2	1	1					n/a	High	Peak Found
FALSE	High	Master Protein	P17540	Creatine kinase S-type, mitochondrial OS=Homo sapiens OX=9606 GN=CKMT2 PE=1 SV=2	0	24.836	17	5	34	2	419	47.5	8.19	95.39	5	0	100	1e-17	4.65402e-16		200		800								1.36624e+06								2								High	n/a	n/a
FALSE	High	Master Protein	Q5H9U9	Probable ATP-dependent RNA helicase DDX60-like OS=Homo sapiens OX=9606 GN=DDX60L PE=2 SV=2	0.002	6.483	2	2	5	1	1706	197.5	8.29	13.74	2	0	100	1e-17	4.65402e-16		200				800								165291								1						High	n/a	High
FALSE	High	None	Q9NSB2	Keratin, type II cuticular Hb4 OS=Homo sapiens OX=9606 GN=KRT84 PE=2 SV=2	0	46.245	6	9	418	0	600	64.8	7.56	772.22	9	0	0.172	1e-17	4.65402e-16	147.7	29.3	170.7	76.7	35.2		1	205	481.3		0.8	2.13293e+07	9.80077e+06		279304	5.70243e+07	1.33867e+08		216831	1	1		1	1	1		1	n/a	n/a	n/a
FALSE	High	None	P78385	Keratin, type II cuticular Hb3 OS=Homo sapiens OX=9606 GN=KRT83 PE=1 SV=2	0	13.516	3	3	25	0	493	54.2	5.64	49.65	3	0	0.172	1e-17	4.65402e-16	147.7	29.3	170.7	76.7	35.2		1	205	481.3		0.8	2.13293e+07	9.80077e+06		279304	5.70243e+07	1.33867e+08		216831	1	1		1	1	1		1	n/a	n/a	n/a
FALSE	High	None	Q14533	Keratin, type II cuticular Hb1 OS=Homo sapiens OX=9606 GN=KRT81 PE=1 SV=3	0	13.516	3	3	25	0	505	54.9	5.47	49.65	3	0	0.172	1e-17	4.65402e-16	147.7	29.3	170.7	76.7	35.2		1	205	481.3		0.8	2.13293e+07	9.80077e+06		279304	5.70243e+07	1.33867e+08		216831	1	1		1	1	1		1	n/a	n/a	n/a
FALSE	High	None	O43790	Keratin, type II cuticular Hb6 OS=Homo sapiens OX=9606 GN=KRT86 PE=1 SV=1	0	13.516	3	3	25	0	486	53.5	5.66	49.65	3	0	0.172	1e-17	4.65402e-16	147.7	29.3	170.7	76.7	35.2		1	205	481.3		0.8	2.13293e+07	9.80077e+06		279304	5.70243e+07	1.33867e+08		216831	1	1		1	1	1		1	n/a	n/a	n/a
FALSE	High	Master Protein	P63218	Guanine nucleotide-binding protein G(I)/G(S)/G(O) subunit gamma-5 OS=Homo sapiens OX=9606 GN=GNG5 PE=1 SV=3	0	18.481	63	3	30	3	68	7.3	9.85	63.12	3	0	0.078	1e-17	4.65402e-16	136.15	21.4	178.6	26.6	11.4	55.8	9.1	97.3	186	113.4	300.5	3.94093e+06	1.68575e+06	8.27267e+06	1.35348e+06	1.44382e+07	2.75998e+07	1.68233e+07	4.45949e+07	2	3	3	3	3	3	2	3	High	High	High
FALSE	High	Master Protein	Q5JSH3	WD repeat-containing protein 44 OS=Homo sapiens OX=9606 GN=WDR44 PE=1 SV=1	0.002	5.8	3	2	3	2	913	101.3	5.45	8.33	2	0	0.038	1e-17	4.65402e-16	45.24	7.3	192.7	0.1	20.7		14.3		426.5		338.4	6880.55	1.00506e+06		693750		2.07007e+07		1.64256e+07	1	1		1		1		1	Peak Found	High	n/a
FALSE	High	Master Protein	Q15208	Serine/threonine-protein kinase 38 OS=Homo sapiens OX=9606 GN=STK38 PE=1 SV=1	0.001	6.964	9	2	3	2	465	54.2	7.15	7.1	2	0	0.016	1e-17	4.65402e-16	148.47	3.2	196.8		1	22.2		133.7		643.1			24496.8	520347		3.13983e+06		1.50983e+07			1	1		1		1		n/a	Peak Found	Peak Found
FALSE	High	Master Protein	Q92619	Rho GTPase-activating protein 45 OS=Homo sapiens OX=9606 GN=ARHGAP45 PE=1 SV=2	0.002	5.777	2	2	2	2	1136	124.5	6.1	4.54	2	0	0.01	1e-17	4.65402e-16			200					529	150.2		120.8					1.49718e+06	425126		342054					1	1		1	n/a	n/a	n/a
FALSE	High	Master Protein	P60985	Keratinocyte differentiation-associated protein OS=Homo sapiens OX=9606 GN=KRTDAP PE=1 SV=1	0.009	4.212	11	1	1	1	99	11	7.42	3.24	1	0	0.01	1e-17	4.65402e-16			200					182.1	31.1	507.5	79.3					175598	29963	489365	76489					1	1	1	1	n/a	n/a	n/a
FALSE	High	Master Protein	Q70Z53	Protein FRA10AC1 OS=Homo sapiens OX=9606 GN=FRA10AC1 PE=1 SV=3	0.005	4.78	9	2	3	2	315	37.5	8.1	7.3	2	0	0.01	1e-17	4.65402e-16			200					344.6	19	436.4						413452	22798	523487						1	1	2		n/a	n/a	n/a
FALSE	High	Master Protein	O14933	Ubiquitin/ISG15-conjugating enzyme E2 L6 OS=Homo sapiens OX=9606 GN=UBE2L6 PE=1 SV=4	0.003	5.384	22	2	4	2	153	17.8	7.88	9.09	2	0	0.01	1e-17	4.65402e-16			200					800								1.62094e+06								1				High	High	n/a
FALSE	High	Master Protein	Q6NWY9	Pre-mRNA-processing factor 40 homolog B OS=Homo sapiens OX=9606 GN=PRPF40B PE=1 SV=1	0	20.838	5	4	11	2	871	99.3	6.83	31.04	4	0	0.01	1e-17	4.65402e-16			200							800								754929								1		High	n/a	n/a
FALSE	High	Master Protein	Q96GS6	Alpha/beta hydrolase domain-containing protein 17A OS=Homo sapiens OX=9606 GN=ABHD17A PE=1 SV=1	0	11.98	16	3	6	2	310	34	6.84	13.23	3	0	0.01	1e-17	4.65402e-16			200					482.8	97.5		219.7					345286	69717.2		157115					1	1		1	n/a	n/a	n/a
FALSE	High	None	Q5VVH2	Peptidyl-prolyl cis-trans isomerase FKBP1C OS=Homo sapiens OX=9606 GN=FKBP1C PE=3 SV=1	0.001	7.695	30	1	5	1	108	12.2	8.18	12.05	1	0	0.01	1e-17	4.65402e-16			200					395.8	148.3	255.9						1.05356e+06	394783	681270						1	1	1		n/a	n/a	n/a
FALSE	High	Master Protein	P82970	High mobility group nucleosome-binding domain-containing protein 5 OS=Homo sapiens OX=9606 GN=HMGN5 PE=1 SV=1	0	13.201	15	3	3	3	282	31.5	4.55	11.53	3	0	0.01	1e-17	4.65402e-16			200					11	83.2	274.6	431.1					34767.4	262427	865792	1.35903e+06					1	1	2	1	n/a	High	n/a
FALSE	High	Master Protein Candidate	Q9UNT1	Rab-like protein 2B OS=Homo sapiens OX=9606 GN=RABL2B PE=1 SV=1	0	9.878	16	2	5	2	228	26.1	4.89	13.98	2	0	0.01	1e-17	4.65402e-16			200					278.2	521.8							429224	805050							1	1			n/a	n/a	n/a
FALSE	High	Master Protein	Q99967	Cbp/p300-interacting transactivator 2 OS=Homo sapiens OX=9606 GN=CITED2 PE=1 SV=2	0.003	5.673	9	1	1	1	270	28.5	6.95	4.62	1	0	0.01	1e-17	4.65402e-16			200					800								266069								1				n/a	n/a	n/a
FALSE	High	Master Protein	Q9UBC1	NF-kappa-B inhibitor-like protein 1 OS=Homo sapiens OX=9606 GN=NFKBIL1 PE=1 SV=2	0	9.482	7	2	3	2	381	43.2	7.56	8.15	2	0	0.01	1e-17	4.65402e-16			200							800								142424								1		High	n/a	n/a
FALSE	High	Master Protein	Q9H469	F-box/LRR-repeat protein 15 OS=Homo sapiens OX=9606 GN=FBXL15 PE=1 SV=2	0	14.899	23	4	4	4	300	33	7.44	13.13	4	0	0.01	1e-17	4.65402e-16			200					800								617511								1				High	n/a	n/a
FALSE	High	Master Protein	Q13948	Protein CASP OS=Homo sapiens OX=9606 GN=CUX1 PE=1 SV=2	0	86.978	35	19	64	3	678	77.4	5.44	169.1	19	0	0.01	1e-17	4.65402e-16			200					800								833552								1				n/a	n/a	n/a
FALSE	High	Master Protein	P17028	Zinc finger protein 24 OS=Homo sapiens OX=9606 GN=ZNF24 PE=1 SV=4	0.003	5.546	7	2	2	2	368	42.1	6.21	5.23	2	0	0.01	1e-17	4.65402e-16			200					201.1			598.9					677529			2.01803e+06					1			1	n/a	n/a	n/a
FALSE	High	Master Protein	Q8WUK0	Phosphatidylglycerophosphatase and protein-tyrosine phosphatase 1 OS=Homo sapiens OX=9606 GN=PTPMT1 PE=1 SV=1	0.01	4.143	6	1	4	1	201	22.8	9.77	10.01	1	0	0.01	1e-17	4.65402e-16			200					511.7		288.3						492612		277612						1		1		n/a	n/a	n/a
FALSE	High	Master Protein	Q9BZ72	Membrane-associated phosphatidylinositol transfer protein 2 OS=Homo sapiens OX=9606 GN=PITPNM2 PE=1 SV=1	0.001	6.885	2	2	8	1	1349	148.8	7.17	19.82	2	0	0.01	1e-17	4.65402e-16			200						800								569566								1			n/a	n/a	n/a
FALSE	High	Master Protein	P51397	Death-associated protein 1 OS=Homo sapiens OX=9606 GN=DAP PE=1 SV=3	0	11.224	52	2	3	2	102	11.2	9.32	9.5	2	0	0.01	1e-17	4.65402e-16			200					594.8			205.2					1.48478e+06			512286					1			1	n/a	n/a	n/a
FALSE	High	Master Protein	O15318	DNA-directed RNA polymerase III subunit RPC7 OS=Homo sapiens OX=9606 GN=POLR3G PE=1 SV=2	0.005	4.786	10	1	2	1	223	25.9	4.63	2.8	1	0	0.01	1e-17	4.65402e-16			200					632.9		129.7	37.3					3.39962e+06		696682	200575					1		1	1	n/a	n/a	n/a
FALSE	High	None	O76013	Keratin, type I cuticular Ha6 OS=Homo sapiens OX=9606 GN=KRT36 PE=1 SV=1	0.007	4.484	2	2	134	0	467	52.2	4.94	235.32	2	0	0.01	1e-17	4.65402e-16			200					199.8	600.2							5.56297e+06	1.67117e+07							1	1			n/a	n/a	n/a
FALSE	High	Master Protein	Q96K12	Fatty acyl-CoA reductase 2 OS=Homo sapiens OX=9606 GN=FAR2 PE=1 SV=1	0.001	7.094	6	2	2	2	515	59.4	9.38	8.26	2	0	0.01	1e-17	4.65402e-16			200					800								1.24097e+06								1				High	n/a	n/a
FALSE	High	None	Q14525	Keratin, type I cuticular Ha3-II OS=Homo sapiens OX=9606 GN=KRT33B PE=1 SV=3	0.007	4.484	2	2	134	0	404	46.2	4.84	235.32	2	0	0.01	1e-17	4.65402e-16			200					199.8	600.2							5.56297e+06	1.67117e+07							1	1			n/a	n/a	n/a
FALSE	High	Master Protein	O95147	Dual specificity protein phosphatase 14 OS=Homo sapiens OX=9606 GN=DUSP14 PE=1 SV=1	0.007	4.551	8	1	3	1	198	22.2	9.57	8.81	1	0	0.01	1e-17	4.65402e-16			200					483.9		316.1						2.03952e+06		1.33254e+06						1		1		n/a	High	Peak Found
FALSE	High	Master Protein	Q9NY64	Solute carrier family 2, facilitated glucose transporter member 8 OS=Homo sapiens OX=9606 GN=SLC2A8 PE=1 SV=3	0.01	4.079	3	1	1	1	477	50.8	7.61	2.86	1	0	0.01	1e-17	4.65402e-16			200							800								100347								1		n/a	n/a	n/a
FALSE	High	Master Protein	Q9UBK7	Rab-like protein 2A OS=Homo sapiens OX=9606 GN=RABL2A PE=1 SV=1	0	9.878	16	2	5	2	228	26.1	4.89	13.98	2	0	0.01	1e-17	4.65402e-16			200					278.2	521.8							429224	805050							1	1			n/a	n/a	n/a
FALSE	High	None	Q15323	Keratin, type I cuticular Ha1 OS=Homo sapiens OX=9606 GN=KRT31 PE=1 SV=3	0.007	4.484	2	2	134	0	416	47.2	4.88	235.32	2	0	0.01	1e-17	4.65402e-16			200					199.8	600.2							5.56297e+06	1.67117e+07							1	1			n/a	n/a	n/a
FALSE	High	None	Q96L46	Calpain small subunit 2 OS=Homo sapiens OX=9606 GN=CAPNS2 PE=1 SV=2	0.007	4.568	6	1	1	1	248	27.6	5.73	3.3	1	0	0.01	1e-17	4.65402e-16			200					758.8	41.2							1.89553e+06	102791							1	1			n/a	n/a	n/a
FALSE	High	Master Protein	Q96SI1	BTB/POZ domain-containing protein KCTD15 OS=Homo sapiens OX=9606 GN=KCTD15 PE=1 SV=1	0.003	5.399	6	1	1	1	283	31.9	7.44	3.78	1	0	0.01	1e-17	4.65402e-16			200					800								440548								1				n/a	n/a	n/a
FALSE	High	Master Protein	Q03060	cAMP-responsive element modulator OS=Homo sapiens OX=9606 GN=CREM PE=1 SV=6	0	8.577	9	1	3	1	345	37	5.54	12.98	1	0	0.01	1e-17	4.65402e-16			200					800								1.0344e+06								1				n/a	n/a	n/a
FALSE	High	Master Protein	P20333	Tumor necrosis factor receptor superfamily member 1B OS=Homo sapiens OX=9606 GN=TNFRSF1B PE=1 SV=3	0	8.107	10	2	2	2	461	48.3	6.28	7.69	2	0	0.01	1e-17	4.65402e-16			200					281.6	381.6		136.9					416961	565047		202683					1	1		1	n/a	n/a	n/a
FALSE	High	Master Protein	Q8WV19	Vesicle transport protein SFT2A OS=Homo sapiens OX=9606 GN=SFT2D1 PE=1 SV=1	0.002	6.518	17	1	2	1	159	17.8	8.65	9.13	1	0	0.01	1e-17	4.65402e-16			200					182.6		380.9	236.6					649825		1.35558e+06	841922					1		1	1	n/a	n/a	n/a
FALSE	High	Master Protein	O75781	Paralemmin-1 OS=Homo sapiens OX=9606 GN=PALM PE=1 SV=2	0.007	4.558	4	1	4	1	387	42.1	5	10.49	1	0	0.01	1e-17	4.65402e-16			200						490.2		309.8						2.21907e+06		1.40249e+06						1		1	n/a	n/a	High
FALSE	High	Master Protein	Q969U6	F-box/WD repeat-containing protein 5 OS=Homo sapiens OX=9606 GN=FBXW5 PE=1 SV=1	0.002	6.417	5	2	2	2	566	63.9	6.33	5.27	2	0	0.01	1e-17	4.65402e-16			200					800								775871								1				n/a	n/a	n/a
FALSE	High	Master Protein	Q5TZA2	Rootletin OS=Homo sapiens OX=9606 GN=CROCC PE=1 SV=2	0.002	5.776	1	2	54	1	2017	228.3	5.49	118.58	2	0	0.01	1e-17	4.65402e-16			200						800								1.31348e+06								1			High	High	High
FALSE	High	Master Protein	Q96LD8	Sentrin-specific protease 8 OS=Homo sapiens OX=9606 GN=SENP8 PE=1 SV=1	0.004	5.007	7	1	2	1	212	24.1	5.97	7.2	1	0	0.01	1e-17	4.65402e-16			200					800								109807								1				High	n/a	n/a
FALSE	High	Master Protein	Q9UBB5	Methyl-CpG-binding domain protein 2 OS=Homo sapiens OX=9606 GN=MBD2 PE=1 SV=1	0.001	7.458	6	2	3	2	411	43.2	10.04	8.62	2	0	0.01	1e-17	4.65402e-16			200					660.5			139.5					1.08531e+06			229218					1			1	n/a	n/a	n/a
FALSE	High	Master Protein	O94988	Protein FAM13A OS=Homo sapiens OX=9606 GN=FAM13A PE=1 SV=2	0	12.413	5	2	2	2	1023	116.9	6.48	9.61	2	0	0.01	1e-17	4.65402e-16			200					516.8	283.2							1.02576e+06	562044							1	1			n/a	n/a	n/a
FALSE	High	Master Protein	Q01955	Collagen alpha-3(IV) chain OS=Homo sapiens OX=9606 GN=COL4A3 PE=1 SV=3	0.008	4.431	1	1	3	1	1670	161.7	9.16	3.98	1	0	0.01	1e-17	4.65402e-16			200						270.9		529.1						1.35334e+06		2.64369e+06						1		1	Peak Found	Peak Found	n/a
TRUE	High	Master Protein	P80365	11-beta-hydroxysteroid dehydrogenase type 2 OS=Homo sapiens OX=9606 GN=HSD11B2 PE=1 SV=2	0	239.772	81	21	281	21	405	44.1	9.28	909.25	21	0	0.28	1.07845e-11	4.82501e-10	99.68	44	156	78.7	55.1	32	24.2	190.1	114.4	187.6	117.9	1.19654e+08	8.3705e+07	4.86393e+07	3.68055e+07	2.88945e+08	1.73829e+08	2.85179e+08	1.79244e+08	22	20	18	18	22	22	19	17	High	High	High
TRUE	High	Master Protein	Q9Y5J5	Pleckstrin homology-like domain family A member 3 OS=Homo sapiens OX=9606 GN=PHLDA3 PE=1 SV=1	0	24.27	44	6	24	6	127	13.9	9.67	53.19	6	0	0.12	1.60401e-11	7.13694e-10	147.22	26	174	170.5	115.8	2.1	1.2	222.5	220.7	48.8	18.5	1.41677e+07	9.62081e+06	171771	100988	1.8493e+07	1.83451e+07	4.05157e+06	1.53553e+06	3	2	1	1	2	2	1	2	High	High	High
FALSE	High	Master Protein	Q8ND61	Uncharacterized protein C3orf20 OS=Homo sapiens OX=9606 GN=C3orf20 PE=2 SV=2	0.006	4.709	2	1	8	1	904	101.2	9.13	18.93	1	0	4.549	1.98403e-10	8.5461e-09	119.2	177.8	22.2	248.3	232.9	18.7	173.8	13.5	46.5	6.2	60.1	4.27664e+07	4.01018e+07	3.21501e+06	2.99302e+07	2.32737e+06	8.00712e+06	1.07196e+06	1.03517e+07	1	1	1	1	1	1	1	1	Peak Found	High	Peak Found
FALSE	High	Master Protein	P22223	Cadherin-3 OS=Homo sapiens OX=9606 GN=CDH3 PE=1 SV=2	0	19.295	5	4	17	2	829	91.4	4.75	44.63	4	0	7.263	2.60638e-09	1.10505e-07	73	185.2	14.8	585.3				91.7	31.4	70.2	21.4	3.5756e+06				560452	191577	428886	130791	2				1	1	1	1	High	n/a	n/a
FALSE	High	Master Protein	O60551	Glycylpeptide N-tetradecanoyltransferase 2 OS=Homo sapiens OX=9606 GN=NMT2 PE=1 SV=1	0	27.891	10	5	87	1	498	56.9	7.58	195.7	5	0	8.425	2.6207e-09	1.10533e-07	418.34	184.1	15.9	1.5	225.5	2	563.2	4.7		1.8	1.3	230723	3.51323e+07	304102	8.77298e+07	734099		282836	205052	1	1	1	1	1		1	1	Peak Found	Peak Found	Peak Found
TRUE	High	Master Protein	Q9C002	Normal mucosa of esophagus-specific gene 1 protein OS=Homo sapiens OX=9606 GN=NMES1 PE=1 SV=1	0	36.206	43	4	26	4	83	9.6	9.47	95.39	4	0	0.188	3.22126e-09	1.3516e-07	101.34	31.5	168.5	47.2	54.5	22.5	3.8	281	168.7	180.2	42.1	4.52635e+06	5.2265e+06	2.1542e+06	361321	2.69278e+07	1.61697e+07	1.72703e+07	4.03491e+06	3	2	3	2	3	3	3	2	High	High	High
FALSE	High	None	P02042	Hemoglobin subunit delta OS=Homo sapiens OX=9606 GN=HBD PE=1 SV=2	0	25.718	33	5	206	4	147	16	8.05	431.38	5	0	0.397	4.11563e-09	1.71796e-07	136.43	111.4	88.6	92.8	29.6	97.5	99.1	33.2	29.2	172.4	246.1	4.42504e+08	1.41293e+08	4.64943e+08	4.72412e+08	1.5826e+08	1.3912e+08	8.21702e+08	1.17295e+09	5	5	4	5	5	5	4	3	High	High	High
FALSE	High	None	Q86TC9	Myopalladin OS=Homo sapiens OX=9606 GN=MYPN PE=1 SV=2	0.009	4.222	1	1	5	1	1320	145.2	6.77	14.48	1	0	8.765	4.90852e-09	2.03842e-07	72.74	184.4	15.6	243.2	207.6	77.2	232.3	27.1			12.7	3.06405e+06	2.61627e+06	972184	2.92657e+06	341658			159804	1	1	1	1	1			1	Peak Found	High	High
TRUE	High	Master Protein	P62837	Ubiquitin-conjugating enzyme E2 D2 OS=Homo sapiens OX=9606 GN=UBE2D2 PE=1 SV=1	0	36.562	43	4	32	1	147	16.7	7.83	106.08	4	0	0.129	9.67861e-09	3.80473e-07	123.05	21	179	123.7	39.1	6.4	8	150.4	416.9		55.5	2.44317e+06	772286	126850	157822	2.97262e+06	8.23686e+06		1.09697e+06	1	1	1	1	1	1		1	High	High	Peak Found
FALSE	High	None	Q8TF09	Dynein light chain roadblock-type 2 OS=Homo sapiens OX=9606 GN=DYNLRB2 PE=1 SV=1	0.005	4.762	13	1	17	1	96	10.8	7.5	46.54	1	0	4.965	1.80346e-08	7.02136e-07	140.43	167.8	32.2	250.7	86	129.7	40.2	190.9	0.6	97.8	4.2	3.03095e+07	1.03927e+07	1.56819e+07	4.86405e+06	2.30797e+07	72872.1	1.18221e+07	505777	1	1	1	1	1	1	1	1	High	High	High
FALSE	High	Master Protein	Q9BQQ3	Golgi reassembly-stacking protein 1 OS=Homo sapiens OX=9606 GN=GORASP1 PE=1 SV=3	0	9.358	11	3	5	3	440	46.5	4.5	16.52	3	0	0.112	1.82512e-08	7.0717e-07	56.8	20.1	179.9				39.7		516.2		244.2				419295		5.45168e+06		2.57876e+06				1		1		1	Peak Found	Peak Found	Peak Found
FALSE	High	Master Protein	Q9H9S3	Protein transport protein Sec61 subunit alpha isoform 2 OS=Homo sapiens OX=9606 GN=SEC61A2 PE=2 SV=3	0	64.072	17	8	90	1	476	52.2	8.06	253.49	8	0	30.169	3.49414e-08	1.34102e-06	312.52	193.6	6.4	756		38.3			5.6			3319351		168301			24774.6			1		1			1			High	n/a	High
TRUE	High	Master Protein	P05108	Cholesterol side-chain cleavage enzyme, mitochondrial OS=Homo sapiens OX=9606 GN=CYP11A1 PE=1 SV=2	0	281.95	63	30	492	30	521	60.1	8.84	1420.02	30	0	0.402	3.87366e-08	1.47966e-06	82.15	62.1	137.9	61	80.8	57.9	42.2	179.1	120.7	144.2	114.1	2.04122e+08	2.70456e+08	1.93638e+08	1.4114e+08	5.99296e+08	4.04068e+08	4.82483e+08	3.81865e+08	26	31	28	28	36	36	30	27	High	High	High
FALSE	High	Master Protein	Q9NUK0	Muscleblind-like protein 3 OS=Homo sapiens OX=9606 GN=MBNL3 PE=1 SV=2	0	23.316	13	3	6	2	354	38.5	8.81	21.06	3	0	0.131	5.29005e-08	2.01121e-06	50.51	21.1	178.9		65		9.8	214	495		16.1		612338		92324.1	2.0174e+06	4.66587e+06		152173		2		1	2	2		1	n/a	Peak Found	n/a
FALSE	High	Master Protein	P58557	Endoribonuclease YbeY OS=Homo sapiens OX=9606 GN=YBEY PE=1 SV=2	0.002	6.561	10	1	4	1	167	19.3	7.55	10.75	1	0	11.703	5.36361e-08	2.02965e-06	149.53	184.3	15.7		685.7		74.1		14.3		25.9		6.40956e+06		692236		133762		242201		1		1		1		1	n/a	High	High
TRUE	High	Master Protein	O14561	Acyl carrier protein, mitochondrial OS=Homo sapiens OX=9606 GN=NDUFAB1 PE=1 SV=3	0	61.751	24	6	52	6	156	17.4	4.93	135.56	6	0	0.271	6.42354e-08	2.41943e-06	101.05	42.6	157.4	15.8	43.9	43.2	73.5	152.5	218.5	83.5	169.2	4.39513e+06	1.2179e+07	1.19886e+07	2.04107e+07	4.23411e+07	6.06713e+07	2.31988e+07	4.69751e+07	4	8	6	7	7	8	5	7	High	High	High
TRUE	High	Master Protein	P11511	Aromatase OS=Homo sapiens OX=9606 GN=CYP19A1 PE=1 SV=3	0	397.322	69	46	1158	46	503	57.8	7.5	3280.79	46	0	0.431	7.92016e-08	2.96932e-06	100.66	58	142	86.9	53.9	59.6	38.4	176.1	125.7	153	106.5	7.08234e+08	4.39261e+08	4.85978e+08	3.12934e+08	1.4355e+09	1.02519e+09	1.24723e+09	8.68424e+08	49	53	48	46	54	58	49	49	High	High	High
TRUE	High	Master Protein	P61803	Dolichyl-diphosphooligosaccharide--protein glycosyltransferase subunit DAD1 OS=Homo sapiens OX=9606 GN=DAD1 PE=1 SV=3	0	17.108	27	3	88	3	113	12.5	7.08	215.7	3	0	0.361	9.76307e-08	3.64338e-06	94.31	57.7	142.3	18.3	33.1	98.8	79.9	106.2	113.2	142.3	208.2	2.21511e+07	4.00138e+07	1.19618e+08	9.67497e+07	1.28541e+08	1.36956e+08	1.7224e+08	2.51975e+08	3	3	3	3	3	3	3	3	High	High	High
FALSE	High	Master Protein	P02538	Keratin, type II cytoskeletal 6A OS=Homo sapiens OX=9606 GN=KRT6A PE=1 SV=3	0	147.519	43	31	1054	3	564	60	8	2206.45	31	10	3.453	1.07392e-07	3.953e-06	116.24	163.9	36.1	21.6	338.6	167.2	138.5	10	47.8	23.6	52.8	4.96807e+06	7.78516e+07	3.84485e+07	3.1841e+07	2.30122e+06	1.09796e+07	5.41494e+06	1.21343e+07	9	9	12	13	5	6	5	9	Peak Found	High	High
TRUE	High	Master Protein	P60059	Protein transport protein Sec61 subunit gamma OS=Homo sapiens OX=9606 GN=SEC61G PE=1 SV=1	0	12.199	37	2	49	2	68	7.7	9.99	119.36	2	0	0.222	1.25792e-07	4.60934e-06	73	29.9	170.1	40.8	17.4	100.3	20.4	265.6	7.5	231.6	116.4	5.74363e+06	2.4533e+06	1.41041e+07	2.87514e+06	3.73525e+07	1.04866e+06	3.25765e+07	1.63644e+07	3	2	3	2	3	1	3	2	High	High	High
FALSE	High	Master Protein Candidate	P0DN87	Choriogonadotropin subunit beta 7 OS=Homo sapiens OX=9606 GN=CGB7 PE=2 SV=1	0	25.372	30	4	29	4	165	17.7	8.25	85.08	4	0	0.187	1.38337e-07	4.9789e-06	94.65	21.7	178.3	22.6	6.5	55.5	15.8	208.7	115.2	296.9	78.9	995506	287320	2.44346e+06	694019	9.19307e+06	5.07678e+06	1.30795e+07	3.4739e+06	1	1	2	1	2	2	2	2	High	Peak Found	High
FALSE	High	Master Protein	A6NKQ9	Choriogonadotropin subunit beta variant 1 OS=Homo sapiens OX=9606 GN=CGB1 PE=2 SV=3	0	25.372	27	4	29	4	187	20.5	8.62	85.08	4	0	0.187	1.38337e-07	4.9789e-06	94.65	21.7	178.3	22.6	6.5	55.5	15.8	208.7	115.2	296.9	78.9	995506	287320	2.44346e+06	694019	9.19307e+06	5.07678e+06	1.30795e+07	3.4739e+06	1	1	2	1	2	2	2	2	High	Peak Found	High
FALSE	High	Master Protein Candidate	Q6NT52	Choriogonadotropin subunit beta variant 2 OS=Homo sapiens OX=9606 GN=CGB2 PE=2 SV=5	0	25.372	31	4	29	4	163	17.4	8.5	85.08	4	0	0.187	1.38337e-07	4.9789e-06	94.65	21.7	178.3	22.6	6.5	55.5	15.8	208.7	115.2	296.9	78.9	995506	287320	2.44346e+06	694019	9.19307e+06	5.07678e+06	1.30795e+07	3.4739e+06	1	1	2	1	2	2	2	2	High	Peak Found	High
TRUE	High	Master Protein Candidate	P0DN86	Choriogonadotropin subunit beta 3 OS=Homo sapiens OX=9606 GN=CGB3 PE=1 SV=1	0	25.372	30	4	29	4	165	17.7	8.09	85.08	4	0	0.187	1.38337e-07	4.9789e-06	94.65	21.7	178.3	22.6	6.5	55.5	15.8	208.7	115.2	296.9	78.9	995506	287320	2.44346e+06	694019	9.19307e+06	5.07678e+06	1.30795e+07	3.4739e+06	1	1	2	1	2	2	2	2	High	Peak Found	High
TRUE	High	Master Protein	P33151	Cadherin-5 OS=Homo sapiens OX=9606 GN=CDH5 PE=1 SV=5	0	205.974	39	24	301	24	784	87.5	5.43	864.29	24	0	0.378	1.41853e-07	5.08284e-06	113.72	52.2	147.8	50.9	44.2	60.3	52.9	167.2	129.1	178.3	117.1	7.92417e+07	6.88701e+07	9.39476e+07	8.23204e+07	2.60429e+08	2.01119e+08	2.77739e+08	1.82414e+08	21	24	20	26	26	28	24	25	High	High	High
FALSE	High	None	Q0VGE8	Zinc finger protein 816 OS=Homo sapiens OX=9606 GN=ZNF816 PE=2 SV=2	0	8.322	8	3	26	2	651	75.7	9.29	32.09	3	0	0.077	3.10626e-07	1.10327e-05	39.33	14.3	185.7		38.2		20.9		318.7		422.2		278061		152360		2.32123e+06		3.07528e+06		1		1		1		1	Peak Found	Peak Found	High
FALSE	High	None	Q6ZN06	Zinc finger protein 813 OS=Homo sapiens OX=9606 GN=ZNF813 PE=2 SV=2	0.003	5.342	10	2	12	1	617	71.7	9.36	26.2	2	0	0.077	3.10626e-07	1.10327e-05	39.33	14.3	185.7		38.2		20.9		318.7		422.2		278061		152360		2.32123e+06		3.07528e+06		1		1		1		1	Peak Found	Peak Found	Peak Found
FALSE	High	Master Protein	Q9Y483	Metal-response element-binding transcription factor 2 OS=Homo sapiens OX=9606 GN=MTF2 PE=1 SV=3	0	17.728	5	2	5	2	593	67	8.75	20.42	2	0	0.108	3.34604e-07	1.18324e-05	58.75	35.7	164.3	11.6	73.9		30	138.2	494.1		52.1	117721	747942		304043	1.3995e+06	5.00217e+06		527376	1	1		1	1	2		1	Peak Found	High	n/a
TRUE	High	Master Protein	O75964	ATP synthase subunit g, mitochondrial OS=Homo sapiens OX=9606 GN=ATP5MG PE=1 SV=3	0	38.498	48	5	118	5	103	11.4	9.64	291.43	5	0	0.375	5.80069e-07	2.02474e-05	88.79	51.5	148.5	89.9	81.1	35.1	21.5	166.1	166.8	97.1	142.5	1.08181e+08	9.76904e+07	4.22309e+07	2.58649e+07	1.99964e+08	2.00772e+08	1.16875e+08	1.71536e+08	5	5	5	5	5	5	5	5	High	High	High
FALSE	High	Master Protein	Q00537	Cyclin-dependent kinase 17 OS=Homo sapiens OX=9606 GN=CDK17 PE=1 SV=2	0	33.377	23	10	71	6	523	59.5	9.03	138.88	10	2	0.208	5.93638e-07	2.06303e-05	80.73	35.3	164.7	64.6	13.3	38.9	25	252.5	214.2	92.9	98.6	3.51139e+06	725575	2.11372e+06	1.35893e+06	1.37235e+07	1.16432e+07	5.0516e+06	5.35954e+06	3	4	2	4	4	5	4	6	High	Peak Found	Peak Found
FALSE	High	Master Protein	Q86VH2	Kinesin-like protein KIF27 OS=Homo sapiens OX=9606 GN=KIF27 PE=1 SV=1	0	8.059	1	2	11	1	1401	160.2	7.28	21.45	2	0	3.879	5.96135e-07	2.06303e-05	127.3	157.1	42.9	0	231.1	83.6	323.9	29.7	20.5	48.6	62.6	2659.74	2.9453e+07	1.06493e+07	4.1278e+07	3.77884e+06	2.61372e+06	6.19659e+06	7.97697e+06	1	1	1	1	1	1	1	1	High	High	Peak Found
TRUE	High	Master Protein	P25815	Protein S100-P OS=Homo sapiens OX=9606 GN=S100P PE=1 SV=2	0	142.434	92	10	254	10	95	10.4	4.88	750.04	10	0	0.458	6.43675e-07	2.21808e-05	86.97	61.1	138.9	60.8	63	52.2	39.8	167	244.8	74.2	98.3	2.44459e+08	2.53221e+08	2.09937e+08	1.60007e+08	6.71717e+08	9.8475e+08	2.98464e+08	3.95403e+08	10	11	9	8	12	12	8	8	High	High	High
FALSE	High	None	Q9BYZ2	L-lactate dehydrogenase A-like 6B OS=Homo sapiens OX=9606 GN=LDHAL6B PE=1 SV=3	0	15.701	4	1	63	1	381	41.9	8.65	198.13	1	0	3.306	6.96399e-07	2.38959e-05	111.46	164.4	35.6	263.8	12.7	224	111.6	106.8	4.7	55	21.4	8.03138e+07	3.87305e+06	6.81956e+07	3.39841e+07	3.2502e+07	1.44387e+06	1.67382e+07	6.50507e+06	1	1	1	1	1	1	1	1	High	High	High
FALSE	High	Master Protein	Q99490	Arf-GAP with GTPase, ANK repeat and PH domain-containing protein 2 OS=Homo sapiens OX=9606 GN=AGAP2 PE=1 SV=2	0	8.312	3	3	10	3	1192	124.6	9.89	21.51	3	0	3.774	8.40249e-07	2.87103e-05	96.07	159.2	40.8	386	75.7	128.7	93.8	36.5	11.4	46.1	21.8	57240876	1.1232e+07	1.90819e+07	1.39035e+07	5.40924e+06	1.69644e+06	6.83356e+06	3.22514e+06	1	2	1	2	1	2	1	1	High	High	High
FALSE	High	Master Protein	Q9H7M9	V-type immunoglobulin domain-containing suppressor of T-cell activation OS=Homo sapiens OX=9606 GN=VSIR PE=1 SV=3	0	41.87	32	6	33	6	311	33.9	6.95	99.76	6	0	0.24	8.94587e-07	3.04385e-05	93.88	30.5	169.5	8.1	73.9	16.7	37.2	86	201.4	95.4	281.2	789348	7.20271e+06	1.62753e+06	3.62543e+06	8.37885e+06	1.96319e+07	9.30091e+06	2.74077e+07	3	6	3	3	4	7	5	6	High	High	High
FALSE	High	Master Protein	P80723	Brain acid soluble protein 1 OS=Homo sapiens OX=9606 GN=BASP1 PE=1 SV=2	0	271.723	90	24	675	24	227	22.7	4.63	2533.42	24	0	0.464	9.60316e-07	3.25382e-05	107.99	55.2	144.8	29.6	78.1	29.4	104.5	59.5	190.5	83.5	224.9	3.98087e+08	1.05192e+09	3.95706e+08	1.40635e+09	8.01072e+08	2.56493e+09	1.12452e+09	3.02839e+09	19	19	18	19	20	23	18	20	High	High	High
FALSE	High	Master Protein	Q8IZQ1	WD repeat and FYVE domain-containing protein 3 OS=Homo sapiens OX=9606 GN=WDFY3 PE=1 SV=2	0	14.836	2	5	5	5	3526	395	6.76	12.37	5	0	16.185	1.27948e-06	4.31718e-05	99.22	188.4	11.6		78.2	470.7	236.5		14.6				183220	1.10261e+06	553885		34222.5				1	1	1		1			High	Peak Found	High
FALSE	High	Master Protein	Q7Z7G8	Intermembrane lipid transfer protein VPS13B OS=Homo sapiens OX=9606 GN=VPS13B PE=1 SV=2	0.002	5.896	1	3	8	3	4022	448.4	6.46	18.34	3	0	0.216	1.64563e-06	5.5296e-05	129.6	119.7	80.3	3.8	189.7	37.2	161.4	20.6	248.1	8	131.2	273123	1.36923e+07	2.68418e+06	1.16494e+07	1.48662e+06	1.79088e+07	578592	9.47159e+06	2	2	3	1	1	2	1	1	Peak Found	High	High
FALSE	High	Master Protein	P05386	Large ribosomal subunit protein P1 OS=Homo sapiens OX=9606 GN=RPLP1 PE=1 SV=1	0	62.193	68	4	82	3	114	11.5	4.32	300.03	4	0	0.414	1.65589e-06	5.54107e-05	73.56	76.3	123.7	144.1	47.3	114.4	29.1	174.1	84.4	168.3	38.3	2.28167e+08	7.48059e+07	1.81154e+08	4.60449e+07	2.75683e+08	1.33609e+08	2.66396e+08	6.06642e+07	2	2	2	2	3	2	2	1	High	High	High
FALSE	High	Master Protein	P30622	CAP-Gly domain-containing linker protein 1 OS=Homo sapiens OX=9606 GN=CLIP1 PE=1 SV=2	0	962.884	67	116	1201	116	1438	162.1	5.36	3607.06	116	0	0.473	1.6762e-06	5.58595e-05	100.8	59.6	140.4	91.8	67.4	45.6	48.6	185.3	183.4	99.3	78.7	5.94735e+08	4.36918e+08	2.95245e+08	3.14924e+08	1.20124e+09	1.18849e+09	6.43812e+08	5.0993e+08	104	109	93	108	115	120	94	104	High	High	High
FALSE	High	Master Protein	Q6ZN08	Putative zinc finger protein 66 OS=Homo sapiens OX=9606 GN=ZNF66 PE=5 SV=3	0	11.725	14	3	31	1	573	65.8	9.33	55.65	3	0	0.055	1.74074e-06	5.77727e-05	139.11	10.5	189.5	4.1	12		16.3	217.5	13.4	536.6		5967.92	17591.3		23891	318074	19622.9	784515		1	1		1	1	1	1		Peak Found	Peak Found	High
FALSE	High	Master Protein	Q9UIL1	Short coiled-coil protein OS=Homo sapiens OX=9606 GN=SCOC PE=1 SV=2	0	31.931	35	4	13	4	159	18	8.85	54.6	4	0	0.179	1.85567e-06	6.13355e-05	100.84	21.4	178.6	33.8	55.6	4.8	1.1	516.5	106.2	82		1.21798e+06	2.00501e+06	173295	41213.1	1.86231e+07	3.82856e+06	2.95604e+06		1	3	1	1	4	2	1		High	High	Peak Found
TRUE	High	Master Protein	Q8N488	RING1 and YY1-binding protein OS=Homo sapiens OX=9606 GN=RYBP PE=1 SV=2	0	73.87	41	9	51	9	228	24.8	9.63	215.17	9	0	0.246	1.86768e-06	6.14816e-05	82.53	36.9	163.1	36.5	63.9	22.7	44	179.6	206	72.5	174.9	4.52222e+06	7.90761e+06	2.81077e+06	5.44963e+06	2.22382e+07	2.55073e+07	8.97743e+06	2.16559e+07	5	6	4	4	9	7	4	5	High	High	High
FALSE	High	Master Protein	A6NCS6	Uncharacterized protein C2orf72 OS=Homo sapiens OX=9606 GN=C2orf72 PE=1 SV=2	0	81.057	67	13	114	12	295	30.5	8.34	411.1	13	1	0.406	2.27796e-06	7.43827e-05	81.37	57.3	142.7	75.9	56.9	53.7	40.1	201.6	119.8	158.7	93.4	4.14438e+07	3.1066e+07	2.93418e+07	2.18727e+07	1.10081e+08	6.53981e+07	8.66524e+07	5.09741e+07	9	11	11	11	13	11	11	8	High	High	High
FALSE	High	Master Protein	Q92526	T-complex protein 1 subunit zeta-2 OS=Homo sapiens OX=9606 GN=CCT6B PE=1 SV=5	0	44.572	15	7	209	1	530	57.8	7.24	524.27	7	0	13.535	4.28454e-06	0.000139342	53.05	186.2	13.8	691.5				36		72.5		540802				28140.4		56732.5		1				1		1		High	Peak Found	Peak Found
TRUE	High	Master Protein	Q96A54	Adiponectin receptor protein 1 OS=Homo sapiens OX=9606 GN=ADIPOR1 PE=1 SV=1	0	8.274	11	2	2	2	375	42.6	7.02	6.77	2	0	0.062	4.57204e-06	0.000148098	1320.02	11.7	188.3	1.3	419.5				379.2			2738.06	873661				789618			1	1				1			High	High	n/a
FALSE	High	Master Protein	O75388	Probable G-protein coupled receptor 32 OS=Homo sapiens OX=9606 GN=GPR32 PE=2 SV=1	0	9.539	7	2	13	2	356	40.1	9.09	29.57	2	0	0.218	5.35968e-06	0.000172919	89.92	34.2	165.8	20.8	23.1	37.4	31.3	301.9	67.4	252.6	65.4	516819	572451	927798	777094	7.49216e+06	1.67255e+06	6.26927e+06	1.62412e+06	1	2	1	1	2	1	2	2	Peak Found	High	Peak Found
FALSE	High	Master Protein	Q8NBW4	Neutral amino acid transporter 9 OS=Homo sapiens OX=9606 GN=SLC38A9 PE=1 SV=2	0	100.794	25	11	173	11	561	63.7	7.68	538.07	11	0	0.422	6.18987e-06	0.000198125	100.04	93.1	106.9	38.7	133.6	50.4	193.1	78.2	87.2	102	116.7	5.38495e+07	1.86069e+08	7.02003e+07	2.68986e+08	1.08934e+08	1.21409e+08	1.42109e+08	1.62589e+08	11	12	11	11	12	13	11	11	High	High	High
FALSE	High	Master Protein	Q8TBQ9	Protein kish-A OS=Homo sapiens OX=9606 GN=TMEM167A PE=1 SV=1	0.001	7.147	25	2	36	2	72	8.1	8.95	84.3	2	0	0.33	6.68168e-06	0.000213024	103.82	49.1	150.9	38.5	16.2	132.9	44	149.1	63.7	248.1	107.5	1.00763e+07	4.25332e+06	3.48034e+07	1.15341e+07	3.90675e+07	1.66935e+07	6.49891e+07	2.81508e+07	2	2	2	2	2	2	2	2	High	High	High
FALSE	High	None	Q8TD23	Zinc finger protein 675 OS=Homo sapiens OX=9606 GN=ZNF675 PE=1 SV=3	0	8.514	8	2	23	0	568	66.3	8.87	38.65	2	0	0.236	7.84563e-06	0.000223711	114.23	30.6	169.4	15	12.4	55.2	26.7	25.9	382.3	53.8	228.7	1.20314e+06	993438	4.41926e+06	2.13539e+06	2.07498e+06	3.06228e+07	4.30693e+06	1.83207e+07	1	1	1	1	1	1	1	1	n/a	n/a	n/a
FALSE	High	None	Q9UII5	Zinc finger protein 107 OS=Homo sapiens OX=9606 GN=ZNF107 PE=1 SV=1	0	8.514	13	2	23	0	783	90.6	9.31	38.65	2	0	0.236	7.84563e-06	0.000223711	114.23	30.6	169.4	15	12.4	55.2	26.7	25.9	382.3	53.8	228.7	1.20314e+06	993438	4.41926e+06	2.13539e+06	2.07498e+06	3.06228e+07	4.30693e+06	1.83207e+07	1	1	1	1	1	1	1	1	n/a	n/a	n/a
FALSE	High	None	O75437	Zinc finger protein 254 OS=Homo sapiens OX=9606 GN=ZNF254 PE=2 SV=3	0	8.514	6	2	23	0	659	77.1	9.28	38.65	2	0	0.236	7.84563e-06	0.000223711	114.23	30.6	169.4	15	12.4	55.2	26.7	25.9	382.3	53.8	228.7	1.20314e+06	993438	4.41926e+06	2.13539e+06	2.07498e+06	3.06228e+07	4.30693e+06	1.83207e+07	1	1	1	1	1	1	1	1	n/a	n/a	n/a
FALSE	High	None	Q96N22	Zinc finger protein 681 OS=Homo sapiens OX=9606 GN=ZNF681 PE=2 SV=2	0	10.526	6	3	24	1	645	75	9.09	41.13	3	0	0.236	7.84563e-06	0.000223711	114.23	30.6	169.4	15	12.4	55.2	26.7	25.9	382.3	53.8	228.7	1.20314e+06	993438	4.41926e+06	2.13539e+06	2.07498e+06	3.06228e+07	4.30693e+06	1.83207e+07	1	1	1	1	1	1	1	1	n/a	n/a	n/a
FALSE	High	None	P17038	Zinc finger protein 43 OS=Homo sapiens OX=9606 GN=ZNF43 PE=2 SV=4	0	8.514	5	2	23	0	809	94.1	9.19	38.65	2	0	0.236	7.84563e-06	0.000223711	114.23	30.6	169.4	15	12.4	55.2	26.7	25.9	382.3	53.8	228.7	1.20314e+06	993438	4.41926e+06	2.13539e+06	2.07498e+06	3.06228e+07	4.30693e+06	1.83207e+07	1	1	1	1	1	1	1	1	n/a	n/a	n/a
FALSE	High	None	P0CB33	Putative zinc finger protein 735 OS=Homo sapiens OX=9606 GN=ZNF735 PE=5 SV=1	0	8.514	5	2	23	0	412	47.5	9.11	38.65	2	0	0.236	7.84563e-06	0.000223711	114.23	30.6	169.4	15	12.4	55.2	26.7	25.9	382.3	53.8	228.7	1.20314e+06	993438	4.41926e+06	2.13539e+06	2.07498e+06	3.06228e+07	4.30693e+06	1.83207e+07	1	1	1	1	1	1	1	1	n/a	n/a	n/a
FALSE	High	None	A6NK75	Zinc finger protein 98 OS=Homo sapiens OX=9606 GN=ZNF98 PE=2 SV=4	0	8.514	8	2	23	0	572	65.8	9.17	38.65	2	0	0.236	7.84563e-06	0.000223711	114.23	30.6	169.4	15	12.4	55.2	26.7	25.9	382.3	53.8	228.7	1.20314e+06	993438	4.41926e+06	2.13539e+06	2.07498e+06	3.06228e+07	4.30693e+06	1.83207e+07	1	1	1	1	1	1	1	1	n/a	n/a	n/a
FALSE	High	None	Q14593	Zinc finger protein 273 OS=Homo sapiens OX=9606 GN=ZNF273 PE=1 SV=3	0	8.514	7	2	23	0	569	64.9	9.54	38.65	2	0	0.236	7.84563e-06	0.000223711	114.23	30.6	169.4	15	12.4	55.2	26.7	25.9	382.3	53.8	228.7	1.20314e+06	993438	4.41926e+06	2.13539e+06	2.07498e+06	3.06228e+07	4.30693e+06	1.83207e+07	1	1	1	1	1	1	1	1	n/a	n/a	n/a
FALSE	High	None	Q05481	Zinc finger protein 91 OS=Homo sapiens OX=9606 GN=ZNF91 PE=2 SV=2	0	8.514	13	2	33	0	1191	137.1	9.32	38.65	2	0	0.236	7.84563e-06	0.000223711	114.23	30.6	169.4	15	12.4	55.2	26.7	25.9	382.3	53.8	228.7	1.20314e+06	993438	4.41926e+06	2.13539e+06	2.07498e+06	3.06228e+07	4.30693e+06	1.83207e+07	1	1	1	1	1	1	1	1	n/a	n/a	n/a
FALSE	High	None	Q96N38	Zinc finger protein 714 OS=Homo sapiens OX=9606 GN=ZNF714 PE=2 SV=3	0	10.987	8	3	24	1	554	63.8	9.1	41.41	3	0	0.236	7.84563e-06	0.000223711	114.23	30.6	169.4	15	12.4	55.2	26.7	25.9	382.3	53.8	228.7	1.20314e+06	993438	4.41926e+06	2.13539e+06	2.07498e+06	3.06228e+07	4.30693e+06	1.83207e+07	1	1	1	1	1	1	1	1	n/a	n/a	High
FALSE	High	None	O75373	Zinc finger protein 737 OS=Homo sapiens OX=9606 GN=ZNF737 PE=2 SV=3	0	8.514	10	2	23	0	536	61.9	9.26	38.65	2	0	0.236	7.84563e-06	0.000223711	114.23	30.6	169.4	15	12.4	55.2	26.7	25.9	382.3	53.8	228.7	1.20314e+06	993438	4.41926e+06	2.13539e+06	2.07498e+06	3.06228e+07	4.30693e+06	1.83207e+07	1	1	1	1	1	1	1	1	n/a	n/a	n/a
FALSE	High	None	Q9P255	Zinc finger protein 492 OS=Homo sapiens OX=9606 GN=ZNF492 PE=2 SV=2	0	8.514	9	2	23	0	531	61.1	9.25	38.65	2	0	0.236	7.84563e-06	0.000223711	114.23	30.6	169.4	15	12.4	55.2	26.7	25.9	382.3	53.8	228.7	1.20314e+06	993438	4.41926e+06	2.13539e+06	2.07498e+06	3.06228e+07	4.30693e+06	1.83207e+07	1	1	1	1	1	1	1	1	n/a	n/a	n/a
FALSE	High	None	Q03923	Zinc finger protein 85 OS=Homo sapiens OX=9606 GN=ZNF85 PE=1 SV=3	0	8.514	16	2	23	0	595	68.7	9.32	38.65	2	0	0.236	7.84563e-06	0.000223711	114.23	30.6	169.4	15	12.4	55.2	26.7	25.9	382.3	53.8	228.7	1.20314e+06	993438	4.41926e+06	2.13539e+06	2.07498e+06	3.06228e+07	4.30693e+06	1.83207e+07	1	1	1	1	1	1	1	1	n/a	n/a	n/a
FALSE	High	None	Q68DY1	Zinc finger protein 626 OS=Homo sapiens OX=9606 GN=ZNF626 PE=2 SV=2	0	8.514	7	2	23	0	528	60.9	9.1	38.65	2	0	0.236	7.84563e-06	0.000223711	114.23	30.6	169.4	15	12.4	55.2	26.7	25.9	382.3	53.8	228.7	1.20314e+06	993438	4.41926e+06	2.13539e+06	2.07498e+06	3.06228e+07	4.30693e+06	1.83207e+07	1	1	1	1	1	1	1	1	n/a	n/a	n/a
FALSE	High	Master Protein	Q8TF32	Zinc finger protein 431 OS=Homo sapiens OX=9606 GN=ZNF431 PE=2 SV=2	0	16.03	15	5	26	3	576	67.2	8.76	47.87	5	1	0.236	7.84563e-06	0.000223711	114.23	30.6	169.4	15	12.4	55.2	26.7	25.9	382.3	53.8	228.7	1.20314e+06	993438	4.41926e+06	2.13539e+06	2.07498e+06	3.06228e+07	4.30693e+06	1.83207e+07	1	1	1	1	1	1	1	1	n/a	High	High
FALSE	High	None	Q6ZR52	Zinc finger protein 493 OS=Homo sapiens OX=9606 GN=ZNF493 PE=1 SV=3	0	8.514	7	2	23	0	646	75.3	9.31	38.65	2	0	0.236	7.84563e-06	0.000223711	114.23	30.6	169.4	15	12.4	55.2	26.7	25.9	382.3	53.8	228.7	1.20314e+06	993438	4.41926e+06	2.13539e+06	2.07498e+06	3.06228e+07	4.30693e+06	1.83207e+07	1	1	1	1	1	1	1	1	n/a	n/a	n/a
FALSE	High	None	Q96H40	Zinc finger protein 486 OS=Homo sapiens OX=9606 GN=ZNF486 PE=2 SV=4	0	8.514	4	2	23	0	463	53.6	9.1	38.65	2	0	0.236	7.84563e-06	0.000223711	114.23	30.6	169.4	15	12.4	55.2	26.7	25.9	382.3	53.8	228.7	1.20314e+06	993438	4.41926e+06	2.13539e+06	2.07498e+06	3.06228e+07	4.30693e+06	1.83207e+07	1	1	1	1	1	1	1	1	n/a	n/a	n/a
FALSE	High	None	Q8N7Q3	Zinc finger protein 676 OS=Homo sapiens OX=9606 GN=ZNF676 PE=2 SV=2	0	8.514	13	2	23	0	588	67.6	8.87	38.65	2	0	0.236	7.84563e-06	0.000223711	114.23	30.6	169.4	15	12.4	55.2	26.7	25.9	382.3	53.8	228.7	1.20314e+06	993438	4.41926e+06	2.13539e+06	2.07498e+06	3.06228e+07	4.30693e+06	1.83207e+07	1	1	1	1	1	1	1	1	n/a	n/a	n/a
FALSE	High	None	Q96JC4	Zinc finger protein 479 OS=Homo sapiens OX=9606 GN=ZNF479 PE=1 SV=1	0	10.526	6	3	24	1	524	60.6	8.95	41.13	3	0	0.236	7.84563e-06	0.000223711	114.23	30.6	169.4	15	12.4	55.2	26.7	25.9	382.3	53.8	228.7	1.20314e+06	993438	4.41926e+06	2.13539e+06	2.07498e+06	3.06228e+07	4.30693e+06	1.83207e+07	1	1	1	1	1	1	1	1	n/a	n/a	n/a
FALSE	High	None	Q9BRH9	Zinc finger protein 251 OS=Homo sapiens OX=9606 GN=ZNF251 PE=1 SV=4	0.003	5.382	1	1	13	0	671	75.7	9.17	16.79	1	0	0.236	7.84563e-06	0.000223711	114.23	30.6	169.4	15	12.4	55.2	26.7	25.9	382.3	53.8	228.7	1.20314e+06	993438	4.41926e+06	2.13539e+06	2.07498e+06	3.06228e+07	4.30693e+06	1.83207e+07	1	1	1	1	1	1	1	1	n/a	n/a	n/a
FALSE	High	None	P17019	Zinc finger protein 708 OS=Homo sapiens OX=9606 GN=ZNF708 PE=1 SV=6	0	8.514	13	2	23	0	563	64.7	9.22	38.65	2	0	0.236	7.84563e-06	0.000223711	114.23	30.6	169.4	15	12.4	55.2	26.7	25.9	382.3	53.8	228.7	1.20314e+06	993438	4.41926e+06	2.13539e+06	2.07498e+06	3.06228e+07	4.30693e+06	1.83207e+07	1	1	1	1	1	1	1	1	n/a	n/a	n/a
FALSE	High	None	Q9Y2Q1	Zinc finger protein 257 OS=Homo sapiens OX=9606 GN=ZNF257 PE=2 SV=2	0	8.514	9	2	23	0	563	65.7	9.01	38.65	2	0	0.236	7.84563e-06	0.000223711	114.23	30.6	169.4	15	12.4	55.2	26.7	25.9	382.3	53.8	228.7	1.20314e+06	993438	4.41926e+06	2.13539e+06	2.07498e+06	3.06228e+07	4.30693e+06	1.83207e+07	1	1	1	1	1	1	1	1	n/a	n/a	n/a
FALSE	High	None	Q8IYN0	Zinc finger protein 100 OS=Homo sapiens OX=9606 GN=ZNF100 PE=1 SV=2	0	10.526	10	3	24	1	542	62.7	8.94	41.13	3	0	0.236	7.84563e-06	0.000223711	114.23	30.6	169.4	15	12.4	55.2	26.7	25.9	382.3	53.8	228.7	1.20314e+06	993438	4.41926e+06	2.13539e+06	2.07498e+06	3.06228e+07	4.30693e+06	1.83207e+07	1	1	1	1	1	1	1	1	n/a	n/a	n/a
FALSE	High	None	Q03936	Zinc finger protein 92 OS=Homo sapiens OX=9606 GN=ZNF92 PE=1 SV=2	0	10.987	12	3	24	1	586	68.4	9.28	41.41	3	0	0.236	7.84563e-06	0.000223711	114.23	30.6	169.4	15	12.4	55.2	26.7	25.9	382.3	53.8	228.7	1.20314e+06	993438	4.41926e+06	2.13539e+06	2.07498e+06	3.06228e+07	4.30693e+06	1.83207e+07	1	1	1	1	1	1	1	1	n/a	n/a	High
FALSE	High	None	Q5JVG8	Zinc finger protein 506 OS=Homo sapiens OX=9606 GN=ZNF506 PE=2 SV=2	0	10.526	11	3	24	1	444	51.5	9.29	41.13	3	0	0.236	7.84563e-06	0.000223711	114.23	30.6	169.4	15	12.4	55.2	26.7	25.9	382.3	53.8	228.7	1.20314e+06	993438	4.41926e+06	2.13539e+06	2.07498e+06	3.06228e+07	4.30693e+06	1.83207e+07	1	1	1	1	1	1	1	1	n/a	n/a	n/a
FALSE	High	None	P0DKX0	Zinc finger protein 728 OS=Homo sapiens OX=9606 GN=ZNF728 PE=4 SV=1	0	8.514	6	2	23	0	622	71.8	9.14	38.65	2	0	0.236	7.84563e-06	0.000223711	114.23	30.6	169.4	15	12.4	55.2	26.7	25.9	382.3	53.8	228.7	1.20314e+06	993438	4.41926e+06	2.13539e+06	2.07498e+06	3.06228e+07	4.30693e+06	1.83207e+07	1	1	1	1	1	1	1	1	n/a	n/a	n/a
FALSE	High	None	A8MTY0	Zinc finger protein 724 OS=Homo sapiens OX=9606 GN=ZNF724 PE=2 SV=3	0	8.514	12	2	23	0	619	71.1	9.11	38.65	2	0	0.236	7.84563e-06	0.000223711	114.23	30.6	169.4	15	12.4	55.2	26.7	25.9	382.3	53.8	228.7	1.20314e+06	993438	4.41926e+06	2.13539e+06	2.07498e+06	3.06228e+07	4.30693e+06	1.83207e+07	1	1	1	1	1	1	1	1	n/a	n/a	n/a
FALSE	High	None	Q8NE65	Zinc finger protein 738 OS=Homo sapiens OX=9606 GN=ZNF738 PE=2 SV=2	0.003	5.382	5	1	13	0	375	43.8	9.06	16.79	1	0	0.236	7.84563e-06	0.000223711	114.23	30.6	169.4	15	12.4	55.2	26.7	25.9	382.3	53.8	228.7	1.20314e+06	993438	4.41926e+06	2.13539e+06	2.07498e+06	3.06228e+07	4.30693e+06	1.83207e+07	1	1	1	1	1	1	1	1	n/a	n/a	n/a
FALSE	High	None	A2RRD8	Zinc finger protein 320 OS=Homo sapiens OX=9606 GN=ZNF320 PE=1 SV=1	0	8.514	7	2	33	0	509	59.3	8.91	38.65	2	0	0.236	7.84563e-06	0.000223711	114.23	30.6	169.4	15	12.4	55.2	26.7	25.9	382.3	53.8	228.7	1.20314e+06	993438	4.41926e+06	2.13539e+06	2.07498e+06	3.06228e+07	4.30693e+06	1.83207e+07	1	1	1	1	1	1	1	1	n/a	n/a	n/a
FALSE	High	None	A6NNF4	Zinc finger protein 726 OS=Homo sapiens OX=9606 GN=ZNF726 PE=1 SV=5	0	8.514	11	2	23	0	616	71.3	9.03	38.65	2	0	0.236	7.84563e-06	0.000223711	114.23	30.6	169.4	15	12.4	55.2	26.7	25.9	382.3	53.8	228.7	1.20314e+06	993438	4.41926e+06	2.13539e+06	2.07498e+06	3.06228e+07	4.30693e+06	1.83207e+07	1	1	1	1	1	1	1	1	n/a	n/a	n/a
FALSE	High	None	Q9UDT6	CAP-Gly domain-containing linker protein 2 OS=Homo sapiens OX=9606 GN=CLIP2 PE=1 SV=1	0	84.663	6	12	92	12	1046	115.8	6.73	268.75	12	0	0.39	8.99534e-06	0.0002547	102.5	48.4	151.6	65	48.8	51.6	44.8	196.2	183.6	134.9	75	2.50362e+07	1.88031e+07	1.98545e+07	1.72309e+07	7.55321e+07	7.06917e+07	5.19425e+07	2.88546e+07	8	10	7	10	10	10	8	9	High	High	High
FALSE	High	Master Protein	P14854	Cytochrome c oxidase subunit 6B1 OS=Homo sapiens OX=9606 GN=COX6B1 PE=1 SV=2	0	55.346	76	10	80	10	86	10.2	7.05	220.42	10	0	0.429	9.42538e-06	0.000265947	96.79	89.3	110.7	111.6	91.5	78.5	44.4	169.5	115.8	95.4	93.3	8.75458e+07	7.1806e+07	6.16038e+07	3.48425e+07	1.33029e+08	9.08681e+07	7.48663e+07	7.32243e+07	9	10	8	9	9	10	6	7	High	High	High
FALSE	High	Master Protein	Q9NZ09	Ubiquitin-associated protein 1 OS=Homo sapiens OX=9606 GN=UBAP1 PE=1 SV=1	0	9.254	8	3	5	3	502	55	5.11	14.08	3	0	9.333	9.85832e-06	0.000277197	114.12	112.8	87.2	410.6	31.4			76.5	101	152.4	28.1	2.7988e+06	214295			521101	688353	1.03843e+06	191727	2	1			1	3	1	1	High	Peak Found	High
FALSE	High	Master Protein	Q9ULS5	Transmembrane and coiled-coil domain protein 3 OS=Homo sapiens OX=9606 GN=TMCC3 PE=1 SV=3	0.001	7.586	5	2	3	2	477	53.8	8.54	7.81	2	0	0.078	1.04684e-05	0.000293332	124.37	14.4	185.6	18	5.4	111.5			177	230.8	257.3	99440	29663.9	617209			979602	1.2772e+06	1.42372e+06	1	1	1			1	1	1	Peak Found	Peak Found	Peak Found
TRUE	High	Master Protein	P05111	Inhibin alpha chain OS=Homo sapiens OX=9606 GN=INHA PE=1 SV=1	0	34.186	28	6	14	6	366	39.6	8.02	42.59	6	0	0.24	1.06759e-05	0.000298115	55.91	30.5	169.5	41.1	33.6		7.5	188.6	214.6	185.1	129.4	1.49572e+06	1.22401e+06		272148	6.86524e+06	7.8125e+06	6.73953e+06	4.71207e+06	2	2		1	3	4	3	2	Peak Found	Peak Found	n/a
FALSE	High	Master Protein	Q969W3	Protein FAM104A OS=Homo sapiens OX=9606 GN=FAM104A PE=1 SV=2	0.003	5.598	5	1	5	1	186	19.5	11.27	11.8	1	0	0.076	1.07423e-05	0.000298938	144.9	14.1	185.9	1	4	26.1	2.6	38.8	0.7	47.1	679.6	21084.1	87440.2	567678	56991.9	844029	16260	1.02289e+06	1.47669e+07	1	1	1	1	1	1	1	1	High	High	High
FALSE	High	Master Protein	Q13158	FAS-associated death domain protein OS=Homo sapiens OX=9606 GN=FADD PE=1 SV=1	0	46.785	48	6	17	6	208	23.3	5.69	53.87	6	0	0.219	1.12301e-05	0.000311444	78.86	134	66		319.4			53	270.2		157.4		4.58413e+06			759975	3.87716e+06		2.25917e+06		3			1	2		1	High	High	High
FALSE	High	Master Protein	Q8NDH2	Leucine-rich repeat transmembrane protein CCDC168 OS=Homo sapiens OX=9606 GN=CCDC168 PE=2 SV=3	0.002	5.994	0	2	6	2	7081	801.4	8.79	16.02	2	0	0.221	1.15708e-05	0.000319796	225.4	36.2	163.8	13.1		247.7		189.8		349.4		224118		4.25103e+06		3.25792e+06		5.99762e+06		1		1		1		1		High	Peak Found	High
FALSE	High	Master Protein	P63313	Thymosin beta-10 OS=Homo sapiens OX=9606 GN=TMSB10 PE=1 SV=2	0	19.837	45	3	11	3	44	5	5.36	26.12	3	0	0.24	1.20503e-05	0.000331917	104.28	25.2	174.8	31	221.3	15.3		109.3	423.1			1.0237e+06	7.30082e+06	504020		3.60661e+06	1.39608e+07			2	2	1		2	2			High	High	Peak Found
FALSE	High	Master Protein	Q07617	Sperm-associated antigen 1 OS=Homo sapiens OX=9606 GN=SPAG1 PE=1 SV=3	0.006	4.59	3	1	1	1	926	103.6	6.86	4.26	1	0	0.1	1.32374e-05	0.000362149	166.34	18.2	181.8	23.5	161.7				614.8			65123.6	448695				1.70619e+06			1	1				1			Peak Found	Peak Found	n/a
TRUE	High	Master Protein	P10109	Adrenodoxin, mitochondrial OS=Homo sapiens OX=9606 GN=FDX1 PE=1 SV=1	0	76.296	38	8	96	8	184	19.4	5.83	230.45	8	0	0.415	1.33683e-05	0.0003645	92.89	53.5	146.5	61.5	101.1	25.7	38.5	137.9	238.3	68	129	5.13213e+07	8.43356e+07	2.14043e+07	3.20995e+07	1.15058e+08	1.988e+08	5.67234e+07	1.07587e+08	6	10	7	8	9	11	7	6	High	High	High
FALSE	High	Master Protein	Q8N4H5	Mitochondrial import receptor subunit TOM5 homolog OS=Homo sapiens OX=9606 GN=TOMM5 PE=1 SV=1	0	14.316	33	3	32	3	51	6	9.7	45.73	3	0	0.33	1.41029e-05	0.000383239	114.17	36.9	163.1	23.7	17.8	78.9	47.4	246.1	110.9	198.4	76.8	4.91256e+06	3.6829e+06	1.63432e+07	9.82238e+06	5.09816e+07	2.29697e+07	4.1104e+07	1.59116e+07	3	3	4	3	4	3	3	3	High	High	High
TRUE	High	Master Protein	P60508	Syncytin-2 OS=Homo sapiens OX=9606 GN=ERVFRD-1 PE=1 SV=1	0	56.089	18	8	62	8	538	59.5	8.85	187.03	8	0	0.353	1.41697e-05	0.000383767	85.84	60.6	139.4	64.7	61.6	58.8	25.6	181.4	131	130.8	146.1	2.06153e+07	1.96519e+07	1.87327e+07	8.16007e+06	5.78271e+07	4.17691e+07	4.17051e+07	4.65828e+07	8	8	4	6	10	7	6	5	High	High	High
FALSE	High	Master Protein	Q13496	Myotubularin OS=Homo sapiens OX=9606 GN=MTM1 PE=1 SV=2	0	43.044	16	7	12	7	603	69.9	8.18	40.46	7	0	0.225	1.47697e-05	0.000398683	96.23	39	161	1.7	35.5	210.2	27.6	90.3	216.4	185.1	33.2	63228.9	1.33678e+06	7.90598e+06	1.03832e+06	3.39627e+06	8.14053e+06	6.96203e+06	1.25022e+06	1	4	2	3	3	4	2	2	Peak Found	Peak Found	Peak Found
FALSE	High	None	Q9P286	Serine/threonine-protein kinase PAK 5 OS=Homo sapiens OX=9606 GN=PAK5 PE=1 SV=1	0	12.785	3	2	8	2	719	80.7	8.09	22.13	2	0	4.063	2.27854e-05	0.000606961	104.02	167.3	32.7	29.6	347.1	76.6	180.3	87.3	7.3	63.5	8.3	1.46834e+06	1.72347e+07	3.80153e+06	8.95416e+06	4.33517e+06	361432	3.15164e+06	413329	1	2	2	2	2	1	2	2	High	Peak Found	High
FALSE	High	Master Protein	Q8TED9	Actin filament-associated protein 1-like 1 OS=Homo sapiens OX=9606 GN=AFAP1L1 PE=1 SV=2	0	17.997	9	4	5	3	768	86.4	6.8	19.24	4	0	8.428	2.53308e-05	0.000670357	168.26	170.3	29.7	375.5				342.2	16.8	65.5		863898				787249	38716.6	150763		1				2	1	1		High	n/a	n/a
FALSE	High	None	Q8WXF7	Atlastin-1 OS=Homo sapiens OX=9606 GN=ATL1 PE=1 SV=1	0.001	7.761	2	1	9	1	558	63.5	6.18	19.36	1	0	4.242	2.64959e-05	0.000698905	90.64	157.5	42.5	87.5	240.6	104.8	153	20.1	58.3	17.3	118.4	2.46721e+06	6.78774e+06	2.95734e+06	4.31462e+06	565700	1.64523e+06	487555	3.33959e+06	1	1	1	1	1	1	1	1	High	High	High
FALSE	High	Master Protein	O95777	U6 snRNA-associated Sm-like protein LSm8 OS=Homo sapiens OX=9606 GN=LSM8 PE=1 SV=3	0	33.403	81	5	39	5	96	10.4	4.48	109.88	5	0	0.406	2.96082e-05	0.000778465	98.65	51.5	148.5	25	44.7	67.5	82.4	217	220.8	115.6	27	9.44162e+06	1.6872e+07	2.54742e+07	3.11357e+07	8.19502e+07	8.33692e+07	4.36679e+07	1.01962e+07	2	4	3	4	5	5	5	3	High	High	High
FALSE	High	Master Protein	O60256	Phosphoribosyl pyrophosphate synthase-associated protein 2 OS=Homo sapiens OX=9606 GN=PRPSAP2 PE=1 SV=1	0	72.685	46	12	57	10	369	40.9	7.44	159.14	12	2	2.567	3.12868e-05	0.000819936	96.76	145.8	54.2	123.9	161.1	171.8	130.3	51	57	43.5	61.4	1.97735e+07	2.57108e+07	2.74199e+07	2.0786e+07	8.13147e+06	9.10071e+06	6.93354e+06	9.80034e+06	8	9	9	10	8	7	9	10	High	High	High
FALSE	High	Master Protein	P13987	CD59 glycoprotein OS=Homo sapiens OX=9606 GN=CD59 PE=1 SV=1	0	29.4	27	5	52	5	128	14.2	6.48	120.99	5	0	0.444	3.50662e-05	0.00091602	76.54	48.2	151.8	38.2	105.1	34.6	44.3	93.1	168.4	99.7	216.6	1.98579e+07	5.46663e+07	1.80162e+07	2.30643e+07	4.84275e+07	8.76447e+07	5.18695e+07	1.12715e+08	3	5	3	3	5	5	4	4	High	High	High
TRUE	High	Master Protein	Q02952	A-kinase anchor protein 12 OS=Homo sapiens OX=9606 GN=AKAP12 PE=1 SV=4	0	510.695	61	78	379	78	1782	191.4	4.41	1204.97	78	0	0.451	3.76328e-05	0.000979905	112.47	58.3	141.7	37.4	52.4	68.2	96.5	73.8	129.2	179.4	163.3	3.3734e+07	4.7286e+07	6.16007e+07	8.70911e+07	6.65999e+07	1.16616e+08	1.61927e+08	1.47382e+08	37	48	46	55	39	56	57	55	High	High	High
FALSE	High	None	Q9NQX4	Unconventional myosin-Vc OS=Homo sapiens OX=9606 GN=MYO5C PE=1 SV=2	0	8.577	1	2	10	2	1742	202.7	7.71	24.89	2	0	4.04	3.81886e-05	0.00099119	100.68	170.8	29.2		104.9	282.5	225.9	5.7	78.9	18.9	83.1		1.6836e+06	4.5329e+06	3.62493e+06	90800.9	1.2657e+06	303304	1.33323e+06		1	2	2	1	1	1	1	Peak Found	High	High
FALSE	High	Master Protein	Q7Z6B0	Coiled-coil domain-containing protein 91 OS=Homo sapiens OX=9606 GN=CCDC91 PE=1 SV=2	0.004	5.084	6	2	3	2	441	49.9	5.07	8.2	2	0	0.086	3.88949e-05	0.0010063	89.16	15.9	184.1	28.5				186.9	584.5			34090.8				223476	698759			1				1	1			High	n/a	n/a
FALSE	High	Master Protein	O43502	DNA repair protein RAD51 homolog 3 OS=Homo sapiens OX=9606 GN=RAD51C PE=1 SV=1	0	26.111	26	7	14	7	376	42.2	6.74	37.47	7	0	4.494	3.91548e-05	0.00100979	101.4	136.8	63.2	270.4	71.5	85.7	112.9	52.7	17	39.2	150.5	5.16647e+06	1.36625e+06	1.63767e+06	2.15771e+06	1.00738e+06	323919	749418	2.87419e+06	5	3	2	3	2	1	3	4	High	High	High
TRUE	High	Master Protein	O15021	Microtubule-associated serine/threonine-protein kinase 4 OS=Homo sapiens OX=9606 GN=MAST4 PE=1 SV=4	0	262	29	53	143	52	2623	283.9	8.62	390.01	53	1	0.443	4.26204e-05	0.00109568	108.76	51.1	148.9	49.2	49.1	162.7	40.4	154.3	152.6	134.5	57.1	2.31592e+07	2.31297e+07	7.66072e+07	1.90175e+07	7.26613e+07	7.18636e+07	6.3346e+07	2.68725e+07	14	24	25	26	36	44	27	30	High	Peak Found	Peak Found
TRUE	High	Master Protein	P15954	Cytochrome c oxidase subunit 7C, mitochondrial OS=Homo sapiens OX=9606 GN=COX7C PE=1 SV=1	0	22.69	51	3	20	3	63	7.2	10.27	41.32	3	0	0.313	4.49221e-05	0.0011512	97.29	44.2	155.8	14.6	26.7	104	64	164.5	74.1	222.8	129.4	2.45119e+06	4.50102e+06	1.75016e+07	1.07704e+07	2.76978e+07	1.2466e+07	3.75025e+07	2.17831e+07	2	2	2	2	3	2	1	1	High	High	High
FALSE	High	Master Protein	O94885	SAM and SH3 domain-containing protein 1 OS=Homo sapiens OX=9606 GN=SASH1 PE=1 SV=3	0.002	6.351	2	2	4	2	1247	136.6	6.09	3.48	2	0	9.737	4.64569e-05	0.00118678	107.62	118.1	81.9		380.9		17.1	247.1	32.9	95.5	26.5		2.08315e+06		93589	1.35143e+06	179769	522259	145150		1		1	2	1	2	1	High	Peak Found	n/a
FALSE	High	Master Protein	Q96N21	AP-4 complex accessory subunit Tepsin OS=Homo sapiens OX=9606 GN=TEPSIN PE=1 SV=1	0	10.68	11	2	4	2	525	55.1	7.03	16.75	2	0	0.27	4.9693e-05	0.00126545	144.26	37.7	162.3	0.4	9.8		5.5	4.7	121.4	1	657.1	134311	2.93803e+06		1.66156e+06	1.40852e+06	3.63807e+07	293735	1.9687e+08	1	1		1	2	1	1	1	Peak Found	High	n/a
FALSE	High	Master Protein	P14174	Macrophage migration inhibitory factor OS=Homo sapiens OX=9606 GN=MIF PE=1 SV=4	0	46.987	44	5	99	5	115	12.5	7.88	308.85	5	0	0.485	6.08042e-05	0.00153393	101.77	97.5	102.5	246	52.2	63	19.4	296.7	57.7	62.8	2.2	7.56018e+08	1.60299e+08	1.93569e+08	5.9568e+07	9.11803e+08	1.77329e+08	1.93091e+08	6.91155e+06	5	5	5	4	7	4	4	2	High	High	High
FALSE	High	Master Protein	O43151	Methylcytosine dioxygenase TET3 OS=Homo sapiens OX=9606 GN=TET3 PE=1 SV=4	0	9.45	2	3	10	1	1795	193.6	7.81	6.42	3	0	9.157	7.10225e-05	0.00178062	40.44	180.3	19.7	480			280				40	692542			403983				57760.4	1			1				1	High	High	n/a
TRUE	High	Master Protein	Q9NP62	Chorion-specific transcription factor GCMa OS=Homo sapiens OX=9606 GN=GCM1 PE=1 SV=1	0	14.542	6	2	8	2	436	49.2	7.02	20.06	2	0	0.199	7.33774e-05	0.00182437	127.9	32.4	167.6	112	26.4	1.4	34	81	147.3	162.8	235.2	1.75224e+06	412415	21980	531272	1.26674e+06	2.30347e+06	2.54581e+06	3.67834e+06	2	2	1	2	2	2	2	2	High	Peak Found	Peak Found
FALSE	High	Master Protein	P27449	V-type proton ATPase 16 kDa proteolipid subunit c OS=Homo sapiens OX=9606 GN=ATP6V0C PE=1 SV=1	0	50.972	32	2	36	2	155	15.7	8.44	121.29	2	0	0.302	7.34435e-05	0.00182437	78.84	36.1	163.9	22	31	44.8	45.4	231	212.4	78.3	134.9	1.97161e+06	2.77614e+06	4.01036e+06	4.0626e+06	2.06629e+07	1.90006e+07	7.00656e+06	1.20699e+07	2	2	3	3	4	5	2	3	High	High	High
FALSE	High	Master Protein	Q9Y617	Phosphoserine aminotransferase OS=Homo sapiens OX=9606 GN=PSAT1 PE=1 SV=2	0	186.203	72	23	529	23	370	40.4	7.66	1416.31	23	0	1.911	7.85456e-05	0.00193922	71.67	128.7	71.3	142.2	100.6	172.2	110.8	85.4	68.3	70.9	49.6	5.43739e+08	3.84727e+08	6.58141e+08	4.23423e+08	3.26379e+08	2.61213e+08	2.7087e+08	1.89776e+08	23	25	22	20	22	24	22	21	High	High	High
TRUE	High	Master Protein	P18827	Syndecan-1 OS=Homo sapiens OX=9606 GN=SDC1 PE=1 SV=3	0	53.02	16	6	98	6	310	32.4	4.63	311.76	6	0	0.381	8.21872e-05	0.00201683	76.68	65.7	134.3	70.2	77.8	37.9	66.5	106.6	144	135.3	161.6	1.79199e+07	1.98451e+07	9.67416e+06	1.6982e+07	2.72116e+07	3.67566e+07	3.45217e+07	4.1236e+07	5	6	6	6	5	6	5	5	High	High	High
FALSE	High	Master Protein	P0DJ93	Small integral membrane protein 13 OS=Homo sapiens OX=9606 GN=SMIM13 PE=3 SV=1	0	24.986	46	3	36	3	91	10.3	6.67	100.99	3	0	0.318	9.36112e-05	0.00229022	117.31	44.7	155.3	42.6	11.9	67.4	28	106.4	305.4	135.2	103.2	3.47359e+06	970269	5.49642e+06	2.28047e+06	8.67631e+06	2.48993e+07	1.10204e+07	8.41499e+06	3	2	3	3	3	3	3	3	High	Peak Found	High
FALSE	High	Master Protein	P00403	Cytochrome c oxidase subunit 2 OS=Homo sapiens OX=9606 GN=MT-CO2 PE=1 SV=1	0	83.459	45	7	196	7	227	25.5	4.82	550.09	7	0	0.499	0.000103597	0.00251931	104.42	96.9	103.1	120.4	91.4	99.1	33.1	190.7	81.3	126.3	57.7	2.19426e+08	1.66607e+08	1.80577e+08	6.03856e+07	3.47633e+08	1.48087e+08	2.30183e+08	1.05153e+08	10	9	8	8	9	9	8	7	High	High	High
FALSE	High	Master Protein	Q9P1F3	Costars family protein ABRACL OS=Homo sapiens OX=9606 GN=ABRACL PE=1 SV=1	0	34.398	47	4	31	4	81	9.1	6.29	97.55	4	0	0.323	0.000108791	0.00263769	109.95	87.5	112.5	91	74.2	91.6	14.5	310	98.3	113.4	7	7.24166e+06	5.90344e+06	7.29032e+06	1.15601e+06	2.4671e+07	7.82618e+06	9.02359e+06	553715	3	3	3	3	3	3	2	2	High	High	High
FALSE	High	Master Protein	P68871	Hemoglobin subunit beta OS=Homo sapiens OX=9606 GN=HBB PE=1 SV=2	0	40.59	64	8	216	7	147	16	7.28	459.32	8	1	0.548	0.000110539	0.00267206	141.23	111.7	88.3	93.6	30.1	97.4	98.9	33.2	29.2	172.1	245.6	4.47307e+08	1.43676e+08	4.65137e+08	4.72508e+08	1.58443e+08	1.39402e+08	8.21998e+08	1.17318e+09	7	7	5	6	7	6	5	4	High	High	High
FALSE	High	Master Protein	Q9Y3E0	Vesicle transport protein GOT1B OS=Homo sapiens OX=9606 GN=GOLT1B PE=1 SV=1	0	26.898	35	5	102	5	138	15.4	10.36	281.71	5	0	0.462	0.000119212	0.00285614	127.99	68	132	54.8	17.7	192.4	55.1	163.7	69.5	194.7	52	2.6451e+07	8.52216e+06	9.28177e+07	2.65877e+07	7.89812e+07	3.3518e+07	9.39249e+07	2.50966e+07	5	4	5	4	5	4	5	5	High	High	High
FALSE	High	Master Protein	O95466	Formin-like protein 1 OS=Homo sapiens OX=9606 GN=FMNL1 PE=1 SV=3	0	16.256	5	5	12	2	1100	121.8	5.72	30.35	5	0	0.111	0.000121933	0.00291273	87.59	14.2	185.8	48.8		10.2		142.1		599		125942		26332.4		366843		1.54652e+06		1		1		2		2		Peak Found	n/a	Peak Found
TRUE	High	Master Protein	P01215	Glycoprotein hormones alpha chain OS=Homo sapiens OX=9606 GN=CGA PE=1 SV=1	0.006	4.611	7	1	16	1	116	13.1	8.19	26.22	1	0	0.346	0.000123146	0.00293304	82.12	44.4	155.6	35.9	24.8	70.9	43.5	92.7	54.6	207.2	270.3	6.06677e+06	4.19123e+06	1.19714e+07	7.34755e+06	1.56632e+07	9.22658e+06	3.49962e+07	4.56409e+07	2	1	2	1	2	1	1	2	High	High	High
FALSE	High	Master Protein	A0A2R8Y4L2	Heterogeneous nuclear ribonucleoprotein A1-like 3 OS=Homo sapiens OX=9606 GN=HNRNPA1L3 PE=4 SV=1	0	367.482	63	23	1432	1	275	29.2	9.48	4404.27	23	0	0.324	0.000129313	0.0030709	127.26	75.4	124.6	44.5	101.4	53.7	54.1	241.7	255.9	15.8	32.9	6.91358e+06	1.57568e+07	8.34379e+06	8.41065e+06	3.75516e+07	3.97541e+07	2.45925e+06	5.10709e+06	2	2	2	2	2	2	1	2	High	High	High
FALSE	High	Master Protein	P04439	HLA class I histocompatibility antigen, A alpha chain OS=Homo sapiens OX=9606 GN=HLA-A PE=1 SV=2	0	27.409	20	5	65	1	365	40.8	6	195.53	5	0	2.929	0.000131295	0.00310886	95.45	144.9	55.1	98.8	104.2	152.5	200	18.6	27.4	114.5	84	6.90277e+06	7.27937e+06	1.06504e+07	1.3972e+07	1.2973e+06	1.91589e+06	7.99699e+06	5.86583e+06	1	1	1	1	1	1	1	1	High	High	High
FALSE	High	Master Protein	Q9UNX3	Ribosomal protein uL24-like OS=Homo sapiens OX=9606 GN=RPL26L1 PE=1 SV=1	0	79.099	53	14	259	3	145	17.2	10.55	526.14	14	0	0.402	0.000139505	0.00329362	115.11	69.4	130.6	40.5	103.5	52.8	69.9	69.1	189.1	53.4	221.8	8.64321e+06	2.20799e+07	1.12755e+07	1.49098e+07	1.47396e+07	4.03544e+07	1.14026e+07	4.73263e+07	2	2	3	2	3	3	2	3	High	High	High
FALSE	High	Master Protein	Q8WV28	B-cell linker protein OS=Homo sapiens OX=9606 GN=BLNK PE=1 SV=2	0	31.826	28	7	13	7	456	50.4	8.16	40.26	7	0	0.241	0.00014784	0.00348025	96.41	48.2	151.8	21.1	102.4	7.2		138.5	482.4	32	16.4	589685	2.85696e+06	200076		3.86362e+06	1.3463e+07	893430	457860	2	2	1		3	4	2	1	High	High	Peak Found
FALSE	High	Master Protein	Q8N2U9	Solute carrier family 66 member 2 OS=Homo sapiens OX=9606 GN=SLC66A2 PE=1 SV=1	0	9.324	6	1	4	1	271	30.5	8.18	8.76	1	0	0.122	0.000152285	0.00357449	320.13	21.8	178.2	20				36.1			743.9	179216				323401			6.66243e+06	1				1			1	High	n/a	n/a
FALSE	High	Master Protein	P08243	Asparagine synthetase [glutamine-hydrolyzing] OS=Homo sapiens OX=9606 GN=ASNS PE=1 SV=4	0	158.734	61	28	239	28	561	64.3	6.86	593.24	28	0	2.151	0.000153045	0.00358197	103.34	139.2	60.8	98.9	115.9	183.7	162.5	66.5	52.6	62.6	57.2	7.85923e+07	9.20851e+07	1.46049e+08	1.29179e+08	5.28638e+07	4.18188e+07	4.97874e+07	4.54997e+07	20	28	23	32	25	23	24	18	High	High	High
FALSE	High	Master Protein	Q9P2X0	Dolichol-phosphate mannosyltransferase subunit 3 OS=Homo sapiens OX=9606 GN=DPM3 PE=1 SV=2	0	14.088	24	2	51	2	92	10.1	5.94	83.05	2	0	0.4	0.000154171	0.00359791	82.91	63.4	136.6	25.5	54.3	54.2	110.2	112.5	227.5	121.2	94.5	5.1876e+06	1.10609e+07	1.10318e+07	2.24257e+07	2.29048e+07	4.62992e+07	2.46742e+07	1.92373e+07	2	2	2	2	2	2	2	2	High	High	High
FALSE	High	Master Protein	P21926	CD9 antigen OS=Homo sapiens OX=9606 GN=CD9 PE=1 SV=4	0	30.157	25	6	104	6	228	25.4	7.15	295.57	6	0	0.487	0.000161889	0.00376719	73	72.9	127.1	80.9	88.8	72.3	49.7	133.7	132.9	142.9	98.9	7.16851e+07	7.87549e+07	6.40871e+07	4.40849e+07	1.1856e+08	1.17789e+08	1.26654e+08	8.76726e+07	6	6	6	5	6	5	5	5	High	High	High
FALSE	High	Master Protein	P15336	Cyclic AMP-dependent transcription factor ATF-2 OS=Homo sapiens OX=9606 GN=ATF2 PE=1 SV=4	0	12.138	9	3	5	3	505	54.5	7.88	12.87	3	0	0.208	0.000167123	0.00387782	12.13	15.5	184.5		31.5		26.8		505.9		235.9		278305		236345		4.46751e+06		2.08298e+06		1		1		2		1	n/a	High	n/a
TRUE	High	Master Protein	O95864	Acyl-CoA 6-desaturase OS=Homo sapiens OX=9606 GN=FADS2 PE=1 SV=1	0	53.147	25	9	71	9	444	52.2	8.82	184.69	9	0	2.384	0.000169825	0.00392926	81.77	139	61	155.7	82.4	214.2	103.2	97.6	25.1	85.5	36.2	3.17119e+07	1.67828e+07	4.36115e+07	2.10202e+07	1.98691e+07	5.11187e+06	1.74147e+07	7.37082e+06	7	6	8	6	9	6	7	6	High	High	High
FALSE	High	Master Protein	Q9H9Y2	Ribosome production factor 1 OS=Homo sapiens OX=9606 GN=RPF1 PE=1 SV=2	0	37.992	37	9	25	9	349	40.1	10.01	54.77	9	0	2.814	0.000171865	0.00396514	95.87	134.5	65.5	74.3	175.6	172.3	126.7	61.5	17.2	88.3	84.2	5.12794e+06	1.21237e+07	1.1895e+07	8.75061e+06	4.24686e+06	1.18461e+06	6.09428e+06	5.81492e+06	4	5	7	7	7	4	6	4	High	High	High
FALSE	High	Master Protein	Q9UJ41	Rab5 GDP/GTP exchange factor OS=Homo sapiens OX=9606 GN=RABGEF1 PE=1 SV=3	0	19.754	13	5	11	5	491	56.9	7.02	29.52	5	0	0.28	0.000173013	0.00398029	98.68	35.2	164.8	58.7	50.6	33.5	25.2	205.4	180.9	226.1	19.6	1.7908e+06	1.54406e+06	1.02195e+06	768057	6.26988e+06	5.52081e+06	6.90192e+06	599401	3	2	2	1	2	2	2	1	High	High	High
FALSE	High	Master Protein	Q8IYL3	UPF0688 protein C1orf174 OS=Homo sapiens OX=9606 GN=C1orf174 PE=1 SV=2	0	8.238	9	2	9	2	243	26	6.9	28.69	2	0	3.125	0.00018434	0.00422886	111	148	52	18	51.8	212.7	334.9	22.3	50.2	27	83	1.02122e+06	2.93597e+06	1.20614e+07	1.89949e+07	1.26728e+06	2.84899e+06	1.53152e+06	4.70993e+06	1	1	1	1	2	2	2	2	High	High	High
FALSE	High	Master Protein	Q96B49	Mitochondrial import receptor subunit TOM6 homolog OS=Homo sapiens OX=9606 GN=TOMM6 PE=1 SV=1	0	9.87	19	1	14	1	74	8	4.89	48.79	1	0	0.332	0.000188344	0.00430849	62.65	51.5	148.5	40.8	34.5	98.5	57.5	158	132.8	146.6	131.2	3.32979e+06	2.82022e+06	8.04824e+06	4.70042e+06	1.29069e+07	1.0845e+07	1.19774e+07	1.07134e+07	2	2	2	2	2	2	2	1	High	High	High
FALSE	High	None	Q5VWX1	KH domain-containing, RNA-binding, signal transduction-associated protein 2 OS=Homo sapiens OX=9606 GN=KHDRBS2 PE=1 SV=1	0.004	5.232	3	1	16	1	349	38.9	6.29	10.02	1	0	0.412	0.000192516	0.00436769	48.38	68	132	45.4	23.4	160.1	81.2	29.1	86.8	213.9	160.2	1.30019e+07	6.71193e+06	4.58545e+07	2.32521e+07	8.32969e+06	2.48491e+07	6.1264e+07	4.58747e+07	2	2	2	2	1	2	2	2	Peak Found	High	High
FALSE	High	None	O75525	KH domain-containing, RNA-binding, signal transduction-associated protein 3 OS=Homo sapiens OX=9606 GN=KHDRBS3 PE=1 SV=1	0.004	5.232	3	1	16	1	346	38.8	7.61	10.02	1	0	0.412	0.000192516	0.00436769	48.38	68	132	45.4	23.4	160.1	81.2	29.1	86.8	213.9	160.2	1.30019e+07	6.71193e+06	4.58545e+07	2.32521e+07	8.32969e+06	2.48491e+07	6.1264e+07	4.58747e+07	2	2	2	2	1	2	2	2	Peak Found	High	High
FALSE	High	Master Protein	O94762	ATP-dependent DNA helicase Q5 OS=Homo sapiens OX=9606 GN=RECQL5 PE=1 SV=2	0	8.171	3	3	5	3	991	108.8	8.56	6.93	3	0	6.853	0.000192549	0.00436769	58.54	149.5	50.5	135	293.3			154.3	29.2	159.3	28.8	652448	1.41704e+06			745255	141278	769681	139341	1	1			1	1	1	1	High	Peak Found	High
FALSE	High	Master Protein	P10599	Thioredoxin OS=Homo sapiens OX=9606 GN=TXN PE=1 SV=3	0	60.908	67	9	169	9	105	11.7	4.92	421.97	9	0	0.559	0.000206231	0.00463904	133.11	84	116	86	51.4	89.1	84	168.6	112.7	86.1	122.1	3.69975e+08	2.21435e+08	3.83556e+08	3.61742e+08	7.25869e+08	4.84903e+08	3.70444e+08	5.25673e+08	10	10	10	9	11	10	10	8	High	High	High
FALSE	High	Master Protein	Q15750	TGF-beta-activated kinase 1 and MAP3K7-binding protein 1 OS=Homo sapiens OX=9606 GN=TAB1 PE=1 SV=1	0	32.658	21	7	21	7	504	54.6	5.52	62.05	7	0	1.902	0.000208406	0.00467499	92.81	126.5	73.5	89.6	83.4	57.9	56.3	6.1	338.7	10.3	157.7	2.5766e+08	2.39714e+08	1.66337e+08	1.6186e+08	1.74749e+07	9.73905e+08	2.97014e+07	4.53505e+08	6	6	6	7	6	7	5	5	High	High	High
FALSE	High	None	P09923	Intestinal-type alkaline phosphatase OS=Homo sapiens OX=9606 GN=ALPI PE=1 SV=2	0.002	6.258	4	2	9	0	528	56.8	5.86	20.33	2	0	0.306	0.000216813	0.00485013	95	28.5	171.5	2.4	43.6	16.3	83.6	185.5	116.2	213.5	138.9	117525	2.11648e+06	792304	4.05824e+06	9.00728e+06	5.64362e+06	1.03667e+07	6.74625e+06	1	2	1	2	2	2	2	2	n/a	n/a	n/a
FALSE	High	Master Protein	Q9BTE0	Alpha/beta-tubulin-N-acetyltransferase 9 OS=Homo sapiens OX=9606 GN=NAT9 PE=1 SV=1	0	13.747	20	3	7	3	207	23.3	4.7	13.96	3	0	3.758	0.000252465	0.00558596	127.59	159.9	40.1	128.6	243.6		76.8	32.2	305.7		13	1.40407e+06	2.65866e+06		838657	351819	3.33679e+06		141559	1	1		1	1	1		1	High	High	Peak Found
TRUE	High	Master Protein	Q53SF7	Cordon-bleu protein-like 1 OS=Homo sapiens OX=9606 GN=COBLL1 PE=1 SV=3	0	365.264	70	52	279	52	1128	123.8	6.58	858.21	52	0	0.477	0.000262137	0.00578416	110.57	62.8	137.2	104.6	58.4	46.5	52.3	225.9	165	88.3	58.9	7.00633e+07	3.90955e+07	3.11761e+07	3.50463e+07	1.51308e+08	1.10509e+08	5.91501e+07	3.94647e+07	38	34	32	40	50	53	38	38	High	High	High
FALSE	High	Master Protein	P02792	Ferritin light chain OS=Homo sapiens OX=9606 GN=FTL PE=1 SV=2	0	132.393	57	12	146	12	175	20	5.78	425.2	12	0	0.494	0.000275473	0.0060619	91.86	78.4	121.6	96.8	103.9	53.1	46.3	192.4	111.3	84.9	111.2	1.1604e+08	1.24467e+08	6.36753e+07	5.54646e+07	2.30534e+08	1.33418e+08	1.01785e+08	1.3326e+08	12	14	11	13	13	14	11	11	High	High	High
FALSE	High	Master Protein	Q9BUL5	PHD finger protein 23 OS=Homo sapiens OX=9606 GN=PHF23 PE=1 SV=1	0	10.861	9	3	9	3	403	43.8	5.78	25.49	3	0	0.284	0.000280517	0.00615617	67.93	49.3	150.7	55.1	17.7	62.2		225.9	132.5	213.9	92.5	822796	264017	928490		3.37086e+06	1.97729e+06	3.19184e+06	1.38065e+06	2	1	2		2	1	2	1	High	High	High
FALSE	High	None	Q9Y536	Peptidyl-prolyl cis-trans isomerase A-like 4A OS=Homo sapiens OX=9606 GN=PPIAL4A PE=2 SV=1	0	16.351	13	2	200	2	164	18.2	9.22	396.58	2	0	0.569	0.000288371	0.00631143	100.25	88.1	111.9	149.4	102.4	66.2	36.7	169.7	118.5	92.2	64.9	7.2906e+08	4.99845e+08	3.22985e+08	1.79332e+08	8.27935e+08	5.78512e+08	4.49983e+08	3.16547e+08	3	3	3	3	3	3	3	3	High	High	High
TRUE	High	Master Protein	P10696	Alkaline phosphatase, germ cell type OS=Homo sapiens OX=9606 GN=ALPG PE=1 SV=4	0	85.783	43	15	66	5	532	57.3	6.34	201.73	15	9	0.41	0.000290381	0.00633829	77.59	54.4	145.6	32.7	59.8	71.4	52.1	161.3	138.4	175	109.2	1.02443e+07	1.87125e+07	2.23586e+07	1.63218e+07	5.05093e+07	4.33463e+07	5.48054e+07	3.42048e+07	9	11	10	11	11	11	12	11	High	Peak Found	High
FALSE	High	Master Protein	Q14576	ELAV-like protein 3 OS=Homo sapiens OX=9606 GN=ELAVL3 PE=2 SV=3	0.001	6.802	11	2	3	2	367	39.5	9.28	10.27	2	0	0.15	0.000303166	0.00659956	135.57	26.1	173.9		18.8	46.2	38.8	426.8	10.7	258.6			140043	344143	288920	3.1763e+06	79838.3	1.92413e+06			1	1	1	1	1	1		High	Peak Found	Peak Found
FALSE	High	Master Protein	O94992	Protein HEXIM1 OS=Homo sapiens OX=9606 GN=HEXIM1 PE=1 SV=1	0	111.321	45	15	189	15	359	40.6	4.89	526.21	15	0	0.504	0.000317783	0.00689922	78.4	63.8	136.2	49.5	73.6	48.6	82.5	89.1	123.4	134.2	199	5.12023e+07	7.6165e+07	5.03445e+07	8.5409e+07	9.22642e+07	1.27754e+08	1.38918e+08	2.06023e+08	11	13	9	12	16	16	12	12	High	High	High
FALSE	High	Master Protein	Q96HH9	GRAM domain-containing protein 2B OS=Homo sapiens OX=9606 GN=GRAMD2B PE=1 SV=1	0	65.163	36	10	64	10	432	47.8	7.9	250.68	10	0	0.356	0.000347884	0.00753252	107.51	52.9	147.1	79.7	36.7	72.7	21	237.4	120.1	171.8	60.5	1.04708e+07	4.82343e+06	9.55689e+06	2.76488e+06	3.12016e+07	1.57852e+07	2.25769e+07	7.95608e+06	7	6	4	8	7	7	5	6	High	High	High
FALSE	High	Master Protein	O75874	Isocitrate dehydrogenase [NADP] cytoplasmic OS=Homo sapiens OX=9606 GN=IDH1 PE=1 SV=2	0	247.265	74	29	329	28	414	46.6	7.01	904.45	29	0	1.817	0.000351274	0.00758565	93.55	128.1	71.9	114.9	150.9	100.9	142.2	77.8	58.2	66.1	89	2.03794e+08	2.67617e+08	1.78892e+08	2.52194e+08	1.37889e+08	1.03142e+08	1.17306e+08	1.57885e+08	23	31	25	25	30	31	23	24	High	High	High
FALSE	High	Master Protein	Q9P0B6	Coiled-coil domain-containing protein 167 OS=Homo sapiens OX=9606 GN=CCDC167 PE=1 SV=2	0	8.004	24	2	2	2	97	11.5	9.5	6.28	2	0	0.105	0.000371104	0.00799256	113.08	19	181		11.6	7.8		32	41.1	506.8	200.7		12935.2	8730.64		35734.7	45913.4	565855	224067		1	1		1	1	1	1	n/a	Peak Found	Peak Found
FALSE	High	Master Protein	Q8IY26	Polyisoprenoid diphosphate/phosphate phosphohydrolase PLPP6 OS=Homo sapiens OX=9606 GN=PLPP6 PE=1 SV=3	0	10.014	14	2	8	2	295	32.2	9.99	26.03	2	0	0.299	0.000408559	0.00875267	79.07	55.8	144.2	36.2	84.3	182.8	44.3	158	131.9	162.6		625785	1.4549e+06	3.15538e+06	764285	2.72727e+06	2.27656e+06	2.80663e+06		2	2	1	2	2	2	1		High	High	Peak Found
FALSE	High	Master Protein	P62987	Ubiquitin-ribosomal protein eL40 fusion protein OS=Homo sapiens OX=9606 GN=UBA52 PE=1 SV=2	0	136.563	66	15	1239	2	128	14.7	9.83	3263.33	15	0	0.127	0.000424869	0.00907807	142.52	22.5	177.5	24.1		9.4	29.2	8.9		190.5	537.9	74676		28944.1	90362.5	27578		589029	1.66351e+06	1		1	1	1		1	1	High	Peak Found	Peak Found
FALSE	High	Master Protein	A0A2R8Y7D0	Ubiquitin domain-containing protein TINCR OS=Homo sapiens OX=9606 GN=TINCR PE=1 SV=1	0	8.605	27	2	5	2	120	13.8	10.21	11.26	2	0	0.291	0.000426219	0.00908295	108.86	24.9	175.1	31.3	67.1	22.7	2.5	187.5	431.5	57.4		517894	1.10949e+06	374898	41184.7	3.09989e+06	7.13253e+06	949056		2	2	1	1	2	2	2		Peak Found	High	Peak Found
FALSE	High	Master Protein	Q9Y5U9	Immediate early response 3-interacting protein 1 OS=Homo sapiens OX=9606 GN=IER3IP1 PE=1 SV=1	0	16.197	34	2	32	2	82	9	8.22	83.77	2	0	0.362	0.000429117	0.00912071	66.76	53.7	146.3	35.8	25.6	97.7	71.7	150.5	126.6	188.1	103.9	5.24776e+06	3.75311e+06	1.43103e+07	1.05012e+07	2.20504e+07	1.85502e+07	2.75456e+07	1.5222e+07	2	2	2	2	2	2	2	2	High	High	High
FALSE	High	Master Protein	Q9GZR1	Sentrin-specific protease 6 OS=Homo sapiens OX=9606 GN=SENP6 PE=1 SV=2	0.001	7.14	3	2	2	2	1112	126.1	6.73	6.2	2	0	0.214	0.000434352	0.00918376	55.42	32.8	167.2	134.2	43.6	56.6	36.9	341.3		187.5		892961	290040	376437	245353	2.27088e+06		1.24759e+06		1	1	1	1	1		1		High	High	Peak Found
TRUE	High	Master Protein	P49763	Placenta growth factor OS=Homo sapiens OX=9606 GN=PGF PE=1 SV=2	0	22.132	19	2	19	2	221	24.8	8.15	72.58	2	0	0.333	0.000438548	0.00924834	106.74	40.9	159.1	41.3	137.6	35.8	27.6	231.9	176.4	127	22.5	1.81366e+06	6.04798e+06	1.57253e+06	1.21155e+06	1.01892e+07	7.75216e+06	5.57867e+06	987374	2	2	2	1	2	2	2	1	High	High	High
FALSE	High	Master Protein	P62310	U6 snRNA-associated Sm-like protein LSm3 OS=Homo sapiens OX=9606 GN=LSM3 PE=1 SV=2	0	16.707	53	3	25	3	102	11.8	4.7	53.09	3	0	0.508	0.000443546	0.00932945	103.1	70.3	129.7	9.7	140.9	90.5	48	195.7	153.7	95.9	65.6	5.70005e+06	8.3015e+07	5.33393e+07	2.82605e+07	1.15339e+08	9.0595e+07	5.65186e+07	3.86428e+07	3	3	3	3	4	3	2	2	High	High	High
FALSE	High	Master Protein	Q99988	Growth/differentiation factor 15 OS=Homo sapiens OX=9606 GN=GDF15 PE=1 SV=3	0	131.315	68	17	262	17	308	34.1	9.66	738.28	17	0	0.523	0.00044751	0.00938843	83.18	69.2	130.8	90.6	80.8	56.4	51.7	158.9	153.2	101.8	106.5	1.97003e+08	1.75645e+08	1.22655e+08	1.12499e+08	3.45531e+08	3.33133e+08	2.21292e+08	2.31464e+08	18	17	16	16	19	17	15	15	High	High	High
FALSE	High	Master Protein	Q9Y241	HIG1 domain family member 1A, mitochondrial OS=Homo sapiens OX=9606 GN=HIGD1A PE=1 SV=1	0	54.818	69	6	60	6	93	10.1	9.79	175.59	6	0	0.366	0.000458074	0.00958523	86.13	63.4	136.6	27.1	85.5	77.6	41.1	225.9	144.3	96	102.5	3.98471e+06	1.25619e+07	1.141e+07	6.03331e+06	3.32037e+07	2.12061e+07	1.41155e+07	1.50586e+07	3	5	4	5	5	6	5	5	High	High	High
FALSE	High	Master Protein	Q7Z3E5	LisH domain-containing protein ARMC9 OS=Homo sapiens OX=9606 GN=ARMC9 PE=1 SV=3	0	8.839	4	2	4	2	818	91.8	6.2	19.32	2	0	6.494	0.000460009	0.0096009	29.62	173.3	26.7	275.4	193	229	70.2		32.4			1.49895e+06	1.05028e+06	1.24597e+06	382193		176162			1	1	1	1		1			High	Peak Found	High
FALSE	High	Master Protein	P62304	Small nuclear ribonucleoprotein E OS=Homo sapiens OX=9606 GN=SNRPE PE=1 SV=1	0	45.228	70	5	121	5	92	10.8	9.44	311.1	5	0	0.523	0.000467694	0.00973621	98.69	86.6	113.4	119.3	86	77.4	31.4	187.2	83.5	136.4	78.8	2.39149e+08	1.72368e+08	1.55044e+08	6.28996e+07	3.75279e+08	1.67441e+08	2.73379e+08	1.57854e+08	7	8	7	7	8	8	7	6	High	High	High
FALSE	High	Master Protein	Q5TKA1	Protein lin-9 homolog OS=Homo sapiens OX=9606 GN=LIN9 PE=1 SV=1	0	8.05	7	2	2	2	542	61.9	9.04	7.57	2	0	7.735	0.000471435	0.00978893	61.33	177.1	22.9	143.1	118.5	486.2	35.4		16.8			253914	210306	862849	62746.4		29873.4			1	1	1	1		1			High	Peak Found	High
FALSE	High	Master Protein	Q6ZU65	Ubinuclein-2 OS=Homo sapiens OX=9606 GN=UBN2 PE=1 SV=2	0	29.983	10	6	21	6	1347	146	9.19	60.08	6	0	0.294	0.000493341	0.0102176	88.07	54.1	145.9	30.8	26.7	31.8	292.5	47.2	76.4	93	201.7	827793	717883	854722	7.87269e+06	1.27152e+06	2.05682e+06	2.5025e+06	5.42921e+06	2	3	3	3	3	3	2	2	High	High	High
FALSE	High	Master Protein	Q8N5J2	Ubiquitin carboxyl-terminal hydrolase MINDY-1 OS=Homo sapiens OX=9606 GN=MINDY1 PE=1 SV=2	0	13.628	14	3	3	3	469	51.7	4.86	12.28	3	0	2.52	0.000541883	0.0111943	64.24	157.6	42.4	221.3	7.5	220.9		150.1	22.1	154.6	23.5	11336248	385047	1.13162e+07		7.68862e+06	1.13355e+06	7.92275e+06	1.2031e+06	1	1	1		1	2	1	1	Peak Found	Peak Found	Peak Found
FALSE	High	Master Protein	Q3ZAQ7	Vacuolar ATPase assembly integral membrane protein VMA21 OS=Homo sapiens OX=9606 GN=VMA21 PE=1 SV=1	0	17.947	35	3	42	3	101	11.3	7.24	91.27	3	0	0.351	0.000544502	0.0112198	117.15	59.8	140.2	17.4	24.5	107	95.9	81.7	123.5	104.6	245.3	1.75881e+06	2.47743e+06	1.0814e+07	9.69062e+06	8.2518e+06	1.24823e+07	1.0574e+07	2.47898e+07	4	2	3	4	2	3	2	4	High	Peak Found	High
FALSE	High	Master Protein	Q9UDW1	Cytochrome b-c1 complex subunit 9 OS=Homo sapiens OX=9606 GN=UQCR10 PE=1 SV=3	0	14.779	38	2	44	2	63	7.3	9.47	87.17	2	0	0.418	0.000550448	0.0113135	86.58	42.9	157.1	27.5	25.4	147.4	45.2	204.6	64.6	203.6	81.7	6.80217e+06	6.28933e+06	3.65038e+07	1.11933e+07	5.06541e+07	1.59926e+07	5.04237e+07	2.02215e+07	2	2	2	2	2	2	2	2	High	High	High
FALSE	High	None	A0A804HLA8	Guanine nucleotide-binding protein G(I)/G(S)/G(O) subunit gamma-5B OS=Homo sapiens OX=9606 GN=GNG5B PE=3 SV=1	0	16.585	53	2	22	2	68	7.2	9.06	59.65	2	0	0.355	0.00055674	0.0114139	117.03	36.8	163.2	36.7	16.3	80.9	11.6	131.4	89.8	21.7	411.6	3.74047e+06	1.66176e+06	8.24268e+06	1.18627e+06	1.33897e+07	9.15431e+06	2.21677e+06	4.19537e+07	1	2	2	2	2	2	1	2	High	High	High
FALSE	High	Master Protein	Q8IZV2	CKLF-like MARVEL transmembrane domain-containing protein 8 OS=Homo sapiens OX=9606 GN=CMTM8 PE=1 SV=2	0	16.852	17	2	12	2	173	19.6	6.52	58.26	2	0	0.268	0.000583399	0.0119302	131.41	56.6	143.4	2.1	24.6	152.9	92.4	217.4	67.5	133.3	109.8	44256.9	517999	3.21822e+06	1.94343e+06	4.57512e+06	1.42034e+06	2.80389e+06	2.31026e+06	1	2	1	2	2	2	2	1	High	High	High
FALSE	High	Master Protein	P25391	Laminin subunit alpha-1 OS=Homo sapiens OX=9606 GN=LAMA1 PE=1 SV=2	0	577.781	43	98	448	98	3075	336.9	6.35	1224.89	98	0	2.004	0.000588744	0.011979	115.58	124.6	75.4	55.4	53.8	291.8	151	57.6	33.1	104.2	53.1	7.33837e+07	7.11884e+07	3.86207e+08	1.9993e+08	7.62477e+07	4.37797e+07	1.37902e+08	7.03373e+07	47	59	83	74	64	61	63	60	High	High	High
FALSE	High	Master Protein	P24390	ER lumen protein-retaining receptor 1 OS=Homo sapiens OX=9606 GN=KDELR1 PE=1 SV=1	0	39.562	33	5	104	4	212	24.5	8.62	276.6	5	0	0.38	0.000615356	0.0124891	91.14	64.3	135.7	66.9	15.4	101.1	58.1	132.2	60.1	235.3	130.9	1.03146e+07	2.36911e+06	1.56006e+07	8.95461e+06	2.03959e+07	9.27228e+06	3.62931e+07	2.01861e+07	2	2	4	3	4	2	4	3	High	High	High
FALSE	High	Master Protein Candidate	Q6DRA6	Putative histone H2B type 2-D OS=Homo sapiens OX=9606 GN=H2BC19P PE=5 SV=3	0	39.232	17	5	129	1	164	18	10.58	312.37	5	0	0.427	0.000619199	0.0125044	95.75	61.2	138.8	74	39.4	73.5	53.2	157.3	37.4	127.8	237.6	1.64452e+07	8.74699e+06	1.63297e+07	1.18151e+07	3.49466e+07	8.31064e+06	2.83913e+07	5.2788e+07	3	3	3	3	3	3	3	3	High	High	High
FALSE	High	Master Protein	Q6DN03	Putative histone H2B type 2-C OS=Homo sapiens OX=9606 GN=H2BC20P PE=5 SV=3	0	39.232	15	5	129	1	193	21.5	10.7	312.37	5	0	0.427	0.000619199	0.0125044	95.75	61.2	138.8	74	39.4	73.5	53.2	157.3	37.4	127.8	237.6	1.64452e+07	8.74699e+06	1.63297e+07	1.18151e+07	3.49466e+07	8.31064e+06	2.83913e+07	5.2788e+07	3	3	3	3	3	3	3	3	High	High	High
TRUE	High	Master Protein	Q03167	Transforming growth factor beta receptor type 3 OS=Homo sapiens OX=9606 GN=TGFBR3 PE=1 SV=3	0	63.805	17	10	49	10	851	93.4	5.71	143.19	10	0	0.374	0.000629838	0.0126876	102.4	51.3	148.7	50.6	23	66.3	52.1	141.7	156.6	213.3	96.4	4.0923e+06	1.86218e+06	5.36777e+06	4.21393e+06	1.14629e+07	1.26669e+07	1.7257e+07	7.80256e+06	5	7	7	5	8	8	8	8	High	Peak Found	High
TRUE	High	Master Protein	O75923	Dysferlin OS=Homo sapiens OX=9606 GN=DYSF PE=1 SV=1	0	234.205	33	49	168	48	2080	237.1	5.64	496.43	49	0	0.429	0.000636506	0.0127585	101.99	50.7	149.3	107	43	52.6	25.2	224.1	140.8	139.1	68.2	2.60654e+07	1.04836e+07	1.28192e+07	6.1474e+06	5.4607e+07	3.43162e+07	3.39073e+07	1.66155e+07	25	25	25	19	35	30	29	23	High	High	High
FALSE	High	Master Protein	P78386	Keratin, type II cuticular Hb5 OS=Homo sapiens OX=9606 GN=KRT85 PE=1 SV=1	0	17.259	5	4	26	1	507	55.8	6.55	52.8	4	0	3.696	0.000639557	0.012788	125.8	157.4	42.6	505.9	93.4	82.8	13.3	25.8	21.9	52	4.9	9690762	1.78963e+06	1.58514e+06	254343	494635	419947	996126	92918.3	1	1	1	1	1	1	1	1	Peak Found	High	Peak Found
FALSE	High	Master Protein	Q96JY6	PDZ and LIM domain protein 2 OS=Homo sapiens OX=9606 GN=PDLIM2 PE=1 SV=1	0	150.384	69	17	197	17	352	37.4	8.72	645.49	17	0	0.512	0.000660746	0.0131791	69.55	68.4	131.6	76.9	85.7	46.3	58.7	138.1	179.4	93.9	121.1	6.07642e+07	6.77342e+07	3.65994e+07	4.63572e+07	1.09111e+08	1.41712e+08	7.41616e+07	9.56502e+07	15	17	14	16	16	17	17	17	High	High	High
FALSE	High	Master Protein	O75531	Barrier-to-autointegration factor OS=Homo sapiens OX=9606 GN=BANF1 PE=1 SV=1	0	67.39	75	7	55	7	89	10.1	6.09	197.21	7	0	0.447	0.000679256	0.013515	96.91	71.4	128.6	86.7	50.6	109.2	45.8	166.3	107.4	101.4	132.7	3.22629e+07	1.88256e+07	4.06443e+07	1.70447e+07	6.19027e+07	3.99651e+07	3.77218e+07	4.93702e+07	6	7	6	6	5	7	5	5	High	High	High
FALSE	High	Master Protein	Q3B7T1	Erythroid differentiation-related factor 1 OS=Homo sapiens OX=9606 GN=EDRF1 PE=1 SV=1	0.001	6.638	2	2	3	2	1238	138.4	6.33	8.63	2	0	0.137	0.000711627	0.0140899	13.11	24.1	175.9	208.5		59	64.2	468.4				159111		45009.4	48988.5	357533				1		1	1	1				Peak Found	n/a	High
FALSE	High	Master Protein	P55042	GTP-binding protein RAD OS=Homo sapiens OX=9606 GN=RRAD PE=1 SV=2	0.008	4.33	9	2	6	2	308	33.2	8.88	13.89	2	0	0.336	0.000715214	0.0141263	148.94	50.3	149.7		244.8		30.3		318.1		206.8		8.51601e+06		1.05328e+06		1.10627e+07		7.19286e+06		1		1		1		1	n/a	High	Peak Found
FALSE	High	Master Protein	O95363	Phenylalanine--tRNA ligase, mitochondrial OS=Homo sapiens OX=9606 GN=FARS2 PE=1 SV=1	0	10.06	8	3	5	3	451	52.3	7.46	12.94	3	0	2.748	0.000741506	0.01461	94.76	164.4	35.6	191.6	312.6	94.6	54.8	68.7	1.5	62.5	13.6	7.87248e+06	1.28492e+07	3.88932e+06	2.2535e+06	2.82361e+06	63499.3	2.5668e+06	560423	3	1	2	2	1	1	2	1	High	High	High
FALSE	High	Master Protein	P52815	Large ribosomal subunit protein bL12m OS=Homo sapiens OX=9606 GN=MRPL12 PE=1 SV=2	0	68.754	55	9	71	9	198	21.3	8.87	250.68	9	0	0.529	0.000999137	0.0195435	91.49	89.7	110.3	104.2	98	85.3	43.8	123.7	92.3	150.7	102.1	7.65747e+07	7.20011e+07	6.26491e+07	3.21684e+07	9.09079e+07	6.78467e+07	1.10701e+08	7.49873e+07	6	9	9	6	9	7	9	5	High	High	High
FALSE	High	None	P13535	Myosin-8 OS=Homo sapiens OX=9606 GN=MYH8 PE=1 SV=3	0.01	4.133	1	2	4	1	1937	222.6	5.74	8.93	2	0	3.323	0.00100497	0.0196103	94.88	157.3	42.7	447.2		89.2		32.1	34.9	112.5	84.1	3321393		662871		238615	259071	835374	625007	1		1		1	1	1	1	High	n/a	Peak Found
FALSE	High	None	P81877	Single-stranded DNA-binding protein 2 OS=Homo sapiens OX=9606 GN=SSBP2 PE=1 SV=2	0.001	6.672	4	2	9	2	361	37.8	6.64	21.33	2	0	2.769	0.00101334	0.0196786	103.53	146.9	53.1	162.4	28	237.9	105.3	41.6	8.3	162.8	53.6	7.02173e+06	1.21184e+06	1.02866e+07	4.55477e+06	1.79919e+06	358729	7.04113e+06	2.31805e+06	1	1	1	1	1	1	1	1	High	Peak Found	High
FALSE	High	None	Q9BWG4	Single-stranded DNA-binding protein 4 OS=Homo sapiens OX=9606 GN=SSBP4 PE=1 SV=1	0.001	6.672	3	2	9	2	385	39.4	6.8	21.33	2	0	2.769	0.00101334	0.0196786	103.53	146.9	53.1	162.4	28	237.9	105.3	41.6	8.3	162.8	53.6	7.02173e+06	1.21184e+06	1.02866e+07	4.55477e+06	1.79919e+06	358729	7.04113e+06	2.31805e+06	1	1	1	1	1	1	1	1	High	Peak Found	High
FALSE	High	Master Protein	P0CAP2	DNA-directed RNA polymerase II subunit GRINL1A OS=Homo sapiens OX=9606 GN=POLR2M PE=1 SV=1	0	7.984	8	2	4	2	368	41.7	6.39	9.14	2	0	6.051	0.00106321	0.0205978	254.82	171.6	28.4	25.3	726.2			14.9		33.7		99085.5	2.84857e+06			58316		132179		1	1			1		1		Peak Found	Peak Found	n/a
FALSE	High	Master Protein	Q6ISS4	Leukocyte-associated immunoglobulin-like receptor 2 OS=Homo sapiens OX=9606 GN=LAIR2 PE=1 SV=1	0	10.106	22	3	8	3	152	16.3	5.27	17.71	3	0	0.329	0.00107429	0.0207627	90.42	45.6	154.4	2.5	85.3	38.7	27.2	97.7	337.7	87.5	123.4	120195	4.14906e+06	1.88343e+06	1.32276e+06	4.75228e+06	1.64216e+07	4.25337e+06	5.99959e+06	1	1	2	1	2	2	2	2	Peak Found	Peak Found	Peak Found
FALSE	High	Master Protein	Q9BXI9	Complement C1q tumor necrosis factor-related protein 6 OS=Homo sapiens OX=9606 GN=C1QTNF6 PE=1 SV=4	0	13.768	10	2	10	2	278	30.8	6.34	27.25	2	0	0.314	0.00110057	0.0211696	125.75	72.1	127.9	9.8	50.3	83.8	87.4	93	48.2	142.6	285	262023	1.341e+06	2.23568e+06	2.33239e+06	2.48244e+06	1.28514e+06	3.80519e+06	7.60453e+06	1	2	1	2	1	2	2	2	Peak Found	Peak Found	High
FALSE	High	Master Protein	P05387	Large ribosomal subunit protein P2 OS=Homo sapiens OX=9606 GN=RPLP2 PE=1 SV=1	0	181.3	97	13	248	12	115	11.7	4.54	946.3	13	2	0.603	0.00111122	0.0213238	103.67	84.9	115.1	96.5	137	68	43.3	118.9	155.4	101.5	79.4	7.8844e+08	1.11883e+09	5.55852e+08	3.53755e+08	9.71363e+08	1.26909e+09	8.29409e+08	6.48339e+08	12	15	13	12	14	14	13	11	High	High	High
FALSE	High	Master Protein	L0R8F8	Mitochondrial ribosome and complex I assembly factor AltMIEF1 OS=Homo sapiens OX=9606 GN=MIEF1 PE=1 SV=1	0	18.285	54	5	33	5	70	8.4	10.58	67.3	5	0	0.373	0.00112216	0.0214816	100.42	91.1	108.9	115.1	47.2	195.7	22.4	97.7	79.5	216	26.4	9.63185e+06	3.95194e+06	1.63721e+07	1.87046e+06	8.17005e+06	6.65168e+06	1.8073e+07	2.21211e+06	3	5	5	5	4	4	5	4	High	High	High
FALSE	High	Master Protein	O00559	Receptor-binding cancer antigen expressed on SiSo cells OS=Homo sapiens OX=9606 GN=EBAG9 PE=1 SV=1	0	9.742	9	2	9	2	213	24.4	6.29	29.97	2	0	3.223	0.00112475	0.0214816	113.84	152.6	47.4	410.6	39.4		169.7	112.9	52.6		14.7	6.37662e+06	611830		2.63509e+06	1.75397e+06	817523		228593	1	1		1	1	1		1	High	High	High
FALSE	High	Master Protein	P60903	Protein S100-A10 OS=Homo sapiens OX=9606 GN=S100A10 PE=1 SV=2	0	124.761	46	10	188	10	97	11.2	7.37	570.58	10	0	0.605	0.00116841	0.022263	107.55	74.2	125.8	71	135.4	58.2	42.2	167.6	183.7	71	70.9	3.90872e+08	7.45251e+08	3.20072e+08	2.32346e+08	9.2234e+08	1.01071e+09	3.90556e+08	3.90073e+08	10	12	8	8	12	13	8	6	High	High	High
FALSE	High	Master Protein	Q9BQ49	Small integral membrane protein 7 OS=Homo sapiens OX=9606 GN=SMIM7 PE=1 SV=2	0	16.481	36	4	34	4	75	8.6	8.18	53.18	4	0	0.346	0.00122793	0.0233422	117.38	44.7	155.3	16.5	9.6	91.7	76.5	69.5	62.5	219	254.8	1.09678e+06	634801	6.08334e+06	5.07326e+06	4.61039e+06	4.14621e+06	1.45279e+07	1.69026e+07	3	3	4	4	4	3	4	3	Peak Found	High	High
FALSE	High	Master Protein	Q8IZV5	Retinol dehydrogenase 10 OS=Homo sapiens OX=9606 GN=RDH10 PE=1 SV=1	0.001	7.197	8	2	7	2	341	38.1	7.4	22.06	2	0	0.28	0.00123682	0.0234562	114.76	45	155	1.4	42.7	156.8	80.4	303.4		201.9	13.4	15704.8	485235	1.78065e+06	912283	3.44488e+06		2.29242e+06	151781	1	2	2	1	2		2	1	High	Peak Found	High
FALSE	High	Master Protein	Q9UI30	Multifunctional methyltransferase subunit TRM112-like protein OS=Homo sapiens OX=9606 GN=TRMT112 PE=1 SV=1	0	43.683	72	6	53	6	125	14.2	5.26	167.93	6	0	0.537	0.00124434	0.0235435	81.52	93.2	106.8	136.4	109.9	77.3	35.7	186.4	116.1	96.2	41.9	5.72452e+07	4.61278e+07	3.24476e+07	1.49926e+07	7.82076e+07	4.86939e+07	4.03491e+07	1.75724e+07	4	5	5	4	5	3	5	2	High	High	High
FALSE	High	Master Protein	P54277	PMS1 protein homolog 1 OS=Homo sapiens OX=9606 GN=PMS1 PE=1 SV=1	0	29.38	12	7	12	7	932	105.8	6.67	27.7	7	0	2.368	0.00127428	0.0240538	110.32	152.6	47.4	395.1	154.3	64.1	64.2	26.1	13.6	36.7	45.8	5.62896e+07	2.19803e+07	9.12595e+06	9.15123e+06	3.71616e+06	1.94335e+06	5.22929e+06	6.52922e+06	4	2	3	2	3	2	3	2	High	Peak Found	High
FALSE	High	Master Protein	Q9BUF7	Protein crumbs homolog 3 OS=Homo sapiens OX=9606 GN=CRB3 PE=1 SV=3	0.001	7.583	14	1	9	1	120	12.8	9.96	23.26	1	0	0.298	0.00129948	0.0244384	45.17	47.9	152.1	51.9	9.3	46.5	57.7	102.5	220.4	158.2	153.6	833424	149072	746689	925950	1.64475e+06	3.53741e+06	2.5392e+06	2.46519e+06	1	1	1	1	1	1	1	1	High	Peak Found	High
FALSE	High	Master Protein	Q9UL45	Biogenesis of lysosome-related organelles complex 1 subunit 6 OS=Homo sapiens OX=9606 GN=BLOC1S6 PE=1 SV=1	0	17.263	24	2	10	2	172	19.7	6.4	36.93	2	0	0.274	0.00130069	0.0244384	25.58	43	157		84.2	85.8		261		369			480857	489454		1.4896e+06		2.10625e+06			1	1		1		1		High	High	High
FALSE	High	Master Protein	Q15814	Tubulin-specific chaperone C OS=Homo sapiens OX=9606 GN=TBCC PE=1 SV=2	0	60.579	48	13	47	13	346	39.2	5.71	125.1	13	0	2.332	0.00132388	0.0248166	99.18	120.6	79.4	405.9	66.5	68.4	52.6	82.2	56.8	32.9	34.7	6.88777e+07	1.12902e+07	1.16129e+07	8.91716e+06	1.39439e+07	9.6398e+06	5.57678e+06	5.88443e+06	10	7	6	6	8	7	6	7	High	High	High
FALSE	High	Master Protein	Q9BV40	Vesicle-associated membrane protein 8 OS=Homo sapiens OX=9606 GN=VAMP8 PE=1 SV=1	0	53.889	55	8	137	8	100	11.4	7.34	318.48	8	0	0.552	0.00139379	0.0260667	83.7	77.7	122.3	70	138.4	36.4	64.3	75.6	196	72	147.3	1.53748e+08	3.03941e+08	7.98812e+07	1.41175e+08	1.66025e+08	4.30434e+08	1.58025e+08	3.23579e+08	9	10	6	8	9	9	7	7	High	High	High
FALSE	High	Master Protein	P56177	Homeobox protein DLX-1 OS=Homo sapiens OX=9606 GN=DLX1 PE=1 SV=3	0.001	7.065	11	2	3	1	255	27.3	9.7	5.53	2	0	0.358	0.00140131	0.0260869	58.51	52.7	147.3	18.7	113.2	72.6	70.9	200.3	210.1	114.3		746675	4.52654e+06	2.90227e+06	2.83326e+06	8.00938e+06	8.40071e+06	4.56827e+06		1	1	1	1	1	1	1		High	Peak Found	Peak Found
FALSE	High	Master Protein Candidate	P56179	Homeobox protein DLX-6 OS=Homo sapiens OX=9606 GN=DLX6 PE=2 SV=2	0.001	7.065	15	2	3	1	175	19.7	9.95	5.53	2	0	0.358	0.00140131	0.0260869	58.51	52.7	147.3	18.7	113.2	72.6	70.9	200.3	210.1	114.3		746675	4.52654e+06	2.90227e+06	2.83326e+06	8.00938e+06	8.40071e+06	4.56827e+06		1	1	1	1	1	1	1		High	Peak Found	Peak Found
FALSE	High	None	A0A1B0GUS4	Ubiquitin-conjugating enzyme E2 L5 OS=Homo sapiens OX=9606 GN=UBE2L5 PE=2 SV=1	0	44.484	32	4	46	4	154	17.9	7.84	172.36	4	0	0.533	0.0014099	0.0261865	105.59	58.2	141.8	78.9	58.9	40.8	41.3	246.8	167.8	85.9	79.6	3.99349e+07	2.98007e+07	2.06406e+07	2.09004e+07	1.24942e+08	8.49742e+07	4.35105e+07	4.03211e+07	3	3	3	3	4	3	2	3	High	High	High
FALSE	High	Master Protein	P60468	Protein transport protein Sec61 subunit beta OS=Homo sapiens OX=9606 GN=SEC61B PE=1 SV=2	0	11.788	22	2	39	2	96	10	11.56	74.62	2	0	0.534	0.00142262	0.0263503	53.41	73.3	126.7	86.8	114.8	56.1	56.5	100.2	136.6	107.3	141.7	5.05558e+07	6.68347e+07	3.26935e+07	3.29315e+07	5.83486e+07	7.95434e+07	6.25116e+07	8.25071e+07	3	2	3	2	2	2	3	2	High	High	High
FALSE	High	Master Protein	Q969H4	Connector enhancer of kinase suppressor of ras 1 OS=Homo sapiens OX=9606 GN=CNKSR1 PE=1 SV=1	0	13.585	7	3	3	3	720	79.7	5.38	11.71	3	0	5.971	0.00144708	0.0266935	0	171.3	28.7			685.2				114.8				547654				91723.7				1				1		n/a	n/a	High
FALSE	High	Master Protein	Q15388	Mitochondrial import receptor subunit TOM20 homolog OS=Homo sapiens OX=9606 GN=TOMM20 PE=1 SV=1	0	35.064	31	5	16	5	145	16.3	8.6	55.83	5	0	0.533	0.0014726	0.026919	113.18	58.9	141.1	34.5	135.4	69.2	60.4	151.2	194.3	154.9		1.26581e+07	4.96553e+07	2.53715e+07	2.21455e+07	5.54384e+07	7.12351e+07	5.67944e+07		2	3	1	1	3	3	2		High	High	High
FALSE	High	Master Protein	Q92982	Ninjurin-1 OS=Homo sapiens OX=9606 GN=NINJ1 PE=1 SV=2	0	25.578	21	2	13	2	152	16.3	6.28	55.07	2	0	0.275	0.00156658	0.0285083	109.58	84.3	115.7	113.4	74.6	36.8	30.9	330.2	29.3	176.6	8.2	2.22921e+06	1.46682e+06	724468	608156	6.4934e+06	576819	3.47186e+06	160376	2	2	2	1	2	1	1	1	High	High	High
FALSE	High	Master Protein	Q9Y5U2	U5 small nuclear ribonucleoprotein TSSC4 OS=Homo sapiens OX=9606 GN=TSSC4 PE=1 SV=3	0	16.069	8	3	16	3	329	34.3	5.19	33.17	3	0	0.329	0.00158612	0.0287991	127.23	56.8	143.2	49.8	50.7	63.2	29.7	99.9	12.1	160.4	334.1	1.432e+06	1.45646e+06	1.81813e+06	854719	2.87288e+06	349056	4.61053e+06	9.60395e+06	2	2	2	2	1	1	3	3	High	High	High
FALSE	High	Master Protein	O14972	Vacuolar protein sorting-associated protein 26C OS=Homo sapiens OX=9606 GN=VPS26C PE=1 SV=1	0	13.775	14	3	7	3	297	33	7.68	19.53	3	0	3.439	0.0016023	0.0290278	79.55	172.1	27.9	260.2		294	30.3	87.1	6.1	101.7	20.5	1.5247e+06		1.72264e+06	177774	510331	35513.1	595998	119967	2		2	1	2	1	2	1	High	n/a	High
FALSE	High	Master Protein	Q9UM00	Calcium load-activated calcium channel OS=Homo sapiens OX=9606 GN=TMCO1 PE=1 SV=2	0	34.264	20	6	83	6	239	27.1	10.26	239.2	6	0	0.518	0.00165391	0.0298292	122.12	67	133	37.9	82.6	92.2	53	198.4	90.2	191.4	54.1	2.60479e+07	5.67153e+07	6.33204e+07	3.63672e+07	1.3622e+08	6.19375e+07	1.31394e+08	3.71369e+07	5	5	6	6	6	5	6	4	High	High	High
FALSE	High	Master Protein	Q8WY36	HMG box transcription factor BBX OS=Homo sapiens OX=9606 GN=BBX PE=1 SV=1	0	18.66	10	5	6	5	941	105.1	8.79	18.89	5	0	3.133	0.00166992	0.0300512	59.85	137.4	62.6	123.9	44.9	385.3	55.9	53.7	26.8	96.1	13.4	2.20479e+06	798997	6.85501e+06	995235	955468	476447	1.70924e+06	238941	1	2	2	2	2	3	2	1	High	High	High
FALSE	High	Master Protein	P13747	HLA class I histocompatibility antigen, alpha chain E OS=Homo sapiens OX=9606 GN=HLA-E PE=1 SV=4	0	34.712	28	7	38	4	358	40	5.83	107.79	7	1	2.081	0.00168479	0.0302514	115.3	163.2	36.8	17.3	301.4	20.9	192.8	7.3	231	17.8	11.5	1.10173e+07	1.91903e+08	1.33084e+07	1.22791e+08	4.61783e+06	1.47106e+08	1.1307e+07	7.33302e+06	1	2	1	1	1	1	1	1	High	High	High
FALSE	High	Master Protein	P00846	ATP synthase subunit a OS=Homo sapiens OX=9606 GN=MT-ATP6 PE=1 SV=1	0	12.757	8	2	31	2	226	24.8	10.1	76.06	2	0	0.435	0.00169482	0.0303642	122.98	35.9	164.1	19.9	2	208	30.1	163.1	40	260.2	76.7	5.60561e+06	548773	5.85204e+07	8.46918e+06	4.58841e+07	1.12649e+07	7.31947e+07	2.15644e+07	2	1	3	3	2	1	3	2	High	Peak Found	High
FALSE	High	Master Protein	O14684	Prostaglandin E synthase OS=Homo sapiens OX=9606 GN=PTGES PE=1 SV=2	0	41.562	38	5	54	5	152	17.1	9.5	150.19	5	0	0.537	0.00175443	0.0312938	74.05	70.8	129.2	41.4	157.9	63.5	64.6	118.5	177.7	115.3	61	4.53526e+07	1.73183e+08	6.96174e+07	7.08761e+07	1.299e+08	1.94911e+08	1.26476e+08	6.69324e+07	5	5	3	4	5	4	4	3	High	High	High
FALSE	High	Master Protein	P04004	Vitronectin OS=Homo sapiens OX=9606 GN=VTN PE=1 SV=1	0	32.2	11	5	116	5	478	54.3	5.8	366.9	5	0	0.542	0.00176658	0.0314412	109.59	82.3	117.7	61.6	24.3	149.7	62	95.7	25.9	299.4	81.5	6.74809e+07	2.66064e+07	1.6402e+08	6.79063e+07	1.0482e+08	2.83457e+07	3.27977e+08	8.92405e+07	3	2	3	3	3	1	3	2	High	High	High
FALSE	High	Master Protein	Q9HBH1	Peptide deformylase, mitochondrial OS=Homo sapiens OX=9606 GN=PDF PE=1 SV=1	0	11.256	14	2	6	2	243	27	9.16	20.67	2	0	0.33	0.00178035	0.0316169	84.86	32.9	167.1		48.9	167.4	48	253.3	33.5	248.8			754789	2.58235e+06	740738	3.90664e+06	517504	3.838e+06			2	2	2	2	1	2		n/a	High	High
FALSE	High	Master Protein	Q92925	SWI/SNF-related matrix-associated actin-dependent regulator of chromatin subfamily D member 2 OS=Homo sapiens OX=9606 GN=SMARCD2 PE=1 SV=3	0	134.688	41	18	133	16	531	58.9	9.64	393.07	18	4	0.549	0.00180029	0.0318313	83.81	69.5	130.5	51.7	77.4	59.9	94.2	115.4	145.2	120.7	135.5	2.55368e+07	3.82362e+07	2.95561e+07	4.65339e+07	5.69652e+07	7.16897e+07	5.95797e+07	6.69158e+07	14	17	14	17	14	17	14	18	High	High	High
FALSE	High	None	Q5JNZ5	Putative ribosomal protein eS26-like OS=Homo sapiens OX=9606 GN=RPS26P11 PE=5 SV=1	0	29.434	35	4	67	4	115	13	10.54	134.86	4	0	0.545	0.00183569	0.0323866	118.44	93.2	106.8	157.7	132.2	25.3	46.2	79.3	211.2	46.9	101.3	1.59737e+08	1.33926e+08	2.56366e+07	4.6825e+07	8.02991e+07	2.13929e+08	4.75623e+07	1.026e+08	4	3	3	3	3	3	4	3	High	High	High
FALSE	High	Master Protein	Q8N6S5	ADP-ribosylation factor-like protein 6-interacting protein 6 OS=Homo sapiens OX=9606 GN=ARL6IP6 PE=1 SV=1	0.005	4.763	5	1	9	1	226	24.7	6.33	19.76	1	0	2.047	0.00188285	0.0331463	101.51	129	71	117.1	285.3	47.1	73.6	34.2	146.3	76.4	20	2.74073e+07	6.67941e+07	1.10401e+07	1.72263e+07	8.01274e+06	3.42639e+07	1.78869e+07	4.68881e+06	1	1	1	1	1	1	1	1	High	High	High
FALSE	High	Master Protein	O60675	Transcription factor MafK OS=Homo sapiens OX=9606 GN=MAFK PE=1 SV=1	0	28.753	40	6	29	5	156	17.5	10.1	75.61	6	1	0.367	0.00189841	0.0333478	89.02	44.7	155.3	75.5	78.6	19.6	27.3	174.9	142	100	182.1	6.20606e+06	6.4542e+06	1.61078e+06	2.23979e+06	1.43721e+07	1.16641e+07	8.21718e+06	1.49602e+07	5	5	4	4	5	6	6	4	High	Peak Found	High
FALSE	High	Master Protein	P51965	Ubiquitin-conjugating enzyme E2 E1 OS=Homo sapiens OX=9606 GN=UBE2E1 PE=1 SV=1	0	14.552	27	3	15	2	193	21.4	8.53	51.41	3	0	0.294	0.00194183	0.0339631	33.45	45.3	154.7	275.3	60.4	49.8		186.7			227.8	3.30602e+06	724894	598418		2.24216e+06			2.73549e+06	1	1	1		1			1	High	High	High
FALSE	High	Master Protein	P68431	Histone H3.1 OS=Homo sapiens OX=9606 GN=H3C1 PE=1 SV=2	0	93.253	60	10	431	1	136	15.4	11.12	911.13	10	0	0.399	0.00198291	0.0346069	89.29	60.7	139.3	20.7	66.6	22.1	83.1	430.8	84.5	91.7	0.5	2.37208e+06	7.63507e+06	2.54004e+06	9.52527e+06	4.94037e+07	9.69119e+06	1.05148e+07	59973.6	2	2	1	2	2	2	2	1	High	High	High
FALSE	High	Master Protein	P62829	Large ribosomal subunit protein uL14 OS=Homo sapiens OX=9606 GN=RPL23 PE=1 SV=1	0	108.026	71	12	299	12	140	14.9	10.51	773.14	12	0	0.621	0.00205535	0.035794	83.36	87.3	112.7	133	101.3	69.5	47.7	151.7	137.7	85.3	73.7	8.6675e+08	6.60408e+08	4.52812e+08	3.109e+08	9.88675e+08	8.97529e+08	5.55667e+08	4.80494e+08	15	16	12	13	16	15	12	11	High	High	High
FALSE	High	None	Q8IVF7	Formin-like protein 3 OS=Homo sapiens OX=9606 GN=FMNL3 PE=1 SV=3	0	27.267	7	7	68	7	1028	117.1	6.65	148.8	7	0	2.055	0.00207046	0.0359797	96.93	118.7	81.3	144.1	98.5	122.8	105.4	112.7	59.2	102.4	54.9	3.13575e+07	2.14367e+07	2.67199e+07	2.29461e+07	2.45224e+07	1.28914e+07	2.22787e+07	1.19582e+07	7	6	7	6	7	6	7	7	High	High	High
FALSE	High	Master Protein	Q8WYK2	Jun dimerization protein 2 OS=Homo sapiens OX=9606 GN=JDP2 PE=1 SV=1	0.009	4.26	9	1	1	1	163	18.7	9.23	3.63	1	0	5.531	0.00216547	0.0374336	39.15	169.4	30.6		244.2	332	179.7		44.1				454262	617737	334302		82136.6				1	1	1		1			n/a	Peak Found	Peak Found
FALSE	High	Master Protein	P42766	Large ribosomal subunit protein uL29 OS=Homo sapiens OX=9606 GN=RPL35 PE=1 SV=2	0	46.701	38	7	84	7	123	14.5	11.05	168.31	7	0	0.622	0.00216799	0.0374336	83.19	82	118	86.2	135.6	72	64.3	109	117.9	87.4	127.7	3.41451e+08	5.36761e+08	2.8501e+08	2.54474e+08	4.31601e+08	4.66595e+08	3.45934e+08	5.05519e+08	7	7	6	6	7	6	5	5	High	High	High
FALSE	High	Master Protein	Q9BXI6	TBC1 domain family member 10A OS=Homo sapiens OX=9606 GN=TBC1D10A PE=1 SV=1	0	90.722	40	13	54	13	508	57.1	8.44	144.29	13	0	0.486	0.00218971	0.0377283	95.69	57.2	142.8	32.6	84.7	46.6	52.1	118.4	262.7	74.7	128.1	8.94339e+06	2.32373e+07	1.27986e+07	1.43004e+07	3.24899e+07	7.20839e+07	2.04957e+07	3.5143e+07	7	6	9	5	10	9	8	7	High	High	High
TRUE	High	Master Protein	Q86SQ0	Pleckstrin homology-like domain family B member 2 OS=Homo sapiens OX=9606 GN=PHLDB2 PE=1 SV=2	0	127.477	27	28	95	28	1253	142.1	7.43	237.17	28	0	0.465	0.00222551	0.0382545	101.58	66.7	133.3	61.1	69.6	41.7	112.6	160	160.3	88.8	105.9	1.19266e+07	1.35975e+07	8.14838e+06	2.19959e+07	3.12483e+07	3.13045e+07	1.73339e+07	2.06864e+07	14	13	14	15	23	20	18	19	High	High	High
FALSE	High	Master Protein	Q92643	GPI-anchor transamidase OS=Homo sapiens OX=9606 GN=PIGK PE=1 SV=2	0	68.629	35	11	83	11	395	45.2	6.16	220.49	11	0	2.044	0.0022297	0.0382545	97.54	118.3	81.7	60.8	117.9	126.1	148	41.4	60.6	128	117.2	1.44355e+07	2.80174e+07	2.99462e+07	3.51601e+07	9.84136e+06	1.43862e+07	3.04125e+07	2.78343e+07	6	9	10	11	9	8	9	10	High	High	High
FALSE	High	Master Protein	Q9Y6M5	Proton-coupled zinc antiporter SLC30A1 OS=Homo sapiens OX=9606 GN=SLC30A1 PE=1 SV=3	0	143.604	49	20	297	20	507	55.3	6.48	873.24	20	0	0.571	0.00228094	0.0390508	83.85	70	130	49.5	50.5	96.9	81.7	116.2	122.4	170.1	112.9	8.29642e+07	8.46533e+07	1.62466e+08	1.37041e+08	1.94875e+08	2.05289e+08	2.8526e+08	1.89434e+08	15	17	14	16	15	18	15	17	High	High	High
FALSE	High	Master Protein	Q03169	Tumor necrosis factor alpha-induced protein 2 OS=Homo sapiens OX=9606 GN=TNFAIP2 PE=1 SV=2	0	109.742	44	22	66	22	654	72.6	6.46	213.7	22	0	0.441	0.00235391	0.0402151	94.74	61.4	138.6	64.4	34.1	106.2	33.3	299.7	143.3	78.2	40.9	1.35837e+07	7.1914e+06	2.24139e+07	7.02739e+06	6.32338e+07	3.02331e+07	1.64998e+07	8.63453e+06	11	12	7	10	16	14	11	12	High	High	High
FALSE	High	Master Protein	P62841	Small ribosomal subunit protein uS19 OS=Homo sapiens OX=9606 GN=RPS15 PE=1 SV=2	0	186.109	72	8	251	8	145	17	10.39	759.98	8	0	0.557	0.002383	0.0406264	102.5	76.7	123.3	79.1	144.1	48.3	66.9	144	141.9	79.2	96.5	2.0184e+08	3.67731e+08	1.23342e+08	1.70836e+08	3.67523e+08	3.62277e+08	2.02215e+08	2.46441e+08	14	13	14	11	15	12	14	11	High	High	High
FALSE	High	Master Protein	Q9P2N2	Rho GTPase-activating protein 28 OS=Homo sapiens OX=9606 GN=ARHGAP28 PE=1 SV=3	0.005	4.817	2	1	1	1	729	82	7.75	2.63	1	0	5.204	0.00241043	0.0410076	13.74	167.8	32.2			327.3		352.2	57.6		62.9			200609		215834	35281.8		38551.3			1		1	1		1	n/a	n/a	Peak Found
FALSE	High	Master Protein	Q9UNF0	Protein kinase C and casein kinase substrate in neurons protein 2 OS=Homo sapiens OX=9606 GN=PACSIN2 PE=1 SV=2	0	129.198	45	20	142	20	486	55.7	5.2	387.82	20	0	0.56	0.00242156	0.0411107	76.62	65.3	134.7	48.4	66.4	117.4	60.8	194.5	138.2	124.3	50.2	6.42282e+07	8.81977e+07	1.55893e+08	8.06845e+07	2.58263e+08	1.83528e+08	1.65051e+08	6.66034e+07	15	17	14	17	19	18	17	14	High	High	High
FALSE	High	Master Protein	Q6EEV4	DNA-directed RNA polymerase II subunit GRINL1A, isoforms 4/5 OS=Homo sapiens OX=9606 GN=POLR2M PE=1 SV=1	0	15.001	25	2	6	2	148	15.1	8.37	15.93	2	0	0.257	0.00248728	0.0421381	19.85	45.6	154.4	104		78.6		349.7	267.8			453527		342683		1.52517e+06	1.16787e+06			1		1		1	1			High	High	Peak Found
FALSE	High	None	Q4ZG55	Protein GREB1 OS=Homo sapiens OX=9606 GN=GREB1 PE=2 SV=1	0	7.958	1	2	7	2	1949	216.3	6.95	16.84	2	0	2.745	0.00250842	0.0424074	84.8	136.2	63.8	89.8	25.7	149	280.4	96.1	8.2	120.3	30.6	1.44417e+06	412780	2.39697e+06	4.50981e+06	1.54541e+06	131344	1.93524e+06	492215	1	1	1	2	2	1	1	2	High	High	High
FALSE	High	Master Protein	Q7LBR1	Charged multivesicular body protein 1b OS=Homo sapiens OX=9606 GN=CHMP1B PE=1 SV=1	0	14.496	17	5	34	5	199	22.1	8.1	68.46	5	0	0.518	0.00252614	0.0426181	109.34	56.3	143.7	56.2	53.1	74.8	55.2	195.5	133.6	151.5	80.1	20938047	1.97837e+07	2.78918e+07	2.05937e+07	7.29034e+07	4.98223e+07	5.6489e+07	2.98673e+07	4	4	5	3	4	4	5	4	High	High	High
FALSE	High	Master Protein	Q9C0I1	Myotubularin-related protein 12 OS=Homo sapiens OX=9606 GN=MTMR12 PE=1 SV=2	0	40.523	20	9	23	9	747	86.1	6.62	63.27	9	0	0.376	0.00258394	0.0435026	120.67	79.9	120.1	56.2	82.4	116.8	65.2	161.7	201.3	75.1	41.3	2.45449e+06	3.59559e+06	5.09865e+06	2.8468e+06	7.05678e+06	8.78303e+06	3.27716e+06	1.80056e+06	4	5	3	3	3	4	2	3	High	High	High
FALSE	High	Master Protein	Q9Y2L9	Leucine-rich repeat and calponin homology domain-containing protein 1 OS=Homo sapiens OX=9606 GN=LRCH1 PE=1 SV=3	0	31.448	11	6	28	6	728	80.8	5.94	85.27	6	0	0.558	0.00264682	0.0444687	123.27	57.1	142.9	27.5	1.2	200.4	1.7	167.3	1.7	399.7	0.4	1.03631e+08	4.34257e+06	7.54182e+08	6.31903e+06	6.29523e+08	6.51556e+06	1.50417e+09	1.54993e+06	4	4	3	5	5	3	4	4	High	High	High
FALSE	High	Master Protein	Q8N5A5	Zinc finger CCCH-type with G patch domain-containing protein OS=Homo sapiens OX=9606 GN=ZGPAT PE=1 SV=3	0	72.547	32	13	41	13	531	57.3	5.43	132.22	13	0	0.423	0.00271794	0.0455135	100.42	65.3	134.7	19.7	67.8	60.4	56.5	127.6	272.1	81.9	114	2.07117e+06	7.14697e+06	6.36269e+06	5.94898e+06	1.34404e+07	2.86678e+07	8.62718e+06	1.20065e+07	5	7	7	5	7	9	6	6	High	High	High
FALSE	High	Master Protein	O15119	T-box transcription factor TBX3 OS=Homo sapiens OX=9606 GN=TBX3 PE=1 SV=4	0	72.738	26	13	54	13	743	79.3	8.16	146.31	13	0	0.42	0.00272024	0.0455135	97.58	78.3	121.7	28.9	89.8	89.7	67.7	204.6	134.5	109	75.9	4.58911e+06	1.42735e+07	1.4247e+07	1.07544e+07	3.25104e+07	2.13641e+07	1.73269e+07	1.20524e+07	8	7	6	7	12	10	7	7	High	High	High
FALSE	High	Master Protein	Q9Y3E7	Charged multivesicular body protein 3 OS=Homo sapiens OX=9606 GN=CHMP3 PE=1 SV=3	0.001	7.507	9	2	6	2	222	25.1	5.12	13.26	2	0	2.657	0.00280721	0.0467752	116.2	147.1	52.9	118.4	65.6	186	177.7	121.6	84.6	14	32.1	3.97413e+06	2.20385e+06	6.24351e+06	5.96664e+06	4.08066e+06	2.83886e+06	470312	1.07832e+06	1	2	2	2	2	2	1	2	Peak Found	High	High
FALSE	High	Master Protein	P69905	Hemoglobin subunit alpha OS=Homo sapiens OX=9606 GN=HBA1 PE=1 SV=2	0	58.122	64	8	712	8	142	15.2	8.68	1580.7	8	0	0.631	0.00287729	0.0478445	74.95	77.7	122.3	59.3	81.1	90.9	69.1	77	81.8	171	169.8	1.89588e+09	2.59465e+09	2.90653e+09	2.21148e+09	2.46477e+09	2.618e+09	5.47061e+09	5.43178e+09	8	7	7	7	7	7	7	7	High	High	High
FALSE	High	Master Protein	P35244	Replication protein A 14 kDa subunit OS=Homo sapiens OX=9606 GN=RPA3 PE=1 SV=1	0	89.401	88	8	77	8	121	13.6	5.08	242.1	8	0	0.567	0.00293999	0.048787	78.2	80.8	119.2	81.3	100.8	78.2	40.2	165.1	107.3	129	98	6.10801e+07	7.57261e+07	5.87204e+07	3.01984e+07	1.24022e+08	8.06079e+07	9.68833e+07	7.36158e+07	6	9	8	7	9	9	9	6	High	High	High
FALSE	High	Master Protein	Q7Z417	FMR1-interacting protein NUFIP2 OS=Homo sapiens OX=9606 GN=NUFIP2 PE=1 SV=1	0	158.293	44	21	289	21	695	76.1	8.7	932.09	21	0	0.571	0.00318484	0.0526343	70.28	74.5	125.5	62	80.4	76.2	74.3	129	121.5	132.1	124.5	6.13543e+07	7.95675e+07	7.54951e+07	7.35798e+07	1.27746e+08	1.20304e+08	1.30811e+08	1.2324e+08	19	20	19	20	21	21	21	20	High	High	High
FALSE	High	Master Protein	P07919	Cytochrome b-c1 complex subunit 6, mitochondrial OS=Homo sapiens OX=9606 GN=UQCRH PE=1 SV=2	0	41.269	58	4	55	4	91	10.7	4.44	174.47	4	0	0.515	0.00326228	0.0538044	78.93	70	130	54.8	106.4	55.8	75.1	91.6	172.1	100.9	143.3	1.99907e+07	3.87761e+07	2.03489e+07	2.73636e+07	3.33938e+07	6.27295e+07	3.68007e+07	5.22617e+07	4	4	4	4	4	5	5	4	High	High	High
FALSE	High	Master Protein	P61626	Lysozyme C OS=Homo sapiens OX=9606 GN=LYZ PE=1 SV=1	0.01	4.097	8	1	3	1	148	16.5	9.16	8.82	1	0	0.202	0.00327356	0.0538807	115.7	69.7	130.3		54.6	48.4	10.6	90.5	52.6		543.3		526698	466913	102555	873547	507512		5.24248e+06		1	1	1	1	1		1	High	Peak Found	High
FALSE	High	Master Protein	Q9BRL6	Serine/arginine-rich splicing factor 8 OS=Homo sapiens OX=9606 GN=SRSF8 PE=1 SV=1	0	26.244	16	4	61	3	282	32.3	11.72	115.85	4	0	2.655	0.00328898	0.0539047	102.29	123.7	76.3	96.4	126.1	106.8	174.3	22.2	80.3	63.8	130.1	1.71006e+06	2.23749e+06	1.89519e+06	3.09171e+06	394394	1.42436e+06	1.13174e+06	2.30829e+06	2	2	2	2	1	3	1	1	High	High	High
FALSE	High	Master Protein	O60476	Mannosyl-oligosaccharide 1,2-alpha-mannosidase IB OS=Homo sapiens OX=9606 GN=MAN1A2 PE=1 SV=1	0	250.198	52	29	322	29	641	73	7.61	1007.26	29	0	0.575	0.00329571	0.0539047	97.22	71.2	128.8	59.3	60.1	100.5	84.1	164.2	119.2	138.4	74.2	8.41629e+07	8.53013e+07	1.42661e+08	1.19334e+08	2.33123e+08	1.69297e+08	1.96506e+08	1.05393e+08	24	26	21	24	25	28	23	25	High	High	High
FALSE	High	Master Protein	Q9Y6F7	Testis-specific chromodomain protein Y 2 OS=Homo sapiens OX=9606 GN=CDY2A PE=1 SV=1	0.001	6.833	4	2	10	1	541	60.5	8.98	23.35	2	0	5.124	0.00330264	0.0539047	62.43	167.3	32.7		303.8		355.3		99.6		41.3		912993		1.06762e+06		299447		123971		1		1		1		1	n/a	Peak Found	n/a
FALSE	High	Master Protein	P54687	Branched-chain-amino-acid aminotransferase, cytosolic OS=Homo sapiens OX=9606 GN=BCAT1 PE=1 SV=3	0	16.004	12	4	9	4	386	42.9	5.3	21.92	4	0	2.924	0.0033083	0.0539047	90.94	155.4	44.6	354.7	25.2	85.1	198.8	37	18.3	43.1	37.7	5.70515e+06	405705	1.36923e+06	3.19727e+06	595445	294077	693526	606626	3	1	1	3	2	1	2	2	High	High	High
FALSE	High	None	P29400	Collagen alpha-5(IV) chain OS=Homo sapiens OX=9606 GN=COL4A5 PE=1 SV=2	0	17.171	1	2	55	2	1685	160.9	7.62	121.5	2	0	0.495	0.00336764	0.0547439	67.35	61.6	138.4	32.6	52.2	59.4	93.7	97.4	126.6	214.2	123.8	6.73097e+06	1.07713e+07	1.22681e+07	1.9359e+07	2.01187e+07	2.61416e+07	4.42362e+07	2.55726e+07	2	2	2	2	2	2	2	2	High	High	High
FALSE	High	Master Protein	Q96NY8	Nectin-4 OS=Homo sapiens OX=9606 GN=NECTIN4 PE=1 SV=1	0	152.233	56	24	296	24	510	55.4	5.38	808.37	24	0	0.574	0.00337333	0.0547439	83.89	69.9	130.1	89.2	103.6	46.9	50.2	139.3	162.1	111.1	97.5	1.1253e+08	1.30808e+08	5.9189e+07	6.33319e+07	1.75839e+08	2.04668e+08	1.40292e+08	1.23125e+08	18	20	20	15	22	23	20	19	High	High	High
FALSE	High	Master Protein	Q9NU19	TBC1 domain family member 22B OS=Homo sapiens OX=9606 GN=TBC1D22B PE=1 SV=3	0.009	4.24	5	2	3	1	505	59	7.39	4.46	2	0	2.948	0.00346327	0.0559939	26	149.3	50.7	346.4		249.8		81.3		122.5		1.55374e+06		1.1207e+06		364615		549424		1		1		1		1		High	n/a	High
FALSE	High	Master Protein	Q8WX93	Palladin OS=Homo sapiens OX=9606 GN=PALLD PE=1 SV=3	0	253.951	40	37	357	37	1383	150.5	7.09	1077.07	37	0	1.746	0.00346418	0.0559939	79.78	125.2	74.8	128.2	117	106.6	138.6	78.6	98.9	68.2	64	1.57816e+08	1.43948e+08	1.31259e+08	1.70563e+08	9.67137e+07	1.21715e+08	8.39303e+07	7.8728e+07	33	33	29	35	32	32	26	33	High	High	High
FALSE	High	Master Protein	Q04695	Keratin, type I cytoskeletal 17 OS=Homo sapiens OX=9606 GN=KRT17 PE=1 SV=2	0	318.232	88	52	804	29	432	48.1	5.02	1886.21	52	13	0.577	0.00350785	0.056517	90.27	66	134	36	106.1	50.4	84.1	76.5	147	119	180.8	5.08269e+07	1.50029e+08	7.13086e+07	1.18836e+08	1.08138e+08	2.07831e+08	1.68223e+08	2.55596e+08	18	28	21	22	32	38	27	31	High	High	High
FALSE	High	Master Protein	P61604	10 kDa heat shock protein, mitochondrial OS=Homo sapiens OX=9606 GN=HSPE1 PE=1 SV=2	0	115.059	80	17	405	17	102	10.9	8.92	944.35	17	0	0.637	0.00351051	0.056517	91.46	75.7	124.3	72.9	98.6	81.1	44.5	131.9	135.2	120.9	115.1	1.74325e+09	2.35744e+09	1.93941e+09	1.0638e+09	3.15379e+09	3.23236e+09	2.89027e+09	2.75203e+09	13	18	14	15	16	18	15	14	High	High	High
FALSE	High	Master Protein	P12883	Myosin-7 OS=Homo sapiens OX=9606 GN=MYH7 PE=1 SV=5	0.002	5.973	1	2	4	1	1935	223	5.8	9.47	2	0	0.157	0.00359196	0.0576856	90.34	27.1	172.9		44		27.9		63.1	223.3	441.7		232723		147415		334118	1.18198e+06	2.33741e+06		1		1		1	1	1	n/a	Peak Found	n/a
FALSE	High	Master Protein	Q3SY69	Mitochondrial 10-formyltetrahydrofolate dehydrogenase OS=Homo sapiens OX=9606 GN=ALDH1L2 PE=1 SV=2	0.002	6	3	3	5	3	923	101.7	6.52	4.68	3	0	0.302	0.00359734	0.0576856	133.54	4.8	195.2		2.8	87.1	1.6	249.9	398.4	53.4	6.8		53046.9	1.62427e+06	28981.3	4.66144e+06	7.43079e+06	996934	126279		1	3	1	2	1	1	1	High	Peak Found	High
FALSE	High	Master Protein	Q14315	Filamin-C OS=Homo sapiens OX=9606 GN=FLNC PE=1 SV=3	0	410.675	37	79	787	62	2725	290.8	5.97	2200.53	79	0	0.558	0.0036242	0.0580015	98.11	74.3	125.7	49.5	96.8	76.2	70.6	149.2	165.3	103.2	89.2	3.32192e+07	6.49775e+07	5.11645e+07	4.74093e+07	1.00144e+08	1.11015e+08	6.93191e+07	5.98689e+07	27	47	33	44	41	49	40	42	High	High	High
FALSE	High	Master Protein	O00534	von Willebrand factor A domain-containing protein 5A OS=Homo sapiens OX=9606 GN=VWA5A PE=1 SV=2	0.007	4.529	2	1	1	1	786	86.4	6.58	2.9	1	0	0.173	0.00373232	0.0594967	15.94	29.5	170.5		63.4			407.7			329		131577			846487			683020		1			1			1	n/a	Peak Found	n/a
FALSE	High	None	Q14088	Ras-related protein Rab-33A OS=Homo sapiens OX=9606 GN=RAB33A PE=1 SV=2	0.001	7.157	9	2	9	2	237	26.6	7.88	17.1	2	0	4.984	0.00375861	0.0597981	20.91	165.3	34.7	503.4	125.2	137	6.9				27.5	4.02519e+06	1.0008e+06	1.0957e+06	55324.2				219833	2	2	1	1				1	High	High	High
FALSE	High	Master Protein	Q13685	Angio-associated migratory cell protein OS=Homo sapiens OX=9606 GN=AAMP PE=1 SV=2	0	31.007	17	6	24	6	434	46.7	4.42	61.93	6	0	2.161	0.00379017	0.0601819	112.53	135.9	64.1	31.2	143	161.7	156	108.7	77.1	64.4	58	2.80062e+06	1.28382e+07	1.45157e+07	1.40015e+07	9.76229e+06	6.91914e+06	5.77781e+06	5.21012e+06	2	5	4	5	4	5	4	4	High	High	High
FALSE	High	Master Protein	O15145	Actin-related protein 2/3 complex subunit 3 OS=Homo sapiens OX=9606 GN=ARPC3 PE=1 SV=3	0	43.328	30	6	71	6	178	20.5	8.59	191.03	6	0	0.553	0.00386743	0.0610163	97.45	72.7	127.3	149.6	65.7	66.4	27.2	183.3	91.1	146.5	70.2	1.16269e+08	5.10317e+07	5.15835e+07	2.11637e+07	1.42489e+08	7.0794e+07	1.13896e+08	5.45605e+07	7	6	7	6	7	6	7	4	High	High	High
FALSE	High	Master Protein	P09234	U1 small nuclear ribonucleoprotein C OS=Homo sapiens OX=9606 GN=SNRPC PE=1 SV=1	0	47.343	31	6	35	6	159	17.4	9.67	97.85	6	0	0.44	0.00394416	0.0620191	117.43	62.5	137.5	20.5	14.2	167.7	113	186.3	106.7	86.7	104.9	4.07322e+06	2.83221e+06	3.33877e+07	2.24867e+07	3.70834e+07	2.12352e+07	1.72575e+07	2.08882e+07	4	4	8	6	8	8	5	6	High	High	High
FALSE	High	Master Protein	P17676	CCAAT/enhancer-binding protein beta OS=Homo sapiens OX=9606 GN=CEBPB PE=1 SV=2	0	89.851	41	11	130	11	345	36.1	8.31	434.3	11	0	0.574	0.00407116	0.063892	73.49	73.1	126.9	40	112.8	53.2	91.5	79	136.3	107.5	179.6	1.94192e+07	5.47348e+07	2.5833e+07	4.44155e+07	3.83438e+07	6.61555e+07	5.21626e+07	8.71822e+07	10	11	9	11	11	12	11	11	High	High	High
FALSE	High	Master Protein	P55263	Adenosine kinase OS=Homo sapiens OX=9606 GN=ADK PE=1 SV=2	0	205.792	74	24	242	24	362	40.5	6.7	713.43	24	0	1.796	0.00426578	0.0668168	91.06	126	74	325.5	69.3	102.3	84.2	48.7	34.7	74.2	61.1	4.83573e+08	1.02964e+08	1.51974e+08	1.25154e+08	7.23195e+07	5.16104e+07	1.10238e+08	9.08151e+07	22	22	21	22	20	18	18	20	High	High	High
FALSE	High	Master Protein	Q16651	Prostasin OS=Homo sapiens OX=9606 GN=PRSS8 PE=1 SV=1	0	51.789	40	6	56	6	343	36.4	5.85	182.03	6	0	1.939	0.00430214	0.0672563	88.77	128.3	71.7	95	107.1	106.3	144.5	46	53.3	66.7	181.2	2.54736e+07	2.87167e+07	2.84998e+07	3.87455e+07	1.23264e+07	1.42961e+07	1.78987e+07	4.86124e+07	4	3	4	4	4	3	4	4	High	High	High
FALSE	High	Master Protein	Q15276	Rab GTPase-binding effector protein 1 OS=Homo sapiens OX=9606 GN=RABEP1 PE=1 SV=2	0	106.463	32	22	71	22	862	99.2	5.01	232.01	22	0	1.998	0.00437532	0.0682685	97.02	134.1	65.9	88	158.5	140.7	143.9	68.7	71.1	85.5	43.5	1.28322e+07	2.3097e+07	2.05035e+07	2.09786e+07	1.00098e+07	1.03631e+07	1.24649e+07	6.34372e+06	14	14	12	13	10	13	11	11	High	High	High
FALSE	High	Master Protein	Q8IVI9	Nostrin OS=Homo sapiens OX=9606 GN=NOSTRIN PE=1 SV=2	0	22.801	17	6	11	6	506	57.6	8.97	33.85	6	0	0.382	0.00450592	0.0701711	86.96	35.4	164.6	33.9	30.2	183.9	7.5	144.8	200.8	152.2	46.7	1.15354e+06	1.02904e+06	6.26666e+06	256105	4.93542e+06	6.84371e+06	5.18549e+06	1.59057e+06	2	3	3	1	4	5	3	2	High	High	Peak Found
FALSE	High	Master Protein	O14737	Programmed cell death protein 5 OS=Homo sapiens OX=9606 GN=PDCD5 PE=1 SV=3	0	46.952	48	6	57	6	125	14.3	6.04	148.55	6	0	0.582	0.00452961	0.0704046	78.07	89.9	110.1	163.9	131.5	54	30.1	113.4	147.8	65.4	93.8	1.37676e+08	1.10468e+08	4.53555e+07	2.53203e+07	9.52563e+07	1.24173e+08	5.49583e+07	7.87768e+07	6	5	5	5	5	5	5	5	High	High	High
FALSE	High	Master Protein	O75438	NADH dehydrogenase [ubiquinone] 1 beta subcomplex subunit 1 OS=Homo sapiens OX=9606 GN=NDUFB1 PE=1 SV=1	0	10.287	34	2	17	2	58	7	8.92	37.54	2	0	0.382	0.00460043	0.0713683	77.52	72.6	127.4	43.4	34.5	100	61.8	294.9	38.9	212	14.4	2.10851e+06	1.67787e+06	4.85934e+06	3.00481e+06	1.43346e+07	1.89275e+06	1.03041e+07	699409	3	3	3	3	3	2	3	2	High	Peak Found	High
FALSE	High	Master Protein	Q9BTT4	Mediator of RNA polymerase II transcription subunit 10 OS=Homo sapiens OX=9606 GN=MED10 PE=1 SV=1	0	25.464	53	5	18	5	135	15.7	6.19	56.06	5	0	0.399	0.00465261	0.0720398	76.25	56.5	143.5	100.4	49.4	62.7	18.2	154.4	98.3	129.7	186.9	5.31206e+06	2.6128e+06	3.32008e+06	963707	8.1726e+06	5.20403e+06	6.86148e+06	9.89094e+06	2	3	2	1	4	2	4	3	High	Peak Found	High
FALSE	High	Master Protein	Q9Y3A3	MOB-like protein phocein OS=Homo sapiens OX=9606 GN=MOB4 PE=1 SV=1	0	80.966	70	10	54	10	225	26	5.78	165.42	10	0	0.495	0.00467119	0.0721895	113.97	65.3	134.7	32.4	63.9	183.5	16.6	248.7	57.9	152.1	44.9	9.70059e+06	1.91283e+07	5.49425e+07	4.97769e+06	7.44454e+07	1.73363e+07	4.55418e+07	1.34349e+07	5	6	7	4	9	5	5	4	High	High	High
FALSE	High	Master Protein	P62805	Histone H4 OS=Homo sapiens OX=9606 GN=H4C1 PE=1 SV=2	0	173.093	58	15	2022	15	103	11.4	11.36	4897.92	15	0	0.647	0.00480655	0.0741398	90.99	87.1	112.9	70.9	109.6	59.6	81	71.4	132.5	72.8	202.1	1.2768e+10	1.97391e+10	1.07325e+10	1.45841e+10	1.28532e+10	2.38497e+10	1.3114e+10	3.63852e+10	17	17	17	16	18	19	17	16	High	High	High
FALSE	High	Master Protein	Q9BRG2	SH2 domain-containing protein 3A OS=Homo sapiens OX=9606 GN=SH2D3A PE=1 SV=1	0	8.336	7	3	6	3	576	63.1	7.42	9.43	3	0	0.223	0.00493485	0.0755433	34.02	36.5	163.5	52.3				332.7	234.4	180.6		310079				1.9717e+06	1.38887e+06	1.0702e+06		1				1	1	1		High	n/a	High
FALSE	High	Master Protein	P48201	ATP synthase F(0) complex subunit C3, mitochondrial OS=Homo sapiens OX=9606 GN=ATP5MC3 PE=1 SV=1	0.008	4.315	22	1	3	1	142	14.7	9.45	9.95	1	0	0.181	0.00503341	0.0764738	138.29	30.7	169.3	42.1	223						534.9	24118.9	127622						306104	1	1						1	Peak Found	Peak Found	n/a
FALSE	High	Master Protein Candidate	P05496	ATP synthase F(0) complex subunit C1, mitochondrial OS=Homo sapiens OX=9606 GN=ATP5MC1 PE=1 SV=2	0.008	4.315	23	1	3	1	136	14.3	9.74	9.95	1	0	0.181	0.00503341	0.0764738	138.29	30.7	169.3	42.1	223						534.9	24118.9	127622						306104	1	1						1	Peak Found	Peak Found	n/a
FALSE	High	Master Protein Candidate	Q06055	ATP synthase F(0) complex subunit C2, mitochondrial OS=Homo sapiens OX=9606 GN=ATP5MC2 PE=1 SV=1	0.008	4.315	22	1	3	1	141	14.6	9.06	9.95	1	0	0.181	0.00503341	0.0764738	138.29	30.7	169.3	42.1	223						534.9	24118.9	127622						306104	1	1						1	Peak Found	Peak Found	n/a
FALSE	High	Master Protein	Q10472	Polypeptide N-acetylgalactosaminyltransferase 1 OS=Homo sapiens OX=9606 GN=GALNT1 PE=1 SV=1	0	87.806	35	15	77	15	559	64.2	7.72	200.71	15	0	0.506	0.00505718	0.076691	86.89	82.6	117.4	39.8	115.2	52	64	75	293.8	70.6	89.8	1.30765e+07	3.78734e+07	1.70974e+07	2.10298e+07	2.46478e+07	9.66039e+07	2.32143e+07	2.95122e+07	13	10	8	13	11	14	10	15	High	High	High
FALSE	High	None	A8MV81	HIG1 domain family member 1C OS=Homo sapiens OX=9606 GN=HIGD1C PE=1 SV=2	0	11.724	9	1	15	1	97	11.1	9.7	24.65	1	0	0.404	0.00507097	0.0767565	77.25	63.2	136.8	3.7	91	122.8	43.3	152.5	142.2	129.9	114.6	267440	6.53974e+06	8.83292e+06	3.1157e+06	1.09618e+07	1.02258e+07	9.33727e+06	8.24164e+06	1	2	2	2	2	2	2	2	High	High	High
TRUE	High	Master Protein	P14061	17-beta-hydroxysteroid dehydrogenase type 1 OS=Homo sapiens OX=9606 GN=HSD17B1 PE=1 SV=3	0	189.932	57	17	216	17	328	34.9	5.69	671.68	17	0	0.593	0.00511438	0.0772691	84.42	76.7	123.3	83.2	56.3	75.2	74.9	161	168.6	90.6	90.2	7.98799e+07	5.40272e+07	7.22132e+07	7.19129e+07	1.54534e+08	1.61858e+08	8.69712e+07	8.65747e+07	18	19	18	18	22	21	17	18	High	High	High
FALSE	High	Master Protein	P20908	Collagen alpha-1(V) chain OS=Homo sapiens OX=9606 GN=COL5A1 PE=1 SV=3	0.01	4.16	1	1	1	1	1838	183.4	5.06	2.61	1	0	0.178	0.00516428	0.0778777	133.36	30.2	169.8		19.1			468.3	34.8	227.4	50.4		68801.1			1.68982e+06	125466	820667	181978		1			1	1	1	1	n/a	Peak Found	n/a
FALSE	High	Master Protein	Q08117	TLE family member 5 OS=Homo sapiens OX=9606 GN=TLE5 PE=1 SV=4	0	32.35	34	4	32	4	197	22	6.37	97.03	4	0	0.4	0.00517707	0.0779256	88.29	64.5	135.5	50.9	61.5	124.8	36.4	219.6	69.8	133.7	103.3	3.22937e+06	3.90311e+06	7.91562e+06	2.3062e+06	1.39272e+07	4.42572e+06	8.48033e+06	6.55483e+06	2	3	3	3	3	3	3	2	High	High	High
FALSE	High	Master Protein	Q9NRG4	N-lysine methyltransferase SMYD2 OS=Homo sapiens OX=9606 GN=SMYD2 PE=1 SV=2	0	35.375	22	6	19	6	433	49.7	6.71	63	6	0	2.526	0.00536256	0.0803822	77.19	148.9	51.1	235.1	84.5	231.6	64.7	38.4	49.1	49.5	47	7.72332e+06	2.77486e+06	7.60612e+06	2.12535e+06	1.26276e+06	1.61399e+06	1.62559e+06	1.54396e+06	4	3	3	3	2	3	2	3	High	High	High
FALSE	High	Master Protein	P84090	Enhancer of rudimentary homolog OS=Homo sapiens OX=9606 GN=ERH PE=1 SV=1	0	66.53	46	7	104	7	104	12.3	5.92	264.9	7	0	0.604	0.00537007	0.0803822	108.58	78.2	121.8	85.7	141.8	43	53	89.2	197.3	66.3	123.6	1.56999e+08	2.59675e+08	7.87325e+07	9.70843e+07	1.63318e+08	3.61324e+08	1.21362e+08	2.26375e+08	8	9	9	9	10	10	9	10	High	High	High
FALSE	High	Master Protein	Q9GZV5	WW domain-containing transcription regulator protein 1 OS=Homo sapiens OX=9606 GN=WWTR1 PE=1 SV=1	0	15.217	7	1	3	1	400	44.1	5.82	18.25	1	0	0.385	0.00548249	0.0819136	82.08	55.6	144.4	37.5	234.4	55.9	91		235.4	145.7		557857	3.48312e+06	829798	1.35169e+06		3.49768e+06	2.16511e+06		1	1	1	1		1	1		Peak Found	High	Peak Found
FALSE	High	Master Protein	Q6BDS2	Bridge-like lipid transfer protein family member 3A OS=Homo sapiens OX=9606 GN=BLTP3A PE=1 SV=1	0	30.066	8	8	14	8	1440	159.4	6.14	37.25	8	0	2.326	0.00559224	0.0833996	101.69	128.1	71.9	93	105.4	126.2	237.4	74.8	56.9	73.7	32.7	4.45723e+06	5.04947e+06	6.04576e+06	1.13731e+07	3.58184e+06	2.72642e+06	3.52875e+06	1.56543e+06	3	6	3	6	3	5	3	3	Peak Found	High	High
FALSE	High	Master Protein	P50749	Ras association domain-containing protein 2 OS=Homo sapiens OX=9606 GN=RASSF2 PE=1 SV=1	0	47.178	33	9	21	9	326	37.8	8.84	53.06	9	0	2.215	0.005818	0.0862897	68.36	141.8	58.2	169.1	104.1	141.1	143.9	48.8	67.5	75	50.6	1.01556e+07	6.25146e+06	8.47571e+06	8.64553e+06	2.9326e+06	4.05462e+06	4.50392e+06	3.04025e+06	3	5	5	5	4	6	6	5	High	High	High
FALSE	High	Master Protein	P12532	Creatine kinase U-type, mitochondrial OS=Homo sapiens OX=9606 GN=CKMT1A PE=1 SV=1	0	244.795	67	28	337	25	417	47	8.34	1112.93	28	4	0.602	0.00613534	0.09083	95.83	74.9	125.1	86.8	79	70.6	63	125.7	105.8	145.4	123.6	1.84831e+08	1.68083e+08	1.50326e+08	1.34118e+08	2.67584e+08	2.25293e+08	3.09445e+08	2.63094e+08	22	26	17	21	28	29	21	22	High	High	High
FALSE	High	Master Protein	Q8N9B5	Junction-mediating and -regulatory protein OS=Homo sapiens OX=9606 GN=JMY PE=1 SV=2	0	17.33	7	5	10	5	988	111.4	6.18	26.29	5	0	0.388	0.00615368	0.0909352	97.48	55.6	144.4	21.2	113.6	90.4	32.1	117.4	167.2	232.7	25.4	475547	2.55322e+06	2.03295e+06	722179	2.63815e+06	3.75914e+06	5.23174e+06	571590	1	3	2	1	2	2	2	1	Peak Found	High	Peak Found
FALSE	High	Master Protein	Q9H246	Uncharacterized protein C1orf21 OS=Homo sapiens OX=9606 GN=C1orf21 PE=1 SV=1	0	41.533	43	5	26	5	121	13.9	5.22	66.4	5	0	0.409	0.00621463	0.0916686	72.04	49.7	150.3	49.3	137.3	31.3	39.1	98.6	183	82.7	178.6	3.41655e+06	9.51686e+06	2.17284e+06	2.7125e+06	6.83409e+06	1.26837e+07	5.7356e+06	1.23831e+07	3	3	5	3	5	3	4	4	High	High	High
FALSE	High	Master Protein	Q9BVM2	Protein DPCD OS=Homo sapiens OX=9606 GN=DPCD PE=1 SV=2	0	8.233	14	3	6	3	203	23.2	9.03	9.47	3	0	0.387	0.00623228	0.0916772	115.72	71.6	128.4	33.7	62.8	21.5	199.6		66.4	82.4	333.7	1.02333e+06	1.90757e+06	654845	6.06772e+06		2.01759e+06	2.50313e+06	1.01423e+07	1	2	1	2		2	1	2	Peak Found	Peak Found	High
FALSE	High	Master Protein	Q9P0S2	Cytochrome c oxidase assembly protein COX16 homolog, mitochondrial OS=Homo sapiens OX=9606 GN=COX16 PE=1 SV=1	0	12.429	27	3	14	3	106	12.3	9.5	27.17	3	0	0.41	0.00623786	0.0916772	78.03	56.6	143.4	40.5	77.2	43.9	61	181.5	91.1	209.8	95	2.74505e+06	5.23373e+06	2.97653e+06	4.13154e+06	1.22968e+07	6.17163e+06	1.42195e+07	6.43503e+06	2	2	2	2	2	2	2	2	Peak Found	High	Peak Found
FALSE	High	Master Protein	P23443	Ribosomal protein S6 kinase beta-1 OS=Homo sapiens OX=9606 GN=RPS6KB1 PE=1 SV=2	0	16.344	12	3	11	2	525	59.1	6.65	32.99	3	0	0.348	0.00626114	0.0917085	65.81	51.6	148.4	58.4	120.6	117.6	14.9	298.1	190.5			395534	817505	796954	100677	2.02049e+06	1.29123e+06			1	1	1	1	1	1			High	Peak Found	High
FALSE	High	Master Protein	O95528	Solute carrier family 2, facilitated glucose transporter member 10 OS=Homo sapiens OX=9606 GN=SLC2A10 PE=1 SV=2	0	14.559	8	4	26	4	541	56.9	8.59	59.21	4	0	0.405	0.00626263	0.0917085	106.91	63.6	136.4	128.9	28.5	125	24.5	130.5	141.1	125.5	96	6.84501e+06	1.51177e+06	6.63609e+06	1.30102e+06	6.9267e+06	7.49118e+06	6.66527e+06	5.09966e+06	3	2	3	3	3	3	3	3	High	High	High
FALSE	High	Master Protein	O14949	Cytochrome b-c1 complex subunit 8 OS=Homo sapiens OX=9606 GN=UQCRQ PE=1 SV=4	0	33.48	40	6	41	6	82	9.9	10.08	117.03	6	0	0.527	0.00634666	0.0927713	91.5	77.9	122.1	106.2	104.7	59.9	36.9	127.5	134.2	109.7	120.8	2.401e+07	2.36561e+07	1.35368e+07	8.34588e+06	2.88292e+07	3.03323e+07	2.48046e+07	2.7304e+07	3	2	3	4	4	3	5	4	High	High	High
FALSE	High	Master Protein	Q16644	MAP kinase-activated protein kinase 3 OS=Homo sapiens OX=9606 GN=MAPKAPK3 PE=1 SV=1	0	19.929	10	3	19	1	382	43	7.28	38.13	3	0	4.508	0.00637508	0.0930188	33.8	163.7	36.3	446.6	100.5	86.2	140.4				26.3	2.44061e+06	549282	471134	767099				144004	1	1	1	1				1	High	Peak Found	Peak Found
FALSE	High	Master Protein	Q709C8	Intermembrane lipid transfer protein VPS13C OS=Homo sapiens OX=9606 GN=VPS13C PE=1 SV=1	0	200.712	17	44	80	44	3753	422.1	6.83	224.29	44	0	2.07	0.00651965	0.0938128	84.01	133.1	66.9	35.4	98.4	250.6	152.5	66.6	56.9	89.7	49.8	5.83191e+06	1.61882e+07	4.12491e+07	2.50979e+07	1.09563e+07	9.36773e+06	1.47694e+07	8.20042e+06	7	19	26	27	18	20	18	22	High	High	High
FALSE	High	Master Protein	Q9ULD2	Microtubule-associated tumor suppressor 1 OS=Homo sapiens OX=9606 GN=MTUS1 PE=1 SV=2	0	193.251	36	37	113	37	1270	141.3	7.5	324.58	37	0	0.485	0.00652218	0.0938128	91.83	68.7	131.3	102.6	57.4	23	66.2	189	223.5	65	73.3	2.20802e+07	1.23424e+07	4.94239e+06	1.42454e+07	4.06689e+07	4.80707e+07	1.39917e+07	1.5758e+07	15	20	15	20	21	27	18	22	High	High	High
FALSE	High	Master Protein	Q12905	Interleukin enhancer-binding factor 2 OS=Homo sapiens OX=9606 GN=ILF2 PE=1 SV=2	0	274.758	88	26	611	26	390	43	5.26	2020.34	26	0	1.568	0.00666537	0.0957025	75.4	116.9	83.1	115.8	92.6	136.8	121.5	73	46.4	116.4	97.4	6.13523e+08	4.90558e+08	7.24603e+08	6.43582e+08	3.86642e+08	2.4581e+08	6.16652e+08	5.15614e+08	23	28	24	29	25	30	23	25	High	High	High
FALSE	High	Master Protein	Q03135	Caveolin-1 OS=Homo sapiens OX=9606 GN=CAV1 PE=1 SV=4	0	19.918	28	4	26	4	178	20.5	6.02	66.4	4	0	0.478	0.00676169	0.0967034	83.36	68.1	131.9	24.9	114.5	88.2	60.7	163.5	123	190.7	34.5	3.84412e+06	1.76562e+07	1.36086e+07	9.37075e+06	2.52186e+07	1.89732e+07	2.94087e+07	5.32073e+06	2	4	4	4	4	4	4	3	High	High	High
FALSE	High	Master Protein	Q9ULH7	Myocardin-related transcription factor B OS=Homo sapiens OX=9606 GN=MRTFB PE=1 SV=3	0	19.584	8	4	8	4	1088	118.1	6.28	29.92	4	0	2.418	0.00677289	0.0967034	69.33	142.1	57.9	83.8	157.1	35.9	313.8	79.1	49.4	36.7	44.2	1.53711e+06	2.88177e+06	658069	5.75645e+06	1.45113e+06	906262	673969	809995	1	3	1	3	1	2	1	2	High	High	High
FALSE	High	Master Protein	Q14624	Inter-alpha-trypsin inhibitor heavy chain H4 OS=Homo sapiens OX=9606 GN=ITIH4 PE=1 SV=4	0	9.391	2	2	31	2	930	103.3	6.98	63.64	2	0	0.595	0.0067808	0.0967034	75.41	65.7	134.3	63.1	46.5	118.4	52.8	89.6	87.7	186.7	155.2	3.18918e+07	2.34963e+07	5.98487e+07	2.66718e+07	4.52504e+07	4.43073e+07	9.43314e+07	7.84427e+07	1	2	2	2	2	2	2	2	High	High	High
FALSE	High	Master Protein	P24752	Acetyl-CoA acetyltransferase, mitochondrial OS=Homo sapiens OX=9606 GN=ACAT1 PE=1 SV=1	0	162.308	60	18	194	18	427	45.2	8.85	611.92	18	0	1.742	0.00681998	0.0968989	96.1	119.8	80.2	115.7	152.9	93.2	124	61.8	83.1	77.3	91.9	8.61664e+07	1.13856e+08	6.93878e+07	9.23201e+07	4.59878e+07	6.18751e+07	5.75816e+07	6.84048e+07	15	19	15	17	18	20	15	16	High	High	High
FALSE	High	Master Protein	Q16825	Tyrosine-protein phosphatase non-receptor type 21 OS=Homo sapiens OX=9606 GN=PTPN21 PE=1 SV=2	0	29.902	6	7	31	7	1174	133.2	7.9	71.81	7	0	0.412	0.0068205	0.0968989	99.27	52	148	66.5	141.2	37.1	17	170.3	137	145.9	85.1	3.89556e+06	8.27761e+06	2.17172e+06	994265	9.98249e+06	8.03019e+06	8.55162e+06	4.986e+06	4	4	4	3	5	2	5	3	High	High	High
FALSE	High	Master Protein	Q13501	Sequestosome-1 OS=Homo sapiens OX=9606 GN=SQSTM1 PE=1 SV=1	0	372.515	89	27	838	27	440	47.7	5.22	2984.12	27	0	0.66	0.00688415	0.097535	77.05	76.3	123.7	87.5	123.5	34.7	62.4	137	162.8	87.4	104.6	4.20864e+08	5.94437e+08	1.66998e+08	3.00451e+08	6.59207e+08	7.83528e+08	4.20716e+08	5.03265e+08	25	31	21	27	30	33	26	24	High	High	High
FALSE	High	Master Protein	P62306	Small nuclear ribonucleoprotein F OS=Homo sapiens OX=9606 GN=SNRPF PE=1 SV=1	0	29.313	65	4	80	4	86	9.7	4.67	180.96	4	0	0.587	0.00691847	0.0977762	99.35	74.1	125.9	57.8	53.8	78.3	102.6	115.8	173.8	113	104.9	2.50039e+07	2.32488e+07	3.38605e+07	4.43517e+07	5.00538e+07	7.51221e+07	4.88619e+07	4.53368e+07	3	3	3	5	4	4	5	5	High	High	High
FALSE	High	None	Q9H853	Putative tubulin-like protein alpha-4B OS=Homo sapiens OX=9606 GN=TUBA4B PE=5 SV=2	0	22.188	11	2	213	0	241	27.5	7.83	576.84	2	0	1.565	0.00695687	0.0981476	85.85	119.6	80.4	65.2	44.6	247.5	118.9	39.6	16.5	179.1	88.5	3.93401e+08	2.69013e+08	1.49292e+09	7.17158e+08	2.38899e+08	9.96958e+07	1.08002e+09	5.33964e+08	2	2	2	2	2	2	2	2	n/a	n/a	n/a
FALSE	High	Master Protein	O75348	V-type proton ATPase subunit G 1 OS=Homo sapiens OX=9606 GN=ATP6V1G1 PE=1 SV=3	0	64.693	55	7	69	7	118	13.7	8.79	224.61	7	0	0.578	0.00701599	0.0988095	111.87	69.1	130.9	69.3	130.8	52.8	56.7	116	166.9	85.8	121.7	3.81086e+07	7.19308e+07	2.90619e+07	3.11894e+07	6.37942e+07	9.17928e+07	4.72163e+07	6.69656e+07	6	6	7	4	7	7	5	4	High	High	High
FALSE	High	Master Protein	P08134	Rho-related GTP-binding protein RhoC OS=Homo sapiens OX=9606 GN=RHOC PE=1 SV=1	0	102.367	72	13	199	3	193	22	6.58	595.45	13	0	0.441	0.00705813	0.0992304	129.88	55.1	144.9	110.9	194.3	23	45.2	211.1	186.2	29.2		9.42339e+06	1.6507e+07	1.95568e+06	3.84409e+06	1.79375e+07	1.58217e+07	2.47905e+06		3	3	3	3	3	3	1		High	High	High
FALSE	High	Master Protein	Q6P1N9	Deoxyribonuclease TATDN1 OS=Homo sapiens OX=9606 GN=TATDN1 PE=1 SV=2	0	70.98	54	14	78	14	297	33.6	6.96	221.17	14	0	1.889	0.00719191	0.100936	91.05	134.7	65.3	159.4	103.4	136.5	128.6	96.8	74.9	55	45.4	3.43418e+07	2.22651e+07	2.93986e+07	2.77089e+07	2.08514e+07	1.61427e+07	1.18459e+07	9.77e+06	11	11	10	12	10	11	10	11	High	High	High
FALSE	High	Master Protein	Q9NYQ8	Protocadherin Fat 2 OS=Homo sapiens OX=9606 GN=FAT2 PE=1 SV=2	0	287.493	22	63	132	63	4349	479	5.16	372.31	63	0	1.901	0.00723627	0.101383	106.58	130.2	69.8	55.7	76.7	232.3	181.5	60.2	39.9	87.1	66.5	1.86178e+07	2.56125e+07	7.76069e+07	6.06369e+07	2.01258e+07	1.33445e+07	2.90953e+07	2.22117e+07	17	32	40	41	30	33	26	24	High	High	High
FALSE	High	Master Protein	Q15836	Vesicle-associated membrane protein 3 OS=Homo sapiens OX=9606 GN=VAMP3 PE=1 SV=3	0	80.763	53	7	99	2	100	11.3	8.79	359.51	7	0	0.46	0.00725338	0.101447	87.21	89.4	110.6	135.5	81.4	81.7	46.2	113.2	89.7	89.4	163.1	21827211	1.31088e+07	1.31574e+07	7.439e+06	1.8235e+07	1.44529e+07	1.44085e+07	2.62832e+07	3	3	4	4	3	3	3	3	High	High	High
FALSE	High	Master Protein	P46734	Dual specificity mitogen-activated protein kinase kinase 3 OS=Homo sapiens OX=9606 GN=MAP2K3 PE=1 SV=2	0	43.714	42	11	35	8	347	39.3	7.43	85.46	11	3	2.109	0.00738649	0.102953	92.55	137.5	62.5	103.4	121	91.1	198.9	38.5	43.6	59.3	144.3	8.0547e+06	9.42229e+06	7.09505e+06	1.54888e+07	2.99603e+06	3.39852e+06	4.61998e+06	1.12356e+07	8	6	5	9	5	7	7	7	High	High	High
FALSE	High	Master Protein	Q14687	Genetic suppressor element 1 OS=Homo sapiens OX=9606 GN=GSE1 PE=1 SV=3	0	284.667	55	43	360	43	1217	136.1	7.74	1056.84	43	0	0.606	0.00749994	0.104355	101.05	118.3	81.7	61	133.8	42.8	307.4	91.5	51.5	75.8	36.2	1.03232e+08	2.26303e+08	7.24436e+07	5.1997e+08	1.54776e+08	8.70745e+07	1.28206e+08	6.12952e+07	33	35	31	32	43	37	38	30	High	High	High
FALSE	High	Master Protein	Q6ZV73	FYVE, RhoGEF and PH domain-containing protein 6 OS=Homo sapiens OX=9606 GN=FGD6 PE=1 SV=2	0	39.731	10	11	14	11	1430	160.7	7.03	39.81	11	0	0.401	0.00752002	0.10436	68.27	24.7	175.3	20.4	13.2	45.7	31.4	286.5	179.2	179	44.7	403972	262669	907586	623774	5.68619e+06	3.55624e+06	3.55329e+06	886309	1	2	4	3	7	6	6	4	High	Peak Found	Peak Found
FALSE	High	Master Protein	P02462	Collagen alpha-1(IV) chain OS=Homo sapiens OX=9606 GN=COL4A1 PE=1 SV=4	0	99.672	12	11	128	11	1669	160.5	8.28	368.32	11	0	0.518	0.00753351	0.10436	98.63	69.4	130.6	50.3	40.4	85.5	76.4	119.3	101.9	212.1	114	1.49671e+07	1.20243e+07	2.54503e+07	2.27421e+07	3.54906e+07	3.03272e+07	6.30915e+07	3.39237e+07	10	6	9	7	8	8	8	8	High	High	High
FALSE	High	Master Protein	O14521	Succinate dehydrogenase [ubiquinone] cytochrome b small subunit, mitochondrial OS=Homo sapiens OX=9606 GN=SDHD PE=1 SV=1	0	8.389	11	3	19	3	159	17	8.63	34.42	3	0	0.444	0.00753898	0.10436	99.95	44.4	155.6	64.1	21.1	156.6	22.9	155.1	116.3	177.4	86.5	6.14177e+06	2.0231e+06	1.50015e+07	2.19404e+06	1.48534e+07	1.11351e+07	1.69843e+07	8.279e+06	2	2	2	2	3	3	2	3	High	High	High
FALSE	High	Master Protein	Q07075	Glutamyl aminopeptidase OS=Homo sapiens OX=9606 GN=ENPEP PE=1 SV=3	0	174.5	33	26	217	26	957	109.2	5.47	552.15	26	0	0.593	0.00761545	0.105239	95.45	70.7	129.3	67	36.1	67.6	151.9	132.6	118.9	127.2	98.8	4.59779e+07	2.481e+07	4.63805e+07	1.04246e+08	9.09846e+07	8.15813e+07	8.7307e+07	6.77792e+07	23	20	25	21	30	23	26	21	High	High	High
FALSE	High	Master Protein	O95359	Transforming acidic coiled-coil-containing protein 2 OS=Homo sapiens OX=9606 GN=TACC2 PE=1 SV=3	0	993.834	68	129	1268	127	2948	309.2	4.79	4150.77	129	3	0.623	0.00773955	0.106771	92.15	74.3	125.7	111.4	80.2	66.2	56	147.2	133.5	113.7	91.8	3.41608e+08	2.45977e+08	2.02871e+08	1.71701e+08	4.51327e+08	4.09387e+08	3.4878e+08	2.81635e+08	110	108	102	111	117	121	98	110	High	High	High
FALSE	High	None	O95081	Arf-GAP domain and FG repeat-containing protein 2 OS=Homo sapiens OX=9606 GN=AGFG2 PE=1 SV=2	0	8.178	2	2	16	2	481	48.9	9.11	43.88	2	0	2.243	0.00775612	0.106818	103.11	141.1	58.9	70.5	403.1	28.5	96.7	30.1	111.8	19.8	39.5	5.80039e+06	3.31811e+07	2.3481e+06	7.95639e+06	2.47958e+06	9.20197e+06	1.62957e+06	3.25017e+06	2	2	2	1	2	2	2	1	High	High	Peak Found
FALSE	High	Master Protein	P08708	Small ribosomal subunit protein eS17 OS=Homo sapiens OX=9606 GN=RPS17 PE=1 SV=2	0	149.602	60	12	259	12	135	15.5	9.85	855.28	12	0	0.665	0.00788883	0.108461	106.57	73.2	126.8	95.5	143.9	47.1	48.2	141.8	140.7	84.3	98.4	3.99501e+08	6.01771e+08	1.97157e+08	2.01591e+08	5.92939e+08	5.88459e+08	3.52645e+08	4.11452e+08	14	16	14	16	15	15	14	11	High	High	High
FALSE	High	Master Protein	Q9UII4	E3 ISG15--protein ligase HERC5 OS=Homo sapiens OX=9606 GN=HERC5 PE=1 SV=2	0.002	5.829	3	2	4	2	1024	116.8	7.65	9.6	2	0	0.263	0.00792792	0.108814	634.18	142.1	57.9	159.7		425.9		92.3		122.1		619389		1.65219e+06		358204		473792		2		2		1		1		Peak Found	n/a	High
FALSE	High	Master Protein	Q99417	c-Myc-binding protein OS=Homo sapiens OX=9606 GN=MYCBP PE=1 SV=3	0	72.721	77	11	83	11	103	12	5.91	206.76	11	0	0.589	0.00799272	0.109518	78.43	67.8	132.2	65.6	106.4	61.2	62.2	149.8	141.8	103.6	109.5	3.79634e+07	6.16304e+07	3.54274e+07	3.60187e+07	8.67331e+07	8.2097e+07	6.0001e+07	6.34174e+07	6	9	8	7	9	8	8	8	High	High	High
FALSE	High	Master Protein	Q15561	Transcriptional enhancer factor TEF-3 OS=Homo sapiens OX=9606 GN=TEAD4 PE=1 SV=3	0	48.546	18	11	123	3	434	48.3	7.33	276.39	11	0	2.163	0.00803431	0.109902	82.36	130.6	69.4	207.8	75.3	152	75.3	93.5	34.6	136	25.4	9.41553e+06	3.411e+06	6.8876e+06	3.41296e+06	4.23784e+06	1.56659e+06	6.16444e+06	1.15225e+06	2	1	1	1	1	1	1	1	High	High	High
FALSE	High	Master Protein	Q16539	Mitogen-activated protein kinase 14 OS=Homo sapiens OX=9606 GN=MAPK14 PE=1 SV=3	0	158.254	73	18	158	17	360	41.3	5.78	422.65	18	1	1.71	0.00810793	0.110722	93.19	127.4	72.6	137.7	122.7	135.2	89.9	102.5	64.8	78.7	68.6	7.72828e+07	6.88415e+07	7.58708e+07	5.04157e+07	5.7481e+07	3.63516e+07	4.41419e+07	3.84629e+07	15	18	16	16	15	18	15	16	High	High	High
FALSE	High	None	Q9Y4I1	Unconventional myosin-Va OS=Homo sapiens OX=9606 GN=MYO5A PE=1 SV=2	0	15.316	2	4	16	4	1855	215.3	8.48	38.9	4	0	2.623	0.00817202	0.111409	131.47	135.2	64.8	0.2	76	250.7	191.7	56.3	54.1	111.7	59.3	4933.75	1.93297e+06	6.3751e+06	4.8735e+06	1.43287e+06	1.37511e+06	2.84155e+06	1.50684e+06	1	3	3	4	3	2	2	2	Peak Found	High	High
FALSE	High	Master Protein	Q6NSJ2	Pleckstrin homology-like domain family B member 3 OS=Homo sapiens OX=9606 GN=PHLDB3 PE=1 SV=3	0	13.209	8	4	5	4	640	71.9	6.57	12.99	4	0	0.388	0.0082423	0.112178	93.03	52.3	147.7		66.6		47.4	18.1	509.4		158.6		2.15711e+06		1.53417e+06	586173	1.64994e+07		5.1363e+06		1		2	1	2		2	n/a	High	n/a
FALSE	High	None	Q9NZN3	EH domain-containing protein 3 OS=Homo sapiens OX=9606 GN=EHD3 PE=1 SV=2	0	121.297	25	13	203	11	535	60.8	6.57	544.78	13	0	0.608	0.00836031	0.113403	98.36	82.6	117.4	104	82.4	76	52.5	169.9	97.1	130.4	87.6	1.03894e+08	8.23419e+07	7.59703e+07	5.24341e+07	1.69788e+08	9.70205e+07	1.30274e+08	8.75662e+07	16	15	11	14	15	15	14	12	High	High	High
FALSE	High	None	Q6IS14	Eukaryotic translation initiation factor 5A-1-like OS=Homo sapiens OX=9606 GN=EIF5AL1 PE=2 SV=2	0	190.217	44	11	212	11	154	16.8	5	692.7	11	0	0.654	0.00842203	0.11388	104.29	75	125	69.4	133.3	72	36.7	118	165.2	87.7	117.7	2.12412e+08	4.07867e+08	2.20242e+08	1.12362e+08	3.612e+08	5.05525e+08	2.68241e+08	3.60136e+08	12	12	10	9	14	13	8	10	High	High	High
FALSE	High	Master Protein	Q9BV81	ER membrane protein complex subunit 6 OS=Homo sapiens OX=9606 GN=EMC6 PE=1 SV=1	0	11.222	21	3	23	3	110	12	10.07	51.36	3	0	0.431	0.00846333	0.114227	104.49	26.4	173.6	73.9	19.3	46.3	9.3	210.1	245.8	184.3	11.1	4.44829e+06	1.16046e+06	2.78533e+06	561833	1.26434e+07	1.47934e+07	1.10925e+07	667434	2	2	2	2	3	3	2	1	Peak Found	Peak Found	High
FALSE	High	Master Protein	O14727	Apoptotic protease-activating factor 1 OS=Homo sapiens OX=9606 GN=APAF1 PE=1 SV=2	0.001	7.423	3	2	3	2	1248	141.7	6.4	8.39	2	0	4.572	0.00875702	0.117994	58.71	164.1	35.9	313.5	151.5	161.6	139.2		34.2			613550	296429	316334	272375		66979.5			1	1	1	2		1			Peak Found	High	High
FALSE	High	Master Protein	P06753	Tropomyosin alpha-3 chain OS=Homo sapiens OX=9606 GN=TPM3 PE=1 SV=2	0	332.377	68	34	784	11	285	32.9	4.72	2243.62	34	0	0.656	0.00885831	0.11916	93.4	100.4	99.6	78.1	83.3	101.5	92.5	102.6	219.5	48.3	74	2.99169e+08	3.19236e+08	3.88949e+08	3.54355e+08	3.93217e+08	8.40989e+08	1.85207e+08	2.83448e+08	9	10	8	9	10	12	6	7	High	High	High
FALSE	High	Master Protein	P19484	Transcription factor EB OS=Homo sapiens OX=9606 GN=TFEB PE=1 SV=3	0	17.836	17	4	6	4	476	52.8	6.29	19.29	4	0	0.343	0.00889113	0.119404	78.21	63.5	136.5	13.8	68.5	70.9		199.4	241.6	97.6	108.3	166043	826606	855627		2.4081e+06	2.91694e+06	1.17852e+06	1.30833e+06	1	2	1		2	2	1	2	Peak Found	Peak Found	Peak Found
FALSE	High	Master Protein	P25398	Small ribosomal subunit protein eS12 OS=Homo sapiens OX=9606 GN=RPS12 PE=1 SV=3	0	116.341	65	13	169	13	132	14.5	7.21	498.56	13	0	0.669	0.00894788	0.119806	95.6	84.1	115.9	78.7	125.4	85	47.6	136.9	116.8	109	100.6	4.00196e+08	6.37677e+08	4.32356e+08	2.41926e+08	6.95997e+08	5.93842e+08	5.54e+08	5.11275e+08	10	13	11	13	12	12	10	12	High	High	High
FALSE	High	Master Protein	Q9H1R3	Myosin light chain kinase 2, skeletal/cardiac muscle OS=Homo sapiens OX=9606 GN=MYLK2 PE=1 SV=3	0.002	6.074	4	2	21	1	596	64.6	7.02	41.66	2	0	2.431	0.00895066	0.119806	89.49	141.7	58.3			321.1		333.2	13.6	132.1				3.53331e+06		3.66606e+06	150035	1.4532e+06				1		1	1	1		n/a	n/a	Peak Found
FALSE	High	Master Protein	O60888	Protein CutA OS=Homo sapiens OX=9606 GN=CUTA PE=1 SV=2	0	55.504	41	5	53	5	179	19.1	5.5	207.18	5	0	0.525	0.00903718	0.120764	111.74	70	130	122.4	62.2	43.2	17.4	279.7	100.8	82.4	91.9	5.52017e+07	2.80582e+07	1.94883e+07	7.86177e+06	1.26188e+08	4.54747e+07	3.71524e+07	4.14357e+07	5	6	5	4	7	7	7	4	High	High	High
FALSE	High	Master Protein	P35030	Trypsin-3 OS=Homo sapiens OX=9606 GN=PRSS3 PE=1 SV=2	0.002	5.978	4	1	46	1	304	32.5	7.49	117.53	1	0	1.833	0.00905785	0.120834	134.39	86.3	113.7	9	658.4	5	14.6	2.9	55.6	4.6	49.9	1.93959e+07	1.41583e+09	1.06555e+07	3.14396e+07	6.24464e+06	1.19516e+08	9.85072e+06	1.07291e+08	1	1	1	1	1	1	1	1	High	High	High
FALSE	High	Master Protein	Q96AG4	Leucine-rich repeat-containing protein 59 OS=Homo sapiens OX=9606 GN=LRRC59 PE=1 SV=1	0	153.783	58	20	384	20	307	34.9	9.57	1178.67	20	0	0.67	0.00907225	0.120834	87.93	78.7	121.3	93.8	48.6	105.8	71.1	139.3	61.6	166.1	113.7	9.04851e+08	4.68458e+08	1.02014e+09	6.85751e+08	1.34277e+09	5.93663e+08	1.60157e+09	1.0968e+09	16	16	14	17	20	20	14	15	High	High	High
FALSE	High	Master Protein	Q92990	Glomulin OS=Homo sapiens OX=9606 GN=GLMN PE=1 SV=2	0	81.729	39	16	68	16	594	68.2	5.33	213.15	16	0	0.528	0.00944411	0.125374	96.9	65	135	31.4	237.6	62.3	36.1	107.5	164	90.1	70.8	8.79371e+06	6.64775e+07	1.74299e+07	1.0104e+07	3.00857e+07	4.58768e+07	2.52066e+07	1.98158e+07	7	9	9	8	13	8	10	7	High	High	High
FALSE	High	Master Protein	P57088	Transmembrane protein 33 OS=Homo sapiens OX=9606 GN=TMEM33 PE=1 SV=2	0	68.188	36	10	193	10	247	28	9.7	445.46	10	0	0.619	0.00954612	0.126521	97.96	83.5	116.5	106.7	67.3	108	50.6	143.7	87.1	124.6	112	1.51642e+08	9.56874e+07	1.53577e+08	7.19062e+07	2.04214e+08	1.23844e+08	1.77066e+08	1.59211e+08	11	11	12	10	12	11	11	10	High	High	High
FALSE	High	Master Protein	O95433	Activator of 90 kDa heat shock protein ATPase homolog 1 OS=Homo sapiens OX=9606 GN=AHSA1 PE=1 SV=1	0	162.297	77	24	327	24	338	38.3	5.53	944.16	24	0	1.547	0.00964626	0.12764	89.49	122.1	77.9	135	89.5	133.3	115.4	77.1	53.5	114.7	81.4	2.23578e+08	1.48271e+08	2.20871e+08	1.91222e+08	1.2773e+08	8.86674e+07	1.89954e+08	1.34794e+08	24	24	24	25	21	22	23	24	High	High	High
FALSE	High	Master Protein	Q96S90	LysM and putative peptidoglycan-binding domain-containing protein 1 OS=Homo sapiens OX=9606 GN=LYSMD1 PE=1 SV=1	0	12.087	19	4	5	4	227	25	8.57	12.92	4	0	4.057	0.00966414	0.127668	99.63	122.8	77.2	401.8	74.1	128.2	45.3		119.1		31.6	3821670	705018	1.21951e+06	430550		1.13259e+06		300612	1	1	1	1		2		1	Peak Found	High	High
FALSE	High	Master Protein	Q9BQC6	Large ribosomal subunit protein mL63 OS=Homo sapiens OX=9606 GN=MRPL57 PE=1 SV=1	0	10.709	13	1	10	1	102	12.3	11.44	29.45	1	0	0.457	0.00976388	0.128566	74.5	57.7	142.3	35	50.7	147.8	60.8	172.4	57.4	154.4	121.4	5.32818e+06	7.71194e+06	2.24875e+07	9.2488e+06	2.62258e+07	8.72819e+06	2.34815e+07	1.84683e+07	1	1	1	1	1	1	1	1	Peak Found	High	High
FALSE	High	Master Protein	Q9P2E9	Ribosome-binding protein 1 OS=Homo sapiens OX=9606 GN=RRBP1 PE=1 SV=5	0	749.383	52	82	1817	82	1410	152.4	8.6	5922.48	82	0	0.672	0.00978217	0.128597	91.64	77.1	122.9	103.2	73.7	72.4	74	121.9	133.2	113.5	108.2	1.36907e+09	9.77155e+08	9.60866e+08	9.81551e+08	1.61692e+09	1.7667e+09	1.50597e+09	1.43567e+09	81	81	77	75	82	83	77	80	High	High	High
FALSE	High	Master Protein	Q9HCN4	GPN-loop GTPase 1 OS=Homo sapiens OX=9606 GN=GPN1 PE=1 SV=1	0	33.169	19	6	28	6	374	41.7	4.92	80.14	6	0	2.188	0.00986546	0.129482	71.05	131	69	246.3	100.5	107.7	101.9	78.3	38.9	89	37.2	1.4284e+07	5.83021e+06	6.24488e+06	5.91222e+06	4.54233e+06	2.25816e+06	5.16411e+06	2.15885e+06	7	3	5	6	2	3	5	4	High	High	High
FALSE	High	Master Protein	O94864	STAGA complex 65 subunit gamma OS=Homo sapiens OX=9606 GN=SUPT7L PE=1 SV=1	0	13.861	17	4	5	4	414	46.2	5.12	13.84	4	0	2.622	0.0099016	0.129746	88.61	141.4	58.6	50.9	334.5	47.8	176	18.8	46.8	32.9	92.4	843255	5.54566e+06	792239	2.91873e+06	311731	775216	546214	1.53136e+06	1	2	1	2	1	1	1	1	High	Peak Found	High
FALSE	High	Master Protein	Q5VT66	Mitochondrial amidoxime-reducing component 1 OS=Homo sapiens OX=9606 GN=MTARC1 PE=1 SV=1	0	103.799	46	12	156	12	337	37.5	8.88	480.93	12	0	0.605	0.00996276	0.130102	85.33	73	127	77.1	61.3	85.8	66.2	173.8	110	140.7	85	6.49462e+07	5.16225e+07	7.22377e+07	5.57422e+07	1.46372e+08	9.2628e+07	1.18456e+08	7.1564e+07	12	12	12	13	14	14	14	13	High	High	High
FALSE	High	Master Protein	Q9NVM1	Protein eva-1 homolog B OS=Homo sapiens OX=9606 GN=EVA1B PE=1 SV=1	0	16.849	26	2	4	2	165	18.4	4.73	14.43	2	0	0.372	0.00997643	0.130102	56.15	54.2	145.8		239.9		114.3		445.9				1.23858e+06		590128		2.30244e+06				2		2		2			n/a	Peak Found	n/a
FALSE	High	Master Protein	P26885	Peptidyl-prolyl cis-trans isomerase FKBP2 OS=Homo sapiens OX=9606 GN=FKBP2 PE=1 SV=2	0	93.487	64	11	89	11	142	15.6	9.13	263.66	11	0	0.611	0.00997696	0.130102	84.98	87.3	112.7	90.8	115.5	80.8	36.7	195	128.8	95.1	57.2	6.46585e+07	8.224e+07	5.75673e+07	2.61433e+07	1.38837e+08	9.17265e+07	6.77481e+07	4.07406e+07	7	12	11	9	12	11	12	9	High	High	High
FALSE	High	Master Protein	Q8N8N7	Prostaglandin reductase 2 OS=Homo sapiens OX=9606 GN=PTGR2 PE=1 SV=1	0	32.701	32	8	25	8	351	38.5	5.41	59.53	8	0	2.156	0.0100585	0.130955	101.01	148.6	51.4	113.1	164.1	94.5	94.4	35.3	228.1	34.4	36.2	7.19381e+06	1.04395e+07	6.01599e+06	6.00518e+06	2.24529e+06	1.45145e+07	2.18646e+06	2.30289e+06	5	5	4	5	5	3	4	5	High	High	High
FALSE	High	Master Protein	Q14192	Four and a half LIM domains protein 2 OS=Homo sapiens OX=9606 GN=FHL2 PE=1 SV=3	0	144.359	77	21	220	21	279	32.2	7.55	560.22	21	0	1.593	0.0104924	0.136165	80.37	115.7	84.3	90.7	120.5	105.7	138.7	79.5	120	60	85	1.21587e+08	1.61575e+08	1.41755e+08	1.86073e+08	1.06586e+08	1.60926e+08	8.0487e+07	1.13934e+08	17	18	16	17	17	19	16	16	High	High	High
FALSE	High	Master Protein	O14776	Transcription elongation regulator 1 OS=Homo sapiens OX=9606 GN=TCERG1 PE=1 SV=2	0	410.346	40	62	655	62	1098	123.8	8.65	1715.17	62	0	0.675	0.0106504	0.137995	107.95	77	123	85.8	54.5	119.2	68.5	154.8	116	129.4	71.9	3.35995e+08	2.1337e+08	4.66845e+08	2.68165e+08	6.06105e+08	4.54252e+08	5.06991e+08	2.81503e+08	61	63	62	58	69	65	59	59	High	High	High
FALSE	High	Master Protein	Q9P003	Protein cornichon homolog 4 OS=Homo sapiens OX=9606 GN=CNIH4 PE=1 SV=1	0	35.631	14	1	94	1	139	16.1	6.65	311.56	1	0	0.54	0.0109824	0.142069	56.26	77.8	122.2	138	47.7	92	39	212.3	88.2	122.7	60.2	3.7205e+07	1.28449e+07	2.47885e+07	1.05086e+07	5.72376e+07	2.37828e+07	3.30664e+07	1.6217e+07	3	3	3	3	3	3	3	2	High	High	High
FALSE	High	None	A6NFN3	RNA binding protein fox-1 homolog 3 OS=Homo sapiens OX=9606 GN=RBFOX3 PE=2 SV=4	0.003	5.37	6	2	9	2	312	33.9	7.27	24.63	2	0	0.436	0.0110785	0.143085	117.42	50	150	79.1	16.3	55.2	9.5	42.8	129.3	62.6	405.2	5.05114e+06	1.04128e+06	3.52584e+06	608373	2.73583e+06	8.26423e+06	3.99923e+06	2.58916e+07	2	2	2	2	2	2	2	2	High	Peak Found	High
FALSE	High	None	P17544	Cyclic AMP-dependent transcription factor ATF-7 OS=Homo sapiens OX=9606 GN=ATF7 PE=1 SV=3	0.002	6.497	2	1	3	1	483	51.7	8	6.2	1	0	0.208	0.0111252	0.143459	12.13	34.5	165.5		127.5		108.3		564.2				278305		236345		1.2316e+06				1		1		1			n/a	High	n/a
FALSE	High	Master Protein	P63096	Guanine nucleotide-binding protein G(i) subunit alpha-1 OS=Homo sapiens OX=9606 GN=GNAI1 PE=1 SV=2	0	149.761	59	20	332	11	354	40.3	5.97	902.28	20	0	1.654	0.0111841	0.143988	97.52	122.4	77.6	125.6	110.2	101.4	130.6	69.2	66.8	80.3	115.9	6.63798e+07	5.82349e+07	5.36066e+07	6.8998e+07	3.65729e+07	3.52862e+07	4.24306e+07	6.12392e+07	9	9	7	8	8	9	8	9	High	High	High
FALSE	High	Master Protein	P01893	Putative HLA class I histocompatibility antigen, alpha chain H OS=Homo sapiens OX=9606 GN=HLA-H PE=5 SV=3	0	43.084	25	6	68	1	362	40.9	6.3	198.8	6	0	1.997	0.0112802	0.144995	44.29	129.1	70.9	107.8	174	102.1	132.7	51.5	50.8	83.9	97.2	7.42364e+06	1.19871e+07	7.03495e+06	9.13645e+06	3.54703e+06	3.49703e+06	5.7756e+06	6.69646e+06	1	1	1	1	1	1	1	1	High	High	High
FALSE	High	Master Protein	P0C7P0	CDGSH iron-sulfur domain-containing protein 3, mitochondrial OS=Homo sapiens OX=9606 GN=CISD3 PE=1 SV=1	0	12.007	19	2	10	2	127	14.2	10.55	28.33	2	0	2.675	0.0112983	0.144998	119.21	117.8	82.2	215.3	228.8	4.3		84.5	267.1			1.30829e+06	1.38987e+06	26048.1		513437	1.62276e+06			2	2	1		2	1			High	High	High
FALSE	High	Master Protein	P56134	ATP synthase subunit f, mitochondrial OS=Homo sapiens OX=9606 GN=ATP5MF PE=1 SV=3	0	18.886	26	2	109	2	94	10.9	9.67	258.96	2	0	0.61	0.0113172	0.14501	79.32	90.9	109.1	114.1	63.5	114.9	39.7	205.1	67	155.5	40.1	8.77333e+07	4.88772e+07	8.83885e+07	3.05531e+07	1.57748e+08	5.15391e+07	1.19635e+08	3.08719e+07	3	3	3	3	3	3	3	3	High	High	High
FALSE	High	Master Protein	Q6NUQ1	RAD50-interacting protein 1 OS=Homo sapiens OX=9606 GN=RINT1 PE=1 SV=1	0	41.337	13	7	23	7	792	90.6	5.45	59.94	7	0	0.439	0.0115307	0.147513	114.3	82.2	117.8	28.5	76.3	79.6	165	176	164	76	34.6	1.16039e+06	3.11216e+06	3.24559e+06	6.72663e+06	7.17722e+06	6.68839e+06	3.10097e+06	1.41241e+06	3	4	4	4	5	5	3	2	Peak Found	High	High
FALSE	High	Master Protein	Q96DC9	Ubiquitin thioesterase OTUB2 OS=Homo sapiens OX=9606 GN=OTUB2 PE=1 SV=2	0.005	4.967	13	2	2	2	234	27.2	6.23	6.73	2	0	0.196	0.011727	0.149788	21.7	32.8	167.2			70.7		311.8		417.5				175250		772839		1.03465e+06				1		1		1		n/a	n/a	High
FALSE	High	Master Protein	O95445	Apolipoprotein M OS=Homo sapiens OX=9606 GN=APOM PE=1 SV=2	0.002	6.364	14	2	13	2	188	21.2	6.01	17	2	0	0.465	0.0117467	0.149803	82.28	63.5	136.5	22.5	70.1	133.5	41.3	146.9	63.8	230.9	91	2.16465e+06	6.75182e+06	1.28681e+07	3.98402e+06	1.41604e+07	6.14749e+06	2.22484e+07	8.76946e+06	1	1	1	1	1	1	1	1	Peak Found	High	High
FALSE	High	Master Protein	P62888	Large ribosomal subunit protein eL30 OS=Homo sapiens OX=9606 GN=RPL30 PE=1 SV=2	0	69.783	59	7	305	7	115	12.8	9.63	947.46	7	0	0.659	0.0118891	0.151143	68.28	94	106	95.2	104.6	90.5	80.9	100.8	118.7	109.1	100.3	2.84351e+08	3.1219e+08	2.70282e+08	2.41561e+08	3.00778e+08	3.54218e+08	3.25576e+08	2.99322e+08	9	9	9	9	9	9	9	8	High	High	High
FALSE	High	Master Protein	Q71U36	Tubulin alpha-1A chain OS=Homo sapiens OX=9606 GN=TUBA1A PE=1 SV=1	0	543.838	87	40	2602	3	451	50.1	5.06	8669.59	40	4	1.519	0.0119369	0.151188	68.3	123.5	76.5	149.4	142.7	73.9	103.3	116.5	88	61.9	64.4	7.19421e+08	6.87423e+08	3.56081e+08	4.97392e+08	5.6095e+08	4.23775e+08	2.9817e+08	3.09953e+08	7	8	8	8	7	8	8	8	High	High	High
FALSE	High	Master Protein	O94875	Sorbin and SH3 domain-containing protein 2 OS=Homo sapiens OX=9606 GN=SORBS2 PE=1 SV=3	0	14.006	5	3	7	3	1100	124	8.31	23.79	3	0	3.525	0.0119577	0.151188	142.62	155.8	44.2	614.5	111.3			74.2				2171572	393376			262178				1	1			1				High	High	High
FALSE	High	Master Protein	Q96SZ6	Mitochondrial tRNA methylthiotransferase CDK5RAP1 OS=Homo sapiens OX=9606 GN=CDK5RAP1 PE=1 SV=2	0	10.938	6	3	8	3	601	67.6	8.21	16.65	3	0	0.413	0.0119667	0.151188	97.08	46.7	153.3	38.9	40.8	177.2	37.4	201.6	94.7	180.6	28.9	745204	781203	3.39242e+06	715890	3.85957e+06	1.81278e+06	3.45898e+06	553051	3	1	3	1	2	1	2	1	Peak Found	Peak Found	High
FALSE	High	Master Protein	P35813	Protein phosphatase 1A OS=Homo sapiens OX=9606 GN=PPM1A PE=1 SV=1	0	53.719	34	11	57	8	382	42.4	5.36	156.45	11	0	1.998	0.0119673	0.151188	93.64	128.4	71.6	102.1	181.1	64.5	129.1	28.7	64	63.9	166.6	6970602	1.23642e+07	4.40715e+06	8.81673e+06	1.95866e+06	4.37252e+06	4.36595e+06	1.13759e+07	3	4	2	4	5	4	3	4	High	High	High
FALSE	High	Master Protein	Q9BY12	S phase cyclin A-associated protein in the endoplasmic reticulum OS=Homo sapiens OX=9606 GN=SCAPER PE=1 SV=2	0	26.688	5	6	14	6	1400	158.2	7.44	37.21	6	0	0.438	0.0120122	0.151519	127.67	95.6	104.4	249.3	30.7	115.6	58.7	82.7	55.3	110	97.8	1.22879e+07	1.51065e+06	5.69514e+06	2.89055e+06	4.07753e+06	2.72334e+06	5.41862e+06	4.82187e+06	4	3	3	3	4	2	3	4	High	High	Peak Found
FALSE	High	Master Protein	Q9NRY5	Protein FAM114A2 OS=Homo sapiens OX=9606 GN=FAM114A2 PE=1 SV=4	0	107.336	49	16	65	16	505	55.4	4.88	190.79	16	0	0.497	0.0121351	0.152705	75.85	69.2	130.8	44.7	81.7	85.8	56.4	167.4	198.2	98.3	67.4	6.58929e+06	1.20477e+07	1.26478e+07	8.3093e+06	2.46772e+07	2.92149e+07	1.44828e+07	9.92958e+06	8	9	9	8	12	10	8	6	High	High	High
TRUE	High	Master Protein	Q9Y5S1	Transient receptor potential cation channel subfamily V member 2 OS=Homo sapiens OX=9606 GN=TRPV2 PE=1 SV=1	0	15.9	6	4	7	4	764	85.9	5.83	15.4	4	0	0.228	0.012144	0.152705	65.47	33.2	166.8		28.1	54.8	26.6	384.2	148.5	134.2	23.6		270787	527623	255978	3.69866e+06	1.42934e+06	1.2924e+06	226817		1	2	1	3	1	3	1	n/a	High	Peak Found
FALSE	High	Master Protein	Q9H098	Protein FAM107B OS=Homo sapiens OX=9606 GN=FAM107B PE=1 SV=1	0	8.104	21	2	6	2	131	15.5	8.29	13.77	2	0	0.209	0.0122918	0.153372	106.96	39.1	160.9	43.6	5.9	24	70.6	79.4	317	37	222.5	292750	39572.9	161322	474261	533512	2.12941e+06	248806	1.49441e+06	1	1	1	1	1	1	1	1	High	Peak Found	Peak Found
FALSE	High	Master Protein	Q9BV68	E3 ubiquitin-protein ligase RNF126 OS=Homo sapiens OX=9606 GN=RNF126 PE=1 SV=2	0	11.631	10	3	7	3	311	33.8	5.47	15.48	3	0	0.377	0.012337	0.1537	55.22	58	142	154.3	58.1	63.4	111.7			201.7	210.8	1.80104e+06	678867	740277	1.30445e+06			2.35489e+06	2.46106e+06	2	2	1	2			2	2	Peak Found	Peak Found	High
TRUE	High	Master Protein	P06727	Apolipoprotein A-IV OS=Homo sapiens OX=9606 GN=APOA4 PE=1 SV=4	0	13.625	3	2	13	2	396	45.3	5.38	30.76	2	0	0.429	0.0125024	0.155521	58.23	60.1	139.9	121.8		262.1				416.1		1341750		2.88813e+06				4.58571e+06		1		1				1		High	n/a	High
FALSE	High	Master Protein	Q9UPQ8	Dolichol kinase OS=Homo sapiens OX=9606 GN=DOLK PE=1 SV=1	0.009	4.274	2	1	2	1	538	59.2	8.6	4.34	1	0	3.414	0.0128697	0.1596	2.52	154.7	45.3			504.4		150.3		145.3				1.08461e+06		323141		312341				1		1		1		n/a	n/a	High
FALSE	High	Master Protein	Q6DKJ4	Nucleoredoxin OS=Homo sapiens OX=9606 GN=NXN PE=1 SV=2	0	44.717	35	9	22	9	435	48.4	4.97	71.98	9	0	2.036	0.0130557	0.16166	77.47	128.2	71.8	129.2	158.1	98.5	134.3	88.9	96.4	33.3	61.3	8.31792e+06	1.01765e+07	6.33972e+06	8.64783e+06	5.72522e+06	6.20709e+06	2.14163e+06	3.94723e+06	2	5	3	5	4	5	3	4	High	High	High
FALSE	High	Master Protein	Q9NVQ4	Fas apoptotic inhibitory molecule 1 OS=Homo sapiens OX=9606 GN=FAIM PE=1 SV=1	0	12.942	21	3	11	3	179	20.2	5.83	24.53	3	0	2.48	0.0131162	0.16216	141.92	146.3	53.7	0.6	79.1	353.5	144.9	17	36.2	42.6	126.2	19461.8	2.43351e+06	1.08789e+07	4.45831e+06	523538	1.11514e+06	1.31057e+06	3.88293e+06	1	2	3	2	2	1	2	2	Peak Found	High	High
FALSE	High	Master Protein	Q7Z5P9	Mucin-19 OS=Homo sapiens OX=9606 GN=MUC19 PE=1 SV=3	0.006	4.659	0	1	13	1	8384	804.8	5.01	23.74	1	0	0.684	0.0131909	0.162835	57.62	89.7	110.3	83.8	97.2	103.8	38.9	89.8	58.8	137.4	190.4	8.58646e+08	9.96599e+08	1.06383e+09	3.9827e+08	9.20194e+08	6.03063e+08	1.40795e+09	1.95151e+09	1	1	1	1	1	1	1	1	High	High	Peak Found
FALSE	High	Master Protein	P41440	Reduced folate transporter OS=Homo sapiens OX=9606 GN=SLC19A1 PE=1 SV=3	0	17.861	13	5	16	5	591	64.8	8.95	57.49	5	0	0.411	0.0132909	0.16382	137.99	16.7	183.3	19.6		170.3	13.6	215.7	40.9	339.9		246637		2.14089e+06	171394	2.71149e+06	514403	4.27318e+06		2		2	1	2	2	2		High	Peak Found	High
FALSE	High	Master Protein	Q9Y394	Dehydrogenase/reductase SDR family member 7 OS=Homo sapiens OX=9606 GN=DHRS7 PE=1 SV=1	0	153.232	56	16	145	16	339	38.3	8.32	438.38	16	0	0.623	0.0134619	0.165676	90.32	89.3	110.7	98.1	93.3	81	64.4	143.8	105.3	110.3	103.8	8.64334e+07	8.22191e+07	7.1381e+07	5.67437e+07	1.2671e+08	9.27986e+07	9.71567e+07	9.14299e+07	11	19	14	20	18	17	17	19	High	High	High
FALSE	High	Master Protein	Q494V2	Cilia- and flagella-associated protein 100 OS=Homo sapiens OX=9606 GN=CFAP100 PE=1 SV=1	0.005	4.778	2	2	30	2	611	71.1	7.11	58.87	2	0	0.639	0.0135896	0.16674	96.46	95.9	104.1	14.8	1	103.7	122.4	7.7	6.1	234.8	309.4	5.60249e+07	3.89096e+06	3.92486e+08	4.6331e+08	2.91286e+07	2.3061e+07	8.88628e+08	1.17077e+09	2	2	2	2	2	2	2	2	High	Peak Found	High
FALSE	High	Master Protein	Q16643	Drebrin OS=Homo sapiens OX=9606 GN=DBN1 PE=1 SV=4	0	214.109	58	27	247	27	649	71.4	4.45	816.96	27	0	1.632	0.0137277	0.167941	107.95	114.8	85.2	74.2	98.9	119.8	185.4	50.6	63.2	103.2	104.6	6.42897e+07	8.57208e+07	1.03795e+08	1.6062e+08	4.38349e+07	5.47876e+07	8.9434e+07	9.06725e+07	23	24	28	26	23	22	26	26	High	High	High
FALSE	High	Master Protein	O00519	Fatty-acid amide hydrolase 1 OS=Homo sapiens OX=9606 GN=FAAH PE=1 SV=2	0	17.098	11	4	8	4	579	63	7.66	24.41	4	0	0.428	0.0137379	0.167941	103.91	67.5	132.5	54.3	42.7	40.1	44.1	242.5	29.9	318.5	28	1.48547e+06	1.16845e+06	1.09796e+06	1.20795e+06	6.64084e+06	819430	8.71985e+06	765633	2	2	1	1	3	1	3	1	Peak Found	High	High
FALSE	High	Master Protein	P09104	Gamma-enolase OS=Homo sapiens OX=9606 GN=ENO2 PE=1 SV=3	0	66.952	30	10	209	5	434	47.2	5.03	778.86	10	0	0.417	0.0137597	0.167941	111.48	76.9	123.1	22.4	44.3	105.8	16.8	473	34.7	73.3	29.7	1.26924e+06	2.51454e+06	6.0031e+06	955017	2.68351e+07	1.96953e+06	4.15686e+06	1.68483e+06	2	1	2	2	3	1	3	1	High	High	Peak Found
FALSE	High	Master Protein	P37268	Squalene synthase OS=Homo sapiens OX=9606 GN=FDFT1 PE=1 SV=1	0	133.073	57	19	138	19	417	48.1	6.54	379.97	19	0	1.697	0.0137704	0.167941	102.04	132.2	67.8	91	89.4	134	120.1	31.9	31.8	211.4	90.3	7.04159e+07	6.91791e+07	1.0367e+08	9.29328e+07	2.46693e+07	2.46163e+07	1.63541e+08	6.98189e+07	18	21	18	21	15	19	19	19	High	High	High
FALSE	High	Master Protein	Q86YL5	Testis development-related protein OS=Homo sapiens OX=9606 GN=TDRP PE=1 SV=2	0	115.418	77	15	92	15	185	20.4	6.01	323.85	15	0	0.613	0.0138094	0.168109	74.63	64.8	135.2	50.5	131.3	53.2	61.6	132.2	168.8	108	94.6	2.70562e+07	7.03897e+07	2.85073e+07	3.30111e+07	7.08833e+07	9.05209e+07	5.79149e+07	5.07205e+07	8	10	8	10	13	13	9	8	High	High	High
FALSE	High	Master Protein	Q6FI13	Histone H2A type 2-A OS=Homo sapiens OX=9606 GN=H2AC18 PE=1 SV=3	0	131.021	66	13	900	6	130	14.1	10.9	2580.82	13	7	0.686	0.0138331	0.168109	104.67	84.8	115.2	53.5	129.3	82.4	87.1	85.7	119.6	110.7	131.7	8.80272e+09	2.12801e+10	1.3553e+10	1.43343e+10	1.41002e+10	1.96783e+10	1.8219e+10	2.16679e+10	9	10	12	10	12	10	11	7	High	High	High
FALSE	High	Master Protein	B6SEH9	Endogenous retrovirus group V member 2 Env polyprotein OS=Homo sapiens OX=9606 GN=ERVV-2 PE=2 SV=1	0	35.75	16	7	58	7	535	59.3	8.53	139.31	7	0	0.497	0.0138465	0.168109	88.43	74.8	125.2	84.8	99.3	33.7	63.7	141.3	187.1	107.3	82.8	1.25439e+07	1.46818e+07	4.97667e+06	9.42171e+06	2.08902e+07	2.76663e+07	1.58606e+07	1.22427e+07	6	7	6	7	7	7	7	6	High	High	High
FALSE	High	Master Protein	Q8NBF6	Late secretory pathway protein AVL9 homolog OS=Homo sapiens OX=9606 GN=AVL9 PE=1 SV=1	0	21.717	11	5	8	5	648	71.9	6.21	20.54	5	0	0.424	0.0139035	0.168549	102.83	57.6	142.4	29.1	36.6	81.6	137.6	130.3	83.7	161.1	140.1	826495	1.03882e+06	2.31462e+06	3.90439e+06	3.69803e+06	2.37467e+06	4.57118e+06	3.97682e+06	4	1	2	2	2	2	2	2	High	Peak Found	High
FALSE	High	None	P49418	Amphiphysin OS=Homo sapiens OX=9606 GN=AMPH PE=1 SV=1	0.004	5.03	1	2	21	2	695	76.2	4.64	43.2	2	0	1.943	0.0140797	0.169669	77.42	129.2	70.8	45.3	194.3	92.9	161.5	42.1	129.6	62.7	71.7	3.69414e+06	1.586e+07	7.58288e+06	1.31806e+07	3.43902e+06	1.05833e+07	5.11783e+06	5.85246e+06	2	2	2	2	1	2	2	2	High	High	High
FALSE	High	None	O00499	Myc box-dependent-interacting protein 1 OS=Homo sapiens OX=9606 GN=BIN1 PE=1 SV=1	0.004	5.03	2	2	21	2	593	64.7	5.06	43.2	2	0	1.943	0.0140797	0.169669	77.42	129.2	70.8	45.3	194.3	92.9	161.5	42.1	129.6	62.7	71.7	3.69414e+06	1.586e+07	7.58288e+06	1.31806e+07	3.43902e+06	1.05833e+07	5.11783e+06	5.85246e+06	2	2	2	2	1	2	2	2	High	High	High
FALSE	High	Master Protein	P17098	Zinc finger protein 8 OS=Homo sapiens OX=9606 GN=ZNF8 PE=1 SV=2	0.004	5.111	2	1	2	1	575	64.9	7.39	4.06	1	0	0.233	0.0142002	0.170866	147.41	20.8	179.2	3.4		34.4	87.6	2.1	375.6		296.9	17798.4		179672	457264	11206.9	1.96015e+06		1.54942e+06	1		1	1	1	1		1	Peak Found	n/a	High
FALSE	High	None	P0CG47	Polyubiquitin-B OS=Homo sapiens OX=9606 GN=UBB PE=1 SV=1	0	129.202	86	13	1235	0	229	25.7	7.43	3256.91	13	0	0.687	0.014268	0.171174	110.65	90.6	109.4	60.6	159.6	70.9	81.1	89.1	181.3	63.4	94	1.95146e+09	5.14154e+09	2.28253e+09	2.61089e+09	2.87158e+09	5.83991e+09	2.04311e+09	3.02871e+09	11	12	11	13	11	13	9	9	n/a	n/a	n/a
FALSE	High	None	P0CG48	Polyubiquitin-C OS=Homo sapiens OX=9606 GN=UBC PE=1 SV=3	0	129.202	87	13	1235	0	685	77	7.66	3256.91	13	0	0.687	0.014268	0.171174	110.65	90.6	109.4	60.6	159.6	70.9	81.1	89.1	181.3	63.4	94	1.95146e+09	5.14154e+09	2.28253e+09	2.61089e+09	2.87158e+09	5.83991e+09	2.04311e+09	3.02871e+09	11	12	11	13	11	13	9	9	n/a	n/a	n/a
FALSE	High	Master Protein	Q8IZP9	Adhesion G-protein coupled receptor G2 OS=Homo sapiens OX=9606 GN=ADGRG2 PE=1 SV=2	0	12.223	5	4	9	4	1017	111.5	7.55	17.68	4	0	0.263	0.0143133	0.171463	66.31	26	174	13.8	14.9	33.4	76.5	102.5	148.2	149.9	260.8	130570	140452	315716	723387	969006	1.40041e+06	1.41672e+06	2.46494e+06	1	1	2	2	2	2	2	2	Peak Found	Peak Found	Peak Found
FALSE	High	Master Protein	O15212	Prefoldin subunit 6 OS=Homo sapiens OX=9606 GN=PFDN6 PE=1 SV=1	0	57.778	61	12	59	12	129	14.6	8.88	178.07	12	0	0.576	0.0143371	0.171495	84.46	84.5	115.5	102.3	90.8	96.1	41.4	163.7	142.5	114.2	48.9	3.18817e+07	2.82832e+07	2.99465e+07	1.28971e+07	5.09867e+07	4.43969e+07	3.55708e+07	1.52396e+07	4	10	6	7	9	10	7	4	High	High	High
FALSE	High	Master Protein	P60033	CD81 antigen OS=Homo sapiens OX=9606 GN=CD81 PE=1 SV=1	0	38.035	31	5	35	5	236	25.8	5.29	126.87	5	0	0.477	0.0145304	0.173227	119.55	50.5	149.5	30.4	14	26.7	32.7	467.5	47	124.8	56.9	7.24754e+06	3.32482e+06	6.34718e+06	7.78982e+06	1.11262e+08	1.11839e+07	2.97115e+07	1.35482e+07	3	3	4	4	5	4	4	4	High	High	High
FALSE	High	None	Q9BWX5	Transcription factor GATA-5 OS=Homo sapiens OX=9606 GN=GATA5 PE=1 SV=1	0.003	5.685	4	2	5	0	397	41.3	8.9	6.52	2	0	0.262	0.0145675	0.173227	28.35	41.5	158.5		41.8	46.1		145.7	193.1	136.3	237		380505	419910		1.32585e+06	1.75709e+06	1.24033e+06	2.15704e+06		1	1		1	1	1	1	n/a	n/a	n/a
FALSE	High	None	P43694	Transcription factor GATA-4 OS=Homo sapiens OX=9606 GN=GATA4 PE=1 SV=2	0.003	5.685	4	2	5	0	442	44.5	9.26	6.52	2	0	0.262	0.0145675	0.173227	28.35	41.5	158.5		41.8	46.1		145.7	193.1	136.3	237		380505	419910		1.32585e+06	1.75709e+06	1.24033e+06	2.15704e+06		1	1		1	1	1	1	n/a	n/a	n/a
FALSE	High	Master Protein	Q9BWW4	Single-stranded DNA-binding protein 3 OS=Homo sapiens OX=9606 GN=SSBP3 PE=1 SV=1	0	12.257	8	3	11	3	388	40.4	6.9	26.43	3	0	2.024	0.0146002	0.173361	98.91	146.5	53.5	117.2	66.9	192.6	152.6	30	29.1	132.2	79.5	7.02173e+06	4.01092e+06	1.15455e+07	9.14592e+06	1.79919e+06	1.74191e+06	7.92183e+06	4.76307e+06	1	2	2	2	1	2	2	2	High	Peak Found	High
FALSE	High	Master Protein	Q9UPT6	C-Jun-amino-terminal kinase-interacting protein 3 OS=Homo sapiens OX=9606 GN=MAPK8IP3 PE=1 SV=3	0	31.795	6	10	69	4	1336	147.4	5.4	141.11	10	0	0.434	0.0148722	0.176075	118.29	64.1	135.9	0.7	5.4	180.8	5.8	23.4	6.1	573.6	4.3	128636	1.04468e+06	3.48845e+07	1.12137e+06	4.50502e+06	1.16784e+06	1.10648e+08	829714	2	2	3	3	2	2	2	2	High	High	High
FALSE	High	Master Protein	Q9Y6Q1	Calpain-6 OS=Homo sapiens OX=9606 GN=CAPN6 PE=1 SV=2	0.001	7.053	5	2	2	2	641	74.5	7.05	6.8	2	0	0.226	0.0149201	0.176384	129.38	24.5	175.5	205.3	35.3		11	265.3	252.9		30.2	1.09028e+06	187601		58652.8	1.40859e+06	1.34276e+06		160247	2	1		1	2	1		1	Peak Found	Peak Found	n/a
TRUE	High	Master Protein	Q9UQF0	Syncytin-1 OS=Homo sapiens OX=9606 GN=ERVW-1 PE=1 SV=1	0	29.909	19	7	27	7	538	59.8	8.44	69.45	7	0	0.475	0.0150965	0.177691	78.24	80.6	119.4	105.5	78.4	83.1	27.2	166.3	98.3	145.5	95.4	8.77524e+06	6.52305e+06	6.91416e+06	2.26553e+06	1.38318e+07	8.17737e+06	1.21012e+07	7.93682e+06	5	6	5	4	4	6	4	3	High	High	High
FALSE	High	Master Protein	Q15291	Retinoblastoma-binding protein 5 OS=Homo sapiens OX=9606 GN=RBBP5 PE=1 SV=2	0	46.279	26	9	42	9	538	59.1	5.1	109.64	9	0	0.487	0.0151187	0.177694	113.14	56.1	143.9	93.4	28.3	125.5	27.3	188.3	22.5	222	92.5	1.10719e+07	3.35854e+06	1.48767e+07	3.23352e+06	2.23163e+07	2.66842e+06	2.63111e+07	1.09586e+07	5	3	6	4	7	1	6	3	High	Peak Found	High
FALSE	High	Master Protein	P17936	Insulin-like growth factor-binding protein 3 OS=Homo sapiens OX=9606 GN=IGFBP3 PE=1 SV=2	0.005	4.837	6	2	3	2	291	31.7	8.69	5.96	2	0	0.24	0.0152161	0.17858	64.53	23.5	176.5		25.6	76.3				242.7	455.4		102076	304141				966776	1.81421e+06		1	1				1	2	n/a	Peak Found	High
FALSE	High	Master Protein	O76041	Nebulette OS=Homo sapiens OX=9606 GN=NEBL PE=1 SV=1	0	71.252	9	9	73	8	1014	116.4	7.99	221.42	9	1	0.557	0.0153945	0.179913	103.01	76.1	123.9	85.7	68	38.6	47.6	321.5	119.5	47.3	71.7	2.71849e+07	2.15799e+07	1.22436e+07	1.50941e+07	1.02004e+08	3.79094e+07	1.50208e+07	2.27568e+07	8	9	9	10	9	9	9	8	High	High	High
FALSE	High	Master Protein Candidate	Q71UI9	Histone H2A.V OS=Homo sapiens OX=9606 GN=H2AZ2 PE=1 SV=3	0	45.918	54	7	439	5	128	13.5	10.58	898.33	7	0	0.69	0.0154408	0.179913	92.29	87.1	112.9	64.4	108.5	95.1	83.2	67.9	105.9	149.6	125.5	4.44207e+08	7.48047e+08	6.55284e+08	5.73377e+08	4.6787e+08	7.30349e+08	1.03099e+09	8.65016e+08	3	4	5	3	5	5	5	3	High	High	High
FALSE	High	Master Protein	P0C0S5	Histone H2A.Z OS=Homo sapiens OX=9606 GN=H2AZ1 PE=1 SV=2	0	45.918	54	7	439	5	128	13.5	10.58	898.33	7	0	0.69	0.0154408	0.179913	92.29	87.1	112.9	64.4	108.5	95.1	83.2	67.9	105.9	149.6	125.5	4.44207e+08	7.48047e+08	6.55284e+08	5.73377e+08	4.6787e+08	7.30349e+08	1.03099e+09	8.65016e+08	3	4	5	3	5	5	5	3	High	High	High
FALSE	High	Master Protein	P10643	Complement component C7 OS=Homo sapiens OX=9606 GN=C7 PE=1 SV=2	0.003	5.618	2	2	16	2	843	93.5	6.48	27.79	2	0	0.455	0.015448	0.179913	115.68	74.5	125.5	56.2	16.1	161.2	61.3	63.9	57.4	152.8	230.9	3.57578e+06	1.02339e+06	1.02506e+07	3.90195e+06	4.06716e+06	3.65369e+06	9.72135e+06	1.46886e+07	2	2	2	2	2	2	2	2	High	High	High
FALSE	High	None	A6NDY0	Embryonic polyadenylate-binding protein 2 OS=Homo sapiens OX=9606 GN=PABPN1L PE=2 SV=1	0	8.49	5	1	10	1	278	30.4	4.88	23.9	1	0	1.93	0.0154579	0.179913	79.4	126.7	73.3	43.6	319.6	64.9	131.3	64.4	108.1	23.9	44.2	6.78536e+06	4.96769e+07	1.00852e+07	2.04165e+07	1.00133e+07	1.68062e+07	3.71325e+06	6.86937e+06	1	1	1	1	1	1	1	1	High	High	Peak Found
FALSE	High	Master Protein	P07305	Histone H1.0 OS=Homo sapiens OX=9606 GN=H1-0 PE=1 SV=3	0	60.174	33	10	251	10	194	20.9	10.84	642.56	10	0	0.69	0.015463	0.179913	56.1	77.6	122.4	76.2	110.7	69.6	73	112.5	136.6	98.5	123	5.68053e+08	8.24843e+08	5.18448e+08	5.44087e+08	8.38268e+08	1.01846e+09	7.34077e+08	9.16763e+08	8	9	7	7	8	8	8	9	High	High	High
FALSE	High	Master Protein	P62891	Large ribosomal subunit protein eL39 OS=Homo sapiens OX=9606 GN=RPL39 PE=1 SV=2	0.002	5.745	20	1	16	1	51	6.4	12.56	33.09	1	0	0.552	0.0155721	0.180663	92.67	91.3	108.7	136.8	56.1	79.7	19.8	289.9	50	126.6	41	3.94435e+07	1.61601e+07	2.2987e+07	5.71422e+06	8.35753e+07	1.44224e+07	3.6486e+07	1.18267e+07	1	1	1	1	1	1	1	1	High	High	High
FALSE	High	Master Protein Candidate	Q59GN2	Putative ribosomal protein eL39-like 5 OS=Homo sapiens OX=9606 GN=RPL39P5 PE=5 SV=2	0.002	5.745	20	1	16	1	51	6.3	12.32	33.09	1	0	0.552	0.0155721	0.180663	92.67	91.3	108.7	136.8	56.1	79.7	19.8	289.9	50	126.6	41	3.94435e+07	1.61601e+07	2.2987e+07	5.71422e+06	8.35753e+07	1.44224e+07	3.6486e+07	1.18267e+07	1	1	1	1	1	1	1	1	High	High	High
FALSE	High	Master Protein	Q6P9B6	MTOR-associated protein MEAK7 OS=Homo sapiens OX=9606 GN=MEAK7 PE=1 SV=2	0	110.265	46	14	96	14	456	51	6.24	309.63	14	0	1.624	0.0157015	0.181904	69.13	124.5	75.5	108.7	108.9	207.4	83.7	96.4	63	66.6	65.3	4.39029e+07	4.40196e+07	8.37974e+07	3.38345e+07	3.89486e+07	2.54393e+07	2.69016e+07	2.63939e+07	12	13	11	12	12	12	11	11	High	High	High
FALSE	High	None	Q16777	Histone H2A type 2-C OS=Homo sapiens OX=9606 GN=H2AC20 PE=1 SV=4	0	127.02	62	12	899	6	129	14	10.9	2577.86	12	0	0.691	0.0157546	0.182258	104.91	84.8	115.2	53.5	129.3	82.4	87.1	85.7	119.6	110.7	131.7	8.80272e+09	2.12801e+10	1.35526e+10	1.43343e+10	1.40966e+10	1.96783e+10	1.8219e+10	2.16679e+10	9	10	11	10	11	10	11	7	High	High	High
FALSE	High	Master Protein	Q92930	Ras-related protein Rab-8B OS=Homo sapiens OX=9606 GN=RAB8B PE=1 SV=2	0	68.841	55	13	297	6	207	23.6	9.07	682.45	13	0	0.549	0.0158932	0.183599	114.51	103.7	96.3	109.5	160.6	84.4	32.1	162.9	63.1	122.3	65	1.92328e+07	2.82099e+07	1.48181e+07	5.63377e+06	2.86031e+07	1.10896e+07	2.1481e+07	1.14216e+07	3	4	5	4	4	5	5	3	High	High	High
FALSE	High	Master Protein	Q15629	Translocating chain-associated membrane protein 1 OS=Homo sapiens OX=9606 GN=TRAM1 PE=1 SV=3	0	57.07	19	7	85	7	374	43	9.63	222.13	7	0	0.596	0.0159346	0.183604	114.01	92	108	84	46.6	107.3	105.9	104.9	88.2	146.4	116.7	3.08894e+07	1.71562e+07	3.94684e+07	3.89534e+07	3.85871e+07	3.24299e+07	5.38412e+07	4.29321e+07	7	7	7	8	7	8	5	7	High	High	High
FALSE	High	Master Protein	Q92963	GTP-binding protein Rit1 OS=Homo sapiens OX=9606 GN=RIT1 PE=1 SV=1	0.008	4.319	11	2	4	2	219	25.1	9.1	10.33	2	0	0.393	0.0159523	0.183604	112.07	56.4	143.6	42.5		234.3		323.2		200		268697		1.48125e+06		2.043e+06		1.26401e+06		1		1		1		1		Peak Found	n/a	High
FALSE	High	Master Protein	P41208	Centrin-2 OS=Homo sapiens OX=9606 GN=CETN2 PE=1 SV=1	0	133.865	67	12	140	12	172	19.7	5	396.46	12	0	0.629	0.0159616	0.183604	114.58	65.9	134.1	67	135.6	48.4	54	90.1	174.4	64.5	166	3.6527e+07	7.39162e+07	2.63789e+07	2.94056e+07	4.9102e+07	9.50802e+07	3.51616e+07	9.0469e+07	14	16	11	16	12	15	13	14	High	High	High
FALSE	High	Master Protein	Q14568	Heat shock protein HSP 90-alpha A2 OS=Homo sapiens OX=9606 GN=HSP90AA2P PE=1 SV=2	0	86.784	31	11	849	1	343	39.3	4.65	2641.93	11	0	0.229	0.0160937	0.184861	43.94	37.2	162.8	92.5	165.9				541.6			194295	348536				1.13753e+06			1	1				1			Peak Found	Peak Found	n/a
FALSE	High	Master Protein	P62851	Small ribosomal subunit protein eS25 OS=Homo sapiens OX=9606 GN=RPS25 PE=1 SV=1	0	47.228	35	9	135	9	125	13.7	10.11	318.52	9	0	0.692	0.0161976	0.18579	77.79	72.6	127.4	142.5	71.9	67.5	37.1	152.5	101.5	147.1	80	9.21732e+08	4.64981e+08	4.36514e+08	2.40194e+08	9.86398e+08	6.56527e+08	9.5128e+08	5.17169e+08	7	8	7	7	8	8	6	7	High	High	High
FALSE	High	Master Protein	P13073	Cytochrome c oxidase subunit 4 isoform 1, mitochondrial OS=Homo sapiens OX=9606 GN=COX4I1 PE=1 SV=1	0	145.121	54	16	270	16	169	19.6	9.51	663.74	16	0	0.693	0.0164783	0.188742	116.62	85.7	114.3	40.4	155.7	72.6	78.5	109.5	161.6	92.7	89.1	1.95031e+08	7.52282e+08	3.50888e+08	3.79275e+08	5.29272e+08	7.80948e+08	4.48035e+08	4.30447e+08	17	20	17	18	19	20	15	17	High	High	High
FALSE	High	Master Protein	Q9H707	Zinc finger protein 552 OS=Homo sapiens OX=9606 GN=ZNF552 PE=1 SV=2	0	15.148	9	3	11	3	407	46.2	8.51	17.86	3	0	2.483	0.0165824	0.189667	128.93	141.6	58.4	35.6	147.2	43.3	291.8	6.7	33.2	32.5	209.7	1.3098e+06	5.4169e+06	1.59229e+06	1.07398e+07	247460	1.22252e+06	1.1973e+06	7.71996e+06	1	1	1	1	1	1	1	1	High	High	High
FALSE	High	Master Protein	Q99541	Perilipin-2 OS=Homo sapiens OX=9606 GN=PLIN2 PE=1 SV=2	0	201.132	64	21	184	21	437	48	6.8	582.93	21	0	1.619	0.016844	0.192388	69.4	118.1	81.9	75.3	136.5	128	120.2	92.1	75.6	84.5	87.7	6.3274e+07	1.14657e+08	1.07531e+08	1.01008e+08	7.73774e+07	6.35337e+07	7.09439e+07	7.36973e+07	14	21	19	21	22	24	18	21	High	High	High
FALSE	High	Master Protein	Q96A26	Protein FAM162A OS=Homo sapiens OX=9606 GN=FAM162A PE=1 SV=2	0	62.658	38	7	53	7	154	17.3	9.77	158.83	7	0	0.6	0.0169314	0.193113	65.47	67.4	132.6	53.4	163.7	47.2	62.8	93.3	154.7	85.6	139.3	2.34543e+07	7.19017e+07	2.0748e+07	2.75903e+07	4.10021e+07	6.79753e+07	3.76146e+07	6.12014e+07	7	8	5	6	6	8	6	7	High	High	High
FALSE	High	Master Protein	Q8NFH3	Nucleoporin Nup43 OS=Homo sapiens OX=9606 GN=NUP43 PE=1 SV=1	0	90.079	45	10	108	10	380	42.1	5.63	347.69	10	0	1.678	0.0169682	0.193261	76.92	114.5	85.5	182	79.7	119.3	104.1	83.5	56.2	92.1	83.1	77271019	3.38312e+07	5.06554e+07	4.41738e+07	3.54329e+07	2.38499e+07	3.9102e+07	3.52755e+07	11	11	7	11	7	11	9	10	High	High	High
FALSE	High	Master Protein	P04637	Cellular tumor antigen p53 OS=Homo sapiens OX=9606 GN=TP53 PE=1 SV=4	0	25.499	20	6	12	6	393	43.6	6.79	36.74	6	0	3.015	0.0171068	0.194566	87.75	92.2	107.8		56.5	97.4	289.7		77	114	165.4		551393	951215	2.82892e+06		752245	1.11291e+06	1.61485e+06		1	1	2		2	1	3	High	Peak Found	High
FALSE	High	Master Protein	P49755	Transmembrane emp24 domain-containing protein 10 OS=Homo sapiens OX=9606 GN=TMED10 PE=1 SV=2	0	241.025	63	20	501	20	219	25	7.44	1660.71	20	0	0.694	0.0171706	0.195017	90.25	83.1	116.9	96.8	148.7	61.6	60.1	128.9	139.2	91.4	73.2	5.89479e+08	9.05452e+08	3.75074e+08	3.66105e+08	7.84877e+08	8.47534e+08	5.56591e+08	4.45886e+08	20	20	19	19	22	21	18	16	High	High	High
FALSE	High	Master Protein	Q8NI77	Kinesin-like protein KIF18A OS=Homo sapiens OX=9606 GN=KIF18A PE=1 SV=2	0.002	6.588	3	3	30	1	898	102.2	8.91	52.43	3	0	0.517	0.0173946	0.197032	112.84	68.5	131.5	23.1	13.3	95.5	129.5	76	19.2	336.2	107.1	5030110	2.90896e+06	2.08253e+07	2.82289e+07	1.65708e+07	4.19291e+06	7.32927e+07	2.33349e+07	1	1	1	1	1	1	1	1	High	High	High
FALSE	High	Master Protein	Q5H9F3	BCL-6 corepressor-like protein 1 OS=Homo sapiens OX=9606 GN=BCORL1 PE=1 SV=2	0	27.232	6	7	17	7	1785	190.4	7.85	47.16	7	0	0.437	0.0176446	0.199473	108.35	46.5	153.5	88.2	9.7	63	26.5	236.7	115.5	157.9	102.5	2.12862e+06	233647	1.52148e+06	639519	5.71366e+06	2.78806e+06	3.81025e+06	2.47394e+06	3	3	4	4	6	5	6	5	High	Peak Found	Peak Found
FALSE	High	Master Protein	Q96N11	Integrator complex subunit 15 OS=Homo sapiens OX=9606 GN=INTS15 PE=2 SV=1	0	24.18	12	4	10	4	449	50	7.69	30.77	4	0	2.293	0.0176936	0.199559	136.16	106.2	93.8	359.5	8.4	61.5	87.2	62.3	25.1	128.8	67.1	1.0707e+07	251137	1.8321e+06	2.59845e+06	1.85536e+06	746404	3.83691e+06	1.99818e+06	2	2	2	3	4	3	4	2	High	High	High
FALSE	High	Master Protein	Q9NPQ8	Synembryn-A OS=Homo sapiens OX=9606 GN=RIC8A PE=1 SV=3	0	110.016	44	19	85	19	531	59.7	5.33	224.08	19	0	0.557	0.0177268	0.199654	81.63	74.2	125.8	94.4	74.8	63.3	51	191.9	131	104.1	89.5	3.16476e+07	2.50691e+07	2.12436e+07	1.7108e+07	6.43731e+07	4.39317e+07	3.49041e+07	3.0016e+07	15	12	12	12	17	11	15	12	High	High	High
FALSE	High	Master Protein	Q8WUY9	DEP domain-containing protein 1B OS=Homo sapiens OX=9606 GN=DEPDC1B PE=1 SV=2	0	18.803	11	4	10	4	529	61.7	8.85	34.58	4	0	0.268	0.017806	0.200268	101.43	53.6	146.4	8.9	45.4	51.6		377.3	64.4	238	14.4	97998.8	497111	565301		4.13552e+06	705951	2.60872e+06	157663	1	2	2		3	3	3	1	Peak Found	High	Peak Found
FALSE	High	Master Protein	P23945	Follicle-stimulating hormone receptor OS=Homo sapiens OX=9606 GN=FSHR PE=1 SV=3	0.005	4.903	1	1	3	1	695	78.2	7.18	6.54	1	0	2.333	0.0179064	0.201118	148.2	166	34	0.1	341.9		257.4	1.2	146.6		52.8	1816.04	4.15478e+06		3.12778e+06	15092.9	1.7812e+06		641431	1	1		1	1	1		1	Peak Found	High	n/a
FALSE	High	Master Protein	O95059	Ribonuclease P protein subunit p14 OS=Homo sapiens OX=9606 GN=RPP14 PE=1 SV=3	0	21.828	43	5	15	5	124	13.7	7.75	36.43	5	0	0.448	0.0181176	0.203208	99.54	84.5	115.5		78.3	91.7	51.6	265	110.6	103.6	99.2		3.07011e+06	3.59394e+06	2.02361e+06	1.03862e+07	4.33442e+06	4.05914e+06	3.88907e+06		4	3	3	5	5	3	2	High	High	High
FALSE	High	None	P61601	Neurocalcin-delta OS=Homo sapiens OX=9606 GN=NCALD PE=1 SV=2	0	13.014	9	3	15	3	193	22.2	5.35	29.8	3	0	0.456	0.0181588	0.203388	100.01	66.4	133.6	77.1	156.5	55.1	45.1	200	147.4	116.4	2.5	4.19001e+06	8.50959e+06	2.99305e+06	2.44963e+06	1.08715e+07	8.01313e+06	6.32581e+06	135488	2	3	3	2	3	2	3	1	High	Peak Found	High
FALSE	High	Master Protein	Q9NTJ4	Alpha-mannosidase 2C1 OS=Homo sapiens OX=9606 GN=MAN2C1 PE=1 SV=1	0	15.977	6	5	7	5	1040	115.8	6.57	20.17	5	0	0.271	0.0183361	0.204808	73.97	64.9	135.1	210.6	11.3	230.5	16.3	278		53.4		1.88661e+06	101224	2.06491e+06	145728	2.49025e+06		478754		4	1	4	1	3		1		High	Peak Found	High
FALSE	High	Master Protein	Q13867	Bleomycin hydrolase OS=Homo sapiens OX=9606 GN=BLMH PE=1 SV=1	0	63.101	32	11	71	11	455	52.5	6.27	195.37	11	0	1.679	0.018613	0.207329	74.36	124.1	75.9	152.8	160.7	103.7	73.8	79.3	104.1	74.7	50.8	4.85704e+07	5.10766e+07	3.2943e+07	2.34547e+07	2.52083e+07	3.30658e+07	2.37476e+07	1.61586e+07	6	8	5	7	5	7	5	7	High	High	High
FALSE	High	None	Q3SY84	Keratin, type II cytoskeletal 71 OS=Homo sapiens OX=9606 GN=KRT71 PE=1 SV=3	0.001	6.982	4	3	251	0	523	57.3	6.61	415.88	3	0	2.306	0.018669	0.207667	121.74	156.5	43.5	1.8	168.1	126.2	267.3		40.5	39.6	156.5	22064.2	2.07824e+06	1.55969e+06	3.30422e+06		500867	489015	1.93491e+06	1	1	1	1		1	1	1	n/a	n/a	n/a
FALSE	High	Master Protein	Q15011	Homocysteine-responsive endoplasmic reticulum-resident ubiquitin-like domain member 1 protein OS=Homo sapiens OX=9606 GN=HERPUD1 PE=1 SV=1	0	52.044	28	10	58	10	391	43.7	5.25	155.29	10	0	0.519	0.0188728	0.209088	101.14	56.4	143.6	39	65.2	58	61.2	70.1	126.2	182.3	198	6.73042e+06	1.12677e+07	1.00198e+07	1.05747e+07	1.21056e+07	2.18136e+07	3.15012e+07	3.42128e+07	4	5	5	7	5	6	7	6	High	High	High
FALSE	High	Master Protein	A5A3E0	POTE ankyrin domain family member F OS=Homo sapiens OX=9606 GN=POTEF PE=1 SV=2	0	104.014	10	9	1540	1	1075	121.4	6.2	3760.59	9	0	3.569	0.0188742	0.209088	96.23	61.7	138.3	38.9		575.8	6.1	68.7		110.4		201097		2.97928e+06	31810.8	355630		571431		1		2	1	2		2		High	High	High
FALSE	High	Master Protein	O43353	Receptor-interacting serine/threonine-protein kinase 2 OS=Homo sapiens OX=9606 GN=RIPK2 PE=1 SV=2	0	31.439	23	8	12	8	540	61.2	7.09	36.95	8	0	0.238	0.0193048	0.213465	76.99	25.4	174.6	186.4	10.8		9.4	395.5	54.3	42.2	101.5	2.42859e+06	140407		122474	5.15396e+06	707124	550465	1.32265e+06	4	1		1	3	1	1	1	High	Peak Found	n/a
FALSE	High	Master Protein	Q9Y2R0	Cytochrome c oxidase assembly factor 3 homolog, mitochondrial OS=Homo sapiens OX=9606 GN=COA3 PE=1 SV=1	0	35.338	38	5	59	5	106	11.7	9.6	106.42	5	0	0.626	0.0193221	0.213465	65.25	77.8	122.2	63.4	88.2	76.3	94.5	88.7	131	128	129.9	3.50752e+07	4.87971e+07	4.22267e+07	5.23119e+07	4.90942e+07	7.24944e+07	7.08233e+07	7.18688e+07	6	7	7	5	7	7	7	4	High	High	High
FALSE	High	Master Protein	Q96GX9	Methylthioribulose-1-phosphate dehydratase OS=Homo sapiens OX=9606 GN=APIP PE=1 SV=1	0	18.145	22	4	11	4	242	27.1	7.12	28.46	4	0	2.013	0.0193487	0.213468	132.07	160.1	39.9	204.6	367.9	36.9	76.5	28.7	36.5	15.2	33.8	9.40714e+06	1.69189e+07	1.69623e+06	3.51625e+06	1.318e+06	1.68082e+06	697577	1.55603e+06	2	3	3	3	3	2	3	2	High	Peak Found	High
FALSE	High	Master Protein	P48730	Casein kinase I isoform delta OS=Homo sapiens OX=9606 GN=CSNK1D PE=1 SV=2	0	83.13	34	15	69	2	415	47.3	9.74	173.32	15	0	1.991	0.0193758	0.213477	66.58	137.4	62.6	78.3	160.2	30.1	321.8	26.6	70.5	36.9	75.5	4.533e+06	9.27347e+06	1.74399e+06	1.86251e+07	1.53943e+06	4.07764e+06	2.13751e+06	4.37157e+06	2	2	1	2	1	2	1	2	High	High	High
FALSE	High	Master Protein	Q9UKX2	Myosin-2 OS=Homo sapiens OX=9606 GN=MYH2 PE=1 SV=1	0	8.293	2	4	8	3	1941	222.9	5.82	18.12	4	0	3.323	0.0194686	0.213525	94.88	133.3	66.7	319.4	96.8	82.6	30.7	22.9	24.9	80.3	142.4	3321393	1.00625e+06	859506	319562	238615	259071	835374	1.48055e+06	1	1	2	1	1	1	1	2	High	High	Peak Found
FALSE	High	Master Protein Candidate	P12882	Myosin-1 OS=Homo sapiens OX=9606 GN=MYH1 PE=1 SV=3	0	8.293	2	4	8	3	1939	223	5.74	18.12	4	0	3.323	0.0194686	0.213525	94.88	133.3	66.7	319.4	96.8	82.6	30.7	22.9	24.9	80.3	142.4	3321393	1.00625e+06	859506	319562	238615	259071	835374	1.48055e+06	1	1	2	1	1	1	1	2	High	High	Peak Found
FALSE	High	Master Protein	P62736	Actin, aortic smooth muscle OS=Homo sapiens OX=9606 GN=ACTA2 PE=1 SV=1	0	509.159	75	36	3784	3	377	42	5.39	9654.36	36	9	1.476	0.0194857	0.213525	109.7	136.6	63.4	80.5	47.5	168.2	162.3	19.2	13.3	162	147	2.47089e+09	1.45934e+09	5.16204e+09	4.98298e+09	5.88307e+08	4.07128e+08	4.9721e+09	4.51318e+09	6	6	7	10	7	9	5	6	High	Peak Found	High
FALSE	High	None	P63267	Actin, gamma-enteric smooth muscle OS=Homo sapiens OX=9606 GN=ACTG2 PE=1 SV=1	0	467.372	65	32	3756	2	376	41.9	5.48	9548.18	32	0	1.476	0.0194857	0.213525	109.7	136.6	63.4	80.5	47.5	168.2	162.3	19.2	13.3	162	147	2.47089e+09	1.45934e+09	5.16204e+09	4.98298e+09	5.88307e+08	4.07128e+08	4.9721e+09	4.51318e+09	6	6	7	10	7	9	5	6	n/a	Peak Found	High
FALSE	High	Master Protein	Q6AI12	Ankyrin repeat domain-containing protein 40 OS=Homo sapiens OX=9606 GN=ANKRD40 PE=1 SV=2	0.01	4.089	5	1	2	1	368	41.1	4.97	3.44	1	0	2.997	0.019525	0.213667	13.23	150	50		479.1			174.7		146.2			1.43741e+06			524243		438671			1			1		1		High	Peak Found	n/a
FALSE	High	Master Protein	Q16658	Fascin OS=Homo sapiens OX=9606 GN=FSCN1 PE=1 SV=3	0	462.014	85	47	1464	47	493	54.5	7.24	4291.31	47	0	1.476	0.0196082	0.214288	96.83	121.2	78.8	103.6	62.6	172.1	142.4	74.9	63.8	97.7	83.1	2.08018e+09	1.25695e+09	3.45573e+09	2.85965e+09	1.50342e+09	1.28054e+09	1.96238e+09	1.66961e+09	47	47	38	45	42	46	37	41	High	High	High
FALSE	High	Master Protein	Q8IYM9	E3 ubiquitin-protein ligase TRIM22 OS=Homo sapiens OX=9606 GN=TRIM22 PE=1 SV=1	0	48.104	30	11	41	11	498	56.9	7.72	111.01	11	0	1.851	0.0196759	0.214568	92.86	135.6	64.4	150.6	85.9	173.6	103.8	117.9	38.6	91.1	38.5	1.56668e+07	8.94255e+06	1.80597e+07	1.08014e+07	1.22707e+07	4.02077e+06	9.47694e+06	4.00491e+06	7	7	8	8	7	8	7	8	High	High	High
FALSE	High	Master Protein	Q9Y2E5	Epididymis-specific alpha-mannosidase OS=Homo sapiens OX=9606 GN=MAN2B2 PE=1 SV=4	0	9.006	4	3	3	3	1009	113.9	7.24	8.22	3	0	2.895	0.0196869	0.214568	71.95	133.6	66.4	173.6	24.9	226.2	74.5	53.3	60	37.8	149.7	1.7998e+06	257805	2.34416e+06	772111	552864	621753	391337	1.55184e+06	2	1	1	1	1	2	1	2	High	Peak Found	High
FALSE	High	Master Protein	Q96LW1	Zinc finger protein 354B OS=Homo sapiens OX=9606 GN=ZNF354B PE=1 SV=1	0.003	5.555	5	2	4	1	612	70.5	9.5	8.09	2	0	3.205	0.019778	0.214695	49.27	152.4	47.6		316			74	98.6		311.3		1.25049e+06			292863	390196		1.23196e+06		1			1	1		1	n/a	Peak Found	n/a
FALSE	High	Master Protein	Q6PL18	ATPase family AAA domain-containing protein 2 OS=Homo sapiens OX=9606 GN=ATAD2 PE=1 SV=1	0	225.126	38	42	181	39	1390	158.5	6.32	508.03	42	2	0.606	0.0199513	0.216286	93.94	72.9	127.1	83.2	68.5	73.4	66.3	161.9	91.6	158.8	96.1	3.27928e+07	2.69833e+07	2.89325e+07	2.61157e+07	6.37964e+07	3.60889e+07	6.25623e+07	3.78746e+07	24	29	27	27	33	29	28	28	High	High	High
FALSE	High	Master Protein	Q9HD42	Charged multivesicular body protein 1a OS=Homo sapiens OX=9606 GN=CHMP1A PE=1 SV=1	0	20.879	26	7	59	7	196	21.7	8.06	109.57	7	0	1.585	0.0200892	0.217017	73.09	111.9	88.1	73.8	172.4	105.5	110.2	83.1	93.4	86.9	74.6	3.04081e+07	7.10433e+07	4.34776e+07	4.54083e+07	3.4228e+07	3.84864e+07	3.57974e+07	3.07422e+07	7	8	7	7	7	7	7	7	High	High	High
FALSE	High	None	B4DH59	Neuroblastoma breakpoint family member 26 OS=Homo sapiens OX=9606 GN=NBPF26 PE=5 SV=1	0	30.909	16	7	27	7	902	103.8	4.44	82.17	7	0	0.472	0.0201259	0.217017	111.19	58.5	141.5	46.3	10.8	148.9	70.2	73.2	140.6	174.7	135.3	2.29313e+06	535387	7.36668e+06	3.47202e+06	3.62359e+06	6.95448e+06	8.64242e+06	6.69341e+06	4	1	5	4	5	3	5	5	High	Peak Found	High
FALSE	High	None	Q5TAG4	Neuroblastoma breakpoint family member 12 OS=Homo sapiens OX=9606 GN=NBPF12 PE=2 SV=3	0	27.81	10	6	25	6	1457	167.6	4.82	77.03	6	0	0.472	0.0201259	0.217017	111.19	58.5	141.5	46.3	10.8	148.9	70.2	73.2	140.6	174.7	135.3	2.29313e+06	535387	7.36668e+06	3.47202e+06	3.62359e+06	6.95448e+06	8.64242e+06	6.69341e+06	4	1	5	4	5	3	5	5	High	Peak Found	High
FALSE	High	None	Q5TI25	Neuroblastoma breakpoint family member 14 OS=Homo sapiens OX=9606 GN=NBPF14 PE=2 SV=2	0	30.909	19	7	27	7	921	105.8	4.58	82.17	7	0	0.472	0.0201259	0.217017	111.19	58.5	141.5	46.3	10.8	148.9	70.2	73.2	140.6	174.7	135.3	2.29313e+06	535387	7.36668e+06	3.47202e+06	3.62359e+06	6.95448e+06	8.64242e+06	6.69341e+06	4	1	5	4	5	3	5	5	High	Peak Found	High
FALSE	High	Master Protein	Q9Y535	DNA-directed RNA polymerase III subunit RPC8 OS=Homo sapiens OX=9606 GN=POLR3H PE=1 SV=1	0.001	6.943	14	1	2	1	204	22.9	4.58	11.2	1	0	0.24	0.0201819	0.217331	39.03	38.7	161.3		83.1			267.2	449.7				228982			735940	1.23855e+06				1			1	1			n/a	Peak Found	n/a
FALSE	High	Master Protein	Q9Y673	Dolichyl-phosphate beta-glucosyltransferase OS=Homo sapiens OX=9606 GN=ALG5 PE=1 SV=1	0	87.661	48	14	60	14	324	36.9	9.28	179.26	14	0	0.634	0.0204064	0.219457	110.39	70.6	129.4	7.7	35.5	16.3	98.5	14.3	136	9.8	482	9.31238e+06	4.26779e+07	1.96061e+07	1.18419e+08	1.71716e+07	1.63516e+08	1.17903e+07	5.79696e+08	10	4	12	8	12	11	9	8	High	High	High
FALSE	High	Master Protein	Q9H808	Transducin-like enhancer protein 6 OS=Homo sapiens OX=9606 GN=TLE6 PE=1 SV=2	0	35.251	21	7	11	7	572	63.4	6.15	34.87	7	0	0.407	0.0206074	0.221324	90.07	32.9	167.1	36.7	56.3	16	15.6	387.2	106.4	142.6	39.2	744318	1.14212e+06	324815	317521	7.85769e+06	2.16021e+06	2.89345e+06	796153	3	3	1	2	5	3	4	3	High	Peak Found	Peak Found
FALSE	High	None	Q6PEY2	Tubulin alpha-3E chain OS=Homo sapiens OX=9606 GN=TUBA3E PE=1 SV=2	0	240.753	54	20	1445	1	450	49.8	5.14	4821.4	20	0	1.471	0.0206632	0.221336	62.45	121.8	78.2	159.4	140.8	74.7	94	124.6	88.5	61.8	56.1	6.9991e+08	6.18295e+08	3.27962e+08	4.1278e+08	5.47046e+08	3.88379e+08	2.71393e+08	2.4611e+08	5	5	5	5	5	5	5	5	High	High	High
FALSE	High	None	P0DPH8	Tubulin alpha-3D chain OS=Homo sapiens OX=9606 GN=TUBA3D PE=1 SV=1	0	373.522	63	27	1972	1	450	49.9	5.1	6671.9	27	0	1.471	0.0206632	0.221336	62.45	121.8	78.2	159.4	140.8	74.7	94	124.6	88.5	61.8	56.1	6.9991e+08	6.18295e+08	3.27962e+08	4.1278e+08	5.47046e+08	3.88379e+08	2.71393e+08	2.4611e+08	5	5	5	5	5	5	5	5	High	High	High
FALSE	High	Master Protein	P17813	Endoglin OS=Homo sapiens OX=9606 GN=ENG PE=1 SV=2	0	227.376	46	24	492	24	658	70.5	6.61	1521.47	24	0	0.671	0.0209412	0.223764	85.17	78.2	121.8	115.4	69.3	77.5	72.1	150.7	122.8	110.3	81.9	3.77372e+08	2.2666e+08	2.53479e+08	2.35695e+08	4.92666e+08	4.01386e+08	3.60498e+08	2.67771e+08	23	25	19	26	27	26	22	23	High	High	High
FALSE	High	Master Protein	Q9NX76	CKLF-like MARVEL transmembrane domain-containing protein 6 OS=Homo sapiens OX=9606 GN=CMTM6 PE=1 SV=1	0	14.623	16	2	19	2	183	20.4	5.29	56.58	2	0	0.471	0.020945	0.223764	81.85	77	123	70.6	68.6	82.3	47.8	190	64.9	213.7	62.1	3.45256e+06	3.35729e+06	4.02884e+06	2.34008e+06	9.29584e+06	3.17569e+06	1.04586e+07	3.03999e+06	2	3	2	3	2	3	2	1	High	High	High
FALSE	High	None	Q8TF64	PDZ domain-containing protein GIPC3 OS=Homo sapiens OX=9606 GN=GIPC3 PE=1 SV=1	0	8.359	4	1	7	1	312	34	5.63	23.15	1	0	2.445	0.0211007	0.225108	67.25	132.4	67.6	255	84.8	131.3	131.8		31.5	98.3	67.2	3.59589e+06	1.1963e+06	1.85153e+06	1.85877e+06		444152	1.38594e+06	946969	1	1	1	2		1	1	2	High	Peak Found	High
FALSE	High	Master Protein	Q9NP92	Large ribosomal subunit protein mL65 OS=Homo sapiens OX=9606 GN=MRPS30 PE=1 SV=2	0	79.204	49	15	54	15	439	50.3	7.97	158.38	15	0	1.68	0.0211316	0.225108	77.54	120.6	79.4	49.7	147.4	105.8	151.7	69.6	96.9	66.3	112.5	8.84714e+06	2.62258e+07	1.88215e+07	2.69856e+07	1.2387e+07	1.72412e+07	1.17897e+07	2.00054e+07	8	13	10	11	10	13	11	11	High	High	High
FALSE	High	Master Protein	P13196	5-aminolevulinate synthase, non-specific, mitochondrial OS=Homo sapiens OX=9606 GN=ALAS1 PE=1 SV=2	0	89.45	37	18	76	18	640	70.5	8.46	223.6	18	0	0.574	0.0211543	0.225108	98.88	78.4	121.6	23.5	84.5	69.6	106.2	145.7	188.5	84.8	97	6.15628e+06	2.21032e+07	1.82062e+07	2.77667e+07	3.81031e+07	4.927e+07	2.21753e+07	2.53714e+07	13	10	11	10	16	16	11	13	High	High	High
FALSE	High	Master Protein	Q9H5H4	Zinc finger protein 768 OS=Homo sapiens OX=9606 GN=ZNF768 PE=1 SV=2	0.002	6.077	3	2	13	1	540	60.2	7.97	28.84	2	0	3.71	0.0212343	0.225664	117.26	147.2	52.8	28.3	353.8	46	232.7	16.7	30.5	46.7	45.3	271643	3.39763e+06	442095	2.23434e+06	159942	293170	448738	434620	1	1	1	1	1	1	1	1	High	Peak Found	High
FALSE	High	Master Protein	O14495	Phospholipid phosphatase 3 OS=Homo sapiens OX=9606 GN=PLPP3 PE=1 SV=1	0	21.909	20	5	35	5	311	35.1	9.14	86.33	5	0	0.486	0.0212854	0.225855	57.76	74.2	125.8	128.5	46.8	84.1	48.8	96.3	122.3	179.7	93.5	8.9252e+06	3.24916e+06	5.84239e+06	3.39039e+06	6.68742e+06	8.49897e+06	1.24875e+07	6.49627e+06	2	3	3	4	4	4	4	3	High	High	High
FALSE	High	Master Protein	O00767	Stearoyl-CoA desaturase OS=Homo sapiens OX=9606 GN=SCD PE=1 SV=2	0	19.649	9	4	19	4	359	41.5	9	39.47	4	0	0.419	0.0213081	0.225855	116.05	49	151	44.1	1.9	134.7	42.8	128.4	140.1	263.7	44.2	665142	28569.2	2.03139e+06	645733	1.93547e+06	2.11299e+06	3.97609e+06	666247	2	1	3	2	3	1	3	2	High	Peak Found	High
FALSE	High	Master Protein	Q96AH0	SOSS complex subunit B2 OS=Homo sapiens OX=9606 GN=NABP1 PE=1 SV=1	0.003	5.497	9	2	9	1	204	22.4	9.58	19.87	2	0	0.359	0.0214239	0.226786	135.73	46	154		15.7	132.8	61.4	370.3		205.2	14.5		155596	1.31391e+06	607056	3.6628e+06		2.0299e+06	143071		1	1	1	1		1	1	Peak Found	High	High
FALSE	High	Master Protein	Q9H0Q0	CYFIP-related Rac1 interactor A OS=Homo sapiens OX=9606 GN=CYRIA PE=2 SV=1	0	198.026	67	16	175	14	323	37.3	6.01	585.9	16	0	0.632	0.0215778	0.228116	100.94	73.9	126.1	90.4	72.2	60	44	190.4	219.2	66.3	57.4	5.9855e+07	4.78198e+07	3.97446e+07	2.91525e+07	1.2602e+08	1.45078e+08	4.38814e+07	3.7977e+07	11	13	13	13	15	15	13	13	High	High	High
FALSE	High	Master Protein	P04181	Ornithine aminotransferase, mitochondrial OS=Homo sapiens OX=9606 GN=OAT PE=1 SV=1	0	206.56	72	30	258	30	439	48.5	7.03	733.88	30	0	1.481	0.0216889	0.228992	85.28	117.1	82.9	79.9	102.6	161.9	116	71	51.3	133.5	83.9	1.29037e+08	1.65737e+08	2.61554e+08	1.87464e+08	1.14798e+08	8.28909e+07	2.15764e+08	1.35538e+08	17	25	19	22	24	26	19	19	High	High	High
FALSE	High	Master Protein	P10412	Histone H1.4 OS=Homo sapiens OX=9606 GN=H1-4 PE=1 SV=2	0	108.17	38	16	457	1	219	21.9	11.03	1139.89	16	0	3.602	0.0218106	0.229977	102.16	156.5	43.5	284.5				79		46.8	389.8	77561.6				21534.8		12749.7	106265	1				1		1	1	High	n/a	n/a
FALSE	High	Master Protein	Q15582	Transforming growth factor-beta-induced protein ig-h3 OS=Homo sapiens OX=9606 GN=TGFBI PE=1 SV=1	0	7.925	4	2	4	2	683	74.6	7.71	12.93	2	0	0.227	0.0219345	0.230983	356.69	37	163			328.4	7.8	170.4		293.4				1.34403e+06	32114	697269		1.20093e+06				1	1	1		1		n/a	n/a	High
FALSE	High	Master Protein	Q9Y3C7	Mediator of RNA polymerase II transcription subunit 31 OS=Homo sapiens OX=9606 GN=MED31 PE=1 SV=1	0	21.834	39	4	12	4	131	15.8	8.54	37.54	4	0	0.459	0.0219742	0.2311	94.08	68.4	131.6	9.9	47.2	26.7	44.8	71.5	62	41.9	496.1	465162	2.22084e+06	1.2572e+06	2.10869e+06	3.36889e+06	2.91765e+06	1.97101e+06	2.33598e+07	1	3	1	4	2	3	2	3	High	High	High
FALSE	High	Master Protein	Q13129	Zinc finger protein Rlf OS=Homo sapiens OX=9606 GN=RLF PE=1 SV=2	0	10.34	2	2	3	2	1914	217.8	6.77	7.23	2	0	3.574	0.022066	0.231765	239.45	156.3	43.7	387.8				30.9			381.3	682181				54301			670785	1				1			1	Peak Found	n/a	High
FALSE	High	Master Protein	Q9ULA0	Aspartyl aminopeptidase OS=Homo sapiens OX=9606 GN=DNPEP PE=1 SV=2	0	224.237	78	26	325	26	485	53.4	7.58	929.92	26	0	1.505	0.0222965	0.23358	74.42	118.6	81.4	120.9	157.5	102	103.2	99.9	105.5	58.9	52.3	2.28885e+08	2.98243e+08	1.93101e+08	1.95342e+08	1.89104e+08	1.99697e+08	1.11514e+08	9.89501e+07	21	29	23	25	25	26	21	20	High	High	High
FALSE	High	Master Protein	O96006	E3 SUMO-protein ligase ZBED1 OS=Homo sapiens OX=9606 GN=ZBED1 PE=1 SV=1	0	101.544	36	20	129	20	694	78.1	6.1	327.79	20	0	0.617	0.0224093	0.234458	93.08	82.2	117.8	54.4	73.6	99	93.4	121.8	115.9	142	99.8	2.05313e+07	2.77565e+07	3.7365e+07	3.52577e+07	4.59517e+07	4.37362e+07	5.35909e+07	3.76674e+07	15	12	13	12	13	13	11	12	High	High	High
FALSE	High	Master Protein	P56381	ATP synthase subunit epsilon, mitochondrial OS=Homo sapiens OX=9606 GN=ATP5F1E PE=1 SV=2	0.004	4.996	29	2	27	2	51	5.8	9.92	34.68	2	0	0.575	0.0226923	0.23598	42.32	73.7	126.3	100.8	68.9	82	67.1	140.7	82.3	121.2	136.9	2.42845e+07	1.65987e+07	1.97437e+07	1.61558e+07	3.38833e+07	1.98215e+07	2.91825e+07	3.29777e+07	2	2	2	2	2	2	2	2	High	High	High
FALSE	High	Master Protein Candidate	Q5VTU8	ATP synthase subunit epsilon-like protein, mitochondrial OS=Homo sapiens OX=9606 GN=ATP5F1EP2 PE=1 SV=1	0.004	4.996	29	2	27	2	51	5.8	10.14	34.68	2	0	0.575	0.0226923	0.23598	42.32	73.7	126.3	100.8	68.9	82	67.1	140.7	82.3	121.2	136.9	2.42845e+07	1.65987e+07	1.97437e+07	1.61558e+07	3.38833e+07	1.98215e+07	2.91825e+07	3.29777e+07	2	2	2	2	2	2	2	2	High	High	High
FALSE	High	Master Protein	P06454	Prothymosin alpha OS=Homo sapiens OX=9606 GN=PTMA PE=1 SV=2	0	31.992	23	6	30	6	111	12.2	3.78	91.37	6	0	0.472	0.0227005	0.23598	103.36	50.9	149.1	74.3	23.2	69.6	3.9	84.3	13.6	164.1	366.9	5.16045e+06	1.61041e+06	4.83523e+06	269058	5.8551e+06	943335	1.13947e+07	2.54783e+07	3	1	5	3	5	1	5	3	High	High	High
FALSE	High	Master Protein	Q9Y333	U6 snRNA-associated Sm-like protein LSm2 OS=Homo sapiens OX=9606 GN=LSM2 PE=1 SV=1	0	78.179	82	7	98	7	95	10.8	6.52	308.65	7	0	0.593	0.0229535	0.237999	114.75	77.9	122.1	155.7	71.4	61.8	45.9	187.5	124.1	87.4	66.1	6.213e+07	2.8484e+07	2.46825e+07	1.8333e+07	7.48423e+07	4.95184e+07	3.48834e+07	2.6384e+07	4	8	7	7	7	9	6	7	High	High	High
FALSE	High	None	Q9BZA5	Putative gamma-taxilin 2 OS=Homo sapiens OX=9606 GN=TXLNGY PE=5 SV=3	0	7.84	14	1	3	1	131	14.6	5.33	16.2	1	0	0.264	0.0230445	0.238637	87.44	41.8	158.2			81.8		541.5		176.7				178531		1.18177e+06		385542				1		1		1		High	Peak Found	High
FALSE	High	Master Protein	Q8N2H4	Protein SYS1 homolog OS=Homo sapiens OX=9606 GN=SYS1 PE=1 SV=1	0	20.46	22	3	10	3	156	17.6	7.72	30.09	3	0	0.468	0.0231173	0.239085	92.02	49.6	150.4		29	18.9	28	28.4	52.5	136.8	506.4		2.8916e+06	1.88731e+06	2.78897e+06	2.8298e+06	5.23498e+06	1.36467e+07	5.05143e+07		2	2	2	2	2	3	1	n/a	Peak Found	High
FALSE	High	Master Protein	Q9NX24	H/ACA ribonucleoprotein complex subunit 2 OS=Homo sapiens OX=9606 GN=NHP2 PE=1 SV=1	0	72.998	75	7	66	7	153	17.2	8.22	249.4	7	0	0.647	0.0231651	0.239274	78.24	77.8	122.2	56	124.1	79	71.7	125.6	111.1	106.9	125.6	2.92673e+07	6.48448e+07	4.12459e+07	3.74456e+07	6.55907e+07	5.80268e+07	5.58555e+07	6.56024e+07	5	8	7	7	7	8	7	5	High	High	High
FALSE	High	Master Protein	Q9ULE4	Protein FAM184B OS=Homo sapiens OX=9606 GN=FAM184B PE=2 SV=3	0.001	6.79	2	2	5	2	1060	121	6.18	11.29	2	0	2.251	0.0234618	0.24203	90.84	138.5	61.5		179.5	160.2	165.2	189.5	32.4	73.4			1.9106e+06	1.70487e+06	1.75813e+06	2.01675e+06	344656	781077			1	1	1	1	1	1		Peak Found	High	Peak Found
FALSE	High	Master Protein	P16219	Short-chain specific acyl-CoA dehydrogenase, mitochondrial OS=Homo sapiens OX=9606 GN=ACADS PE=1 SV=1	0	31.49	21	6	22	6	412	44.3	7.99	59.35	6	0	2.131	0.0236885	0.244058	77.72	157	43	170.8	212.8	56.6	112.7	36.2	138.9	32.1	39.9	5.96045e+06	7.42902e+06	1.97647e+06	3.93213e+06	1.2632e+06	4.84964e+06	1.1194e+06	1.39421e+06	4	6	3	5	2	3	3	5	High	High	High
FALSE	High	Master Protein	O75582	Ribosomal protein S6 kinase alpha-5 OS=Homo sapiens OX=9606 GN=RPS6KA5 PE=1 SV=1	0	36.759	16	10	28	8	802	89.8	7.11	72.95	10	0	0.495	0.023887	0.245538	95.18	85.2	114.8	92.2	12.9	242.9	47.2	145	54.4	194.1	11.3	7.35748e+06	1.0305e+06	1.93866e+07	3.76686e+06	1.1578e+07	4.34103e+06	1.54946e+07	905698	4	2	5	3	5	2	5	1	High	Peak Found	High
FALSE	High	Master Protein	Q9BQE4	Selenoprotein S OS=Homo sapiens OX=9606 GN=SELENOS PE=1 SV=3	0	58.873	43	8	40	8	189	21.2	9.7	116.06	8	0	0.525	0.0238928	0.245538	61.46	61.6	138.4	54.4	112	43.3	53.3	87.9	166.4	85.5	197.2	8.76566e+06	1.80575e+07	6.97382e+06	8.58309e+06	1.41741e+07	2.68102e+07	1.37818e+07	3.17836e+07	6	8	5	5	7	8	6	5	High	High	High
FALSE	High	Master Protein	Q00341	Vigilin OS=Homo sapiens OX=9606 GN=HDLBP PE=1 SV=2	0	667.108	59	81	1239	80	1268	141.4	6.87	3730.38	81	0	0.708	0.023974	0.246061	100.3	77.5	122.5	126.6	70.5	73.7	63.3	172.5	130.5	99.4	63.4	8.65531e+08	4.82015e+08	5.03774e+08	4.32925e+08	1.17909e+09	8.91678e+08	6.79295e+08	4.33408e+08	80	79	77	82	85	85	76	78	High	High	High
FALSE	High	Master Protein	Q8TBP6	Probable mitochondrial glutathione transporter SLC25A40 OS=Homo sapiens OX=9606 GN=SLC25A40 PE=1 SV=1	0.008	4.365	4	1	3	1	338	38.1	9.35	8.59	1	0	3.409	0.0245525	0.251679	125.52	154.6	45.4	721		27.1	4.2	32.8	7.9	7		1.03336e+07		387935	59501.8	470330	113790	100251		1		1	1	1	1	1		High	n/a	Peak Found
FALSE	High	Master Protein	Q8IZ40	REST corepressor 2 OS=Homo sapiens OX=9606 GN=RCOR2 PE=1 SV=2	0.001	6.706	4	2	9	1	523	58	9.01	21.87	2	0	0.232	0.0245877	0.251721	92.04	33.3	166.7	34.7	25	220.8		107.3		238.2	174	195683	140540	1.24361e+06		604557		1.3415e+06	979886	1	1	1		1		1	1	Peak Found	Peak Found	High
FALSE	High	Master Protein	Q9H0G5	Nuclear speckle splicing regulatory protein 1 OS=Homo sapiens OX=9606 GN=NSRP1 PE=1 SV=1	0	20.693	9	4	11	4	558	66.4	8.84	28.32	4	0	0.234	0.0247157	0.252712	92.25	52.9	147.1	7	93.8	46.4	30.5	34.5	348	61	178.9	79462.9	1.05846e+06	523187	343799	389458	3.92821e+06	687995	2.0189e+06	1	1	1	1	1	1	1	1	High	Peak Found	High
FALSE	High	Master Protein	Q9NPA8	Transcription and mRNA export factor ENY2 OS=Homo sapiens OX=9606 GN=ENY2 PE=1 SV=1	0	23.362	36	3	29	3	101	11.5	9.33	90.26	3	0	0.503	0.0247694	0.252941	122.03	68.6	131.4	124.3	47.5	77.2	53.9	150.4	94.6	150.2	101.8	1.44112e+07	5.50089e+06	8.94947e+06	6.25243e+06	1.7432e+07	1.09649e+07	1.74143e+07	1.17967e+07	3	3	3	3	3	3	3	3	High	High	High
FALSE	High	Master Protein	Q06190	Serine/threonine-protein phosphatase 2A regulatory subunit B'' subunit alpha OS=Homo sapiens OX=9606 GN=PPP2R3A PE=1 SV=1	0.001	7.308	3	2	2	2	1150	130.2	5.21	5.07	2	0	0.25	0.0249303	0.254264	24.1	40.1	159.9		156.3		113.1		530.7				105861		76590.6		359506				1		1		1			n/a	Peak Found	High
FALSE	High	Master Protein	Q01581	Hydroxymethylglutaryl-CoA synthase, cytoplasmic OS=Homo sapiens OX=9606 GN=HMGCS1 PE=1 SV=2	0	90.946	46	16	60	16	520	57.3	5.41	185.79	16	0	1.688	0.0251144	0.255819	85.48	130.9	69.1	72.3	175.9	106	154	82.9	101	53.1	54.8	1.72599e+07	4.20203e+07	2.53132e+07	3.67973e+07	1.98033e+07	2.41318e+07	1.26814e+07	1.30955e+07	8	11	10	13	7	11	9	10	High	High	High
FALSE	High	Master Protein	Q96CU9	FAD-dependent oxidoreductase domain-containing protein 1 OS=Homo sapiens OX=9606 GN=FOXRED1 PE=1 SV=2	0	21.008	18	5	17	5	486	53.8	7.78	44.16	5	0	2.084	0.0252841	0.257104	110.4	126.6	73.4	30.8	261.7	101.4	149.5	73.1	22.8	69.5	91.1	1.15973e+06	9.84006e+06	3.81123e+06	5.62282e+06	2.74979e+06	856733	2.61496e+06	3.42721e+06	1	3	3	4	2	2	2	3	High	High	High
FALSE	High	Master Protein	Q8N1P7	Beta/gamma crystallin domain-containing protein 2 OS=Homo sapiens OX=9606 GN=CRYBG2 PE=2 SV=2	0	304.93	50	59	391	59	1661	177.8	6.05	1158.9	59	0	0.672	0.0253078	0.257104	79.12	81.7	118.3	79.6	74.7	57.8	134.6	128.8	132.9	94.6	97	7.68849e+07	7.21204e+07	5.58501e+07	1.29984e+08	1.24325e+08	1.28301e+08	9.13345e+07	9.36991e+07	44	44	44	42	51	47	47	40	High	High	High
FALSE	High	Master Protein	Q86U28	Iron-sulfur cluster assembly 2 homolog, mitochondrial OS=Homo sapiens OX=9606 GN=ISCA2 PE=1 SV=2	0	30.91	51	7	27	7	154	16.5	5.25	73.7	7	0	2.108	0.0253357	0.257104	104.18	90.6	109.4	27.7	182.8	77	62.8	69.6	212	87	81.1	1.06172e+06	7.01503e+06	2.95421e+06	2.40831e+06	2.67066e+06	8.13535e+06	3.33864e+06	3.11201e+06	1	2	2	2	3	3	3	4	High	High	High
FALSE	High	Master Protein	O75037	Kinesin-like protein KIF21B OS=Homo sapiens OX=9606 GN=KIF21B PE=1 SV=2	0	7.879	1	2	11	1	1637	182.5	7.08	16.74	2	0	0.521	0.025434	0.257778	72.27	67.8	132.2	61.3	55.1	106.5	242.6		223.1		111.4	4.82636e+06	4.33344e+06	8.38097e+06	1.90912e+07		1.75527e+07		8.77035e+06	1	1	1	1		1		1	High	High	Peak Found
FALSE	High	Master Protein	Q9NYM9	BET1-like protein OS=Homo sapiens OX=9606 GN=BET1L PE=1 SV=1	0	35.263	55	6	35	6	111	12.4	8.16	82.25	6	0	0.507	0.0255609	0.258741	83.14	78.3	121.7	134.5	39.9	99	49.6	92.8	91.4	164.9	128	1.77091e+07	5.24728e+06	1.30356e+07	6.52339e+06	1.22118e+07	1.20292e+07	2.17004e+07	1.68415e+07	6	3	4	2	6	5	6	4	High	High	High
FALSE	High	Master Protein	Q58FF6	Putative heat shock protein HSP 90-beta 4 OS=Homo sapiens OX=9606 GN=HSP90AB4P PE=5 SV=1	0	66.307	16	9	400	2	505	58.2	4.73	1116.12	9	0	2.696	0.0257087	0.259912	105.97	147.9	52.1	48.4	3.6	337.6	108.6		8.9	267.4	25.5	978824	72054.9	6.83034e+06	2.19824e+06		179675	5.41032e+06	516493	1	1	2	2		1	1	2	Peak Found	Peak Found	High
FALSE	High	Master Protein	P14735	Insulin-degrading enzyme OS=Homo sapiens OX=9606 GN=IDE PE=1 SV=4	0	156.555	36	31	126	31	1019	117.9	6.61	335.93	31	0	1.564	0.0257485	0.25999	85.76	124.1	75.9	131.3	74.4	132.1	99	180.6	66.4	73.2	43.1	6.22415e+07	3.52945e+07	6.26209e+07	4.69411e+07	8.56231e+07	3.1483e+07	3.4718e+07	2.04357e+07	20	21	21	20	21	20	17	17	High	High	High
FALSE	High	Master Protein	Q9H4I3	TraB domain-containing protein OS=Homo sapiens OX=9606 GN=TRABD PE=1 SV=1	0	66.145	44	13	44	13	376	42.3	8	119.42	13	0	1.788	0.0258298	0.260485	64.49	126.9	73.1	123.2	172	103.3	103.3	51.5	52.7	80.1	113.9	1.09828e+07	1.53331e+07	9.2146e+06	9.20658e+06	4.59383e+06	4.70139e+06	7.14057e+06	1.0156e+07	5	5	6	7	4	4	7	6	High	High	High
FALSE	High	Master Protein	P00918	Carbonic anhydrase 2 OS=Homo sapiens OX=9606 GN=CA2 PE=1 SV=2	0	160.096	73	16	218	16	260	29.2	7.4	650.23	16	0	1.475	0.0258719	0.260585	96.66	118.9	81.1	88.4	125.8	125.4	97.9	155.1	124.8	45.7	36.9	1.24197e+08	1.76752e+08	1.7614e+08	1.37488e+08	2.17867e+08	1.7531e+08	6.41695e+07	5.18831e+07	16	17	14	13	16	15	12	13	High	High	High
FALSE	High	Master Protein	Q99755	Phosphatidylinositol 4-phosphate 5-kinase type-1 alpha OS=Homo sapiens OX=9606 GN=PIP5K1A PE=1 SV=1	0	91.386	35	16	92	16	562	62.6	8.21	237.24	16	0	0.581	0.0260703	0.26146	84	86.4	113.6	66.3	84.1	54.5	96	106.6	217.4	84.9	90.3	1.76553e+07	2.23887e+07	1.45171e+07	2.55507e+07	2.83816e+07	5.78693e+07	2.25929e+07	2.40311e+07	13	12	9	13	10	16	10	13	High	High	High
FALSE	High	Master Protein	Q12929	Epidermal growth factor receptor kinase substrate 8 OS=Homo sapiens OX=9606 GN=EPS8 PE=1 SV=1	0	114.825	38	21	80	21	822	91.8	7.5	250.33	21	0	1.661	0.0260879	0.26146	101.79	120	80	72.3	96.5	146.9	155	62.5	108	78.1	80.6	1.6308e+07	2.17536e+07	3.3113e+07	3.49535e+07	1.40828e+07	2.43538e+07	1.76133e+07	1.81716e+07	11	14	13	15	15	13	14	12	High	High	High
FALSE	High	Master Protein	Q7L8L6	FAST kinase domain-containing protein 5, mitochondrial OS=Homo sapiens OX=9606 GN=FASTKD5 PE=1 SV=1	0	40.736	18	9	27	9	764	86.5	8.13	82.44	9	0	1.796	0.0261229	0.261488	116.02	113	87	31.1	128.2	65.8	268	61.5	81.5	35.3	128.7	3.16754e+06	1.3047e+07	6.70244e+06	2.72796e+07	6.25574e+06	8.29336e+06	3.59079e+06	1.30995e+07	3	2	4	3	5	5	4	5	High	High	High
FALSE	High	Master Protein	Q96AA3	Protein RFT1 homolog OS=Homo sapiens OX=9606 GN=RFT1 PE=1 SV=1	0	26.722	11	5	17	5	541	60.3	8.85	47.23	5	0	0.428	0.0262395	0.26233	139.46	42.4	157.6	98.4	1.7	290.4	5.6	147.1	10.7	194.7	51.4	3.10069e+06	52695.7	9.14975e+06	175575	4.63531e+06	335605	6.13523e+06	1.62074e+06	3	1	2	2	2	2	2	2	High	High	High
FALSE	High	Master Protein	P62857	Small ribosomal subunit protein eS28 OS=Homo sapiens OX=9606 GN=RPS28 PE=1 SV=1	0	46.833	57	5	109	5	69	7.8	10.7	227.91	5	0	0.655	0.0264304	0.263913	78.62	78.5	121.5	115.4	95.5	63.7	56	165.3	144.8	100.7	58.6	1.52924e+08	1.26481e+08	8.44135e+07	7.41956e+07	2.19023e+08	1.91847e+08	1.33397e+08	7.7655e+07	7	7	4	5	7	7	4	5	High	High	High
FALSE	High	Master Protein	Q9H013	Disintegrin and metalloproteinase domain-containing protein 19 OS=Homo sapiens OX=9606 GN=ADAM19 PE=1 SV=3	0	20.789	8	6	13	6	955	104.9	8.35	31.71	6	0	0.383	0.0267743	0.266452	85.21	39.4	160.6	21.5	81.5	26	32.7	66.3	334.4	123.5	114.3	362897	1.37637e+06	438327	551550	1.11972e+06	5.64733e+06	2.08518e+06	1.93098e+06	2	3	1	2	1	5	2	3	High	Peak Found	Peak Found
FALSE	High	Master Protein	P11766	Alcohol dehydrogenase class-3 OS=Homo sapiens OX=9606 GN=ADH5 PE=1 SV=4	0	154.534	61	20	314	20	374	39.7	7.49	879.3	20	0	1.459	0.0267944	0.266452	93.77	116.5	83.5	122	68.5	193.7	95.1	107.2	70.8	84.1	58.5	1.85136e+08	1.04011e+08	2.9404e+08	1.44418e+08	1.62791e+08	1.07457e+08	1.27665e+08	8.87885e+07	17	18	18	15	18	19	15	16	High	High	High
FALSE	High	Master Protein	Q6NS38	DNA oxidative demethylase ALKBH2 OS=Homo sapiens OX=9606 GN=ALKBH2 PE=1 SV=1	0	15.933	13	3	6	3	261	29.3	9.66	24.36	3	0	2.913	0.0268163	0.266452	92.3	173.4	26.6	473.8	44	74.7	67.2	10.2	112.3	6.3	11.6	10307540	957504	1.62444e+06	1.46112e+06	220967	2.44377e+06	136999	252074	1	2	2	2	1	3	1	1	Peak Found	Peak Found	High
FALSE	High	Master Protein	Q6Y1H2	Very-long-chain (3R)-3-hydroxyacyl-CoA dehydratase 2 OS=Homo sapiens OX=9606 GN=HACD2 PE=1 SV=1	0	40.595	20	7	44	7	254	28.4	9.55	92.93	7	0	0.595	0.0270434	0.268379	114.91	69.8	130.2	36.4	130.2	77	49.8	110.8	165.2	120.6	109.9	8.86894e+06	3.1685e+07	1.87377e+07	1.21258e+07	2.69546e+07	4.02171e+07	2.93633e+07	2.67487e+07	7	7	6	6	5	6	6	5	High	High	High
FALSE	High	Master Protein	Q6ZRQ5	Protein MMS22-like OS=Homo sapiens OX=9606 GN=MMS22L PE=1 SV=3	0	21.012	6	6	12	6	1243	142.2	7.12	30.03	6	0	2.209	0.0271002	0.268614	81.83	166.3	33.7	264.6	48.6	264.4	15.8	116.4	4.3	79.3	6.6	4.73859e+06	870924	4.7361e+06	282644	2.08492e+06	76442.6	1.42059e+06	118839	4	2	4	1	2	1	2	1	High	High	High
FALSE	High	Master Protein	Q8IZR5	CKLF-like MARVEL transmembrane domain-containing protein 4 OS=Homo sapiens OX=9606 GN=CMTM4 PE=1 SV=1	0	25.966	24	4	19	4	234	25.8	7.75	52.73	4	0	0.525	0.0273479	0.270737	87.15	70.9	129.1	27.4	75.3	91.4	52.9	108.9	121.4	92.5	230.2	2.73226e+06	7.51464e+06	9.1184e+06	5.27477e+06	1.08613e+07	1.2115e+07	9.23114e+06	2.29696e+07	2	4	3	4	3	4	3	3	High	High	High
FALSE	High	Master Protein	Q9Y4C2	TRPM8 channel-associated factor 1 OS=Homo sapiens OX=9606 GN=TCAF1 PE=1 SV=3	0	35.494	14	9	34	9	921	102.1	6.54	78.75	9	0	1.911	0.0275912	0.272813	116.91	135	65	184.7	46.5	218.5	93.6	61.3	52.4	65.4	77.7	8.35244e+06	2.10267e+06	9.88414e+06	4.23115e+06	2.77225e+06	2.36843e+06	2.95823e+06	3.51257e+06	4	4	6	4	4	4	5	3	High	High	High
FALSE	High	Master Protein	Q15843	NEDD8 OS=Homo sapiens OX=9606 GN=NEDD8 PE=1 SV=1	0	60.113	72	7	109	7	81	9.1	8.43	248.4	7	0	0.592	0.027729	0.273507	76.7	82.2	117.8	95.8	150.7	46.3	60.9	123.6	156.5	69.2	97	2.53305e+07	3.98673e+07	1.22408e+07	1.61174e+07	3.26863e+07	4.1383e+07	1.82961e+07	2.56651e+07	6	7	5	6	8	7	5	5	High	High	High
FALSE	High	Master Protein	Q9Y6Y0	Influenza virus NS1A-binding protein OS=Homo sapiens OX=9606 GN=IVNS1ABP PE=1 SV=3	0	14.067	8	4	9	4	642	71.7	5.53	18.3	4	0	0.466	0.0278034	0.273907	96.22	56	144	37	48	145.3	66.6	146.7	143.9	164.5	48	634304	822880	2.48898e+06	1.14084e+06	2.51359e+06	2.46635e+06	2.81881e+06	822808	2	2	2	2	2	2	2	1	Peak Found	Peak Found	High
FALSE	High	Master Protein	Q96GY0	Zinc finger C2HC domain-containing protein 1A OS=Homo sapiens OX=9606 GN=ZC2HC1A PE=1 SV=2	0	12.444	12	3	7	3	325	35.1	9.82	14.61	3	0	2.956	0.0281375	0.276862	136.58	106.5	93.5	76	52	60.2	60.1	7.1	12.5	308.8	223.3	1.28571e+06	880272	1.01832e+06	1.01623e+06	120642	211217	5.22522e+06	3.77824e+06	1	1	2	2	1	1	2	1	High	High	High
FALSE	High	Master Protein	Q6IBS0	Twinfilin-2 OS=Homo sapiens OX=9606 GN=TWF2 PE=1 SV=2	0	160.327	68	19	147	17	349	39.5	6.84	482.37	19	3	1.569	0.0282798	0.277925	88.85	120.7	79.3	124.4	114	126.2	125.9	77.3	52.4	92.3	87.5	6.70991e+07	6.14919e+07	6.80507e+07	6.79291e+07	4.16813e+07	2.82476e+07	4.97938e+07	4.72094e+07	13	15	18	17	13	15	13	16	High	High	High
FALSE	High	Master Protein	Q15041	ADP-ribosylation factor-like protein 6-interacting protein 1 OS=Homo sapiens OX=9606 GN=ARL6IP1 PE=1 SV=2	0	41.62	31	5	34	5	203	23.3	9.32	88.65	5	0	0.639	0.0283708	0.278186	108.51	65.8	134.2	46	193.7	59	31.9	131.2	203.8	86.1	48.3	3.09609e+07	1.30394e+08	3.97436e+07	2.1461e+07	8.83669e+07	1.37244e+08	5.79622e+07	3.25224e+07	4	3	2	2	5	5	2	2	High	High	High
FALSE	High	Master Protein	Q8N7R7	Cyclin-Y-like protein 1 OS=Homo sapiens OX=9606 GN=CCNYL1 PE=1 SV=2	0	36.371	29	8	40	5	359	40.7	6.07	86.88	8	0	2.09	0.0283752	0.278186	63.5	130.5	69.5	96.5	71.4	211.2	130.1	46.2	38.7	128.6	77.2	2.89543e+06	2.14305e+06	6.33803e+06	3.9038e+06	1.3853e+06	1.16052e+06	3.85959e+06	2.31707e+06	1	2	1	3	1	2	2	3	High	High	High
FALSE	High	None	P47974	mRNA decay activator protein ZFP36L2 OS=Homo sapiens OX=9606 GN=ZFP36L2 PE=1 SV=3	0.002	6.065	3	1	4	1	494	51	8.16	9.56	1	0	2.117	0.0284248	0.278336	90.94	122.3	77.7	344	86.5	43	85.3	22.8	99.6	35.9	82.9	9.39234e+06	2.3609e+06	1.17418e+06	2.32931e+06	622099	2.71947e+06	980897	2.26239e+06	1	1	1	1	1	1	1	1	Peak Found	High	Peak Found
FALSE	High	Master Protein	Q9BZQ8	Protein Niban 1 OS=Homo sapiens OX=9606 GN=NIBAN1 PE=1 SV=1	0	38.287	11	8	24	8	928	103.1	4.78	68.19	8	0	2.03	0.0286781	0.280061	113.16	147.7	52.3	145.2	94.7	131.2	200.7	21.9	94.2	28.7	83.3	5.24786e+06	3.42171e+06	4.74197e+06	7.25092e+06	792866	3.40528e+06	1.03759e+06	3.00893e+06	6	5	4	6	1	7	3	4	High	High	High
FALSE	High	Master Protein	Q8TDB6	E3 ubiquitin-protein ligase DTX3L OS=Homo sapiens OX=9606 GN=DTX3L PE=1 SV=1	0	11.587	4	2	4	2	740	83.5	8.06	15.61	2	0	0.302	0.0286875	0.280061	93.02	28.3	171.7	58.3		352.1	35.7	353.9				160213		968145	98181.8	973145				1		2	1	2				High	n/a	High
FALSE	High	Master Protein	P21980	Protein-glutamine gamma-glutamyltransferase 2 OS=Homo sapiens OX=9606 GN=TGM2 PE=1 SV=2	0	142.384	44	24	251	24	687	77.3	5.22	717.03	24	0	0.659	0.0287047	0.280061	102.51	64.2	135.8	92.7	70.1	68.1	46.2	172.2	133.1	160.1	57.6	6.95901e+07	5.26215e+07	5.11552e+07	3.47004e+07	1.2931e+08	9.9958e+07	1.20261e+08	4.32696e+07	18	16	18	16	19	19	18	18	High	High	High
FALSE	High	Master Protein	P30566	Adenylosuccinate lyase OS=Homo sapiens OX=9606 GN=ADSL PE=1 SV=2	0	142.543	58	22	117	22	484	54.9	7.11	343.87	22	0	1.562	0.0288493	0.281133	72.62	123.7	76.3	92.4	168.4	114.6	110.3	109.2	70.2	68.4	66.6	6.8505e+07	1.24882e+08	8.50075e+07	8.18367e+07	8.09775e+07	5.21056e+07	5.07052e+07	4.93926e+07	14	20	18	17	16	19	16	14	High	High	High
FALSE	High	Master Protein	Q9UHI5	Large neutral amino acids transporter small subunit 2 OS=Homo sapiens OX=9606 GN=SLC7A8 PE=1 SV=1	0	163.809	32	17	469	17	535	58.3	5.94	1529.82	17	0	0.664	0.0289874	0.28214	78.53	72.3	127.7	81.7	61	89.7	64.9	122	94.2	151	135.3	1.65384e+08	1.23424e+08	1.8157e+08	1.31321e+08	2.46971e+08	1.90682e+08	3.05641e+08	2.73882e+08	18	19	17	16	20	19	17	18	High	High	High
FALSE	High	Master Protein	Q04637	Eukaryotic translation initiation factor 4 gamma 1 OS=Homo sapiens OX=9606 GN=EIF4G1 PE=1 SV=4	0	738.03	55	82	1797	76	1599	175.4	5.33	4804.23	82	11	0.717	0.0291107	0.282895	92.02	83.4	116.6	104.9	74.7	100.2	73.2	125.1	117.1	125.7	79.2	1.40385e+09	9.99124e+08	1.34061e+09	9.79489e+08	1.67379e+09	1.56691e+09	1.68232e+09	1.05975e+09	91	83	89	82	90	86	87	76	High	High	High
FALSE	High	Master Protein	P21291	Cysteine and glycine-rich protein 1 OS=Homo sapiens OX=9606 GN=CSRP1 PE=1 SV=3	0	149.055	67	14	470	14	193	20.6	8.57	1491.45	14	0	0.711	0.0291349	0.282895	67.53	90.6	109.4	94.1	97.2	76.7	73	123.7	171	79.2	85.2	3.27965e+08	3.38724e+08	2.67282e+08	2.54473e+08	4.31212e+08	5.95894e+08	2.76182e+08	2.96816e+08	15	15	14	14	15	15	13	13	High	High	High
FALSE	High	Master Protein	Q9H1E3	Nuclear ubiquitous casein and cyclin-dependent kinase substrate 1 OS=Homo sapiens OX=9606 GN=NUCKS1 PE=1 SV=1	0	78.341	33	11	68	11	243	27.3	5.08	209.64	11	0	1.551	0.0294322	0.285439	92.24	94	106	67.8	52.1	111	175.8	47.5	104.9	91.3	149.5	2.76312e+07	2.12278e+07	4.52101e+07	7.16269e+07	1.93455e+07	4.27305e+07	3.72021e+07	6.0914e+07	5	3	6	6	7	7	6	5	High	High	High
FALSE	High	Master Protein	Q8NCH0	Carbohydrate sulfotransferase 14 OS=Homo sapiens OX=9606 GN=CHST14 PE=1 SV=2	0	22.986	18	6	24	6	376	43	9.48	55.79	6	0	1.768	0.0299965	0.290564	91.42	119.9	80.1	99.6	136.2	148	114.2	85.5	47.5	87.8	81.3	1.28164e+07	1.75261e+07	1.90486e+07	1.46943e+07	1.10005e+07	6.11117e+06	1.13029e+07	1.04619e+07	4	6	6	5	6	5	4	5	High	High	High
FALSE	High	Master Protein	Q8IXK0	Polyhomeotic-like protein 2 OS=Homo sapiens OX=9606 GN=PHC2 PE=1 SV=1	0.008	4.324	1	1	2	1	858	90.7	8.69	5.33	1	0	3.706	0.0301317	0.291525	127.85	157.5	42.5	134.2		252.4	90	238.7	12.2	36.1	36.3	601184		1.13105e+06	403307	1.06973e+06	54762.4	161805	162673	1		1	1	1	1	1	1	Peak Found	n/a	High
FALSE	High	Master Protein	Q9BWJ5	Splicing factor 3B subunit 5 OS=Homo sapiens OX=9606 GN=SF3B5 PE=1 SV=1	0	68.409	84	6	77	6	86	10.1	6.35	187.65	6	0	0.642	0.0303403	0.293022	105.97	92.8	107.2	48.9	144.3	91.1	79.1	103.2	149.8	90.5	93	1.90333e+07	5.61518e+07	3.54425e+07	3.07939e+07	4.01728e+07	5.8272e+07	3.52206e+07	3.62022e+07	8	8	7	6	8	7	7	7	High	High	High
FALSE	High	Master Protein	P55145	Mesencephalic astrocyte-derived neurotrophic factor OS=Homo sapiens OX=9606 GN=MANF PE=1 SV=3	0	132.784	56	16	181	16	182	20.7	8.69	513.47	16	0	0.66	0.0303588	0.293022	103.48	81.2	118.8	71.7	160.3	64.6	63.7	104.5	150.8	89.5	94.8	1.74888e+08	3.90929e+08	1.5744e+08	1.55404e+08	2.54891e+08	3.67596e+08	2.18336e+08	2.31182e+08	17	17	16	16	16	15	14	12	High	High	High
FALSE	High	Master Protein	Q9P246	Stromal interaction molecule 2 OS=Homo sapiens OX=9606 GN=STIM2 PE=1 SV=2	0.008	4.386	3	2	60	2	746	83.9	6.76	128.05	2	0	1.435	0.0307721	0.296658	112.1	121.9	78.1	32.8	169.5	33.9	159.1	21.1	95.2	23.2	265.2	2.35555e+09	1.21779e+10	2.43373e+09	1.14318e+10	1.51776e+09	6.83934e+09	1.66826e+09	1.90539e+10	2	2	2	1	2	1	2	1	High	High	High
FALSE	High	Master Protein	P43121	Cell surface glycoprotein MUC18 OS=Homo sapiens OX=9606 GN=MCAM PE=1 SV=2	0	75.34	34	17	60	17	646	71.6	5.76	170.02	17	0	0.56	0.0308669	0.297218	109.9	69.1	130.9	48.8	48.9	101	74	116.8	111.5	192.9	106.2	8.08881e+06	8.11892e+06	1.67589e+07	1.22719e+07	1.93687e+07	1.84933e+07	3.2002e+07	1.76151e+07	11	12	11	11	15	11	13	10	High	High	High
FALSE	High	Master Protein	P29084	Transcription initiation factor IIE subunit beta OS=Homo sapiens OX=9606 GN=GTF2E2 PE=1 SV=1	0	81.968	53	15	66	15	291	33	9.66	182.81	15	0	0.548	0.0310616	0.298427	80.55	77.3	122.7	47	53.7	100.2	108.2	156.9	98.4	135.4	100.3	7.66452e+06	8.75177e+06	1.63452e+07	1.76396e+07	2.55794e+07	1.60462e+07	2.20762e+07	1.63535e+07	6	10	10	11	10	9	8	7	High	High	High
FALSE	High	Master Protein	Q8NAN2	Mitoguardin 1 OS=Homo sapiens OX=9606 GN=MIGA1 PE=1 SV=1	0	29.962	12	5	16	5	632	71	5.63	54.24	5	0	0.473	0.0310662	0.298427	107.7	101.6	98.4	149.3	64.2	159.4	26.6	146.4	57.7	124.3	72.2	2.58774e+06	1.11211e+06	2.76318e+06	460801	2.53821e+06	1.00101e+06	2.15409e+06	1.25154e+06	3	2	3	3	4	2	2	1	High	Peak Found	High
FALSE	High	Master Protein	P35052	Glypican-1 OS=Homo sapiens OX=9606 GN=GPC1 PE=1 SV=2	0	36.967	25	9	18	9	558	61.6	7.3	50.79	9	0	0.487	0.0311768	0.299135	106.97	76.6	123.4	34.3	63.6	77.7	95.4	105.5	121.8	201.7	100	2.14037e+06	3.97637e+06	4.85588e+06	5.96167e+06	6.58882e+06	7.60858e+06	1.26032e+07	6.24752e+06	5	3	6	3	7	5	7	5	High	Peak Found	High
FALSE	High	Master Protein	Q9BYX2	TBC1 domain family member 2A OS=Homo sapiens OX=9606 GN=TBC1D2 PE=1 SV=3	0	123.267	32	22	76	22	928	105.3	6.58	229.25	22	0	1.613	0.0312319	0.299309	98.59	86.5	113.5	135.8	84.7	70.8	52.9	209.4	64.5	160	21.8	2.92091e+07	1.82077e+07	1.52133e+07	1.13834e+07	4.50267e+07	1.38729e+07	3.4404e+07	4.69671e+06	15	17	12	12	12	16	8	14	High	High	High
FALSE	High	Master Protein	P13645	Keratin, type I cytoskeletal 10 OS=Homo sapiens OX=9606 GN=KRT10 PE=1 SV=6	0	291.739	62	39	1038	32	584	58.8	5.21	2802.99	39	5	1.434	0.0313512	0.299348	94.95	115	85	73.6	117.2	130.2	130.5	58.6	89.9	92.5	107.5	2.99447e+08	4.76572e+08	5.29508e+08	5.30922e+08	2.38576e+08	3.65651e+08	3.76395e+08	4.37247e+08	32	34	34	32	36	34	32	32	High	High	High
FALSE	High	None	P0CL85	STAG3-like protein 3 OS=Homo sapiens OX=9606 GN=STAG3L3 PE=2 SV=1	0	8.721	12	2	7	2	134	15.6	7.66	9.63	2	0	2.164	0.0314146	0.299348	67.07	130.7	69.3	117.2	57.5	182	59	80.5	24.1	257.3	22.4	3.01395e+06	1.47957e+06	4.68261e+06	1.51707e+06	2.07156e+06	620608	6.62055e+06	575881	2	1	2	1	2	1	2	1	High	High	High
FALSE	High	None	P0CL83	Putative STAG3-like protein 1 OS=Homo sapiens OX=9606 GN=STAG3L1 PE=5 SV=1	0	8.721	8	2	7	2	205	23.8	7.69	9.63	2	0	2.164	0.0314146	0.299348	67.07	130.7	69.3	117.2	57.5	182	59	80.5	24.1	257.3	22.4	3.01395e+06	1.47957e+06	4.68261e+06	1.51707e+06	2.07156e+06	620608	6.62055e+06	575881	2	1	2	1	2	1	2	1	High	High	High
FALSE	High	None	P0CL84	Putative STAG3-like protein 2 OS=Homo sapiens OX=9606 GN=STAG3L2 PE=5 SV=1	0	8.721	12	2	7	2	134	15.6	8.06	9.63	2	0	2.164	0.0314146	0.299348	67.07	130.7	69.3	117.2	57.5	182	59	80.5	24.1	257.3	22.4	3.01395e+06	1.47957e+06	4.68261e+06	1.51707e+06	2.07156e+06	620608	6.62055e+06	575881	2	1	2	1	2	1	2	1	High	High	High
FALSE	High	Master Protein	Q8TD55	Pleckstrin homology domain-containing family O member 2 OS=Homo sapiens OX=9606 GN=PLEKHO2 PE=1 SV=1	0	53.925	32	12	51	12	490	53.3	5.43	167.1	12	0	0.594	0.0314208	0.299348	70.01	75.5	124.5	64.6	79.7	29.3	146.2	91.7	151.2	107.9	129.5	1.37585e+07	1.69838e+07	6.23466e+06	3.11563e+07	1.95503e+07	3.22246e+07	2.30031e+07	2.75958e+07	7	6	5	9	7	6	4	5	High	High	High
FALSE	High	Master Protein	P62899	Large ribosomal subunit protein eL31 OS=Homo sapiens OX=9606 GN=RPL31 PE=1 SV=1	0	79.619	57	10	170	10	125	14.5	10.54	414.35	10	0	0.721	0.0318662	0.303234	108.32	81.9	118.1	107.2	154.2	43.2	53.8	116.8	162.9	59.5	102.5	6.02664e+08	8.66879e+08	2.42856e+08	3.02336e+08	6.56785e+08	9.15828e+08	3.34813e+08	5.76609e+08	10	12	9	10	12	11	9	11	High	High	High
FALSE	High	Master Protein	P0DP25	Calmodulin-3 OS=Homo sapiens OX=9606 GN=CALM3 PE=1 SV=1	0	170.38	72	11	275	11	149	16.8	4.22	989.8	11	0	0.686	0.0320082	0.304229	91.61	82	118	43.4	56.3	127.9	96.1	87.5	76.7	184.3	127.8	1.51881e+08	1.97319e+08	4.4825e+08	3.36575e+08	3.06561e+08	2.68851e+08	6.45504e+08	4.47779e+08	15	13	13	12	15	14	14	13	High	High	High
FALSE	High	Master Protein	Q92802	NEDD4-binding protein 2-like 2 OS=Homo sapiens OX=9606 GN=N4BP2L2 PE=1 SV=1	0.002	5.889	3	2	31	2	583	67.4	6.39	62.51	2	0	0.585	0.0321253	0.304626	111.22	73.8	126.2	17.7	39.9	48.9	168.5	17.4	70.4	81	356.2	6.48515e+06	1.45734e+07	1.78673e+07	6.16001e+07	6.36965e+06	2.57316e+07	2.96085e+07	1.30217e+08	1	1	1	1	1	1	1	1	High	High	High
FALSE	High	Master Protein	Q96E22	Dehydrodolichyl diphosphate synthase complex subunit NUS1 OS=Homo sapiens OX=9606 GN=NUS1 PE=1 SV=1	0	43.169	40	8	33	8	293	33.2	8.47	106.47	8	0	0.503	0.0323157	0.306073	95.76	61.4	138.6	125	29.1	68.9	37.2	250.9	161.5	80.7	46.6	6773800	1.57876e+06	3.73081e+06	2.01565e+06	1.35923e+07	8.74827e+06	4.37311e+06	2.52527e+06	2	5	5	5	7	6	5	3	High	High	High
FALSE	High	Master Protein	P67936	Tropomyosin alpha-4 chain OS=Homo sapiens OX=9606 GN=TPM4 PE=1 SV=3	0	373.446	86	36	1121	19	248	28.5	4.69	3262.87	36	15	0.722	0.0324439	0.30657	109	85.6	114.4	53.2	76	83.6	112.6	95.7	195.2	65.1	118.6	1.02435e+09	1.46156e+09	1.60853e+09	2.16689e+09	1.8407e+09	3.75643e+09	1.25344e+09	2.28209e+09	29	29	25	28	30	33	20	26	High	High	High
FALSE	High	None	Q9Y5K3	Choline-phosphate cytidylyltransferase B OS=Homo sapiens OX=9606 GN=PCYT1B PE=1 SV=1	0	39.248	16	4	54	4	369	41.9	6.4	163.59	4	0	1.606	0.0326644	0.308294	104.84	107.1	92.9	221	68.4	118.7	68.8	66.6	26.1	138.1	92.3	5.08277e+07	1.57305e+07	2.73083e+07	1.58282e+07	1.53252e+07	5.99495e+06	3.17577e+07	2.12403e+07	4	4	4	4	4	4	4	4	High	High	High
FALSE	High	Master Protein	P31949	Protein S100-A11 OS=Homo sapiens OX=9606 GN=S100A11 PE=1 SV=2	0	133.998	92	13	458	13	105	11.7	7.12	1218.63	13	0	0.722	0.0327566	0.308805	95.87	80.7	119.3	86.9	150.2	49.6	58.3	152.4	169.9	72.5	60.1	1.09619e+09	1.89323e+09	6.26019e+08	7.34735e+08	1.92221e+09	2.14199e+09	9.14498e+08	7.58171e+08	10	11	10	10	11	11	8	8	High	High	High
FALSE	High	Master Protein	P04066	Tissue alpha-L-fucosidase OS=Homo sapiens OX=9606 GN=FUCA1 PE=1 SV=4	0	13.285	10	4	11	4	466	53.7	6.84	36.14	4	0	2.018	0.0328624	0.30901	100.89	102.9	97.1	130.9	51.6	199.8	42	184.2	60.6	99.3	31.7	2.61302e+06	1.0299e+06	3.98864e+06	838858	3.6777e+06	1.20932e+06	1.98313e+06	632811	2	1	2	2	2	3	2	3	High	Peak Found	High
FALSE	High	Master Protein	P43003	Excitatory amino acid transporter 1 OS=Homo sapiens OX=9606 GN=SLC1A3 PE=1 SV=1	0	18.735	10	3	43	3	542	59.5	8.41	134.81	3	0	1.778	0.0328843	0.30901	105.29	136.9	63.1	157.9	31.6	169.3	81.2	100.9	26.5	205.6	27	1.2294e+07	2.45753e+06	1.31886e+07	6.32566e+06	7.85928e+06	2.06524e+06	1.60102e+07	2.10303e+06	3	2	3	2	3	2	3	2	High	High	High
FALSE	High	Master Protein	O43516	WAS/WASL-interacting protein family member 1 OS=Homo sapiens OX=9606 GN=WIPF1 PE=1 SV=3	0.002	5.814	4	2	5	2	503	51.2	11.47	11.52	2	0	0.324	0.0328929	0.30901	130.4	19	181	1.7	7.6	87.4	33.7	108.7	195.4	247.5	118	18278	81830.1	947287	365287	1.17803e+06	2.11811e+06	2.68263e+06	1.27842e+06	1	1	2	1	2	1	2	2	Peak Found	Peak Found	Peak Found
FALSE	High	Master Protein	Q13188	Serine/threonine-protein kinase 3 OS=Homo sapiens OX=9606 GN=STK3 PE=1 SV=2	0	42.2	24	10	24	5	491	56.3	5.24	63.8	10	5	1.818	0.0329639	0.309284	83.69	82	118	71.5	66.3	129.2	68.4	215.8	70.3	143.9	34.6	5.07365e+06	4.70458e+06	9.1693e+06	4.85483e+06	1.53118e+07	4.99077e+06	1.02108e+07	2.45528e+06	3	5	7	5	6	7	9	6	High	High	High
FALSE	High	Master Protein	Q5TAQ9	DDB1- and CUL4-associated factor 8 OS=Homo sapiens OX=9606 GN=DCAF8 PE=1 SV=1	0	15.18	9	3	7	3	597	66.8	5.39	24.32	3	0	0.469	0.0329984	0.309284	96.3	71.4	128.6	231.1		50		285.5	193.8	39.6		2.62135e+06		567615		3.23734e+06	2.19733e+06	449151		3		1		2	2	1		High	High	Peak Found
FALSE	High	Master Protein	Q9NQV6	PR domain zinc finger protein 10 OS=Homo sapiens OX=9606 GN=PRDM10 PE=1 SV=3	0	14.2	5	4	4	4	1147	130.1	6.74	10.69	4	0	0.302	0.0330414	0.309328	81.73	20.6	179.4	5.9		71.1		181.4	311.4	175.5	54.7	40202.3		483607		1.23464e+06	2.11983e+06	1.1946e+06	372339	1		1		2	2	2	2	Peak Found	n/a	Peak Found
FALSE	High	None	Q96RT6	cTAGE family member 2 OS=Homo sapiens OX=9606 GN=CTAGE1 PE=1 SV=2	0	34.087	11	9	35	6	745	85.2	6.16	89.31	9	0	1.799	0.0331051	0.309349	100.42	115	85	85.4	113.6	69.1	230	36.5	61.3	86.5	117.7	6.90831e+06	9.19212e+06	5.58836e+06	1.86128e+07	2.95364e+06	4.95996e+06	7.00354e+06	9.52254e+06	6	6	5	6	5	5	5	5	High	High	High
FALSE	High	Master Protein	P98155	Very low-density lipoprotein receptor OS=Homo sapiens OX=9606 GN=VLDLR PE=1 SV=1	0	73.929	28	17	56	17	873	96	4.79	149.86	17	0	1.756	0.03312	0.309349	111.32	145	55	125.4	108.1	140.3	152.8	33	63.4	137.2	39.8	1.52697e+07	1.31606e+07	1.70753e+07	1.86063e+07	4.01368e+06	7.71876e+06	1.67003e+07	4.8509e+06	10	11	12	11	8	10	12	8	High	High	High
FALSE	High	Master Protein	P18621	Large ribosomal subunit protein uL22 OS=Homo sapiens OX=9606 GN=RPL17 PE=1 SV=3	0	179.764	54	13	316	13	184	21.4	10.17	789.89	13	0	0.723	0.0331835	0.309585	90.45	88.5	111.5	113.4	100.9	80.9	53.2	114.4	107.1	116.6	113.4	6.78902e+08	6.03805e+08	4.83972e+08	3.18474e+08	6.84825e+08	6.40939e+08	6.97977e+08	6.7869e+08	15	20	16	13	19	19	13	13	High	High	High
FALSE	High	Master Protein	O60930	Ribonuclease H1 OS=Homo sapiens OX=9606 GN=RNASEH1 PE=1 SV=2	0	25.478	22	4	17	4	286	32	9.16	50.78	4	0	0.486	0.033466	0.311707	81.57	60.8	139.2	57.7	88.4	46.1	62.1	166.2	97.8	112.8	169	2.25081e+06	3.45081e+06	1.79769e+06	2.42516e+06	6.4862e+06	3.81959e+06	4.4019e+06	6.59621e+06	2	4	3	3	4	3	2	3	High	High	High
FALSE	High	Master Protein	P62861	Ubiquitin-like FUBI-ribosomal protein eS30 fusion protein OS=Homo sapiens OX=9606 GN=FAU PE=1 SV=2	0.001	7.682	8	2	27	2	133	14.4	10.17	59.91	2	0	0.66	0.0334879	0.311707	125.79	78.1	121.9	23.5	81.6	113.9	57.4	232.8	96.3	118.6	75.9	2.1567e+07	7.48124e+07	1.04467e+08	5.26827e+07	2.13502e+08	8.83388e+07	1.08734e+08	6.96101e+07	2	2	2	2	2	2	2	2	High	High	High
FALSE	High	Master Protein	Q5TC12	ATP synthase mitochondrial F1 complex assembly factor 1 OS=Homo sapiens OX=9606 GN=ATPAF1 PE=1 SV=1	0	41.299	31	10	27	10	328	36.4	7.96	75.82	10	0	1.767	0.0335919	0.312316	91.67	124.2	75.8	75	51.4	214.7	167.6	96.6	111.2	35.1	48.5	5.72007e+06	3.91547e+06	1.63705e+07	1.27789e+07	7.36597e+06	8.48042e+06	2.67304e+06	3.6958e+06	2	5	7	8	9	8	6	6	High	Peak Found	High
FALSE	High	None	Q16842	CMP-N-acetylneuraminate-beta-galactosamide-alpha-2,3-sialyltransferase 2 OS=Homo sapiens OX=9606 GN=ST3GAL2 PE=1 SV=1	0.008	4.447	3	1	2	1	350	40.1	8.35	5.4	1	0	0.319	0.0336557	0.312421	82.49	83.7	116.3	31.3	102.1		98.8	110.5		137.3	320	214598	698796		676064	756478		940228	2.19071e+06	1	1		1	1		1	1	Peak Found	Peak Found	n/a
FALSE	High	Master Protein	Q8NI08	Nuclear receptor coactivator 7 OS=Homo sapiens OX=9606 GN=NCOA7 PE=1 SV=2	0	8.959	5	3	4	3	942	106.1	5.59	7.48	3	0	3.312	0.0337256	0.312421	137.9	151.3	48.7	10.4	212	61.9	172.1	6.8	171.4	3.1	162.3	58797.9	1.20137e+06	350840	975222	38461.5	971176	17383	919422	1	2	1	1	1	2	1	2	Peak Found	High	High
FALSE	High	Master Protein	P10321	HLA class I histocompatibility antigen, C alpha chain OS=Homo sapiens OX=9606 GN=HLA-C PE=1 SV=3	0	66.049	40	11	116	6	366	40.6	6.04	321.48	11	5	1.585	0.0337322	0.312421	93.21	118.3	81.7	113.8	75.5	123.1	100.9	52.1	40.4	105.1	189.2	4.47365e+07	2.96649e+07	4.83905e+07	3.96678e+07	2.04829e+07	1.58973e+07	4.13122e+07	7.43816e+07	8	9	9	10	6	8	9	10	High	High	High
FALSE	High	Master Protein	Q92599	Septin-8 OS=Homo sapiens OX=9606 GN=SEPTIN8 PE=1 SV=4	0	194.127	61	27	334	23	483	55.7	6.28	995.82	27	4	1.494	0.0337576	0.312421	83.84	121	79	97.6	138.4	106.7	129.7	80	101.3	72.6	73.7	1.18468e+08	1.68078e+08	1.29535e+08	1.57488e+08	9.70742e+07	1.22966e+08	8.81828e+07	8.94887e+07	18	22	19	16	22	20	17	15	High	High	High
FALSE	High	Master Protein	Q16656	Nuclear respiratory factor 1 OS=Homo sapiens OX=9606 GN=NRF1 PE=1 SV=1	0	25.258	18	5	19	5	503	53.5	5.05	51.42	5	0	0.498	0.0338305	0.312701	88.48	81.2	118.8	51.2	101.2	52.1	131.6	76.9	209.1	31.3	146.6	2.17048e+06	4.29157e+06	2.21016e+06	5.58144e+06	3.26278e+06	8.87129e+06	1.32859e+06	6.21681e+06	2	2	3	3	2	2	1	2	High	High	High
FALSE	High	Master Protein	P08069	Insulin-like growth factor 1 receptor OS=Homo sapiens OX=9606 GN=IGF1R PE=1 SV=1	0	134.149	28	30	105	26	1367	154.7	5.8	261.02	30	5	0.599	0.033865	0.312701	90.42	75.2	124.8	77.8	37.5	97	77.3	157	92.8	151.1	109.6	1.81278e+07	8.73063e+06	2.26075e+07	1.80143e+07	3.65825e+07	2.1619e+07	3.52227e+07	2.55431e+07	18	16	21	17	23	20	25	20	High	High	High
FALSE	High	Master Protein	P05091	Aldehyde dehydrogenase, mitochondrial OS=Homo sapiens OX=9606 GN=ALDH2 PE=1 SV=2	0	294.932	76	39	732	37	517	56.3	7.05	2079.81	39	2	1.426	0.0340449	0.314004	86.47	121	79	72.1	125.3	116.3	148.3	55.2	72.6	85.5	124.6	4.61141e+08	8.0117e+08	7.43684e+08	9.47859e+08	3.52844e+08	4.64242e+08	5.46709e+08	7.9639e+08	34	41	35	37	40	40	34	35	High	High	High
FALSE	High	Master Protein	Q9P0J7	E3 ubiquitin-protein ligase KCMF1 OS=Homo sapiens OX=9606 GN=KCMF1 PE=1 SV=2	0	68.944	31	7	43	7	381	41.9	5.66	150.71	7	0	1.796	0.0341693	0.314114	96.64	124.6	75.4	121.5	161.7	118.3	102.4	65.2	125.2	25.1	80.7	7.05849e+06	9.394e+06	6.87076e+06	5.94822e+06	3.78767e+06	7.27541e+06	1.45777e+06	4.68728e+06	3	9	5	6	5	8	3	8	High	High	High
FALSE	High	Master Protein	Q12974	Protein tyrosine phosphatase type IVA 2 OS=Homo sapiens OX=9606 GN=PTP4A2 PE=1 SV=1	0	40.337	51	7	49	3	167	19.1	8.37	99.55	7	0	0.48	0.0342494	0.314457	76.56	59.1	140.9	207.3	63.3	17.6	32.2	84.3	137.4	48.1	209.8	4.80701e+06	1.46797e+06	407734	746782	1.95439e+06	3.18544e+06	1.11628e+06	4.86598e+06	2	2	1	2	2	2	1	1	High	High	Peak Found
FALSE	High	Master Protein	P78347	General transcription factor II-I OS=Homo sapiens OX=9606 GN=GTF2I PE=1 SV=2	0	284.736	56	48	431	48	998	112.3	6.39	1228.75	48	0	1.472	0.0342888	0.314463	101.22	125.1	74.9	113	85.9	147.9	134	83.6	61.3	109.1	65.1	1.40874e+08	1.0708e+08	1.84383e+08	1.67048e+08	1.04162e+08	7.63413e+07	1.3601e+08	8.11286e+07	42	43	39	43	36	41	35	34	High	High	High
FALSE	High	Master Protein	Q9BUK6	Protein misato homolog 1 OS=Homo sapiens OX=9606 GN=MSTO1 PE=1 SV=1	0	26.116	19	7	15	7	570	61.8	6.11	37.88	7	0	0.481	0.0345778	0.316706	95.87	61.9	138.1	15	167	30	86.1	107.1	119.8	33.4	241.5	456153	5.0702e+06	909610	2.61514e+06	3.25169e+06	3.63729e+06	1.01535e+06	7.33034e+06	1	3	2	4	2	3	1	2	High	High	Peak Found
FALSE	High	Master Protein	Q9BSB4	Autophagy-related protein 101 OS=Homo sapiens OX=9606 GN=ATG101 PE=1 SV=1	0	15.236	28	4	7	4	218	25	6.15	21.09	4	0	2.234	0.0346329	0.316706	116.03	171.3	28.7	203.4	224.9	137.3	28.8	47.7	126.6	16.4	14.9	1.99032e+06	2.20058e+06	1.34339e+06	281741	466845	1.2386e+06	160865	146168	2	1	1	2	1	2	1	2	High	High	High
FALSE	High	Master Protein	Q9BV20	Methylthioribose-1-phosphate isomerase OS=Homo sapiens OX=9606 GN=MRI1 PE=1 SV=1	0	88.295	63	14	86	14	369	39.1	6.3	265.77	14	0	1.626	0.0346507	0.316706	78.03	121.3	78.7	116.1	122.3	127.8	88	128.7	89.6	66.6	61	2.78907e+07	2.93845e+07	3.06975e+07	2.11326e+07	3.09159e+07	2.15237e+07	1.59959e+07	1.46609e+07	11	11	13	11	12	11	10	10	High	High	High
FALSE	High	Master Protein	Q8N1T3	Unconventional myosin-Ih OS=Homo sapiens OX=9606 GN=MYO1H PE=1 SV=2	0.009	4.224	1	2	6	1	1032	119	9.09	10.59	2	0	0.272	0.0348173	0.31787	30.66	42.7	157.3		20.6	24.8	482.8	84.3	91.4		96.1		56519.9	68209.6	1.32651e+06	231542	251152		264092		1	1	1	1	1		1	n/a	Peak Found	Peak Found
FALSE	High	Master Protein	Q9BV19	Uncharacterized protein C1orf50 OS=Homo sapiens OX=9606 GN=C1orf50 PE=1 SV=2	0	25.199	44	5	18	5	199	21.9	5.88	58.74	5	0	0.473	0.0350063	0.318877	80.97	99.4	100.6	135.6	226.3	35.5	91.9	113.1	148		49.5	2.11931e+06	3.53685e+06	554908	1.43697e+06	1.76727e+06	2.31268e+06		774243	2	3	1	3	1	1		1	High	High	High
FALSE	High	Master Protein	P10644	cAMP-dependent protein kinase type I-alpha regulatory subunit OS=Homo sapiens OX=9606 GN=PRKAR1A PE=1 SV=1	0	70.701	47	14	64	13	381	43	5.35	193.22	14	1	1.737	0.0351501	0.319827	82.6	116.4	83.6	69.2	171.8	92.3	158.2	90.6	90.1	44.2	83.5	1.09341e+07	2.71415e+07	1.45835e+07	2.4982e+07	1.43091e+07	1.42361e+07	6.97684e+06	1.3189e+07	9	12	7	11	7	8	8	9	High	High	High
TRUE	High	Master Protein	P11474	Steroid hormone receptor ERR1 OS=Homo sapiens OX=9606 GN=ESRRA PE=1 SV=3	0	14.96	15	3	4	3	423	45.5	6.38	15.47	3	0	0.28	0.0354127	0.321651	94.94	54.5	145.5	38.9	78	20.9	63.3	187.6	290.9	26.7	93.6	253769	508897	136623	412975	1.22382e+06	1.89703e+06	174227	610167	1	2	1	1	2	2	1	1	Peak Found	Peak Found	Peak Found
FALSE	High	Master Protein	Q6ZVM7	TOM1-like protein 2 OS=Homo sapiens OX=9606 GN=TOM1L2 PE=1 SV=1	0	52.598	31	10	41	10	507	55.5	4.79	134.69	10	0	0.505	0.03543	0.321651	87.61	81.9	118.1	109.9	73.2	60.3	80.3	167.8	159.2	76.8	72.5	7.17839e+06	4.78192e+06	3.9389e+06	5.24504e+06	1.09587e+07	1.03949e+07	5.0138e+06	4.73415e+06	7	5	5	4	6	6	3	3	High	High	High
FALSE	High	Master Protein	Q9Y4Z0	U6 snRNA-associated Sm-like protein LSm4 OS=Homo sapiens OX=9606 GN=LSM4 PE=1 SV=1	0	66.696	46	6	81	6	139	15.3	9.99	205.2	6	0	0.666	0.035555	0.322063	87.55	99	101	129.3	111	85.1	45.8	161.9	98.5	99.7	68.8	9.88226e+07	8.47984e+07	6.49911e+07	3.50066e+07	1.23696e+08	7.52374e+07	7.61789e+07	5.25327e+07	9	11	10	9	12	11	9	7	High	High	High
FALSE	High	Master Protein	P42224	Signal transducer and activator of transcription 1-alpha/beta OS=Homo sapiens OX=9606 GN=STAT1 PE=1 SV=2	0	379.819	75	52	701	52	750	87.3	6.05	2066.44	52	0	1.464	0.0356469	0.32211	99.37	118.4	81.6	126	90	137.5	115.9	100.4	77.8	63.4	89	3.7532e+08	2.68114e+08	4.09492e+08	3.45375e+08	2.99072e+08	2.31823e+08	1.88757e+08	2.65147e+08	48	47	37	48	42	45	35	38	High	High	High
FALSE	High	Master Protein	Q969S3	Cytoplasmic 60S subunit biogenesis factor ZNF622 OS=Homo sapiens OX=9606 GN=ZNF622 PE=1 SV=1	0	85.327	34	13	39	13	477	54.2	6.15	126.38	13	0	0.495	0.0356579	0.32211	103.19	68.8	131.2	20.9	76.1	44.6	118.7	177.2	234.8	69.7	58.1	1.36867e+06	4.99331e+06	2.9236e+06	7.785e+06	1.16199e+07	1.53966e+07	4.57126e+06	3.80847e+06	3	6	4	5	5	10	4	4	High	High	High
FALSE	High	Master Protein	P53602	Diphosphomevalonate decarboxylase OS=Homo sapiens OX=9606 GN=MVD PE=1 SV=1	0	29.575	32	7	20	7	400	43.4	7.23	57.63	7	0	1.741	0.0357131	0.32211	96.38	125.1	74.9	25.1	21.9	30.4	375.6	18.1	302.7	11.1	15.1	1.04582e+07	9.1107e+06	1.26505e+07	1.56389e+08	7.54721e+06	1.26028e+08	4.63779e+06	6.29308e+06	4	5	4	4	4	5	3	4	High	High	High
FALSE	High	Master Protein	P49327	Fatty acid synthase OS=Homo sapiens OX=9606 GN=FASN PE=1 SV=3	0	1318.63	72	145	2380	145	2511	273.3	6.44	7385.64	145	0	1.421	0.0360998	0.325062	94.08	120.4	79.6	127.4	55.8	188	110.7	91.8	67.3	100.6	58.4	1.90947e+09	8.3634e+08	2.81725e+09	1.6591e+09	1.37519e+09	1.008e+09	1.50711e+09	8.75294e+08	140	131	130	132	139	138	122	123	High	High	High
FALSE	High	Master Protein	Q92522	Histone H1.10 OS=Homo sapiens OX=9606 GN=H1-10 PE=1 SV=1	0	44.52	32	8	97	8	213	22.5	10.76	267.11	8	0	0.678	0.0361269	0.325062	72.07	92.5	107.5	82.8	75.8	132.2	96.7	118.8	92.8	116.7	84.2	7.0305e+07	6.43846e+07	1.12326e+08	8.21668e+07	1.00906e+08	7.8834e+07	9.91088e+07	7.15596e+07	7	7	8	8	8	7	7	7	High	High	High
FALSE	High	Master Protein	Q13137	Calcium-binding and coiled-coil domain-containing protein 2 OS=Homo sapiens OX=9606 GN=CALCOCO2 PE=1 SV=1	0	24.204	18	7	10	7	446	52.2	5.02	30.51	7	0	2.153	0.0363831	0.327003	77.71	128.8	71.2	4.8	289	42.1	160.5	26.4	175.4	23.7	78.2	161429	9.81853e+06	1.42973e+06	5.45352e+06	896717	5.95713e+06	804123	2.65676e+06	1	5	2	5	2	4	1	3	High	High	High
FALSE	High	Master Protein	Q8N9N5	Protein BANP OS=Homo sapiens OX=9606 GN=BANP PE=1 SV=3	0	16.855	11	5	9	5	519	56.5	5.49	21.55	5	0	0.486	0.036626	0.328094	42.51	90.6	109.4	28.5	160		164		336.6		110.9	408068	2.29127e+06		2.34935e+06		4.82055e+06		1.58875e+06	1	2		2		2		2	High	Peak Found	Peak Found
FALSE	High	Master Protein	Q92625	Ankyrin repeat and SAM domain-containing protein 1A OS=Homo sapiens OX=9606 GN=ANKS1A PE=1 SV=4	0	92.516	22	16	77	16	1134	123	6.38	218.13	16	0	1.723	0.0367446	0.328793	85.48	120	80	147.2	100.6	95.4	148	102.7	92.7	42.6	70.9	2.11713e+07	1.4468e+07	1.37272e+07	2.12941e+07	1.47817e+07	1.3333e+07	6.12315e+06	1.01938e+07	11	9	11	10	9	11	11	10	High	High	High
FALSE	High	Master Protein	Q86X95	Corepressor interacting with RBPJ 1 OS=Homo sapiens OX=9606 GN=CIR1 PE=1 SV=1	0	7.976	3	2	6	2	450	52.3	9.86	12.79	2	0	0.276	0.0368933	0.32976	108.59	75.2	124.8	71.5	37.9	7.9	78	69.5	448.9	86.4		226732	120152	24999.8	247260	220383	1.4232e+06	273794		1	1	1	1	1	1	1		High	Peak Found	Peak Found
FALSE	High	Master Protein	Q8NEY8	Periphilin-1 OS=Homo sapiens OX=9606 GN=PPHLN1 PE=1 SV=2	0	20.501	12	5	21	5	458	52.7	9.11	46.98	5	0	1.976	0.0369949	0.330303	100.46	128.5	71.5	74	190.1	129.4	120.4	66.7	58.1	89	72.3	2.41961e+06	6.21506e+06	4.23112e+06	3.93843e+06	2.18133e+06	1.89987e+06	2.9119e+06	2.36408e+06	3	3	4	4	4	4	4	3	High	High	High
FALSE	High	Master Protein	O95867	Lymphocyte antigen 6 complex locus protein G6c OS=Homo sapiens OX=9606 GN=LY6G6C PE=1 SV=1	0.004	5.13	13	1	3	1	125	13.8	8.15	9.16	1	0	2.68	0.0374276	0.333798	90.81	145.7	54.3	317.7	129.8			143.1	136.6	30.7	42	1.80675e+06	738307			813758	776816	174398	239092	1	1			1	1	1	1	High	High	n/a
FALSE	High	Master Protein	P62341	Thioredoxin reductase-like selenoprotein T OS=Homo sapiens OX=9606 GN=SELENOT PE=1 SV=2	0	40	32	5	39	5	195	22.3	8.6	87.31	5	0	0.541	0.037745	0.335968	114.85	101.8	98.2	89.2	188.2	32.3	73.8	116.2	219.1	52.7	28.6	1.20503e+07	2.54202e+07	4.357e+06	9.96255e+06	1.56931e+07	2.95886e+07	7.11222e+06	3.86808e+06	6	7	5	7	5	6	4	3	High	High	High
FALSE	High	Master Protein	Q9NYP7	Elongation of very long chain fatty acids protein 5 OS=Homo sapiens OX=9606 GN=ELOVL5 PE=1 SV=1	0	11.192	10	3	15	3	299	35.3	9.42	40.28	3	0	2.022	0.0377813	0.335968	134.5	129	71	150.6	16.8	292.9	69.7	95.9	17.2	123.8	33.1	5.19287e+06	577992	1.01001e+07	2.40312e+06	3.30883e+06	594272	4.27082e+06	1.14116e+06	2	2	3	2	2	2	3	2	High	Peak Found	High
FALSE	High	Master Protein	O95274	Ly6/PLAUR domain-containing protein 3 OS=Homo sapiens OX=9606 GN=LYPD3 PE=1 SV=2	0	30.049	22	5	40	5	346	35.9	7.75	112.69	5	0	0.505	0.0378624	0.335968	82.09	61.4	138.6	82.4	19.7	89.2	35	286.4	92.3	158.8	36.2	6.54432e+06	1.56815e+06	7.08405e+06	2.7802e+06	2.27498e+07	7.33263e+06	1.26185e+07	2.87265e+06	5	1	5	3	5	3	4	2	High	High	High
FALSE	High	Master Protein	Q53FV1	ORM1-like protein 2 OS=Homo sapiens OX=9606 GN=ORMDL2 PE=1 SV=2	0	39.723	47	5	35	3	153	17.4	9.64	108.97	5	2	0.596	0.0380966	0.336682	74.26	74.3	125.7	71	147.6	57.7	61.7	120.1	163.7	73.7	104.4	2.27592e+07	4.73552e+07	1.85192e+07	1.98006e+07	3.85148e+07	5.25241e+07	2.36513e+07	3.34844e+07	2	5	4	5	5	5	3	4	High	Peak Found	Peak Found
FALSE	High	Master Protein	Q99941	Cyclic AMP-dependent transcription factor ATF-6 beta OS=Homo sapiens OX=9606 GN=ATF6B PE=1 SV=2	0.001	7.642	3	2	3	2	703	76.7	6.27	8.09	2	0	3.372	0.0381263	0.336682	141.77	154.6	45.4	171.7	3.7	90.3	351.1	53.2	5.3	99.6	25.1	905518	19390	476078	1.85165e+06	280748	27773.6	525300	132112	1	1	1	1	1	1	1	1	High	Peak Found	High
FALSE	High	Master Protein	Q9H4H8	Protein FAM83D OS=Homo sapiens OX=9606 GN=FAM83D PE=1 SV=3	0	65.453	26	14	79	14	585	64.4	6.54	215.44	14	0	0.6	0.0381964	0.336682	118.95	75.2	124.8	69.3	98.1	85.4	52.1	169.9	130.5	124.8	69.9	1.92519e+07	2.72581e+07	2.37395e+07	1.44894e+07	4.72013e+07	3.62484e+07	3.46661e+07	1.94192e+07	8	8	9	8	12	12	10	11	High	High	High
FALSE	High	Master Protein	Q8NEC7	Glutathione S-transferase C-terminal domain-containing protein OS=Homo sapiens OX=9606 GN=GSTCD PE=1 SV=2	0.008	4.312	2	1	4	1	633	71	7.78	12.11	1	0	3.128	0.0382083	0.336682	37.05	151.5	48.5	430.2		262.3		107.4				514833		313923		128530				1		1		1				High	n/a	High
FALSE	High	Master Protein	P78364	Polyhomeotic-like protein 1 OS=Homo sapiens OX=9606 GN=PHC1 PE=1 SV=3	0	52.919	20	10	27	10	1004	105.5	9.03	120.7	10	0	1.827	0.0382651	0.336816	76	137.8	62.2	160.6	117.8	73.2	201.9	72.6	49	56.7	68.2	9.99747e+06	7.33367e+06	4.55564e+06	1.25641e+07	4.51714e+06	3.04962e+06	3.52592e+06	4.24155e+06	5	6	5	8	5	4	4	5	High	High	High
FALSE	High	Master Protein	Q13151	Heterogeneous nuclear ribonucleoprotein A0 OS=Homo sapiens OX=9606 GN=HNRNPA0 PE=1 SV=1	0	200.873	60	19	501	18	305	30.8	9.29	1611.39	19	0	0.73	0.0384607	0.337969	94.91	94.6	105.4	98	43.5	114.1	94.1	135.7	104.4	109.6	100.6	5.95557e+08	2.64078e+08	6.93333e+08	5.7144e+08	8.24133e+08	6.34195e+08	6.65936e+08	6.11396e+08	15	16	13	15	18	16	12	16	High	High	High
FALSE	High	Master Protein	P51531	Probable global transcription activator SNF2L2 OS=Homo sapiens OX=9606 GN=SMARCA2 PE=1 SV=2	0	392.355	42	58	548	36	1590	181.2	7.2	1455.81	58	27	0.677	0.0386654	0.3385	96.5	84	116	97.5	57	119.6	63.8	153.9	80.6	147.3	80.3	1.52936e+08	8.93775e+07	1.87543e+08	9.99804e+07	2.41387e+08	1.26326e+08	2.3103e+08	1.25903e+08	50	51	57	49	61	49	58	51	High	High	High
FALSE	High	Master Protein	Q9NZ08	Endoplasmic reticulum aminopeptidase 1 OS=Homo sapiens OX=9606 GN=ERAP1 PE=1 SV=3	0	298.202	55	43	555	43	941	107.2	6.46	1395.52	43	0	1.456	0.0387367	0.338758	102.69	107.8	92.2	118.1	53.2	186.3	74.5	118	49.5	145.9	54.5	2.62991e+08	1.18552e+08	4.14706e+08	1.65828e+08	2.62654e+08	1.10302e+08	3.24778e+08	1.21304e+08	46	41	45	40	44	41	43	42	High	High	High
FALSE	High	Master Protein	O75487	Glypican-4 OS=Homo sapiens OX=9606 GN=GPC4 PE=1 SV=4	0	165.966	45	21	136	21	556	62.4	6.68	414.74	21	0	0.674	0.0392572	0.34257	75.84	79.1	120.9	73.5	131.1	76.6	72.1	114.1	123.9	115.1	93.6	2.81003e+07	5.01509e+07	2.9294e+07	2.75649e+07	4.36337e+07	4.73865e+07	4.40041e+07	3.58121e+07	15	19	15	18	19	22	18	19	High	High	High
FALSE	High	Master Protein	O14618	Copper chaperone for superoxide dismutase OS=Homo sapiens OX=9606 GN=CCS PE=1 SV=1	0	35.55	35	8	43	8	274	29	5.58	117.16	8	0	1.535	0.0393963	0.343414	130.76	173.3	26.7	400.4	94.1	35.1	176.1	28.2	40.4	11.9	13.9	2.31214e+08	5.43321e+07	2.02876e+07	1.01705e+08	1.62628e+07	2.33214e+07	6.85626e+06	8.04189e+06	6	7	5	7	7	6	5	4	High	High	High
FALSE	High	Master Protein	Q9Y3Q3	Transmembrane emp24 domain-containing protein 3 OS=Homo sapiens OX=9606 GN=TMED3 PE=1 SV=1	0	43.929	44	7	82	7	217	24.8	5.6	187.97	7	0	0.595	0.039513	0.343434	92.6	70.4	129.6	25.7	45.9	106	111.1	100.7	153.9	130.5	126.2	4.97072e+06	8.8625e+06	2.04708e+07	2.14573e+07	1.94491e+07	2.97317e+07	2.52142e+07	2.43858e+07	4	5	6	6	6	4	6	5	High	High	High
FALSE	High	Master Protein	P00491	Purine nucleoside phosphorylase OS=Homo sapiens OX=9606 GN=PNP PE=1 SV=2	0	260.387	86	24	431	24	289	32.1	6.95	1355.87	24	0	1.441	0.0396791	0.343434	97.88	120.3	79.7	144.1	61.2	145.7	90.3	157.4	85.5	66.8	49	3.21083e+08	1.3631e+08	3.24629e+08	2.01099e+08	3.50615e+08	1.90393e+08	1.4891e+08	1.09157e+08	27	27	27	27	25	28	24	24	High	High	High
FALSE	High	Master Protein	Q9Y6X4	Soluble lamin-associated protein of 75 kDa OS=Homo sapiens OX=9606 GN=FAM169A PE=1 SV=2	0	355.155	62	36	339	36	670	74.9	4.6	1109.69	36	0	1.414	0.0398406	0.343434	101.92	110.2	89.8	113.1	115.2	90.2	126	66	84.8	102.5	102.3	1.80943e+08	1.84396e+08	1.4435e+08	2.0162e+08	1.0557e+08	1.35627e+08	1.64104e+08	1.63642e+08	28	34	30	35	29	35	27	32	High	High	High
FALSE	High	None	P24468	COUP transcription factor 2 OS=Homo sapiens OX=9606 GN=NR2F2 PE=1 SV=1	0.008	4.442	4	2	16	2	414	45.5	8.28	27.19	2	0	1.745	0.0400439	0.343582	104.64	132.9	67.1	247.7	100.7	131.6	60	26.3	33.9	100.5	99.4	1.97892e+07	8.04261e+06	1.0512e+07	4.79339e+06	2.10115e+06	2.70832e+06	8.02638e+06	7.94178e+06	2	2	2	2	1	2	1	2	High	High	High
FALSE	High	Master Protein	Q9NS69	Mitochondrial import receptor subunit TOM22 homolog OS=Homo sapiens OX=9606 GN=TOMM22 PE=1 SV=3	0	109.63	63	7	132	7	142	15.5	4.34	474.61	7	0	0.676	0.0400521	0.343582	99.38	75.4	124.6	71.6	93.1	80.7	62.9	114	92.4	146.6	138.6	5.71337e+07	7.42625e+07	6.4381e+07	5.01778e+07	9.09527e+07	7.36982e+07	1.16891e+08	1.10583e+08	8	10	9	9	11	10	9	6	High	High	High
FALSE	High	Master Protein	Q5ZPR3	CD276 antigen OS=Homo sapiens OX=9606 GN=CD276 PE=1 SV=1	0	42.436	18	5	60	5	534	57.2	4.91	197.66	5	0	0.619	0.0406448	0.347692	77.67	79.3	120.7	68.3	107.8	52.6	94.4	109.1	141.4	137.1	89.2	1.46113e+07	2.305e+07	1.12497e+07	2.01917e+07	2.33388e+07	3.02447e+07	2.93135e+07	1.9068e+07	4	3	5	3	5	4	4	3	High	High	High
FALSE	High	Master Protein	Q13825	Methylglutaconyl-CoA hydratase, mitochondrial OS=Homo sapiens OX=9606 GN=AUH PE=1 SV=1	0	32.581	23	8	32	8	339	35.6	9.48	84.14	8	0	1.715	0.0407312	0.347934	96.63	114.2	85.8	45.7	557.9	49.1	18.8	47.5	30.1	42.2	8.7	1.06508e+07	1.30008e+08	1.14355e+07	4.3922e+06	1.10573e+07	7.00857e+06	9.82726e+06	2.03208e+06	6	7	6	6	7	7	6	4	High	High	High
FALSE	High	Master Protein	P28799	Progranulin OS=Homo sapiens OX=9606 GN=GRN PE=1 SV=2	0	42.198	20	8	20	8	593	63.5	6.83	47.74	8	0	0.492	0.0408189	0.348316	84.78	52.5	147.5	84.3	45.2	119.3	17.7	222.1	137.6	173.7		1.84671e+06	990859	2.61196e+06	387818	4.86387e+06	3.01442e+06	3.80467e+06		2	3	2	1	6	4	2		High	High	High
FALSE	High	Master Protein	Q15257	Serine/threonine-protein phosphatase 2A activator OS=Homo sapiens OX=9606 GN=PTPA PE=1 SV=3	0	104.306	64	16	120	16	358	40.6	5.94	371.5	16	0	1.535	0.0409434	0.348567	80.78	127.8	72.2	130.6	83	135.5	137.5	61.7	60.1	91.4	100.1	8.12751e+07	5.16817e+07	8.43604e+07	8.56002e+07	3.84235e+07	3.74397e+07	5.68701e+07	6.233e+07	12	10	13	9	11	10	9	9	High	High	High
FALSE	High	Master Protein	Q9Y570	Protein phosphatase methylesterase 1 OS=Homo sapiens OX=9606 GN=PPME1 PE=1 SV=3	0	142.817	53	20	149	20	386	42.3	5.97	427.87	20	0	1.536	0.0409451	0.348567	94.54	115.4	84.6	61.7	158.1	121.2	117.1	94.6	72.6	83.9	90.9	3.89227e+07	9.9805e+07	7.65067e+07	7.38973e+07	5.97009e+07	4.58332e+07	5.29415e+07	5.73801e+07	11	21	18	20	19	18	16	17	High	High	High
FALSE	High	Master Protein	P08962	CD63 antigen OS=Homo sapiens OX=9606 GN=CD63 PE=1 SV=2	0	17.582	8	3	47	3	238	25.6	7.81	91.27	3	0	0.558	0.0409775	0.348567	70.39	74.6	125.4	55.4	46.3	97.2	91.1	65.9	86	165.5	192.6	9.1047e+06	7.61765e+06	1.5981e+07	1.49792e+07	1.08382e+07	1.4141e+07	2.72177e+07	3.16654e+07	3	4	3	3	4	4	3	4	High	High	High
FALSE	High	Master Protein	Q99456	Keratin, type I cytoskeletal 12 OS=Homo sapiens OX=9606 GN=KRT12 PE=1 SV=1	0.001	7.348	4	3	88	1	494	53.5	4.78	160.67	3	0	2.188	0.041162	0.349769	135.33	118.6	81.4	67		75.8	193.5	12.5	171.7	15.8	263.7	1.84003e+06		2.0811e+06	5.31191e+06	343172	4.71412e+06	433121	7.23842e+06	1		1	1	1	1	1	1	Peak Found	n/a	Peak Found
FALSE	High	Master Protein	Q9NQG1	Protein MANBAL OS=Homo sapiens OX=9606 GN=MANBAL PE=1 SV=1	0	10.332	24	2	16	2	85	9.5	9.16	39.71	2	0	0.54	0.0415225	0.352463	146.11	36.4	163.6	41.3	36.7	97.8	10.7	195.9	254.7	155.7	7.2	4.10523e+06	3.64292e+06	9.72082e+06	1.06512e+06	1.94631e+07	2.53073e+07	1.54709e+07	720152	2	2	2	2	2	2	2	2	High	Peak Found	High
FALSE	High	None	B6SEH8	Endogenous retrovirus group V member 1 Env polyprotein OS=Homo sapiens OX=9606 GN=ERVV-1 PE=2 SV=1	0.003	5.289	5	2	5	2	477	52.5	8.41	11.27	2	0	0.32	0.0417616	0.354121	105.16	62.7	137.3	16	44.4	48.6	59.2	61.7	367.8	34.4	167.7	209998	581652	636523	775389	808086	4.81347e+06	450441	2.19506e+06	1	1	1	1	1	1	1	1	Peak Found	Peak Found	Peak Found
FALSE	High	Master Protein	P13646	Keratin, type I cytoskeletal 13 OS=Homo sapiens OX=9606 GN=KRT13 PE=1 SV=4	0	78.64	19	11	736	2	458	49.6	4.96	1937.75	11	0	1.419	0.0419698	0.354745	78	128.6	71.4	76.5	129.6	157.4	93.4	54	53.8	166.2	69.2	1.11994e+08	1.89767e+08	2.3051e+08	1.36768e+08	7.91364e+07	7.87382e+07	2.43319e+08	1.01309e+08	1	1	1	2	1	1	2	2	High	High	High
FALSE	High	Master Protein	O14939	Phospholipase D2 OS=Homo sapiens OX=9606 GN=PLD2 PE=1 SV=2	0	8.482	3	2	3	2	933	105.9	7.64	8.75	2	0	2.589	0.0420543	0.354745	63.43	144.3	55.7	190.6		370.4		58.3		180.7		718662		1.39632e+06		219761		681220		1		1		1		1		Peak Found	n/a	High
FALSE	High	Master Protein	P16333	Cytoplasmic protein NCK1 OS=Homo sapiens OX=9606 GN=NCK1 PE=1 SV=1	0	33.776	28	9	32	7	377	42.8	6.47	68.07	9	0	1.76	0.0421792	0.355429	67.02	117.2	82.8	76	223.3	94.9	107.6	47.5	92.3	55.3	103.1	5.31604e+06	1.56221e+07	6.64294e+06	7.52501e+06	3.32549e+06	6.45688e+06	3.86871e+06	7.21576e+06	4	6	4	5	4	6	4	6	High	High	High
FALSE	High	Master Protein	Q8TCF1	AN1-type zinc finger protein 1 OS=Homo sapiens OX=9606 GN=ZFAND1 PE=1 SV=1	0	19.275	13	4	17	4	268	30.8	7.39	43.48	4	0	0.487	0.0422891	0.355984	72.41	80.1	119.9	111.4	46.8	99.1	35.3	226.9	57.5	180.5	42.6	2.62527e+06	1.10319e+06	2.33714e+06	833110	5.34852e+06	1.35497e+06	4.25494e+06	1.00322e+06	1	2	2	1	2	2	2	1	High	Peak Found	High
FALSE	High	Master Protein	Q9Y3D6	Mitochondrial fission 1 protein OS=Homo sapiens OX=9606 GN=FIS1 PE=1 SV=2	0	39.514	51	8	34	8	152	16.9	8.79	104.16	8	0	0.601	0.0423552	0.356171	94.65	84.6	115.4	95.2	146.2	47.8	68.5	148.6	123.9	71.9	97.9	2.27226e+07	3.49214e+07	1.14124e+07	1.63655e+07	3.54828e+07	2.9595e+07	1.71671e+07	2.33776e+07	6	6	7	5	6	5	7	5	High	High	High
FALSE	High	Master Protein	Q9H0T7	Ras-related protein Rab-17 OS=Homo sapiens OX=9606 GN=RAB17 PE=1 SV=2	0	45.369	57	9	37	9	212	23.5	7.84	116.21	9	0	0.536	0.0424249	0.356387	75.02	57.1	142.9	33.4	111.9	68.8	47.7	128.9	162.4	159.7	87.3	2.51536e+06	8.42959e+06	5.18145e+06	3.59417e+06	9.71587e+06	1.22351e+07	1.20313e+07	6.58078e+06	4	7	6	6	7	8	7	4	High	High	High
FALSE	High	Master Protein	O14841	5-oxoprolinase OS=Homo sapiens OX=9606 GN=OPLAH PE=1 SV=3	0	119.845	31	28	112	28	1288	137.4	6.58	313.69	28	0	1.626	0.0424802	0.356481	93.8	123.3	76.7	153.4	68.8	117.3	124.3	121.3	73.4	77	64.5	4.70331e+07	2.11017e+07	3.59397e+07	3.81072e+07	3.71728e+07	2.25027e+07	2.35876e+07	1.97711e+07	21	18	20	17	20	19	15	19	High	High	High
FALSE	High	Master Protein	Q96EK9	Protein KTI12 homolog OS=Homo sapiens OX=9606 GN=KTI12 PE=1 SV=1	0	64.529	61	14	39	14	354	38.6	6.95	118.45	14	0	1.68	0.0427105	0.357673	95.07	125.5	74.5	95.2	87.3	128.6	157.2	49.8	78.6	54.8	148.5	1.16598e+07	1.06987e+07	1.5758e+07	1.9252e+07	6.09782e+06	9.62666e+06	6.71436e+06	1.8187e+07	5	6	6	7	6	6	7	7	High	High	High
FALSE	High	Master Protein	O00750	Phosphatidylinositol 4-phosphate 3-kinase C2 domain-containing subunit beta OS=Homo sapiens OX=9606 GN=PIK3C2B PE=1 SV=2	0	177.704	33	40	184	40	1634	184.7	7.3	510.87	40	0	0.653	0.0431492	0.360231	84.43	84.1	115.9	136.8	41.7	121.5	50.2	169.9	96.5	120	63.4	5.94226e+07	1.81361e+07	5.27719e+07	2.18333e+07	7.38421e+07	4.19147e+07	5.21453e+07	2.75459e+07	27	28	28	26	33	30	29	24	High	High	High
FALSE	High	Master Protein	O95453	Poly(A)-specific ribonuclease PARN OS=Homo sapiens OX=9606 GN=PARN PE=1 SV=1	0	68.04	25	15	58	15	639	73.4	6.2	154.16	15	0	1.569	0.0435187	0.362437	106.59	125.5	74.5	52.5	200.5	119.2	126.9	104.4	69	77.3	50.2	1.00094e+07	3.82102e+07	2.27281e+07	2.41896e+07	1.98965e+07	1.31552e+07	1.47296e+07	9.57345e+06	10	10	11	10	10	9	10	9	High	High	High
FALSE	High	None	Q9BRP0	Transcription factor Ovo-like 2 OS=Homo sapiens OX=9606 GN=OVOL2 PE=1 SV=1	0	9.897	7	3	15	3	275	30.4	8.75	20.4	3	0	0.517	0.0435479	0.362437	56.12	66.2	133.8	64.9	80.4	77.7	45.7	147.7	153.5	139.6	90.4	3.89989e+06	4.82849e+06	4.66886e+06	2.74691e+06	8.87108e+06	9.21996e+06	8.38169e+06	5.42869e+06	2	3	2	3	2	3	3	3	High	High	High
FALSE	High	None	P0C7V7	Putative signal peptidase complex catalytic subunit SEC11B OS=Homo sapiens OX=9606 GN=SEC11B PE=5 SV=1	0.001	7.076	8	1	8	1	166	19.1	9.66	22.55	1	0	0.442	0.0439999	0.365469	147.58	61.3	138.7	44.1	298.9	0.2	2.2	141.8	306.8	2.7	3.4	3.31469e+06	2.24785e+07	11890.9	162565	1.06653e+07	2.30735e+07	205195	259144	1	1	1	1	1	1	1	1	High	High	Peak Found
FALSE	High	Master Protein	Q9BQI0	Allograft inflammatory factor 1-like OS=Homo sapiens OX=9606 GN=AIF1L PE=1 SV=1	0	60.625	59	9	49	9	150	17.1	7.2	129.74	9	0	0.556	0.0440025	0.365469	113.04	83.7	116.3	67.5	95	70.8	58.9	105.3	87.6	80.8	234.1	1.01199e+07	1.42303e+07	1.061e+07	8.81704e+06	1.57749e+07	1.31289e+07	1.21094e+07	3.5067e+07	8	10	9	9	9	9	6	8	High	High	High
FALSE	High	Master Protein	Q16513	Serine/threonine-protein kinase N2 OS=Homo sapiens OX=9606 GN=PKN2 PE=1 SV=1	0	114.671	36	28	119	27	984	112	6.3	321.44	28	1	1.607	0.044276	0.367364	72.64	127.8	72.2	145.6	66.8	189.1	104.9	101.1	58.9	82.8	50.7	4.56881e+07	2.09682e+07	5.93463e+07	3.29185e+07	3.17241e+07	1.84952e+07	2.59873e+07	1.59037e+07	17	20	18	21	18	20	18	18	High	High	High
FALSE	High	Master Protein	Q01650	Large neutral amino acids transporter small subunit 1 OS=Homo sapiens OX=9606 GN=SLC7A5 PE=1 SV=2	0	87.849	23	13	468	12	507	55	7.72	1373.83	13	1	0.737	0.0443862	0.367901	78.14	77.5	122.5	71.6	71.4	87.3	94.9	90.7	134.1	118.5	131.6	3.88594e+08	3.87706e+08	4.73914e+08	5.1524e+08	4.92274e+08	7.28065e+08	6.43482e+08	7.14279e+08	12	12	12	13	13	12	12	12	High	High	High
FALSE	High	Master Protein	Q9HAH7	Probable fibrosin-1 OS=Homo sapiens OX=9606 GN=FBRS PE=1 SV=3	0	12.628	7	2	4	2	460	48.4	9.95	12.42	2	0	1.985	0.0444356	0.367934	80.63	153.8	46.2		140.3		384.4	67.5	98.3	37.4	72.1		2.72793e+06		7.47554e+06	1.31331e+06	1.91194e+06	726780	1.40262e+06		2		2	1	2	1	2	n/a	Peak Found	n/a
FALSE	High	Master Protein	Q8N5Z0	Kynurenine/alpha-aminoadipate aminotransferase, mitochondrial OS=Homo sapiens OX=9606 GN=AADAT PE=1 SV=2	0	19.308	17	5	8	5	425	47.3	6.96	21.83	5	0	0.333	0.0447402	0.369773	75.42	76.8	123.2	77.9	113	73.1	30.1	279.5	105.4	121.1		580542	842315	545402	224252	2.08393e+06	785600	903365		3	1	2	2	3	1	1		High	High	High
FALSE	High	Master Protein	Q12802	A-kinase anchor protein 13 OS=Homo sapiens OX=9606 GN=AKAP13 PE=1 SV=2	0	55.507	8	15	31	15	2813	307.4	5.24	79.87	15	0	0.521	0.044749	0.369773	82.42	89	111	104.1	38.9	102.8	85.2	142.2	86.6	144.4	95.8	7.13897e+06	2.67136e+06	7.0524e+06	5.84594e+06	9.75781e+06	5.93977e+06	9.9074e+06	6.57305e+06	9	9	9	8	9	8	9	9	High	Peak Found	High
FALSE	High	Master Protein	Q15435	Protein phosphatase 1 regulatory subunit 7 OS=Homo sapiens OX=9606 GN=PPP1R7 PE=1 SV=1	0	196.778	76	29	172	29	360	41.5	4.91	550.6	29	0	1.469	0.0448459	0.370196	87.65	111.2	88.8	127.4	108.4	112.8	105.2	84.5	67	102.4	92.2	1.60919e+08	1.36983e+08	1.42439e+08	1.32943e+08	1.06774e+08	8.46823e+07	1.29337e+08	1.16493e+08	20	26	20	23	23	24	20	22	High	High	High
FALSE	High	Master Protein	Q96PD5	N-acetylmuramoyl-L-alanine amidase OS=Homo sapiens OX=9606 GN=PGLYRP2 PE=1 SV=1	0.001	7.242	5	2	4	2	576	62.2	7.55	11.7	2	0	2.022	0.0451745	0.370673	88.57	124.2	75.8	132.5	107.9	119.2	102.4	36.6	52	157.2	92.4	2.15143e+06	1.7529e+06	1.93575e+06	1.66231e+06	593910	844057	2.55239e+06	1.49995e+06	1	1	1	1	1	1	1	2	High	Peak Found	High
FALSE	High	Master Protein	P62140	Serine/threonine-protein phosphatase PP1-beta catalytic subunit OS=Homo sapiens OX=9606 GN=PPP1CB PE=1 SV=3	0	249.01	72	23	590	8	327	37.2	6.19	1766.29	23	0	0.682	0.0452395	0.370673	80.8	83.1	116.9	50.7	76	100.4	83.2	143.5	173.7	85.5	87	7.34433e+07	1.09974e+08	1.45422e+08	1.20391e+08	2.07723e+08	2.51488e+08	1.23817e+08	1.25944e+08	10	7	9	8	10	8	9	7	High	High	High
FALSE	High	None	Q5JSJ4	Integrator complex subunit 6-like OS=Homo sapiens OX=9606 GN=INTS6L PE=1 SV=1	0	14.32	5	4	7	4	861	96.6	8.73	15.6	4	0	1.946	0.0452809	0.370673	92.06	152.5	47.5	128.6	175	157.2	126.4	83.2	11.6	94.4	23.6	2.1203e+06	2.88426e+06	2.59118e+06	2.08289e+06	1.37134e+06	191101	1.55661e+06	389619	2	3	2	2	2	1	2	1	High	High	High
FALSE	High	Master Protein	O43314	Inositol hexakisphosphate and diphosphoinositol-pentakisphosphate kinase 2 OS=Homo sapiens OX=9606 GN=PPIP5K2 PE=1 SV=3	0	140.835	33	30	130	30	1243	140.3	8.22	348.44	30	0	1.511	0.045283	0.370673	102.51	141	59	61.5	199.4	59.6	268.8	45.3	85.7	32.1	47.5	4.74627e+07	1.53759e+08	4.59915e+07	2.07318e+08	3.49566e+07	6.6103e+07	2.47748e+07	3.66358e+07	20	22	17	20	20	18	16	17	High	High	High
FALSE	High	Master Protein	O94916	Nuclear factor of activated T-cells 5 OS=Homo sapiens OX=9606 GN=NFAT5 PE=1 SV=1	0	32.647	7	7	13	7	1531	165.7	5.24	39.66	7	0	0.497	0.0452981	0.370673	81.63	81	119	183.6	14.8	75.5	79.1	176.5	107.1	120.7	42.7	3.45746e+06	278939	1.42186e+06	1.48973e+06	3.32244e+06	2.0157e+06	2.27232e+06	803795	5	3	5	3	4	4	3	2	High	Peak Found	High
FALSE	High	None	Q9UPY6	Actin-binding protein WASF3 OS=Homo sapiens OX=9606 GN=WASF3 PE=1 SV=2	0.004	5.179	3	1	19	1	502	55.3	6.43	46.06	1	0	0.464	0.0453039	0.370673	128.58	103.1	96.9	89.1	5.3	128.7	48.2	328.5	14.9	161.9	23.4	2.11357e+06	125564	3.05371e+06	1.14282e+06	7.79109e+06	352478	3.8402e+06	556096	1	1	1	1	1	1	1	1	High	High	High
FALSE	High	Master Protein	P51571	Translocon-associated protein subunit delta OS=Homo sapiens OX=9606 GN=SSR4 PE=1 SV=1	0	62.042	42	8	182	8	173	19	6.15	481.52	8	0	0.687	0.0453383	0.370673	87.36	80.6	119.4	111.3	59	103.3	63.7	152.3	102.5	140.8	67.2	1.56009e+08	8.26402e+07	1.44703e+08	8.9278e+07	2.13415e+08	1.43662e+08	1.97249e+08	9.41046e+07	8	9	8	9	7	9	8	8	High	High	High
FALSE	High	None	P30613	Pyruvate kinase PKLR OS=Homo sapiens OX=9606 GN=PKLR PE=1 SV=2	0	13.739	3	2	58	2	574	61.8	7.74	155.07	2	0	1.411	0.0453452	0.370673	68.04	113.3	86.7	150.7	103.5	126.9	98.1	95.1	96.1	80.8	48.8	4.73654e+08	3.25176e+08	3.98847e+08	3.08465e+08	2.9876e+08	3.02135e+08	2.53882e+08	1.53487e+08	2	2	2	2	2	2	1	2	High	High	High
FALSE	High	Master Protein	Q86Y39	NADH dehydrogenase [ubiquinone] 1 alpha subcomplex subunit 11 OS=Homo sapiens OX=9606 GN=NDUFA11 PE=1 SV=3	0	14.904	40	3	11	3	141	14.8	8.72	34.46	3	0	0.518	0.0453615	0.370673	55.84	68.2	131.8	77.9	43.5	95.8	51.5	117.6	119	168.8	125.8	2.94117e+06	1.64124e+06	3.6163e+06	1.94552e+06	4.43901e+06	4.49132e+06	6.36999e+06	4.74903e+06	2	2	2	2	2	3	3	2	High	High	High
FALSE	High	Master Protein	Q08043	Alpha-actinin-3 OS=Homo sapiens OX=9606 GN=ACTN3 PE=1 SV=2	0	127.224	14	16	515	1	901	103.2	5.52	1410.02	16	0	0.281	0.0454791	0.370992	15.32	43.9	156.1			81		112.8		318	288.2			225402		313763		884540	801690			1		1		1	1	Peak Found	Peak Found	Peak Found
FALSE	High	Master Protein	Q06547	GA-binding protein subunit beta-1 OS=Homo sapiens OX=9606 GN=GABPB1 PE=1 SV=2	0	16.456	8	2	8	2	395	42.5	4.86	24.28	2	0	2.535	0.0454921	0.370992	67.9	143.4	56.6	88.4	146.3	131.8	164.8	53.5	18.8	140.3	56.1	861399	1.42646e+06	1.28503e+06	1.60623e+06	521199	183606	1.36822e+06	547161	1	1	1	1	1	1	1	1	Peak Found	High	High
FALSE	High	Master Protein	P05121	Plasminogen activator inhibitor 1 OS=Homo sapiens OX=9606 GN=SERPINE1 PE=1 SV=1	0	30.729	22	7	27	7	402	45	7.2	64.94	7	0	0.542	0.0456107	0.371585	103.44	94.9	105.1	69.6	134.6	78.7	41.5	71.3	52.2	94.3	257.9	5.3258e+06	1.02944e+07	6.02061e+06	3.17321e+06	5.45184e+06	3.98946e+06	7.21057e+06	1.9725e+07	5	4	5	5	5	4	4	3	High	High	High
FALSE	High	Master Protein	Q7LG56	Ribonucleoside-diphosphate reductase subunit M2 B OS=Homo sapiens OX=9606 GN=RRM2B PE=1 SV=1	0	62.097	43	10	76	8	351	40.7	4.97	232.13	10	0	1.666	0.0458017	0.372766	97.73	145.6	54.4	169.7	47	248.4	102	100.8	63.2	30.6	38.2	1.66542e+07	4.61643e+06	2.43781e+07	1.00085e+07	9.89399e+06	6.20356e+06	3.00735e+06	3.75215e+06	6	5	6	6	3	5	5	4	High	High	High
FALSE	High	Master Protein	O95825	Quinone oxidoreductase-like protein 1 OS=Homo sapiens OX=9606 GN=CRYZL1 PE=1 SV=2	0	39.553	36	9	22	9	349	38.7	5.78	40.31	9	0	1.69	0.0460864	0.374707	129.39	107.5	92.5	89.1	123.9	121.2	23.5	60.4	50.5	132.5	198.9	9.48303e+06	1.31915e+07	1.28965e+07	2.49943e+06	6.43138e+06	5.37972e+06	1.41013e+07	2.11726e+07	4	6	4	5	6	5	4	5	High	High	High
FALSE	High	Master Protein	Q9H093	NUAK family SNF1-like kinase 2 OS=Homo sapiens OX=9606 GN=NUAK2 PE=1 SV=1	0.002	6.602	3	1	3	1	628	69.6	8.87	9.32	1	0	0.304	0.0463024	0.375745	138.93	46.6	153.4	57.5		306.2		436.3				39541.1		210532		299937				1		1		1				High	n/a	High
FALSE	High	Master Protein	O95633	Follistatin-related protein 3 OS=Homo sapiens OX=9606 GN=FSTL3 PE=1 SV=1	0	30.475	29	7	20	7	263	27.6	6.77	50.76	7	0	0.488	0.046307	0.375745	62.6	52.2	147.8	163.4	34.5	40.1	38.1	107.4	113.9	105.2	197.4	5.52178e+06	1.16606e+06	1.35671e+06	1.28629e+06	3.62886e+06	3.85012e+06	3.55561e+06	6.67029e+06	4	4	4	4	5	4	6	4	High	High	High
FALSE	High	Master Protein	O00422	Histone deacetylase complex subunit SAP18 OS=Homo sapiens OX=9606 GN=SAP18 PE=1 SV=1	0	125.396	65	13	147	13	153	17.6	9.35	394.07	13	0	0.697	0.0471583	0.38227	102.17	94.3	105.7	92.6	102.7	76.5	90.6	125.2	84.1	152.6	75.8	7.7904e+07	8.63702e+07	6.43319e+07	7.61948e+07	1.05311e+08	7.07996e+07	1.28364e+08	6.38065e+07	17	15	16	14	17	17	15	11	High	High	High
FALSE	High	Master Protein	Q9BW72	HIG1 domain family member 2A, mitochondrial OS=Homo sapiens OX=9606 GN=HIGD2A PE=1 SV=1	0	14.393	43	2	10	2	106	11.5	10.2	35.1	2	0	0.431	0.0472422	0.382527	102.09	60.3	139.7	95.5	61.8	39	35.8	310.6	87.4	148.3	21.7	1.40332e+06	907876	573731	525902	4.56415e+06	1.28419e+06	2.17905e+06	318718	1	1	1	1	1	1	1	1	High	High	High
FALSE	High	Master Protein	P60660	Myosin light polypeptide 6 OS=Homo sapiens OX=9606 GN=MYL6 PE=1 SV=2	0	107.101	62	11	351	9	151	16.9	4.65	967.4	11	0	0.74	0.0472894	0.382527	71.79	76.6	123.4	58.4	97.2	91.7	65.3	126.5	91	146.9	123	4.27751e+08	7.11587e+08	6.71686e+08	4.78392e+08	9.26023e+08	6.66056e+08	1.07526e+09	9.00904e+08	10	10	10	10	10	10	10	10	High	High	High
FALSE	High	Master Protein	Q9NZL9	Methionine adenosyltransferase 2 subunit beta OS=Homo sapiens OX=9606 GN=MAT2B PE=1 SV=1	0	142.849	72	20	171	20	334	37.5	7.36	458.63	20	0	1.496	0.0473317	0.382527	86.53	115.3	84.7	100	89.2	139.2	120.8	60.7	50.2	107.4	132.4	9.03581e+07	8.06087e+07	1.25751e+08	1.09123e+08	5.483e+07	4.53347e+07	9.70568e+07	1.19566e+08	18	19	17	18	15	18	17	18	High	High	High
FALSE	High	Master Protein	Q15349	Ribosomal protein S6 kinase alpha-2 OS=Homo sapiens OX=9606 GN=RPS6KA2 PE=1 SV=2	0	34.199	11	7	36	1	733	83.2	8.68	72.74	7	0	2.597	0.0474815	0.383355	76.47	144.4	55.6		145.9		453.8		114.9		85.4		855233		2.66048e+06		673912		500648		1		1		1		1	n/a	High	n/a
FALSE	High	Master Protein	Q12907	Vesicular integral-membrane protein VIP36 OS=Homo sapiens OX=9606 GN=LMAN2 PE=1 SV=1	0	297.464	65	25	565	25	356	40.2	6.95	1768.73	25	0	0.74	0.0476703	0.384496	91.4	89.7	110.3	105.2	74	106.2	77.9	123.7	110.9	111.8	90.3	6.81003e+08	4.78979e+08	6.87438e+08	5.04118e+08	8.00599e+08	7.17991e+08	7.23329e+08	5.84094e+08	26	29	25	28	31	31	26	27	High	High	High
FALSE	High	Master Protein	Q9NRX5	Serine incorporator 1 OS=Homo sapiens OX=9606 GN=SERINC1 PE=1 SV=1	0	9.156	7	2	5	2	453	50.5	5.85	15	2	0	0.346	0.0479972	0.386748	2.82	51.4	148.6		117.9			334.6	347.5				435969			1.23749e+06	1.28544e+06				1			1	1			High	Peak Found	High
FALSE	High	Master Protein	P48637	Glutathione synthetase OS=Homo sapiens OX=9606 GN=GSS PE=1 SV=1	0	110.163	60	22	122	22	474	52.4	5.92	326.57	22	0	1.505	0.0481029	0.387214	67.21	116.2	83.8	96.4	120.2	126.6	104.9	121.6	98	66.8	65.5	6.4543e+07	8.04397e+07	8.47252e+07	7.01924e+07	8.13599e+07	6.55789e+07	4.47303e+07	4.3854e+07	14	19	17	20	20	20	15	18	High	High	High
FALSE	High	Master Protein	Q9UJY1	Heat shock protein beta-8 OS=Homo sapiens OX=9606 GN=HSPB8 PE=1 SV=1	0	94.917	50	11	75	11	196	21.6	5.12	194.45	11	0	0.66	0.0483376	0.388717	98.17	80.5	119.5	140.6	91.8	59.2	38.8	169	143.2	73.9	83.6	6.28233e+07	4.103e+07	2.64677e+07	1.73287e+07	7.55047e+07	6.39861e+07	3.30037e+07	3.73577e+07	11	10	7	9	11	10	7	9	High	High	High
FALSE	High	Master Protein	Q11206	CMP-N-acetylneuraminate-beta-galactosamide-alpha-2,3-sialyltransferase 4 OS=Homo sapiens OX=9606 GN=ST3GAL4 PE=1 SV=1	0	47.788	44	12	51	12	333	38	9.41	131.1	12	0	0.57	0.0486347	0.390718	73.82	54	146	39.5	56.8	59.2	50	109.5	124.4	167.1	193.5	6.16188e+06	8.86599e+06	9.24354e+06	7.81471e+06	1.71066e+07	1.94235e+07	2.61036e+07	3.02183e+07	4	9	8	7	9	9	9	10	High	High	High
FALSE	High	Master Protein	P20226	TATA-box-binding protein OS=Homo sapiens OX=9606 GN=TBP PE=1 SV=2	0	21.903	18	4	24	4	339	37.7	9.79	82.47	4	0	1.721	0.0490204	0.392727	84.86	127.4	72.6	139.9	113.9	128.3	100.7	52.6	39.3	135.1	90.2	1.01634e+07	8.2749e+06	9.32063e+06	7.31202e+06	3.82417e+06	2.85848e+06	9.81106e+06	6.55175e+06	4	4	4	4	4	3	4	4	High	High	High
FALSE	High	Master Protein	Q96EX1	Small integral membrane protein 12 OS=Homo sapiens OX=9606 GN=SMIM12 PE=1 SV=3	0	19.728	41	4	16	4	92	10.8	8.44	35.62	4	0	0.515	0.0490302	0.392727	80.33	87.4	112.6	56.6	56.4	130.1	100.9	5.5	66.9	141.9	241.8	1.62565e+06	1.61783e+06	3.73461e+06	2.89555e+06	156671	1.92092e+06	4.07501e+06	6.94049e+06	4	2	4	1	1	2	2	2	High	High	High
FALSE	High	Master Protein	O00401	Actin nucleation-promoting factor WASL OS=Homo sapiens OX=9606 GN=WASL PE=1 SV=2	0	48.359	35	11	45	11	505	54.8	7.93	140.64	11	0	0.561	0.0491106	0.392982	137.74	39.6	160.4	55.4	12.6	188.1	8.5	177.8	64.3	262	31.3	9.35425e+06	2.13062e+06	3.17675e+07	1.438e+06	3.00286e+07	1.08591e+07	4.42607e+07	5.2892e+06	6	3	6	2	7	3	7	5	High	High	High
FALSE	High	Master Protein	Q969T7	7-methylguanosine phosphate-specific 5'-nucleotidase OS=Homo sapiens OX=9606 GN=NT5C3B PE=1 SV=4	0.003	5.574	7	2	5	2	300	34.4	6.38	7.89	2	0	1.916	0.0494601	0.395384	145.38	123.7	76.3	231.3	24.1		12.9	9.2	24.1	0.6	497.8	18002632	1.87731e+06		1.00174e+06	715841	1.87545e+06	45238	3.87498e+07	1	1		1	1	1	1	1	High	High	High
FALSE	High	Master Protein	Q03518	Antigen peptide transporter 1 OS=Homo sapiens OX=9606 GN=TAP1 PE=1 SV=3	0	168.474	47	22	357	22	748	80.9	7.31	1261.24	22	0	1.416	0.0496342	0.395851	92.15	119.1	80.9	112.4	63.7	159.9	136.2	90.8	52.9	106.5	77.7	1.45308e+08	8.22955e+07	2.06754e+08	1.76031e+08	1.17381e+08	6.83696e+07	1.37614e+08	1.00414e+08	21	21	19	19	21	19	19	20	High	High	High
FALSE	High	Master Protein	Q06828	Fibromodulin OS=Homo sapiens OX=9606 GN=FMOD PE=1 SV=2	0.002	5.918	6	2	2	2	376	43.2	6.04	3.08	2	0	0.282	0.0496733	0.395851	100.03	53.6	146.4	12.3	57.2	90.9		41.7	144.6	168.2	285.1	76954	358495	569819		261731	906747	1.05491e+06	1.78742e+06	1	1	1		1	1	1	1	Peak Found	Peak Found	Peak Found
FALSE	High	None	P12036	Neurofilament heavy polypeptide OS=Homo sapiens OX=9606 GN=NEFH PE=1 SV=4	0.004	5.074	1	2	10	0	1026	112.4	6.18	20	2	0	0.513	0.0497505	0.395851	115.16	99	101	44.1	35.5	166.2	192.2	19.3	146.8	53.4	142.6	1.88513e+06	1.51643e+06	7.10473e+06	8.21725e+06	826122	6.27469e+06	2.28252e+06	6.0974e+06	2	2	2	2	1	2	1	2	n/a	n/a	n/a
FALSE	High	None	Q9NZN4	EH domain-containing protein 2 OS=Homo sapiens OX=9606 GN=EHD2 PE=1 SV=2	0.001	6.772	2	1	35	1	543	61.1	6.46	35.89	1	0	0.615	0.0498176	0.395851	35.25	75.1	124.9	69.7	84.5	111.1	29.2	132.6	142.4	123	107.4	1.97126e+07	2.39051e+07	3.14326e+07	8.26651e+06	3.74954e+07	4.02724e+07	3.47918e+07	3.03606e+07	1	1	1	1	1	1	1	1	High	High	High
FALSE	High	Master Protein	Q765P7	Protein MTSS 2 OS=Homo sapiens OX=9606 GN=MTSS2 PE=1 SV=1	0	95.641	39	16	55	16	747	79.9	7.47	170.79	16	0	0.553	0.049828	0.395851	90.05	60.2	139.8	36.1	65.8	63.2	83.9	143.6	156.3	156.4	94.6	4.19593e+06	7.64869e+06	7.35007e+06	9.74769e+06	1.66955e+07	1.81722e+07	1.81846e+07	1.09925e+07	9	8	10	9	11	11	9	9	High	High	High
FALSE	High	Master Protein	P29590	Protein PML OS=Homo sapiens OX=9606 GN=PML PE=1 SV=3	0	76.464	24	19	113	19	882	97.5	6.21	282.09	19	0	1.59	0.0498943	0.395851	91.05	124.5	75.5	130.2	168.4	76.2	115	77.1	101.1	60.6	71.3	4.23096e+07	5.47146e+07	2.47526e+07	3.73729e+07	2.50607e+07	3.28586e+07	1.97038e+07	2.31662e+07	15	14	14	14	13	15	13	14	High	High	High
FALSE	High	Master Protein	P13807	Glycogen [starch] synthase, muscle OS=Homo sapiens OX=9606 GN=GYS1 PE=1 SV=2	0	120.293	39	19	169	19	737	83.7	6.18	520.63	19	0	0.686	0.0499091	0.395851	103.51	59.8	140.2	36.4	17.4	149.4	70	85.8	55.2	163	222.7	1.94635e+07	9.311e+06	7.99781e+07	3.74545e+07	4.59407e+07	2.95495e+07	8.72509e+07	1.1919e+08	11	12	14	14	12	11	13	13	High	High	High
FALSE	High	Master Protein	P49407	Beta-arrestin-1 OS=Homo sapiens OX=9606 GN=ARRB1 PE=1 SV=2	0	68.556	43	14	89	14	418	47	6.2	240.16	14	0	1.572	0.0502068	0.397822	100.64	119.3	80.7	112.1	154.5	67.6	114.4	81.9	148.2	49.5	71.7	2.63764e+07	3.63653e+07	1.59177e+07	2.69191e+07	1.92741e+07	3.48642e+07	1.16466e+07	1.68792e+07	6	8	9	9	7	7	9	6	High	High	High
FALSE	High	Master Protein	Q68CZ2	Tensin-3 OS=Homo sapiens OX=9606 GN=TNS3 PE=1 SV=2	0	111.264	29	24	91	24	1445	155.2	6.81	290.47	24	0	0.587	0.0504538	0.399389	104.14	72.1	127.9	91.3	42.9	102.6	62	163.5	120.8	147.3	69.6	1.52563e+07	7.16637e+06	1.71485e+07	1.03716e+07	2.73375e+07	2.01903e+07	2.46253e+07	1.16265e+07	16	15	14	13	17	15	15	15	High	High	High
FALSE	High	Master Protein	P10588	Nuclear receptor subfamily 2 group F member 6 OS=Homo sapiens OX=9606 GN=NR2F6 PE=1 SV=2	0	63.817	40	13	80	13	404	43	7.78	208.11	13	0	1.598	0.0509967	0.402928	90.63	120.3	79.7	161.5	107	118.1	90.2	68.4	59.3	114.4	81.1	5.10716e+07	3.38417e+07	3.73563e+07	2.85388e+07	2.16159e+07	1.87596e+07	3.61705e+07	2.56341e+07	10	14	12	12	11	13	10	12	High	High	High
FALSE	High	Master Protein	Q8N6L1	Keratinocyte-associated protein 2 OS=Homo sapiens OX=9606 GN=KRTCAP2 PE=1 SV=2	0	12.598	13	1	32	1	136	14.7	9.61	103.08	1	0	0.549	0.0510004	0.402928	64.93	65.8	134.2	38.3	36.6	138.4	94.9	95.1	73.7	159.3	163.7	4.78207e+06	4.56675e+06	1.72658e+07	1.18351e+07	1.18657e+07	9.19869e+06	1.98769e+07	2.04229e+07	1	1	1	1	1	1	1	1	High	High	High
FALSE	High	Master Protein	O60610	Protein diaphanous homolog 1 OS=Homo sapiens OX=9606 GN=DIAPH1 PE=1 SV=2	0	505.91	55	66	691	66	1272	141.3	5.41	1918.78	66	0	0.694	0.0513054	0.404943	107.44	84.7	115.3	108.8	55	107.8	62.1	186.4	114.4	108.2	57.3	2.65925e+08	1.34451e+08	2.63424e+08	1.51705e+08	4.55521e+08	2.79672e+08	2.64515e+08	1.40128e+08	67	53	72	57	73	59	68	53	High	High	High
FALSE	High	Master Protein	O95861	3'(2'),5'-bisphosphate nucleotidase 1 OS=Homo sapiens OX=9606 GN=BPNT1 PE=1 SV=1	0	144.15	73	18	185	18	308	33.4	5.69	545.1	18	0	1.446	0.0522158	0.410927	66.6	123.9	76.1	56.4	153.9	76.5	144.5	52.9	78.8	48.3	188.7	8.04096e+07	2.19396e+08	1.09058e+08	2.0592e+08	7.54005e+07	1.12314e+08	6.87886e+07	2.68928e+08	13	18	18	19	18	18	17	18	High	High	High
FALSE	High	Master Protein	P63241	Eukaryotic translation initiation factor 5A-1 OS=Homo sapiens OX=9606 GN=EIF5A PE=1 SV=2	0	280.591	67	19	365	19	154	16.8	5.24	1198.8	19	0	0.745	0.052268	0.410938	98.45	85.2	114.8	92.5	133.6	76.7	46.1	127.4	145.2	77.3	101.2	5.08553e+08	7.34357e+08	4.21723e+08	2.53449e+08	7.00152e+08	7.97913e+08	4.24994e+08	5.56304e+08	21	21	17	15	23	21	16	15	High	High	High
FALSE	High	Master Protein	Q9NP64	Zinc finger CCHC domain-containing protein 17 OS=Homo sapiens OX=9606 GN=ZCCHC17 PE=1 SV=1	0	11.116	17	3	5	3	241	27.6	9.7	10.94	3	0	2.305	0.0524099	0.411654	50.51	144.1	55.9	78.6	197.5	137	160.1	74.4	82	26.2	44.3	816671	2.05207e+06	1.42349e+06	1.6639e+06	773280	852286	272542	459984	1	2	2	2	2	2	1	1	Peak Found	Peak Found	High
FALSE	High	Master Protein	P02649	Apolipoprotein E OS=Homo sapiens OX=9606 GN=APOE PE=1 SV=1	0	47.159	36	10	91	10	317	36.1	5.73	218.71	10	0	0.685	0.0525441	0.412308	60.26	89.5	110.5	69.5	77.4	98.8	93.8	83.4	84	161.4	131.7	5.13335e+07	5.72226e+07	7.3033e+07	6.93281e+07	6.15898e+07	6.20575e+07	1.19259e+08	9.72727e+07	6	6	7	8	8	7	8	9	High	High	High
FALSE	High	Master Protein	O15235	Small ribosomal subunit protein uS12m OS=Homo sapiens OX=9606 GN=MRPS12 PE=1 SV=1	0	23.553	39	5	34	5	138	15.2	10.29	84.78	5	0	0.623	0.0527671	0.413657	74.73	72.2	127.8	80.6	129.4	53	62.4	109.7	143.8	46.4	174.7	1.82151e+07	2.92523e+07	1.19824e+07	1.41141e+07	2.48026e+07	3.2494e+07	1.04884e+07	3.94858e+07	4	5	4	5	5	5	4	4	High	High	High
FALSE	High	Master Protein	Q9NX02	NACHT, LRR and PYD domains-containing protein 2 OS=Homo sapiens OX=9606 GN=NLRP2 PE=1 SV=1	0	799.173	73	83	2220	70	1062	120.4	6.07	6627	83	15	1.385	0.0529179	0.414438	97.62	115.6	84.4	154.9	88.9	131.8	94	120	70.1	94.1	46.3	4.16307e+09	2.38841e+09	3.54115e+09	2.52548e+09	3.22488e+09	1.88357e+09	2.52956e+09	1.24382e+09	91	86	85	80	85	85	78	79	High	High	High
FALSE	High	Master Protein	Q6DN90	IQ motif and SEC7 domain-containing protein 1 OS=Homo sapiens OX=9606 GN=IQSEC1 PE=1 SV=1	0	20.218	7	5	9	5	963	108.2	6.93	27.57	5	0	0.502	0.053429	0.4177	91.68	31	169	23.6	14.9	88.4	24.1	139.4	294.3	93.9	121.3	691446	435644	2.58684e+06	706232	4.07842e+06	8.61166e+06	2.74742e+06	3.54908e+06	2	1	3	2	4	2	3	2	High	Peak Found	Peak Found
FALSE	High	Master Protein	Q8NCN5	Pyruvate dehydrogenase phosphatase regulatory subunit, mitochondrial OS=Homo sapiens OX=9606 GN=PDPR PE=1 SV=2	0	13.255	6	4	6	4	879	99.3	6.35	14.72	4	0	0.475	0.0534891	0.4177	80.2	79.2	120.8	72.8	21.4	61.8	80.8	36.4	143.4	72.8	310.7	1.15637e+06	340797	981267	1.28361e+06	578327	2.27852e+06	1.15662e+06	4.93622e+06	2	2	1	2	1	2	1	1	Peak Found	Peak Found	High
FALSE	High	Master Protein	Q14653	Interferon regulatory factor 3 OS=Homo sapiens OX=9606 GN=IRF3 PE=1 SV=1	0	48.476	35	8	38	8	427	47.2	5.34	140.98	8	0	1.673	0.0537632	0.419088	71.57	126.9	73.1	97.4	149.3	109.7	121.9	124.6	63.7	69.3	64	8.31096e+06	1.2737e+07	9.35973e+06	1.04008e+07	1.06236e+07	5.43043e+06	5.90785e+06	5.46013e+06	4	7	6	7	6	5	5	6	High	High	High
FALSE	High	Master Protein	P49588	Alanine--tRNA ligase, cytoplasmic OS=Homo sapiens OX=9606 GN=AARS1 PE=1 SV=2	0	550.423	79	57	908	57	968	106.7	5.53	2934.93	57	0	1.384	0.0537704	0.419088	91.54	116.2	83.8	126.1	105.8	121.2	116.6	102.8	93	78.9	55.6	4.74394e+08	3.97914e+08	4.56159e+08	4.3878e+08	3.86778e+08	3.49925e+08	2.96875e+08	2.09e+08	58	58	58	61	62	61	53	50	High	High	High
FALSE	High	Master Protein	O95999	B-cell lymphoma/leukemia 10 OS=Homo sapiens OX=9606 GN=BCL10 PE=1 SV=1	0	15.302	17	5	17	5	233	26.2	5.74	32.9	5	0	0.516	0.0538877	0.419599	88.61	71.4	128.6	25.3	42.2	102.3	55.1	50.9	62.6	120.9	340.6	1.31133e+06	2.18805e+06	5.30361e+06	2.85694e+06	2.63826e+06	3.24365e+06	6.26517e+06	1.76483e+07	2	4	2	5	3	4	2	4	Peak Found	High	High
FALSE	High	Master Protein	Q969X5	Endoplasmic reticulum-Golgi intermediate compartment protein 1 OS=Homo sapiens OX=9606 GN=ERGIC1 PE=1 SV=1	0	101.7	50	12	149	12	290	32.6	7.06	391.12	12	0	0.708	0.0540785	0.420276	69.53	78.2	121.8	68.6	91.2	65.5	84.1	138.4	168.5	101	82.8	6.23463e+07	8.29176e+07	5.95274e+07	7.64879e+07	1.2583e+08	1.5325e+08	9.18551e+07	7.53482e+07	12	12	12	13	13	13	12	13	High	High	High
FALSE	High	Master Protein	Q01415	N-acetylgalactosamine kinase OS=Homo sapiens OX=9606 GN=GALK2 PE=1 SV=1	0	41.783	29	11	34	11	458	50.3	6.61	87.61	11	0	1.643	0.0542519	0.421011	74.05	117.4	82.6	128.9	187.3	89.6	59.5	141.9	67.2	85	40.7	1.54348e+07	2.2436e+07	1.07302e+07	7.12553e+06	1.69947e+07	8.04451e+06	1.01866e+07	4.87349e+06	5	8	4	6	6	8	7	7	High	High	High
FALSE	High	None	Q9NQU5	Serine/threonine-protein kinase PAK 6 OS=Homo sapiens OX=9606 GN=PAK6 PE=1 SV=1	0	8.592	2	1	5	1	681	74.8	9.52	13.67	1	0	2.075	0.0542771	0.421011	61.66	135	65		110.1	188.4	254.2	90.8		143.4	13.1		1.56485e+06	2.67915e+06	3.61417e+06	1.29091e+06		2.03899e+06	186256		1	1	1	1		1	1	Peak Found	Peak Found	High
FALSE	High	Master Protein	Q6SPF0	Sterile alpha motif domain-containing protein 1 OS=Homo sapiens OX=9606 GN=SAMD1 PE=1 SV=1	0	14.162	12	4	8	4	538	56	7.58	21.28	4	0	2.02	0.0543641	0.421283	67.66	125.7	74.3	207.8	40.2	145.9	104.8	39.6	115.5	73.9	72.2	4.747e+06	919006	3.3335e+06	2.39272e+06	904417	2.6393e+06	1.68755e+06	1.6502e+06	2	1	1	1	1	2	1	1	High	Peak Found	High
FALSE	High	None	P22492	Histone H1t OS=Homo sapiens OX=9606 GN=H1-6 PE=2 SV=4	0	38.297	8	4	169	0	207	22	11.71	492.93	4	0	0.747	0.0545188	0.421674	103.98	92.5	107.5	47.1	105.1	67.3	128.9	58.2	129.5	73.8	190.1	6.04086e+08	1.34765e+09	8.62364e+08	1.65325e+09	7.46423e+08	1.66025e+09	9.46415e+08	2.43723e+09	4	4	3	3	4	4	3	3	n/a	n/a	n/a
FALSE	High	None	Q02539	Histone H1.1 OS=Homo sapiens OX=9606 GN=H1-1 PE=1 SV=3	0	67.346	21	9	214	0	215	21.8	10.99	597.52	9	0	0.747	0.0545188	0.421674	103.98	92.5	107.5	47.1	105.1	67.3	128.9	58.2	129.5	73.8	190.1	6.04086e+08	1.34765e+09	8.62364e+08	1.65325e+09	7.46423e+08	1.66025e+09	9.46415e+08	2.43723e+09	4	4	3	3	4	4	3	3	n/a	n/a	n/a
FALSE	High	Master Protein	Q9Y266	Nuclear migration protein nudC OS=Homo sapiens OX=9606 GN=NUDC PE=1 SV=1	0	239.858	61	28	335	28	331	38.2	5.38	899.45	28	0	1.418	0.0546461	0.422256	96.1	117.8	82.2	64.1	151.6	84.3	152.1	42.2	91.2	68.3	146.1	1.44236e+08	3.41134e+08	1.89753e+08	3.42208e+08	9.49073e+07	2.05193e+08	1.53658e+08	3.28713e+08	25	34	25	32	30	33	24	31	High	High	High
FALSE	High	Master Protein	O60814	Histone H2B type 1-K OS=Homo sapiens OX=9606 GN=H2BC12 PE=1 SV=3	0	159.089	63	18	1738	0	126	13.9	10.32	4548.72	18	19	0.748	0.0548788	0.422844	65.29	90.4	109.6	87.3	82.4	86.8	78.4	88.7	79.6	118.6	178.3	1.36847e+10	1.29263e+10	1.36137e+10	1.22966e+10	1.39065e+10	1.24795e+10	1.8605e+10	2.79619e+10	18	17	17	16	18	17	18	17	n/a	n/a	n/a
FALSE	High	Master Protein Candidate	P57053	Histone H2B type F-S OS=Homo sapiens OX=9606 GN=H2BC12L PE=1 SV=2	0	159.089	63	18	1738	0	126	13.9	10.37	4548.72	18	0	0.748	0.0548788	0.422844	65.29	90.4	109.6	87.3	82.4	86.8	78.4	88.7	79.6	118.6	178.3	1.36847e+10	1.29263e+10	1.36137e+10	1.22966e+10	1.39065e+10	1.24795e+10	1.8605e+10	2.79619e+10	18	17	17	16	18	17	18	17	n/a	n/a	n/a
FALSE	High	Master Protein	P63173	Large ribosomal subunit protein eL38 OS=Homo sapiens OX=9606 GN=RPL38 PE=1 SV=2	0	44.73	53	7	145	7	70	8.2	10.1	346.19	7	0	0.71	0.0549351	0.422875	93.32	87.7	112.3	115.4	99.7	89.3	30.5	163.6	125.4	116.3	59.7	3.01718e+08	2.60594e+08	2.33317e+08	7.98349e+07	4.27571e+08	3.27782e+08	3.03989e+08	1.56086e+08	6	7	6	6	7	7	6	6	High	High	High
FALSE	High	Master Protein	P62847	Small ribosomal subunit protein eS24 OS=Homo sapiens OX=9606 GN=RPS24 PE=1 SV=1	0	68.287	36	6	184	6	133	15.4	10.78	482.1	6	0	0.698	0.0550621	0.423048	89.89	95.4	104.6	104.9	111.9	87.7	50.3	183	120.4	91.9	49.9	2.15782e+08	2.30139e+08	1.80452e+08	1.03338e+08	3.76287e+08	2.47592e+08	1.8905e+08	1.02516e+08	9	10	8	8	10	10	8	7	High	High	High
FALSE	High	Master Protein	P07602	Prosaposin OS=Homo sapiens OX=9606 GN=PSAP PE=1 SV=2	0	212.455	53	26	385	26	524	58.1	5.17	971.64	26	0	0.748	0.0551793	0.423085	95.43	79.8	120.2	91.2	101.1	78.8	43.2	160.2	122.4	133.4	69.6	4.97937e+08	5.51479e+08	4.29905e+08	2.35943e+08	8.74496e+08	6.67906e+08	7.27989e+08	3.80081e+08	26	27	25	26	27	26	27	23	High	High	High
FALSE	High	Master Protein	P52209	6-phosphogluconate dehydrogenase, decarboxylating OS=Homo sapiens OX=9606 GN=PGD PE=1 SV=3	0	166.645	68	24	191	24	483	53.1	7.23	601.24	24	0	1.467	0.0552759	0.423085	62.09	120	80	86.2	145.1	134.6	105.5	96.9	83.9	75.3	72.6	9.06076e+07	1.52552e+08	1.41567e+08	1.10932e+08	1.01851e+08	8.82209e+07	7.91971e+07	7.63601e+07	19	23	19	22	23	21	20	20	High	High	High
FALSE	High	Master Protein	P31153	S-adenosylmethionine synthase isoform type-2 OS=Homo sapiens OX=9606 GN=MAT2A PE=1 SV=1	0	159.834	69	24	228	24	395	43.6	6.48	649.78	24	0	1.408	0.0561018	0.429001	65.59	117.5	82.5	87.6	141.9	113.2	119.7	80.8	94.9	82.7	79.1	1.48287e+08	2.40157e+08	1.91636e+08	2.02529e+08	1.36804e+08	1.60584e+08	1.40001e+08	1.33957e+08	16	19	16	18	18	21	15	17	High	High	High
FALSE	High	Master Protein	O95758	Polypyrimidine tract-binding protein 3 OS=Homo sapiens OX=9606 GN=PTBP3 PE=1 SV=2	0	232.82	56	21	342	18	552	59.7	9.04	1046.36	21	0	1.385	0.0566642	0.432893	87.72	104.8	95.2	74.3	187.6	69	120.6	84.6	120.4	56.1	87.5	1.24462e+08	3.14081e+08	1.1546e+08	2.01955e+08	1.41585e+08	2.01526e+08	9.38676e+07	1.46557e+08	18	20	17	19	19	20	19	16	High	High	High
FALSE	High	Master Protein	Q99766	ATP synthase subunit s, mitochondrial OS=Homo sapiens OX=9606 GN=DMAC2L PE=1 SV=3	0	22.377	33	7	19	7	215	24.9	7.56	43.96	7	0	1.749	0.0568496	0.433492	91.36	96.9	103.1	260.8	127	38	33.4	52.2	135.6	56.5	96.4	2.17791e+07	1.06037e+07	3.17254e+06	2.78922e+06	4.36226e+06	1.13268e+07	4.72167e+06	8.05261e+06	2	4	3	4	3	4	4	4	High	High	High
FALSE	High	None	Q96DU9	Polyadenylate-binding protein 5 OS=Homo sapiens OX=9606 GN=PABPC5 PE=1 SV=1	0.001	7.475	3	2	45	2	382	43.3	9.51	101.18	2	0	1.579	0.0570251	0.43442	122.26	134.8	65.2	290.4	27.8	268.5	28.1	72.1	19.2	68	26	1.38001e+08	1.32169e+07	1.27616e+08	1.33314e+07	3.42573e+07	9.10104e+06	3.23257e+07	1.23369e+07	2	2	2	2	2	2	2	2	High	High	High
FALSE	High	Master Protein	Q9H930	Nuclear body protein SP140-like protein OS=Homo sapiens OX=9606 GN=SP140L PE=1 SV=3	0	9.453	7	3	12	2	580	67	8.48	27.43	3	0	0.306	0.0571439	0.434917	229.85	46.8	153.2	22.2		270.4		245.5		261.9		20988.1		255544		231971		247512		1		1		1		1		Peak Found	n/a	High
FALSE	High	Master Protein	P67775	Serine/threonine-protein phosphatase 2A catalytic subunit alpha isoform OS=Homo sapiens OX=9606 GN=PPP2CA PE=1 SV=1	0	209.225	66	18	367	2	309	35.6	5.54	1126.87	18	0	0.582	0.057245	0.435116	111.94	98.3	101.7	115.2	4.9	114.3	69.3	267	84.9	99.8	44.7	1.97874e+07	839211	1.9623e+07	1.18964e+07	4.5854e+07	1.45855e+07	1.71344e+07	7.67792e+06	2	2	2	2	2	2	2	2	High	High	High
FALSE	High	Master Protein	Q9UNZ5	Leydig cell tumor 10 kDa protein homolog OS=Homo sapiens OX=9606 GN=C19orf53 PE=1 SV=1	0	11.745	10	2	8	2	99	10.6	11.55	25.42	2	0	0.518	0.0572775	0.435116	116.92	64.5	135.5	51.3	161.6	33.3	33.6	68.6	273.9	72.2	105.4	1.37718e+06	4.33894e+06	894534	903024	1.84174e+06	7.35292e+06	1.93961e+06	2.82983e+06	2	2	2	1	2	2	2	1	High	Peak Found	High
FALSE	High	Master Protein	P99999	Cytochrome c OS=Homo sapiens OX=9606 GN=CYCS PE=1 SV=2	0	88.9	57	9	159	9	105	11.7	9.57	456.42	9	0	0.75	0.0574259	0.435834	100.74	90.5	109.5	106.4	95.7	99.4	48.7	136.3	102.2	136.6	74.7	4.87929e+08	4.39063e+08	4.56005e+08	2.23206e+08	6.25337e+08	4.68915e+08	6.26861e+08	3.42917e+08	8	12	11	11	12	12	12	10	High	High	High
FALSE	High	Master Protein	Q8IWZ8	SURP and G-patch domain-containing protein 1 OS=Homo sapiens OX=9606 GN=SUGP1 PE=1 SV=2	0	110.742	39	19	89	19	645	72.4	7.61	279.66	19	0	1.556	0.0574822	0.435853	110.97	117	83	70.1	88.5	145.7	143.4	65.7	70.5	125.4	90.6	2.31322e+07	2.92013e+07	4.80778e+07	4.73215e+07	2.16682e+07	2.32467e+07	4.13804e+07	2.98938e+07	10	12	8	13	12	15	11	12	High	High	High
FALSE	High	Master Protein	Q9NVV4	Poly(A) RNA polymerase, mitochondrial OS=Homo sapiens OX=9606 GN=MTPAP PE=1 SV=1	0	22.896	15	6	14	6	582	66.1	9.04	39.72	6	0	0.535	0.0576111	0.436422	78.4	75.7	124.3	29.2	52.6	96.3	124.1	112.3	158.2	121.5	105.9	1.54511e+06	2.78208e+06	5.08948e+06	6.56176e+06	5.93767e+06	8.36362e+06	6.42446e+06	5.59752e+06	3	4	4	4	3	4	4	4	Peak Found	Peak Found	High
FALSE	High	Master Protein	P51825	AF4/FMR2 family member 1 OS=Homo sapiens OX=9606 GN=AFF1 PE=1 SV=1	0	9.096	3	3	4	3	1210	131.3	9.2	7.14	3	0	0.317	0.0577295	0.436522	70.84	14.6	185.4	15.5		13.7	34.6	186.3	208.2	228.9	112.9	78909.6		69901	176531	949585	1.06129e+06	1.16688e+06	575576	1		2	1	3	2	2	1	Peak Found	n/a	Peak Found
FALSE	High	Master Protein	Q9UDR5	Alpha-aminoadipic semialdehyde synthase, mitochondrial OS=Homo sapiens OX=9606 GN=AASS PE=1 SV=1	0	164.876	42	28	128	28	926	102.1	6.64	371.8	28	0	1.539	0.0577322	0.436522	102.01	130.1	69.9	73.5	97.1	157.6	203.5	75.8	43.6	90.7	58.2	2.43248e+07	3.21197e+07	5.21421e+07	6.73047e+07	2.50837e+07	1.44206e+07	2.99893e+07	1.92564e+07	17	20	18	19	16	16	18	14	High	High	High
FALSE	High	Master Protein	Q12815	Tastin OS=Homo sapiens OX=9606 GN=TROAP PE=1 SV=3	0.003	5.391	4	2	4	2	778	83.8	7.36	8.81	2	0	1.949	0.0578393	0.436924	58.05	132.2	67.8	142.5	58.7	170.7	253.9	52.8		121.4		1.21112e+06	498996	1.45045e+06	2.15705e+06	448420		1.03115e+06		1	1	1	1	1		1		High	Peak Found	High
FALSE	High	Master Protein	O15155	BET1 homolog OS=Homo sapiens OX=9606 GN=BET1 PE=1 SV=1	0	30.288	56	3	38	3	118	13.3	9.06	116.12	3	0	0.598	0.057948	0.437337	70.22	73.4	126.6	74.1	150.8	70	46.6	132.4	130.8	118.1	77.1	1.15315e+07	2.34568e+07	1.08934e+07	7.2438e+06	2.05904e+07	2.03478e+07	1.83618e+07	1.19911e+07	3	3	3	3	3	3	3	2	High	High	High
FALSE	High	Master Protein	Q9H4A4	Aminopeptidase B OS=Homo sapiens OX=9606 GN=RNPEP PE=1 SV=2	0	372.371	79	40	681	40	650	72.5	5.74	2125.51	40	0	1.376	0.0581887	0.438529	88.97	111.6	88.4	110.4	103.6	101.2	121.3	136.1	117.7	61.1	48.5	5.15398e+08	4.83682e+08	4.72118e+08	5.65961e+08	6.35262e+08	5.49258e+08	2.85229e+08	2.26294e+08	39	38	37	38	36	36	34	35	High	High	High
FALSE	High	Master Protein	Q92804	TATA-binding protein-associated factor 2N OS=Homo sapiens OX=9606 GN=TAF15 PE=1 SV=1	0	125.789	22	9	222	7	592	61.8	8.02	675.43	9	0	0.682	0.0582995	0.438529	85.69	67.1	132.9	55.2	124.5	49	74.8	111.7	183.1	56.4	145.3	3.68e+07	8.30471e+07	3.26979e+07	4.99206e+07	7.44995e+07	1.22129e+08	3.76059e+07	9.69495e+07	8	10	8	10	7	11	8	10	High	High	High
FALSE	High	Master Protein	Q9NYV4	Cyclin-dependent kinase 12 OS=Homo sapiens OX=9606 GN=CDK12 PE=1 SV=2	0	227.368	35	40	242	32	1490	164.1	9.44	646.87	40	7	0.698	0.058372	0.438529	89.75	76.5	123.5	78.5	60.2	148.9	58.7	169.1	82.9	148.3	53.3	8.77396e+07	6.73584e+07	1.66515e+08	6.56817e+07	1.89149e+08	9.27307e+07	1.6585e+08	5.9584e+07	26	23	29	19	31	25	27	18	High	High	High
FALSE	High	None	P16403	Histone H1.2 OS=Homo sapiens OX=9606 GN=H1-2 PE=1 SV=2	0	105.422	35	15	456	0	213	21.4	10.93	1139.89	15	0	0.751	0.0583766	0.438529	69.34	89.2	110.8	77.1	87.7	97.6	94	82.9	108	117.8	134.9	3.13171e+09	3.56278e+09	3.96432e+09	3.81804e+09	3.37006e+09	4.3859e+09	4.78729e+09	5.48282e+09	9	9	8	8	10	10	8	8	n/a	n/a	n/a
FALSE	High	Master Protein	P16402	Histone H1.3 OS=Homo sapiens OX=9606 GN=H1-3 PE=1 SV=2	0	107.674	38	16	457	1	221	22.3	11.02	1139.89	16	10	0.751	0.0583766	0.438529	69.34	89.2	110.8	77.1	87.7	97.6	94	82.9	108	117.8	134.9	3.13171e+09	3.56278e+09	3.96432e+09	3.81804e+09	3.37006e+09	4.3859e+09	4.78729e+09	5.48282e+09	9	9	8	8	10	10	8	8	n/a	n/a	n/a
FALSE	High	Master Protein	Q7KZN9	Cytochrome c oxidase assembly protein COX15 homolog OS=Homo sapiens OX=9606 GN=COX15 PE=1 SV=1	0	68.961	33	10	45	10	410	46	9.82	108.73	10	0	1.659	0.058648	0.440159	119.99	103.1	96.9	130.1	15.2	236.4	65.6	120.6	41.9	127.7	62.5	1.26388e+07	1.4725e+06	2.29725e+07	6.37403e+06	1.17163e+07	4.07236e+06	1.24051e+07	6.07499e+06	5	3	8	6	9	3	7	5	High	Peak Found	High
FALSE	High	Master Protein	P08397	Porphobilinogen deaminase OS=Homo sapiens OX=9606 GN=HMBS PE=1 SV=2	0	78.231	40	13	99	13	361	39.3	7.18	289.22	13	0	1.57	0.058796	0.440861	92.58	125.1	74.9	103.7	136.4	113.5	135.3	64.6	72.9	75.5	97.9	2.91746e+07	3.8382e+07	3.19354e+07	3.80485e+07	1.81821e+07	2.05169e+07	2.12473e+07	2.75468e+07	10	11	10	12	9	11	8	10	High	High	High
FALSE	High	Master Protein	Q9NR12	PDZ and LIM domain protein 7 OS=Homo sapiens OX=9606 GN=PDLIM7 PE=1 SV=1	0	68.894	41	13	119	13	457	49.8	8.41	299.14	13	0	1.45	0.0590502	0.442358	75.58	118.5	81.5	108.2	125.5	130.5	112.7	94.9	72.4	92.3	63.6	4.68265e+07	5.43427e+07	5.64821e+07	4.87681e+07	4.10894e+07	3.13358e+07	3.99411e+07	2.75108e+07	8	12	11	12	11	12	10	9	High	High	High
FALSE	High	Master Protein	Q14152	Eukaryotic translation initiation factor 3 subunit A OS=Homo sapiens OX=9606 GN=EIF3A PE=1 SV=1	0	650.28	56	85	1279	84	1382	166.5	6.79	3663.58	85	1	0.752	0.0593152	0.442926	103.99	82.8	117.2	123.8	59.8	102.4	50.9	167.5	99.3	123.5	72.7	1.10448e+09	5.33613e+08	9.13543e+08	4.53859e+08	1.49423e+09	8.86187e+08	1.10181e+09	6.48359e+08	88	79	91	84	90	82	89	79	High	High	High
FALSE	High	Master Protein	Q9NX18	Succinate dehydrogenase assembly factor 2, mitochondrial OS=Homo sapiens OX=9606 GN=SDHAF2 PE=1 SV=1	0	40.001	30	5	31	5	166	19.6	6.8	87.2	5	0	0.556	0.0594092	0.442926	52.52	72.1	127.9	71.6	59.7	80.6	26.4	245.4	73.2	157.5	85.6	6.00383e+06	5.01105e+06	6.75888e+06	2.21296e+06	2.05789e+07	6.13891e+06	1.32124e+07	7.17886e+06	2	1	3	1	5	1	4	2	High	High	High
FALSE	High	Master Protein	Q7Z3D6	D-glutamate cyclase, mitochondrial OS=Homo sapiens OX=9606 GN=DGLUCY PE=1 SV=2	0	90.048	42	17	73	17	616	66.4	6.79	210.33	17	0	0.631	0.0594521	0.442926	97.05	75.9	124.1	73.8	87.3	71.2	70.7	161.9	182.2	66.3	86.7	1.58005e+07	1.86975e+07	1.5243e+07	1.51386e+07	3.46861e+07	3.90349e+07	1.42113e+07	1.85726e+07	14	11	7	11	11	16	7	13	High	High	High
FALSE	High	Master Protein	P00533	Epidermal growth factor receptor OS=Homo sapiens OX=9606 GN=EGFR PE=1 SV=2	0	481.609	58	52	767	50	1210	134.2	6.68	2312.29	52	3	0.713	0.0594543	0.442926	101.94	76.4	123.6	129.7	63.7	75.4	57.4	157.8	123.2	90.8	101.9	4.20988e+08	2.06635e+08	2.44739e+08	1.86277e+08	5.12215e+08	3.9993e+08	2.94654e+08	3.30553e+08	51	52	53	49	60	50	53	52	High	High	High
FALSE	High	Master Protein	Q14451	Growth factor receptor-bound protein 7 OS=Homo sapiens OX=9606 GN=GRB7 PE=1 SV=2	0	14.254	8	3	6	3	532	59.6	8.5	17.68	3	0	0.528	0.0596131	0.443701	86.48	96.2	103.8	87.2	169.7	115.7	27.3	195.2	96.5	108.4		1.27186e+06	2.47593e+06	1.68762e+06	398690	2.8476e+06	1.40855e+06	1.58094e+06		2	3	3	1	2	3	1		High	High	Peak Found
FALSE	High	Master Protein	P35609	Alpha-actinin-2 OS=Homo sapiens OX=9606 GN=ACTN2 PE=1 SV=1	0	204.719	21	22	930	1	894	103.8	5.45	2588.59	22	0	2.918	0.0597467	0.444238	88.22	149	51		445.1			268.2	86.7				250907			151203	48883.6				1			1	1			High	High	High
FALSE	High	Master Protein	Q07820	Induced myeloid leukemia cell differentiation protein Mcl-1 OS=Homo sapiens OX=9606 GN=MCL1 PE=1 SV=3	0	53.538	55	9	49	9	350	37.3	5.66	146.3	9	0	1.612	0.059805	0.444238	67.88	125.1	74.9	118.1	119.6	111.6	126.9	60.1	64.7	78.3	120.8	1.23506e+07	1.25004e+07	1.16678e+07	1.32654e+07	6.28558e+06	6.76002e+06	8.18539e+06	1.26332e+07	6	6	6	7	4	6	5	6	High	High	High
FALSE	High	Master Protein	Q9NPH2	Inositol-3-phosphate synthase 1 OS=Homo sapiens OX=9606 GN=ISYNA1 PE=1 SV=1	0	196.684	52	24	617	24	558	61	5.76	1950.62	24	0	1.373	0.0599025	0.444238	81.11	113.8	86.2	126.1	118.6	101.7	100.5	120.7	98.3	70.3	63.7	9.74051e+08	9.16193e+08	7.856e+08	7.76084e+08	9.32362e+08	7.59016e+08	5.42982e+08	4.92044e+08	27	26	24	26	25	24	22	23	High	High	High
FALSE	High	Master Protein	Q9P032	NADH dehydrogenase [ubiquinone] 1 alpha subcomplex assembly factor 4 OS=Homo sapiens OX=9606 GN=NDUFAF4 PE=1 SV=1	0	61.7	53	10	70	10	175	20.3	8.82	194.49	10	0	0.676	0.0599047	0.444238	99.35	76.1	123.9	84.6	131.5	62	52.7	102.6	153.8	135.4	77.3	2.91094e+07	4.52337e+07	2.13188e+07	1.81247e+07	3.52991e+07	5.28956e+07	4.65757e+07	2.65955e+07	8	10	8	8	9	10	10	8	High	High	High
FALSE	High	Master Protein	Q96L91	E1A-binding protein p400 OS=Homo sapiens OX=9606 GN=EP400 PE=1 SV=4	0	85.454	9	19	50	19	3159	343.3	9.19	157.76	19	0	1.675	0.0599733	0.44434	104.18	123.5	76.5	43	154.7	172.6	109.5	68.6	90	86.5	75	2.88155e+06	1.03547e+07	1.15561e+07	7.32832e+06	4.59027e+06	6.02472e+06	5.79302e+06	5.01997e+06	7	10	12	9	11	9	8	7	High	High	High
FALSE	High	Master Protein	Q9NZF1	Placenta-specific gene 8 protein OS=Homo sapiens OX=9606 GN=PLAC8 PE=2 SV=1	0	11.739	23	1	13	1	115	12.5	7.59	42.58	1	0	0.53	0.0600848	0.444759	76.99	79.5	120.5	96.4	89.3	51.4	39.4	233.9	158.4	66.8	64.4	4.21082e+06	3.90073e+06	2.24478e+06	1.7223e+06	1.02152e+07	6.91503e+06	2.9151e+06	2.81053e+06	2	2	2	2	2	2	2	2	High	High	High
FALSE	High	Master Protein	Q96SK2	Transmembrane protein 209 OS=Homo sapiens OX=9606 GN=TMEM209 PE=1 SV=2	0	35.976	27	8	23	8	561	62.9	8.63	71.82	8	0	0.519	0.0603778	0.445422	100.31	83.8	116.2	90	80.8	11.2	80.9	236.7	100.6	124.8	75	2.96073e+06	2.65883e+06	367924	2.66072e+06	7.78562e+06	3.30898e+06	4.10733e+06	2.46888e+06	4	4	1	3	6	2	3	4	High	High	High
FALSE	High	Master Protein	P61964	WD repeat-containing protein 5 OS=Homo sapiens OX=9606 GN=WDR5 PE=1 SV=1	0	66.44	51	10	119	10	334	36.6	8.27	319.6	10	0	1.481	0.0603944	0.445422	98.7	148.2	51.8	72.9	146.5	86.3	241.2	24.7	32.4	47.7	148.4	5.69514e+07	1.14495e+08	6.74363e+07	1.88504e+08	1.92685e+07	2.53386e+07	3.72884e+07	1.15984e+08	8	9	9	9	9	8	8	8	High	High	High
FALSE	High	Master Protein	O94811	Tubulin polymerization-promoting protein OS=Homo sapiens OX=9606 GN=TPPP PE=1 SV=1	0.005	4.824	11	2	3	2	219	23.7	9.44	7.33	2	0	2.874	0.0605732	0.445552	59.91	144.1	55.9	476.2	203.1			120.7				1.00668e+06	429345			255259				2	1			2				High	High	n/a
FALSE	High	None	Q96BA8	Cyclic AMP-responsive element-binding protein 3-like protein 1 OS=Homo sapiens OX=9606 GN=CREB3L1 PE=1 SV=1	0.006	4.696	2	1	1	1	519	57	5.17	3.22	1	0	2.015	0.0606178	0.445552	2.51	133.7	66.3		243			119.7	121.5	198.3	117.5		1.56239e+06			769580	781508	1.27548e+06	755762		1			1	1	1	1	n/a	Peak Found	n/a
FALSE	High	Master Protein	Q70SY1	Cyclic AMP-responsive element-binding protein 3-like protein 2 OS=Homo sapiens OX=9606 GN=CREB3L2 PE=1 SV=3	0	8.769	6	2	2	2	520	57.4	5.43	6.39	2	0	2.015	0.0606178	0.445552	2.51	133.7	66.3		243			119.7	121.5	198.3	117.5		1.56239e+06			769580	781508	1.27548e+06	755762		1			1	1	1	1	n/a	Peak Found	n/a
FALSE	High	Master Protein	Q5VT79	Annexin A8-like protein 1 OS=Homo sapiens OX=9606 GN=ANXA8L1 PE=2 SV=2	0	172.24	67	21	216	2	327	36.9	5.78	705.51	21	0	1.717	0.0606321	0.445552	71.25	116	84	23.5	121.4	153.3	107	189.4	104.1	65.5	35.8	1.58414e+06	8.17681e+06	1.0328e+07	7.21162e+06	1.27589e+07	7.01415e+06	4.41366e+06	2.41457e+06	1	2	2	2	2	2	2	2	High	High	High
FALSE	High	Master Protein	Q9H993	Damage-control phosphatase ARMT1 OS=Homo sapiens OX=9606 GN=ARMT1 PE=1 SV=1	0	99.728	42	17	106	17	441	51.1	5.76	326	17	0	1.455	0.0608665	0.446869	81.53	120.5	79.5	42.5	158.9	113.9	147.3	85.5	95.5	71	85.5	1.94836e+07	7.29064e+07	5.22389e+07	6.75456e+07	3.92199e+07	4.38075e+07	3.25502e+07	3.92154e+07	8	12	13	13	13	11	13	11	High	High	High
FALSE	High	Master Protein	Q8NAV1	Pre-mRNA-splicing factor 38A OS=Homo sapiens OX=9606 GN=PRPF38A PE=1 SV=1	0	70.63	37	15	73	15	312	37.5	9.96	211.4	15	0	1.53	0.0611952	0.448322	104.48	97.8	102.2	163.5	58.6	63	67.9	29	280.8	74.4	62.8	9.24868e+07	3.31274e+07	3.56625e+07	3.84429e+07	1.63912e+07	1.58858e+08	4.20854e+07	3.55508e+07	12	8	7	8	7	9	7	9	High	High	High
FALSE	High	Master Protein	Q86Y82	Syntaxin-12 OS=Homo sapiens OX=9606 GN=STX12 PE=1 SV=1	0	107.119	55	11	107	11	276	31.6	5.59	355.81	11	0	0.689	0.06122	0.448322	61.41	83.8	116.2	44.3	77.2	95.9	97.6	99.2	144	100.7	141.2	2.8871e+07	5.02769e+07	6.24923e+07	6.35513e+07	6.46183e+07	9.37845e+07	6.55962e+07	9.19513e+07	8	10	9	10	11	11	11	10	High	High	High
FALSE	High	Master Protein	Q93063	Exostosin-2 OS=Homo sapiens OX=9606 GN=EXT2 PE=1 SV=1	0	37.011	18	9	19	9	718	82.2	6.55	60.84	9	0	1.788	0.0612402	0.448322	105.82	148.4	51.6	143.3	113.1	185.7	132.8	26.6	86.2	86.4	25.8	4.79976e+06	3.7892e+06	6.22138e+06	4.44949e+06	891983	2.88877e+06	2.89585e+06	865089	6	7	5	7	1	4	3	3	High	High	High
FALSE	High	Master Protein	P01266	Thyroglobulin OS=Homo sapiens OX=9606 GN=TG PE=1 SV=5	0.008	4.378	1	2	2	2	2768	304.6	5.58	3.83	2	0	1.953	0.0612858	0.448322	187.18	132.3	67.7	437.7	25.7	257	32.7		46.9			8687540	509473	5.10097e+06	648196		931112			1	1	1	1		1			Peak Found	High	Peak Found
FALSE	High	Master Protein	Q86UU0	B-cell CLL/lymphoma 9-like protein OS=Homo sapiens OX=9606 GN=BCL9L PE=1 SV=1	0	147.719	30	28	142	28	1499	157	8.63	433.59	28	0	0.663	0.0613803	0.448608	82.5	74.6	125.4	84.5	48.3	61.3	43.3	83.5	100.5	83.5	295.2	3.56149e+07	2.03691e+07	2.58332e+07	1.82388e+07	3.51792e+07	4.23346e+07	3.51724e+07	1.2441e+08	19	21	21	18	20	23	17	20	High	High	High
FALSE	High	Master Protein	P31276	Homeobox protein Hox-C13 OS=Homo sapiens OX=9606 GN=HOXC13 PE=1 SV=3	0	10.847	18	3	11	3	330	35.4	8.95	25.89	3	0	2.051	0.0620701	0.4531	62.52	137.4	62.6		124.8	162	220.2	24.8	73.3	74.4	120.5		1.22612e+06	1.59125e+06	2.16258e+06	243591	719464	730397	1.18363e+06		2	2	3	1	2	1	2	High	High	High
FALSE	High	Master Protein	Q9C0D6	FH2 domain-containing protein 1 OS=Homo sapiens OX=9606 GN=FHDC1 PE=1 SV=2	0	45.512	14	10	15	10	1143	124.7	9.03	46.65	10	0	0.481	0.0621068	0.4531	94.5	82.8	117.2	35.1	68.2	72	24.3	132.7	407.7	36.2	23.7	714373	1.38879e+06	1.46621e+06	494264	2.70056e+06	8.29705e+06	736789	482290	2	5	7	3	7	6	2	2	High	High	Peak Found
FALSE	High	Master Protein	Q9H2D1	Solute carrier family 25 member 32 OS=Homo sapiens OX=9606 GN=SLC25A32 PE=1 SV=2	0	20.421	19	4	10	4	315	35.4	9.45	25.31	4	0	1.941	0.0621887	0.453289	64.54	106.8	93.2	193.8	82.6	90.2	93.5	116	110	55.6	58.3	3.19775e+06	1.36221e+06	1.48823e+06	1.54213e+06	1.91346e+06	1.81468e+06	917171	961294	2	2	1	2	2	2	2	2	High	Peak Found	High
FALSE	High	Master Protein	Q7Z7F0	KH homology domain-containing protein 4 OS=Homo sapiens OX=9606 GN=KHDC4 PE=1 SV=1	0	25.724	14	5	12	5	614	64.8	8.73	38.75	5	0	0.528	0.0623053	0.453731	65.13	47.3	152.7	24.1	23.2	89.8	143.4	152.6	179.5	147.7	39.7	403528	389476	1.5057e+06	2.40435e+06	2.55785e+06	3.00958e+06	2.47611e+06	664709	1	2	2	2	2	3	2	1	High	Peak Found	High
FALSE	High	Master Protein	P50748	Kinetochore-associated protein 1 OS=Homo sapiens OX=9606 GN=KNTC1 PE=1 SV=1	0	103.842	14	26	66	26	2209	250.6	5.97	158.75	26	0	1.567	0.0626219	0.455626	91.87	111.5	88.5	134.9	84.3	141.3	84.2	84.7	84.6	74.8	111.1	2.30046e+07	1.4375e+07	2.40885e+07	1.43466e+07	1.44454e+07	1.44257e+07	1.27524e+07	1.89493e+07	14	12	17	13	16	15	12	13	High	High	High
FALSE	High	Master Protein	Q96FV2	Secernin-2 OS=Homo sapiens OX=9606 GN=SCRN2 PE=1 SV=3	0	22.347	22	5	11	5	425	46.6	5.67	33.94	5	0	2.003	0.062767	0.456272	53	111.2	88.8	31.9	52.8	226.4	183.7	65.6	94.3	119.2	26.2	436368	720789	3.09286e+06	2.50946e+06	895687	1.28768e+06	1.62859e+06	357968	1	1	2	3	2	1	2	1	High	High	High
FALSE	High	Master Protein	Q8NCG7	Diacylglycerol lipase-beta OS=Homo sapiens OX=9606 GN=DAGLB PE=1 SV=2	0.008	4.316	2	1	4	1	672	73.7	6.55	10.87	1	0	0.311	0.0629554	0.456754	224.92	47.4	152.6	11.9		330.1		120.6		337.4		52801.5		1.46349e+06		534622		1.49555e+06		1		1		1		1		Peak Found	n/a	High
FALSE	High	Master Protein	Q8IZ21	Phosphatase and actin regulator 4 OS=Homo sapiens OX=9606 GN=PHACTR4 PE=1 SV=1	0	12.236	8	3	6	3	702	78.2	6.62	19.06	3	0	0.462	0.062965	0.456754	102.72	63.2	136.8	55.5		240		216.3		288.2		301830		1.30607e+06		1.17741e+06		1.56865e+06		1		1		1		1		Peak Found	n/a	High
FALSE	High	Master Protein	P84103	Serine/arginine-rich splicing factor 3 OS=Homo sapiens OX=9606 GN=SRSF3 PE=1 SV=1	0	56.43	46	8	224	7	164	19.3	11.65	577.26	8	0	0.755	0.0630547	0.456754	122.11	98	102	144.1	103.1	85	35.6	168	105.3	90.3	68.6	7.04838e+08	5.04339e+08	4.15736e+08	1.74077e+08	8.21893e+08	5.1481e+08	4.41556e+08	3.35684e+08	7	7	6	6	7	7	5	4	High	High	High
FALSE	High	Master Protein	O95562	Vesicle transport protein SFT2B OS=Homo sapiens OX=9606 GN=SFT2D2 PE=1 SV=1	0	18.323	18	3	24	3	160	17.8	9.13	66.89	3	0	0.543	0.0630589	0.456754	118.83	81.5	118.5	58	7.7	166.5	75.9	100.1	29.6	269.1	93.1	2.92799e+06	389370	8.4096e+06	3.83573e+06	5.05681e+06	1.49428e+06	1.35902e+07	4.70291e+06	2	2	2	2	1	2	2	2	High	Peak Found	High
FALSE	High	None	Q8NHP1	Aflatoxin B1 aldehyde reductase member 4 OS=Homo sapiens OX=9606 GN=AKR7L PE=2 SV=7	0	25.308	14	5	45	5	331	36.9	6.87	103.76	5	0	0.677	0.0635566	0.459453	82.63	88.9	111.1	112.8	56.5	86	82.2	178.9	144.6	76.5	62.4	4.72673e+07	2.3659e+07	3.60493e+07	3.44412e+07	7.49744e+07	6.06051e+07	3.20457e+07	2.61562e+07	5	4	5	4	5	4	5	5	High	High	High
FALSE	High	Master Protein	P01023	Alpha-2-macroglobulin OS=Homo sapiens OX=9606 GN=A2M PE=1 SV=3	0	43.837	6	9	272	6	1474	163.2	6.46	622.84	9	4	1.367	0.0636722	0.459453	94.44	119.2	80.8	93.1	61.5	206.7	97.8	69.4	29.5	181.8	60.2	5.12479e+08	3.38633e+08	1.13819e+09	5.38695e+08	3.82337e+08	1.62438e+08	1.00088e+09	3.31496e+08	9	8	7	9	9	8	9	8	High	High	High
FALSE	High	Master Protein	P35573	Glycogen debranching enzyme OS=Homo sapiens OX=9606 GN=AGL PE=1 SV=3	0	468.058	61	76	522	76	1532	174.7	6.76	1346.85	76	0	0.701	0.0637077	0.459453	96.3	82.6	117.4	105	42	136.3	49.8	146.6	58.7	189.6	71.9	1.64349e+08	6.58102e+07	2.1345e+08	7.80139e+07	2.29627e+08	9.19356e+07	2.96845e+08	1.12653e+08	62	60	75	51	76	59	79	49	High	High	High
FALSE	High	Master Protein	Q9H4M9	EH domain-containing protein 1 OS=Homo sapiens OX=9606 GN=EHD1 PE=1 SV=2	0	397.68	87	45	589	43	534	60.6	6.83	1713.2	45	3	0.727	0.0637152	0.459453	87.99	82.9	117.1	103.4	93.7	70.2	67.8	155.9	116.5	112.6	80	3.31924e+08	3.00639e+08	2.25314e+08	2.17598e+08	5.00229e+08	3.73972e+08	3.61275e+08	2.56657e+08	47	47	40	46	51	49	46	44	High	High	High
FALSE	High	Master Protein	P56545	C-terminal-binding protein 2 OS=Homo sapiens OX=9606 GN=CTBP2 PE=1 SV=1	0	78.287	44	17	86	11	445	48.9	6.95	253.86	17	6	1.446	0.0641465	0.462151	87.02	119.7	80.3	99.7	130.3	138.2	109.6	82.1	71.7	90.2	78.2	3.81908e+07	4.99294e+07	5.29568e+07	4.19744e+07	3.14355e+07	2.74699e+07	3.45522e+07	2.99436e+07	10	11	9	11	13	14	8	9	High	High	High
FALSE	High	Master Protein	Q5T7N3	KN motif and ankyrin repeat domain-containing protein 4 OS=Homo sapiens OX=9606 GN=KANK4 PE=1 SV=1	0	194.092	48	29	154	29	995	107.3	5.27	509.45	29	0	1.495	0.0644821	0.464156	82.38	110.6	89.4	127.7	108	108.5	115.9	102.1	106.6	80.6	50.6	4.76685e+07	4.02991e+07	4.04929e+07	4.32484e+07	3.81084e+07	3.97815e+07	3.0085e+07	1.88949e+07	24	24	23	26	25	26	23	23	High	High	High
FALSE	High	Master Protein	Q9H9Q4	Non-homologous end-joining factor 1 OS=Homo sapiens OX=9606 GN=NHEJ1 PE=1 SV=1	0	50.005	48	8	39	8	299	33.3	5.97	133.02	8	0	1.815	0.0648718	0.466547	72.03	119.2	80.8	209.7	104.5	99.6	101.1	115.9	68.7	29.8	70.8	8683957	4.32932e+06	4.12515e+06	4.18857e+06	4.79854e+06	2.84376e+06	1.23491e+06	2.93068e+06	6	4	4	5	7	4	2	4	High	High	High
FALSE	High	Master Protein	Q99816	Tumor susceptibility gene 101 protein OS=Homo sapiens OX=9606 GN=TSG101 PE=1 SV=2	0	102.487	37	14	103	14	390	43.9	6.46	290.99	14	0	1.459	0.065189	0.468412	70.56	114	86	107.1	149.7	95.6	119.2	83.1	55.9	102.1	87.3	6.27323e+07	8.77369e+07	5.6012e+07	6.98626e+07	4.86937e+07	3.27637e+07	5.98438e+07	5.11617e+07	9	13	11	13	12	13	12	12	High	High	High
FALSE	High	Master Protein	P53582	Methionine aminopeptidase 1 OS=Homo sapiens OX=9606 GN=METAP1 PE=1 SV=2	0	85.3	64	14	77	14	386	43.2	7.17	225.46	14	0	1.498	0.0653755	0.468607	56.16	116.6	83.4	104.3	161.9	93.7	114.2	75.8	100.5	69.3	80.3	3.47067e+07	5.38561e+07	3.11927e+07	3.80035e+07	2.52163e+07	3.34346e+07	2.3058e+07	2.67318e+07	9	10	10	12	10	10	11	9	High	High	High
FALSE	High	Master Protein	Q9Y256	CAAX prenyl protease 2 OS=Homo sapiens OX=9606 GN=RCE1 PE=1 SV=1	0	9.099	8	2	12	2	329	35.8	7.97	28.92	2	0	0.494	0.0653803	0.468607	75.5	82.2	117.8	127.8	21	97.3	49.3	210.3	47.8	205.8	40.8	2.46077e+06	405182	1.87457e+06	948758	4.05021e+06	919963	3.96395e+06	785794	2	1	2	1	2	1	2	1	High	Peak Found	High
FALSE	High	Master Protein	Q86SX6	Glutaredoxin-related protein 5, mitochondrial OS=Homo sapiens OX=9606 GN=GLRX5 PE=1 SV=2	0	66.287	36	6	72	6	157	16.6	6.79	251.2	6	0	0.699	0.0654299	0.468607	95.5	78.2	121.8	100.2	152.6	46.2	43	124.2	160.9	82.4	90.5	7.28874e+07	1.10975e+08	3.35927e+07	3.12631e+07	9.03539e+07	1.17004e+08	5.99657e+07	6.58282e+07	5	5	4	5	5	5	4	5	High	High	High
FALSE	High	Master Protein	Q5SW96	Low density lipoprotein receptor adapter protein 1 OS=Homo sapiens OX=9606 GN=LDLRAP1 PE=1 SV=3	0	22.213	24	6	9	6	308	33.9	6.7	22.77	6	0	2.639	0.0654476	0.468607	118.92	86.8	113.2	285.7	53.5	42.6	53.2	177.7	94.6	51.2	41.5	3.63562e+06	680649	542298	677454	2.26214e+06	1.20373e+06	652128	527544	1	1	1	2	3	2	2	2	Peak Found	High	High
FALSE	High	Master Protein	Q9UBT2	SUMO-activating enzyme subunit 2 OS=Homo sapiens OX=9606 GN=UBA2 PE=1 SV=2	0	351.217	68	38	465	38	640	71.2	5.29	1533.89	38	0	1.411	0.0655622	0.468831	99.52	114.7	85.3	99.1	100.8	117.2	137.1	107.3	76.5	82.7	79.2	2.34377e+08	2.38515e+08	2.77389e+08	3.24445e+08	2.53931e+08	1.81056e+08	1.95556e+08	1.87382e+08	37	37	35	35	38	30	32	29	High	High	High
FALSE	High	Master Protein	Q9BXY0	Protein MAK16 homolog OS=Homo sapiens OX=9606 GN=MAK16 PE=1 SV=2	0	66.118	39	11	45	11	300	35.3	5.38	125.98	11	0	1.606	0.0655946	0.468831	97.41	108.1	91.9	74.6	82.6	144.8	132	75.8	39.7	146.6	103.9	1.09128e+07	1.20777e+07	2.11689e+07	1.92905e+07	1.10842e+07	5.80309e+06	2.14344e+07	1.51828e+07	3	8	4	8	6	7	5	6	High	High	High
FALSE	High	Master Protein	Q13409	Cytoplasmic dynein 1 intermediate chain 2 OS=Homo sapiens OX=9606 GN=DYNC1I2 PE=1 SV=3	0	239.854	53	24	360	24	638	71.4	5.2	1195.41	24	0	1.396	0.0657037	0.469196	100.32	123.3	76.7	102.9	113	124.9	140.5	58.2	112.4	71	77	1.38939e+08	1.52566e+08	1.68514e+08	1.89584e+08	7.86108e+07	1.51709e+08	9.58824e+07	1.03923e+08	22	22	17	21	19	23	19	22	High	High	High
FALSE	High	Master Protein	Q10471	Polypeptide N-acetylgalactosaminyltransferase 2 OS=Homo sapiens OX=9606 GN=GALNT2 PE=1 SV=1	0	217.082	53	28	414	28	571	64.7	8.35	1125.42	28	0	0.708	0.0658081	0.469472	86.63	83.1	116.9	58.9	82.1	85.4	96.8	110.2	131.1	115.6	119.9	1.29897e+08	1.81111e+08	1.8846e+08	2.13446e+08	2.43042e+08	2.89068e+08	2.5506e+08	2.64405e+08	29	31	30	34	33	30	32	32	High	High	High
FALSE	High	Master Protein	Q8IUH3	RNA-binding protein 45 OS=Homo sapiens OX=9606 GN=RBM45 PE=1 SV=1	0	16.147	13	4	11	4	476	53.5	7.17	28.17	4	0	1.957	0.0658718	0.469472	109.63	124.7	75.3	87.5	69.8	171.5	159.4	122.2	21.6	126.3	41.6	1.89533e+06	1.51325e+06	3.71795e+06	3.45559e+06	2.6482e+06	468594	2.73742e+06	902137	3	4	4	3	4	3	3	3	High	Peak Found	High
FALSE	High	Master Protein	P61970	Nuclear transport factor 2 OS=Homo sapiens OX=9606 GN=NUTF2 PE=1 SV=1	0	95.199	74	6	154	6	127	14.5	5.38	513.67	6	0	0.708	0.0659697	0.469472	116.02	93.9	106.1	132.5	126.9	61.3	33.7	231.6	121.6	81.7	10.9	3.27046e+08	3.13162e+08	1.51251e+08	8.31289e+07	5.71508e+08	3.00027e+08	2.01558e+08	2.68494e+07	9	9	8	9	9	9	8	9	High	High	High
FALSE	High	Master Protein	P13473	Lysosome-associated membrane glycoprotein 2 OS=Homo sapiens OX=9606 GN=LAMP2 PE=1 SV=2	0	27.399	14	5	99	5	410	44.9	5.63	245.88	5	0	0.703	0.0659742	0.469472	120.92	84.8	115.2	131.7	14.4	192.3	24	119.6	24.5	244.7	48.7	1.47802e+08	1.61755e+07	2.15722e+08	2.69083e+07	1.3423e+08	2.75143e+07	2.74548e+08	5.45936e+07	4	4	5	5	5	5	5	5	High	High	High
FALSE	High	Master Protein	Q8NFG4	Folliculin OS=Homo sapiens OX=9606 GN=FLCN PE=1 SV=1	0.001	7.527	5	2	3	2	579	64.4	6.23	8.49	2	0	0.338	0.0663423	0.471677	70.58	148.6	51.4	9.3	141.6		79.4	27.4	528	14.4		56874.1	868135		486663	168131	3.23693e+06	88092.3		1	1		1	1	2	1		Peak Found	High	n/a
FALSE	High	Master Protein	Q13352	Centromere protein R OS=Homo sapiens OX=9606 GN=ITGB3BP PE=1 SV=2	0	14.032	23	3	5	3	177	20.2	9.07	15.33	3	0	2.935	0.0664307	0.471771	45.69	87.5	112.5	256.1	81.2	125.8	75.4		116.4		145.2	1.56044e+06	494683	766566	459535		709216		884922	1	1	1	1		2		2	Peak Found	Peak Found	High
FALSE	High	Master Protein	Q9NW82	WD repeat-containing protein 70 OS=Homo sapiens OX=9606 GN=WDR70 PE=1 SV=1	0	70.272	31	17	62	17	654	73.2	6.33	163.79	17	0	1.585	0.0664922	0.471771	97.02	129.9	70.1	80.1	153.9	102.6	202.1	65.2	91.3	34.1	70.6	1.21741e+07	2.33766e+07	1.55887e+07	3.07033e+07	9.9036e+06	1.38662e+07	5.18563e+06	1.07198e+07	11	13	11	15	9	12	8	13	High	High	High
FALSE	High	Master Protein	Q8TCS8	Polyribonucleotide nucleotidyltransferase 1, mitochondrial OS=Homo sapiens OX=9606 GN=PNPT1 PE=1 SV=2	0	198.057	47	32	210	32	783	85.9	7.77	552.74	32	0	1.418	0.0665376	0.471771	93.71	123.9	76.1	121.1	61.3	185.4	123.9	98.1	58.9	96	55.3	1.38762e+08	7.03016e+07	2.12462e+08	1.42055e+08	1.12497e+08	6.75341e+07	1.10028e+08	6.33358e+07	23	24	19	24	24	27	19	23	High	High	High
FALSE	High	Master Protein	O75051	Plexin-A2 OS=Homo sapiens OX=9606 GN=PLXNA2 PE=1 SV=4	0	194.823	28	39	182	31	1894	211	6.48	461.19	39	8	1.498	0.0668413	0.473148	101.51	109.6	90.4	115	50.5	201.7	86.3	107.5	41.2	134.8	62.9	4.38023e+07	1.92345e+07	7.68305e+07	3.28952e+07	4.0966e+07	1.56943e+07	5.13661e+07	2.39759e+07	16	23	28	26	26	21	27	25	High	High	High
FALSE	High	Master Protein	Q96GX5	Serine/threonine-protein kinase greatwall OS=Homo sapiens OX=9606 GN=MASTL PE=1 SV=1	0	44.63	16	9	39	8	879	97.3	5.99	89.88	9	0	0.527	0.0671227	0.47431	60.81	78.4	121.6	46.6	73.1	112.5	130.7	142	141.5	140	13.7	908966	1.42416e+06	2.19191e+06	2.54782e+06	2.76715e+06	2.75784e+06	2.72817e+06	266986	3	2	4	4	2	2	3	1	High	High	High
FALSE	High	Master Protein	P51884	Lumican OS=Homo sapiens OX=9606 GN=LUM PE=1 SV=2	0	18.844	11	4	32	4	338	38.4	6.61	87.92	4	0	0.583	0.0672009	0.474449	124.28	70.6	129.4	49.3	27.2	150.1	71.1	89.7	26.8	254.5	131.4	8.06306e+06	4.44699e+06	2.45275e+07	1.1623e+07	1.46547e+07	4.37392e+06	4.15986e+07	2.14811e+07	4	4	3	3	3	3	3	4	High	High	High
FALSE	High	Master Protein	Q14517	Protocadherin Fat 1 OS=Homo sapiens OX=9606 GN=FAT1 PE=1 SV=2	0	65.345	6	18	24	18	4588	506	5	44.67	18	0	1.762	0.0676072	0.476724	129.11	127	73	0.5	102.9	289.5	129	75.1	58.3	109.7	34.9	21973.7	4.46705e+06	1.25631e+07	5.6001e+06	3.25932e+06	2.53147e+06	4.76084e+06	1.51563e+06	3	9	12	7	8	5	8	7	High	Peak Found	High
FALSE	High	Master Protein	P09132	Signal recognition particle 19 kDa protein OS=Homo sapiens OX=9606 GN=SRP19 PE=1 SV=3	0	90.635	64	11	88	11	144	16.1	9.85	300.25	11	0	0.674	0.0676525	0.476724	120.19	76.6	123.4	163.4	82.9	58.5	58.1	160.2	167.8	78.5	30.6	6.53904e+07	3.31808e+07	2.34182e+07	2.32664e+07	6.41176e+07	6.71861e+07	3.1428e+07	1.22584e+07	12	11	9	9	10	12	9	8	High	High	High
FALSE	High	Master Protein	Q8NBN7	Retinol dehydrogenase 13 OS=Homo sapiens OX=9606 GN=RDH13 PE=1 SV=2	0	106.336	61	18	112	18	331	35.9	8.1	316.8	18	0	0.698	0.0676997	0.476724	69.13	79.2	120.8	71.4	96.2	75.7	78.4	122.9	155.8	87.5	112.1	3.79574e+07	5.11204e+07	4.01993e+07	4.16647e+07	6.53087e+07	8.2774e+07	4.65223e+07	5.9557e+07	13	14	14	14	15	14	13	14	High	High	High
FALSE	High	Master Protein	O14548	Cytochrome c oxidase subunit 7A-related protein, mitochondrial OS=Homo sapiens OX=9606 GN=COX7A2L PE=1 SV=2	0	18.869	63	5	32	5	114	12.6	9.42	83.13	5	0	0.596	0.0679061	0.477761	78.16	74.3	125.7	191.9	80.2	54.3	48.8	77.3	124.3	111.6	111.5	3.40556e+07	1.42297e+07	9.64377e+06	8.66467e+06	1.37266e+07	2.20589e+07	1.98076e+07	1.97953e+07	4	5	5	5	5	5	4	5	High	High	High
FALSE	High	Master Protein	Q5SYE7	NHS-like protein 1 OS=Homo sapiens OX=9606 GN=NHSL1 PE=1 SV=2	0	105.99	23	22	75	22	1610	170.6	6.96	199.43	22	0	0.58	0.0680162	0.478121	88.52	64.2	135.8	105.3	38.2	75.5	49	186.2	118	140.3	87.5	1.36522e+07	4.94669e+06	9.78816e+06	6.35698e+06	2.41398e+07	1.53035e+07	1.8193e+07	1.1346e+07	13	9	11	10	15	18	12	16	High	High	High
FALSE	High	Master Protein	O00255	Menin OS=Homo sapiens OX=9606 GN=MEN1 PE=1 SV=5	0	20.194	13	5	8	5	610	67.5	6.55	26.59	5	0	1.902	0.0681679	0.478536	106.4	139.6	60.4	212.1	54.5	108.1	131.7	35.9	74.4	35.9	147.5	3.52375e+06	905832	1.79654e+06	2.18811e+06	596740	1.23585e+06	596018	2.45024e+06	2	2	2	1	2	1	2	2	High	Peak Found	High
FALSE	High	Master Protein	Q8WZ82	Esterase OVCA2 OS=Homo sapiens OX=9606 GN=OVCA2 PE=1 SV=1	0	63.307	78	9	37	9	227	24.4	6.89	118.44	9	0	0.634	0.0682168	0.478536	117.61	71.8	128.2	174.5	45.1	98.1	16.3	208.6	97.9	144.2	15.3	4.02606e+07	1.04113e+07	2.2632e+07	3.76851e+06	4.81306e+07	2.25806e+07	3.32642e+07	3.52783e+06	3	6	6	7	8	8	7	4	High	High	High
FALSE	High	Master Protein	Q5SW79	Centrosomal protein of 170 kDa OS=Homo sapiens OX=9606 GN=CEP170 PE=1 SV=1	0	32.252	6	8	18	7	1584	175.2	7.11	39.28	8	0	0.534	0.0683013	0.478536	59.52	92.6	107.4	144.2	37.1	126	119.6	203.2		142.2	27.7	2.22191e+06	571280	1.94124e+06	1.84296e+06	3.13063e+06		2.19163e+06	426355	5	4	6	2	5		4	1	High	Peak Found	High
FALSE	High	Master Protein	Q15406	Nuclear receptor subfamily 6 group A member 1 OS=Homo sapiens OX=9606 GN=NR6A1 PE=1 SV=2	0	8.176	8	3	3	3	480	54.3	6.25	7.22	3	0	2.725	0.0683117	0.478536	83.94	151.3	48.7		61.3	325.6	152.3	128.9	51.8	46.4	33.7		237698	1.26308e+06	590716	499901	200962	179825	130761		1	1	1	1	1	1	1	High	High	High
FALSE	High	Master Protein	Q86U42	Polyadenylate-binding protein 2 OS=Homo sapiens OX=9606 GN=PABPN1 PE=1 SV=3	0	111.86	52	15	202	15	306	32.7	5.06	632.6	15	0	1.364	0.0685173	0.479475	107.67	119.2	80.8	73.7	135.7	119.9	122	61.4	71.5	121.9	93.9	1.04423e+08	1.92202e+08	1.69757e+08	1.7277e+08	8.69852e+07	1.01259e+08	1.72566e+08	1.32946e+08	13	15	13	14	13	14	13	14	High	High	High
FALSE	High	Master Protein	P31641	Sodium- and chloride-dependent taurine transporter OS=Homo sapiens OX=9606 GN=SLC6A6 PE=1 SV=2	0.003	5.512	3	1	9	1	620	69.8	7.39	27.27	1	0	2.496	0.0687237	0.479475	83.04	145.2	54.8	121.4	140	205.9		52.9		231.3	48.6	656737	757306	1.11399e+06		286095		1.25172e+06	263132	1	1	1		1		1	1	High	Peak Found	High
FALSE	High	Master Protein	Q9H488	GDP-fucose protein O-fucosyltransferase 1 OS=Homo sapiens OX=9606 GN=POFUT1 PE=1 SV=1	0	175.214	66	16	183	16	388	43.9	8.53	579.95	16	0	1.398	0.0688986	0.479475	73.85	119.3	80.7	111.6	131	125.3	97.1	89.7	71.4	104.2	69.8	1.3551e+08	1.59184e+08	1.52194e+08	1.17935e+08	1.08958e+08	8.66707e+07	1.26566e+08	8.47308e+07	13	19	17	19	18	20	19	20	High	High	High
FALSE	High	Master Protein	P07203	Glutathione peroxidase 1 OS=Homo sapiens OX=9606 GN=GPX1 PE=1 SV=4	0	89.637	59	11	115	11	203	22.1	6.55	336.07	11	0	0.709	0.068972	0.479475	98.25	88.4	111.6	98.8	124.1	70.7	39.4	204.2	122.4	90.9	49.5	1.35041e+08	1.69597e+08	9.66644e+07	5.38736e+07	2.79153e+08	1.67378e+08	1.24228e+08	6.76651e+07	14	14	13	13	13	14	13	11	High	High	High
FALSE	High	Master Protein	Q9H2J4	Phosducin-like protein 3 OS=Homo sapiens OX=9606 GN=PDCL3 PE=1 SV=1	0	100.446	76	15	136	15	239	27.6	4.84	398.54	15	0	1.437	0.0691029	0.479475	91.24	104.2	95.8	188.7	82.1	104.1	79.7	83.2	87	63.5	111.7	9.12632e+07	3.97131e+07	5.03625e+07	3.85303e+07	4.02262e+07	4.20632e+07	3.07059e+07	5.40203e+07	15	15	17	16	16	16	14	15	High	High	High
FALSE	High	Master Protein	Q9BTT6	Leucine-rich repeat-containing protein 1 OS=Homo sapiens OX=9606 GN=LRRC1 PE=1 SV=1	0	221.841	76	29	271	29	524	59.2	5.02	882.16	29	0	0.709	0.0691876	0.479475	107.42	79	121	110.8	70.1	79.7	75.1	151.3	111.4	126.1	75.4	1.01971e+08	6.45448e+07	7.32935e+07	6.91118e+07	1.39228e+08	1.02507e+08	1.16065e+08	6.93603e+07	21	21	22	20	24	20	23	19	High	High	High
FALSE	High	Master Protein	P67812	Signal peptidase complex catalytic subunit SEC11A OS=Homo sapiens OX=9606 GN=SEC11A PE=1 SV=1	0	73.905	56	9	99	9	179	20.6	9.48	226.69	9	0	0.7	0.0691975	0.479475	125.26	95.4	104.6	136.9	97.6	96.9	27.4	181.1	87.2	130	42.9	1.51198e+08	1.07714e+08	1.07001e+08	3.02563e+07	1.99962e+08	9.63221e+07	1.43562e+08	4.73142e+07	11	14	9	8	14	12	11	9	High	High	High
FALSE	High	Master Protein	P24864	G1/S-specific cyclin-E1 OS=Homo sapiens OX=9606 GN=CCNE1 PE=1 SV=2	0	58.633	24	11	43	11	410	47	6.04	117.71	11	0	0.581	0.0692396	0.479475	96.96	55.7	144.3	39.9	47.8	97.8	63.2	131.2	101.6	154.6	163.9	5.71584e+06	6.84281e+06	1.40086e+07	9.05492e+06	1.87859e+07	1.45438e+07	2.21384e+07	2.34659e+07	5	8	7	6	9	9	8	7	High	High	High
FALSE	High	Master Protein	Q68EM7	Rho GTPase-activating protein 17 OS=Homo sapiens OX=9606 GN=ARHGAP17 PE=1 SV=1	0	117.237	40	19	67	19	881	95.4	7.62	230.42	19	0	1.609	0.0694633	0.479475	80.97	112.5	87.5	146.5	95.8	121.6	94.4	116.4	74.3	94.7	56.3	1.76711e+07	1.15554e+07	1.4671e+07	1.13843e+07	1.40452e+07	8.96588e+06	1.14203e+07	6.79395e+06	13	10	10	10	8	13	10	11	High	High	High
FALSE	High	Master Protein	Q9BY50	Signal peptidase complex catalytic subunit SEC11C OS=Homo sapiens OX=9606 GN=SEC11C PE=1 SV=3	0	43.675	33	7	37	7	192	21.5	9.2	87.26	7	0	0.573	0.0701552	0.479475	85.24	63.1	136.9	78.9	112.7	48.3	30.1	180.6	155.5	115.3	78.5	6.02364e+06	8.60568e+06	3.69091e+06	2.2963e+06	1.37886e+07	1.18732e+07	8.80614e+06	5.99601e+06	4	5	4	3	5	5	5	5	High	High	High
FALSE	High	Master Protein	Q9NPA0	ER membrane protein complex subunit 7 OS=Homo sapiens OX=9606 GN=EMC7 PE=1 SV=1	0	59.325	48	8	68	8	242	26.5	9.25	176.98	8	0	0.695	0.070191	0.479475	79.28	86.7	113.3	77	97	104.2	73.3	136.2	93.6	138.5	80.1	3.9986e+07	5.03832e+07	5.41211e+07	3.80583e+07	7.07183e+07	4.86022e+07	7.19068e+07	4.15852e+07	9	11	10	10	9	11	10	9	High	High	High
FALSE	High	Master Protein	Q15572	TATA box-binding protein-associated factor RNA polymerase I subunit C OS=Homo sapiens OX=9606 GN=TAF1C PE=1 SV=2	0	17.327	7	4	16	4	869	95.2	8.59	41.11	4	0	1.82	0.0703662	0.479475	132.59	137.8	62.2	118.3	76.1	151.7	137.2	147.8	20.9	120.7	27.4	3.64695e+06	2.34524e+06	4.6786e+06	4.22961e+06	4.5571e+06	643839	3.72054e+06	845655	3	4	3	2	4	3	3	3	High	High	High
FALSE	High	Master Protein	Q14728	Major facilitator superfamily domain-containing protein 10 OS=Homo sapiens OX=9606 GN=MFSD10 PE=1 SV=1	0	15.15	13	4	30	4	455	48.3	9.6	75.2	4	0	1.681	0.0706079	0.479475	124.31	113.6	86.4	135.6	28.3	273.5	67	108.9	35.4	97.6	53.8	9.65031e+06	2.01524e+06	1.94718e+07	4.76761e+06	7.75175e+06	2.51708e+06	6.94658e+06	3.83336e+06	4	3	4	3	3	3	3	3	High	Peak Found	High
FALSE	High	Master Protein	P50281	Matrix metalloproteinase-14 OS=Homo sapiens OX=9606 GN=MMP14 PE=1 SV=3	0	92.274	35	19	146	19	582	65.9	7.77	388.17	19	0	1.457	0.0707741	0.479475	91.76	129.7	70.3	85.1	148.8	123.1	146.6	87.7	72.8	72.8	63.1	6.17718e+07	1.07999e+08	8.93663e+07	1.06391e+08	6.36241e+07	5.28107e+07	5.28333e+07	4.581e+07	16	17	17	15	16	17	17	15	High	High	High
FALSE	High	Master Protein	P56385	ATP synthase subunit e, mitochondrial OS=Homo sapiens OX=9606 GN=ATP5ME PE=1 SV=2	0	27.78	62	4	90	4	69	7.9	9.35	170.71	4	0	0.704	0.0713628	0.479475	78.11	85.9	114.1	68	111.1	89.7	96.6	111.5	137	143.8	42.4	6.64713e+07	1.08686e+08	8.76905e+07	9.4449e+07	1.09042e+08	1.34015e+08	1.40598e+08	4.14943e+07	5	5	5	5	5	5	5	5	High	High	High
FALSE	High	Master Protein	Q8TCC3	Large ribosomal subunit protein uL30m OS=Homo sapiens OX=9606 GN=MRPL30 PE=1 SV=1	0	26.06	24	3	24	3	161	18.5	9.99	62.69	3	0	0.555	0.07139	0.479475	93.5	56	144	108.5	29.6	134.5	12.3	167.5	156	135.6	56	4.45202e+06	1.2129e+06	5.52102e+06	506821	6.87217e+06	6.40313e+06	5.56505e+06	2.29743e+06	2	2	2	1	3	2	2	1	High	High	High
FALSE	High	Master Protein	Q9NX40	OCIA domain-containing protein 1 OS=Homo sapiens OX=9606 GN=OCIAD1 PE=1 SV=1	0	142.971	51	17	224	17	245	27.6	7.49	607.99	17	0	0.715	0.0715399	0.479475	79.94	80.8	119.2	80	78.5	94	84.5	116	139.9	127	80.2	1.51992e+08	1.4928e+08	1.78593e+08	1.606e+08	2.20467e+08	2.659e+08	2.4133e+08	1.52353e+08	17	18	16	18	18	17	16	14	High	High	High
FALSE	High	Master Protein	Q03154	Aminoacylase-1 OS=Homo sapiens OX=9606 GN=ACY1 PE=1 SV=1	0	94.754	57	18	81	18	408	45.9	6.18	216.21	18	0	1.542	0.0715671	0.479475	92.2	117.8	82.2	103.5	154	82	125.1	78.2	80.6	69.5	107.1	3.37173e+07	5.0177e+07	2.67294e+07	4.07393e+07	2.54661e+07	2.62525e+07	2.26435e+07	3.4894e+07	9	14	10	14	12	16	10	11	High	High	High
FALSE	High	None	P09471	Guanine nucleotide-binding protein G(o) subunit alpha OS=Homo sapiens OX=9606 GN=GNAO1 PE=1 SV=4	0	13.839	6	2	113	0	354	40	5.53	271.45	2	0	1.355	0.0716594	0.479475	65.34	103.5	96.5	115.7	70.2	174.4	71.8	88.5	44.4	153.4	81.7	1.85367e+08	1.1248e+08	2.79375e+08	1.15048e+08	1.4173e+08	7.11163e+07	2.45704e+08	1.30934e+08	2	2	2	2	2	2	2	2	n/a	n/a	n/a
FALSE	High	None	Q9UI47	Catenin alpha-3 OS=Homo sapiens OX=9606 GN=CTNNA3 PE=1 SV=2	0	9.272	1	1	64	1	895	99.7	6.16	168.14	1	0	0.727	0.0719036	0.479475	89.77	89.8	110.2	128.7	48.9	106.1	64.3	136.7	42.2	75.2	198	1.42622e+08	5.41667e+07	1.17584e+08	7.12728e+07	1.51578e+08	4.67525e+07	8.33079e+07	2.19485e+08	2	2	2	2	2	2	2	2	High	High	High
FALSE	High	Master Protein	Q13404	Ubiquitin-conjugating enzyme E2 variant 1 OS=Homo sapiens OX=9606 GN=UBE2V1 PE=1 SV=2	0	69.261	61	8	89	4	147	16.5	7.93	272.05	8	6	0.727	0.071923	0.479475	99.34	94.2	105.8	156.4	106.4	72.2	36.9	186.3	102.1	94.7	44.9	1.50712e+08	1.02501e+08	6.95413e+07	3.55161e+07	1.79506e+08	9.83932e+07	9.12137e+07	4.32928e+07	10	10	9	12	12	10	9	10	High	High	High
FALSE	High	None	Q5VWI1	Transcription elongation regulator 1-like protein OS=Homo sapiens OX=9606 GN=TCERG1L PE=2 SV=2	0	7.954	2	2	17	2	586	65.6	9.83	35.03	2	0	0.574	0.0719393	0.479475	82.08	83.7	116.3	19	57.9	124.4	85	237.5	115.3	78.7	82.3	1.99133e+06	6.07597e+06	1.30552e+07	8.9245e+06	2.49235e+07	1.21023e+07	8.26135e+06	8.63317e+06	1	2	1	2	2	2	1	2	High	High	High
FALSE	High	Master Protein	P00558	Phosphoglycerate kinase 1 OS=Homo sapiens OX=9606 GN=PGK1 PE=1 SV=3	0	558.057	94	48	1933	42	417	44.6	8.1	6067.41	48	7	1.355	0.0719405	0.479475	92.13	116.4	83.6	147.1	122	95.7	108.9	86.4	74.5	81.4	84	4.26289e+09	3.5356e+09	2.77397e+09	3.15473e+09	2.50422e+09	2.15873e+09	2.35875e+09	2.43548e+09	56	56	53	53	60	62	53	54	High	High	High
FALSE	High	Master Protein	Q9UHV9	Prefoldin subunit 2 OS=Homo sapiens OX=9606 GN=PFDN2 PE=1 SV=1	0	75.415	64	10	82	10	154	16.6	6.58	210.66	10	0	0.698	0.0721535	0.479475	91.76	97.8	102.2	121.7	118.9	72.3	37.9	177.7	112.8	83.1	75.6	9.0246e+07	8.81865e+07	5.36131e+07	2.81148e+07	1.31776e+08	8.3658e+07	6.16258e+07	5.60584e+07	7	11	11	10	10	11	10	10	High	High	High
FALSE	High	Master Protein	O95714	E3 ubiquitin-protein ligase HERC2 OS=Homo sapiens OX=9606 GN=HERC2 PE=1 SV=2	0	22.762	2	6	7	6	4834	526.9	6.28	19.17	6	0	1.922	0.072164	0.479475	67.74	136.3	63.7		170.2	233.2	73.4	67.3	93.9	126.4	35.6		3.14344e+06	4.30812e+06	1.35498e+06	1.24282e+06	1.73454e+06	2.33491e+06	657947		3	4	2	3	2	5	2	n/a	Peak Found	High
FALSE	High	Master Protein	P0C1Z6	TCF3 fusion partner OS=Homo sapiens OX=9606 GN=TFPT PE=1 SV=1	0.004	5.141	10	2	3	2	253	28.3	5.21	7.16	2	0	0.347	0.0721962	0.479475	6.15	80.7	119.3		77.3	129.2	80.5		41.5	119.1	352.3		368511	615863	383796		197852	567546	1.67862e+06		1	1	1		1	1	2	Peak Found	Peak Found	High
FALSE	High	Master Protein	Q9NZZ3	Charged multivesicular body protein 5 OS=Homo sapiens OX=9606 GN=CHMP5 PE=1 SV=1	0	75.706	42	6	57	6	219	24.6	4.83	210.67	6	0	1.476	0.0722113	0.479475	83.99	111.3	88.7	130.3	54.7	226.6	76.4	109	73.6	86	43.4	4.70107e+07	1.97214e+07	8.17394e+07	2.75519e+07	3.92973e+07	2.65494e+07	3.10088e+07	1.56608e+07	6	5	5	6	8	7	4	6	High	High	High
FALSE	High	Master Protein	P16930	Fumarylacetoacetase OS=Homo sapiens OX=9606 GN=FAH PE=1 SV=2	0	44.967	37	11	45	11	419	46.3	6.95	130.11	11	0	1.565	0.0724028	0.479475	57.68	123.5	76.5	101.8	146.3	137.9	110.5	70.3	79.5	73.6	80.1	1.45037e+07	2.0843e+07	1.96452e+07	1.57509e+07	1.00165e+07	1.13226e+07	1.04926e+07	1.14166e+07	6	7	6	7	6	5	5	6	High	High	High
FALSE	High	Master Protein	Q8IZL8	Proline-, glutamic acid- and leucine-rich protein 1 OS=Homo sapiens OX=9606 GN=PELP1 PE=1 SV=2	0	308.962	48	33	506	33	1130	119.6	4.34	1539.44	33	0	0.717	0.0724574	0.479475	98.97	78	122	123.9	54.8	91.7	64.3	142.6	114.9	125.3	82.4	2.34821e+08	1.03872e+08	1.7387e+08	1.21903e+08	2.7044e+08	2.17936e+08	2.37648e+08	1.56288e+08	32	30	33	31	37	32	37	30	High	High	High
FALSE	High	Master Protein	Q5BJD5	Transmembrane protein 41B OS=Homo sapiens OX=9606 GN=TMEM41B PE=1 SV=1	0	43.44	24	5	80	5	291	32.5	9.58	245.9	5	0	0.644	0.0725102	0.479475	70.85	83.8	116.2	65.8	60.7	84.3	46.1	87.5	87.6	333.9	34.1	20818159	1.92064e+07	2.66935e+07	1.45938e+07	2.77038e+07	2.77369e+07	1.05728e+08	1.07997e+07	4	4	5	4	4	4	4	3	High	High	High
FALSE	High	None	Q12756	Kinesin-like protein KIF1A OS=Homo sapiens OX=9606 GN=KIF1A PE=1 SV=2	0	8.826	2	3	12	0	1690	190.9	6.21	20	3	0	0.539	0.0726006	0.479475	81.52	88.5	111.5	223.4	41.1	113.3	31.3	126.1	149.6	56.5	58.7	7.1083e+06	1.30795e+06	3.60622e+06	996962	4.01119e+06	4.76146e+06	1.79706e+06	1.86719e+06	3	3	3	2	3	2	2	2	n/a	n/a	n/a
FALSE	High	Master Protein	Q9Y3E5	Peptidyl-tRNA hydrolase 2, mitochondrial OS=Homo sapiens OX=9606 GN=PTRH2 PE=1 SV=1	0	81.846	60	8	90	8	179	19.2	8.73	340.97	8	0	0.666	0.0728201	0.479475	75.35	89.5	110.5	110	90.6	76.1	42.5	187	88.5	96.4	108.9	4.2689e+07	3.51577e+07	2.9516e+07	1.65047e+07	7.25424e+07	3.43277e+07	3.73941e+07	4.22635e+07	8	10	9	7	9	9	9	5	High	High	High
FALSE	High	Master Protein	Q99471	Prefoldin subunit 5 OS=Homo sapiens OX=9606 GN=PFDN5 PE=1 SV=2	0	83.655	71	10	74	10	154	17.3	6.33	227.36	10	0	0.698	0.0728532	0.479475	90.97	73.9	126.1	76.3	144.2	65.3	50	153	156.4	59.9	94.9	4.50101e+07	8.50451e+07	3.85356e+07	2.94602e+07	9.02121e+07	9.221e+07	3.53125e+07	5.5986e+07	11	12	11	10	12	12	9	11	High	High	High
FALSE	High	Master Protein	P11310	Medium-chain specific acyl-CoA dehydrogenase, mitochondrial OS=Homo sapiens OX=9606 GN=ACADM PE=1 SV=1	0	66.935	36	12	81	12	421	46.6	8.37	251.52	12	0	1.433	0.0729159	0.479475	88.58	102.2	97.8	93.5	112.1	98	105.9	116.6	77.2	110.8	86	4.07003e+07	4.87959e+07	4.26863e+07	4.61083e+07	5.07457e+07	3.35977e+07	4.82284e+07	3.74203e+07	6	11	10	10	11	11	8	9	High	High	High
FALSE	High	Master Protein	P68543	UBX domain-containing protein 2A OS=Homo sapiens OX=9606 GN=UBXN2A PE=1 SV=1	0.009	4.25	5	1	3	1	259	29.3	6.25	8.62	1	0	2.757	0.0729881	0.479475	91.15	148.1	51.9	237.9		165.5	84	224	58.1		30.5	881533		613238	311411	830110	215126		112964	1		1	1	1	1		1	High	n/a	High
FALSE	High	Master Protein	P20827	Ephrin-A1 OS=Homo sapiens OX=9606 GN=EFNA1 PE=1 SV=2	0	29.229	24	5	34	5	205	23.8	6.83	78.6	5	0	0.622	0.0730701	0.479475	84.23	104.3	95.7	122.8	109.6	94.3	44.1	100	87	163.6	78.7	1.80305e+07	1.60986e+07	1.38426e+07	6.47508e+06	1.46824e+07	1.27703e+07	2.40337e+07	1.15609e+07	4	3	4	3	4	3	3	2	High	High	High
FALSE	High	Master Protein	Q86UT6	NLR family member X1 OS=Homo sapiens OX=9606 GN=NLRX1 PE=1 SV=1	0	31.373	12	10	22	10	975	107.5	7.37	47.46	10	0	1.845	0.0730888	0.479475	86.87	118.7	81.3	218.1	26.5	219.9	14	157.1	22.7	118.7	22.9	8.46472e+06	1.02981e+06	8.5338e+06	541760	6.09685e+06	881540	4.60611e+06	887572	7	3	7	2	7	5	7	4	High	High	High
FALSE	High	Master Protein	P02647	Apolipoprotein A-I OS=Homo sapiens OX=9606 GN=APOA1 PE=1 SV=1	0	12.762	6	1	69	1	267	30.8	5.76	257.57	1	0	0.685	0.0737333	0.479475	121.36	87.1	112.9	45.1	16.1	126.7	96.4	45.2	16.7	292.4	161.4	4.01324e+07	1.43208e+07	1.12816e+08	8.57775e+07	4.02739e+07	1.48534e+07	2.60313e+08	1.4371e+08	1	1	1	1	1	1	1	1	High	High	High
FALSE	High	Master Protein	Q9BUZ4	TNF receptor-associated factor 4 OS=Homo sapiens OX=9606 GN=TRAF4 PE=1 SV=1	0	21.787	17	5	17	5	470	53.5	8.15	54.71	5	0	0.543	0.0742368	0.479475	98.25	82.7	117.3	107	115.4	71.3	21.5	159.6	121.9	126.2	77	3.03262e+06	3.27062e+06	2.02162e+06	610192	4.52352e+06	3.45271e+06	3.57591e+06	2.18046e+06	3	3	4	2	4	3	4	2	High	High	High
FALSE	High	Master Protein	Q9Y295	Developmentally-regulated GTP-binding protein 1 OS=Homo sapiens OX=9606 GN=DRG1 PE=1 SV=1	0	184.182	79	25	282	24	367	40.5	8.9	811.08	25	1	1.383	0.0743346	0.479475	86.85	108.9	91.1	127.6	101.6	110.4	106.8	85.4	69.9	96.6	101.8	1.76182e+08	1.40219e+08	1.52482e+08	1.47401e+08	1.17869e+08	9.64869e+07	1.333e+08	1.4052e+08	22	26	20	25	22	25	24	23	High	High	High
FALSE	High	Master Protein	O43920	NADH dehydrogenase [ubiquinone] iron-sulfur protein 5 OS=Homo sapiens OX=9606 GN=NDUFS5 PE=1 SV=3	0	37.483	51	7	36	7	106	12.5	9.14	75.73	7	0	0.612	0.0743575	0.479475	82.72	97.9	102.1	127.9	75.9	121.8	39.1	185	74.5	135.1	40.6	2.10122e+07	1.24808e+07	2.00188e+07	6.42856e+06	3.04055e+07	1.22488e+07	2.22036e+07	6.67513e+06	5	7	6	5	6	6	5	3	High	High	High
FALSE	High	Master Protein	Q8N8J7	Uncharacterized protein FAM241A OS=Homo sapiens OX=9606 GN=FAM241A PE=2 SV=2	0	15.987	30	2	17	2	132	14.6	4.7	49.54	2	0	0.529	0.0744331	0.479475	85.78	67.1	132.9	61.9		33.5	86.4	63.2	269.9	69.9	215.1	1.19749e+06		648984	1.67166e+06	1.22381e+06	5.22203e+06	1.35341e+06	4.16289e+06	2		2	2	2	2	2	2	High	n/a	High
FALSE	High	Master Protein	P50851	Lipopolysaccharide-responsive and beige-like anchor protein OS=Homo sapiens OX=9606 GN=LRBA PE=1 SV=4	0	431.421	38	77	330	77	2863	318.9	5.6	895.51	77	0	1.448	0.0745992	0.479475	96.21	110.7	89.3	82.8	61.7	192.8	122.7	85.1	71.6	105.5	77.6	8.57326e+07	6.39246e+07	1.9968e+08	1.27089e+08	8.81179e+07	7.41525e+07	1.09279e+08	8.03834e+07	34	50	62	59	46	53	49	55	High	High	High
FALSE	High	Master Protein	Q5T9A4	ATPase family AAA domain-containing protein 3B OS=Homo sapiens OX=9606 GN=ATAD3B PE=1 SV=1	0	117.397	40	25	205	8	648	72.5	9.2	502.05	25	0	0.584	0.0746365	0.479475	101.34	72.2	127.8	21.7	53.9	111.6	87.2	124.9	169.7	117.9	113	2.39778e+06	5.94559e+06	1.23248e+07	9.63146e+06	1.37937e+07	1.87338e+07	1.30111e+07	1.24781e+07	2	5	2	5	3	5	2	4	High	High	High
FALSE	High	Master Protein	P49585	Choline-phosphate cytidylyltransferase A OS=Homo sapiens OX=9606 GN=PCYT1A PE=1 SV=2	0	106.854	52	16	121	16	367	41.7	7.25	365.16	16	0	1.533	0.0746943	0.479475	110.33	109	91	223.3	69.8	115.2	71.5	66.5	30.6	137	86.1	8.6718e+07	2.71003e+07	4.47336e+07	2.77601e+07	2.58271e+07	1.18988e+07	5.32173e+07	3.34576e+07	14	14	10	13	14	15	15	13	High	High	High
FALSE	High	Master Protein	Q8WVX3	Uncharacterized protein C4orf3 OS=Homo sapiens OX=9606 GN=C4orf3 PE=1 SV=2	0.008	4.462	17	1	3	1	66	7.6	5.29	4.36	1	0	0.309	0.0749376	0.479475	31.56	47.2	152.8			57.2		411.7	145.8		185.3			18175.9		130744	46314.7		58837.5			1		1	1		1	n/a	n/a	Peak Found
FALSE	High	Master Protein	Q14254	Flotillin-2 OS=Homo sapiens OX=9606 GN=FLOT2 PE=1 SV=2	0	155.198	59	27	202	27	428	47	5.25	551.91	27	0	1.445	0.0750772	0.479475	79.63	120.8	79.2	136.3	107.9	135.5	96.2	96.2	65.2	97.9	64.8	1.11564e+08	8.83022e+07	1.10919e+08	7.87478e+07	7.87719e+07	5.33382e+07	8.01078e+07	5.30163e+07	21	28	22	23	21	25	20	20	High	High	High
FALSE	High	Master Protein	O75122	CLIP-associating protein 2 OS=Homo sapiens OX=9606 GN=CLASP2 PE=1 SV=3	0	232.926	43	41	213	37	1294	141	8.4	613.85	41	0	0.65	0.0751538	0.479475	90.75	81	119	102	65.2	76.4	85.7	162.2	141.2	100.1	67.2	3.54809e+07	2.26908e+07	2.65636e+07	2.98233e+07	5.64053e+07	4.91069e+07	3.48359e+07	2.33708e+07	26	26	31	26	30	27	28	22	High	High	High
FALSE	High	Master Protein	Q6VY07	Phosphofurin acidic cluster sorting protein 1 OS=Homo sapiens OX=9606 GN=PACS1 PE=1 SV=2	0	61.023	21	15	47	15	963	104.8	7.74	100.43	15	0	1.583	0.0753508	0.479475	109.07	120.2	79.8	136.7	62.9	104.1	139.3	124.8	73.6	85.3	73.3	1.82825e+07	8.41007e+06	1.39242e+07	1.86217e+07	1.66942e+07	9.84704e+06	1.14009e+07	9.79762e+06	9	8	8	8	8	12	8	9	High	High	High
FALSE	High	Master Protein	Q8WVK2	U4/U6.U5 small nuclear ribonucleoprotein 27 kDa protein OS=Homo sapiens OX=9606 GN=SNRNP27 PE=1 SV=1	0	32.156	30	6	28	6	155	18.8	11.62	77.63	6	0	1.617	0.0755164	0.479475	77.43	122.1	77.9	125.2	130.5	129.5	100.5	92.3	77.4	59.5	85.2	8.56215e+06	8.92396e+06	8.8539e+06	6.8725e+06	6.30994e+06	5.29191e+06	4.0715e+06	5.82982e+06	2	3	3	5	5	5	2	4	High	High	High
FALSE	High	Master Protein	Q8IWB1	Inositol 1,4,5-trisphosphate receptor-interacting protein OS=Homo sapiens OX=9606 GN=ITPRIP PE=1 SV=1	0.001	7.646	6	2	8	2	547	62	5.88	24.69	2	0	0.344	0.0757803	0.479475	101.24	41.7	158.3	80	28.4	197.7	24.8	181.1		183.4	104.6	406576	144195	1.00439e+06	125833	920327		931768	531691	1	1	1	1	1		1	1	High	Peak Found	High
FALSE	High	Master Protein	P17655	Calpain-2 catalytic subunit OS=Homo sapiens OX=9606 GN=CAPN2 PE=1 SV=6	0	247.72	63	34	249	34	700	79.9	4.98	850.22	34	0	1.447	0.0759077	0.479475	96.31	115.2	84.8	128.3	108.1	116	116.7	105.7	107	69.3	48.9	1.02907e+08	8.67148e+07	9.29836e+07	9.35901e+07	8.47231e+07	8.58041e+07	5.55618e+07	3.92216e+07	25	25	22	27	25	27	19	26	High	High	High
FALSE	High	Master Protein	Q04721	Neurogenic locus notch homolog protein 2 OS=Homo sapiens OX=9606 GN=NOTCH2 PE=1 SV=3	0	47	5	9	30	9	2471	265.2	5.14	73.5	9	0	0.559	0.0759104	0.479475	95.92	53.8	146.2	98.3	27.7	72	34.5	112	164.2	180.4	110.9	3.98686e+06	1.12184e+06	2.91771e+06	1.40024e+06	4.54277e+06	6.65685e+06	7.31581e+06	4.49888e+06	5	3	6	4	6	4	7	5	High	High	High
FALSE	High	Master Protein	Q9Y287	Integral membrane protein 2B OS=Homo sapiens OX=9606 GN=ITM2B PE=1 SV=1	0	32.991	43	7	24	7	266	30.3	5.14	63.41	7	0	1.643	0.0761556	0.479475	97.99	115	85	129.3	117.7	124.8	81.3	103.1	80	100.2	63.6	7.29409e+06	6.64047e+06	7.03861e+06	4.58605e+06	5.81541e+06	4.51512e+06	5.65438e+06	3.58733e+06	4	5	4	3	5	6	6	6	High	High	High
FALSE	High	Master Protein	Q9UJQ4	Sal-like protein 4 OS=Homo sapiens OX=9606 GN=SALL4 PE=1 SV=1	0	8.262	4	2	2	2	1053	112.2	7.47	6.12	2	0	2.85	0.0765648	0.479475	64.86	148	52	227.8	35.1	121.7	122	240	10.5		42.8	1.88456e+06	290717	1.0065e+06	1.00952e+06	1.98564e+06	86469.1		354258	2	1	1	1	2	1		1	High	Peak Found	Peak Found
FALSE	High	Master Protein	Q9NR31	GTP-binding protein SAR1a OS=Homo sapiens OX=9606 GN=SAR1A PE=1 SV=1	0	174.128	75	14	161	10	198	22.4	6.68	525.91	14	6	0.722	0.0765675	0.479475	102.94	85.5	114.5	112.9	94.5	81.5	33.8	168.2	115.6	119.8	73.7	1.81424e+08	1.51907e+08	1.31057e+08	5.43413e+07	2.70339e+08	1.85812e+08	1.92541e+08	1.18483e+08	17	18	14	11	19	18	14	9	High	High	High
FALSE	High	Master Protein	Q13416	Origin recognition complex subunit 2 OS=Homo sapiens OX=9606 GN=ORC2 PE=1 SV=2	0	72.752	34	16	64	16	577	65.9	6.51	168.93	16	0	1.504	0.0766597	0.479475	117.33	123.7	76.3	131.6	88.1	115.5	149.2	136.2	69	84	26.4	3.06346e+07	2.05206e+07	2.69001e+07	3.47401e+07	3.17099e+07	1.60627e+07	1.95547e+07	6.1411e+06	13	11	8	10	8	10	7	9	High	High	High
FALSE	High	Master Protein	Q9NWT6	Hypoxia-inducible factor 1-alpha inhibitor OS=Homo sapiens OX=9606 GN=HIF1AN PE=1 SV=2	0	32.582	28	7	21	7	349	40.3	5.57	63.32	7	0	1.714	0.0766707	0.479475	81.94	110.7	89.3	180.7	75.4	70.1	96.9	205.9	31.5	59.4	80	1.11061e+07	4.63625e+06	4.31021e+06	5.9585e+06	1.26568e+07	1.93641e+06	3.65032e+06	4.9191e+06	5	4	4	4	4	3	5	4	High	High	High
FALSE	High	Master Protein	O15063	Granule associated Rac and RHOG effector protein 1 OS=Homo sapiens OX=9606 GN=GARRE1 PE=1 SV=2	0	12.102	5	3	6	3	1070	115.9	7.15	19.62	3	0	2.689	0.0767661	0.479475	110.01	155.3	44.7	114.1	196.3	56.8	91.2	29.3	287.8	24.4		993368	1.70923e+06	494446	794364	255466	2.50623e+06	212583		1	1	1	1	1	1	1		High	High	High
FALSE	High	Master Protein	Q96GI7	Protein FAM89A OS=Homo sapiens OX=9606 GN=FAM89A PE=1 SV=1	0	23.01	36	4	20	4	184	19.6	5.92	55.19	4	0	0.548	0.0773534	0.479475	96.4	76.9	123.1	129.1	92.6	56.1	31.9	161.7	96.1	101.5	131	5228187	3.7497e+06	2.26991e+06	1.29017e+06	6.54738e+06	3.89032e+06	4.10961e+06	5.30224e+06	1	3	2	3	2	3	2	3	High	High	High
FALSE	High	Master Protein	Q14188	Transcription factor Dp-2 OS=Homo sapiens OX=9606 GN=TFDP2 PE=1 SV=2	0.002	5.759	3	1	4	1	446	49.2	6.57	13.72	1	0	2.746	0.0774642	0.479475	84.13	148.1	51.9	155.5	105	174.8	86.3	154.2	28.8	69.5	25.9	993286	670776	1.11641e+06	551545	985352	183976	443700	165781	1	1	1	1	1	1	1	1	High	High	High
FALSE	High	Master Protein	O75896	Tumor suppressor candidate 2 OS=Homo sapiens OX=9606 GN=TUSC2 PE=1 SV=3	0.001	7.482	33	2	9	2	110	12.1	9.69	14.8	2	0	0.538	0.0776147	0.479475	87.67	71.7	128.3	65.7	59.5	72.3	26.3	276	85.9	145.4	69	2.06845e+06	1.87353e+06	2.27612e+06	826973	8.69182e+06	2.70413e+06	4.58025e+06	2.17449e+06	1	2	2	2	2	2	2	2	High	Peak Found	High
FALSE	High	Master Protein	Q06587	E3 ubiquitin-protein ligase RING1 OS=Homo sapiens OX=9606 GN=RING1 PE=1 SV=2	0	32.63	17	5	30	4	406	42.4	5.62	76	5	0	1.919	0.0776471	0.479475	81.19	135.8	64.2	113	162.9	48	195.8	58.5	70.3	55	96.5	2.2493e+06	3.24308e+06	956046	3.89686e+06	1.16472e+06	1.39913e+06	1.09528e+06	1.92014e+06	1	3	1	3	1	3	1	2	High	High	High
FALSE	High	Master Protein	Q9BQA1	Methylosome protein WDR77 OS=Homo sapiens OX=9606 GN=WDR77 PE=1 SV=1	0	62.898	53	10	131	10	342	36.7	5.17	353.28	10	0	1.43	0.0776491	0.479475	88.56	116	84	106.8	74.3	166.7	110.7	70.2	47.5	135.4	88.3	6.23766e+07	4.33842e+07	9.73388e+07	6.46511e+07	4.09968e+07	2.77096e+07	7.90547e+07	5.15461e+07	9	10	8	9	7	10	8	10	High	High	High
FALSE	High	Master Protein	Q6P1L8	Large ribosomal subunit protein uL14m OS=Homo sapiens OX=9606 GN=MRPL14 PE=1 SV=1	0	52.042	52	7	39	7	145	15.9	10.24	113.84	7	0	0.611	0.0776618	0.479475	96.63	82.6	117.4	50.2	181	60.3	70.6	112.6	173.2	75.8	76.4	8.6458e+06	3.11736e+07	1.03906e+07	1.21627e+07	1.93901e+07	2.98241e+07	1.30475e+07	1.31526e+07	4	7	5	7	6	7	3	3	High	High	High
FALSE	High	Master Protein	O75251	NADH dehydrogenase [ubiquinone] iron-sulfur protein 7, mitochondrial OS=Homo sapiens OX=9606 GN=NDUFS7 PE=1 SV=3	0	40.693	50	7	56	7	213	23.5	9.99	144.49	7	0	0.632	0.0776719	0.479475	82.1	99	101	171.9	90.2	94.4	42.6	180	88.1	100.5	32.4	3.27748e+07	1.71868e+07	1.79967e+07	8.12329e+06	3.43048e+07	1.67895e+07	1.91557e+07	6.17445e+06	5	6	5	7	7	7	5	4	High	High	High
FALSE	High	Master Protein	Q08170	Serine/arginine-rich splicing factor 4 OS=Homo sapiens OX=9606 GN=SRSF4 PE=1 SV=2	0	94.67	21	15	255	9	494	56.6	11.52	666.28	15	5	1.365	0.0777107	0.479475	99.59	97.2	102.8	77.7	116.9	88.9	111.1	52.2	129	85.8	138.4	2.80043e+08	4.21231e+08	3.2059e+08	4.00369e+08	1.88202e+08	4.65136e+08	3.09172e+08	4.98727e+08	13	15	12	16	15	15	16	15	High	High	High
FALSE	High	Master Protein	P42226	Signal transducer and activator of transcription 6 OS=Homo sapiens OX=9606 GN=STAT6 PE=1 SV=1	0	37.378	13	9	30	9	847	94.1	6.23	71.07	9	0	1.608	0.0780254	0.479475	94.39	146.5	53.5	164.8	134	120.7	159.4	97.2	46.2	61.7	15.9	1.4491e+07	1.17855e+07	1.06172e+07	1.40146e+07	8.54831e+06	4.06406e+06	5.42962e+06	1.40185e+06	7	5	6	6	6	6	5	4	High	High	High
FALSE	High	None	Q9UPE1	SRSF protein kinase 3 OS=Homo sapiens OX=9606 GN=SRPK3 PE=1 SV=2	0	13.011	4	2	25	0	567	62	7.25	49.7	2	0	1.584	0.0785139	0.479475	70.67	140.3	59.7	38	239.6	65.8	258.1	46	63	27.3	62.2	6.21056e+06	3.91951e+07	1.07643e+07	4.22155e+07	7.53035e+06	1.02993e+07	4.47138e+06	1.01687e+07	2	2	2	2	2	2	2	2	n/a	n/a	n/a
FALSE	High	Master Protein	O15230	Laminin subunit alpha-5 OS=Homo sapiens OX=9606 GN=LAMA5 PE=1 SV=8	0	500.211	33	84	372	84	3695	399.5	7.02	1057.45	84	0	1.44	0.0785528	0.479475	107.3	106.1	93.9	51.5	55.3	232.1	125.8	61	56.2	128.6	89.4	4.5501e+07	4.8905e+07	2.05284e+08	1.11277e+08	5.39355e+07	4.97212e+07	1.13756e+08	7.9101e+07	37	51	64	63	56	59	59	56	High	High	High
FALSE	High	Master Protein	Q9BT30	Alpha-ketoglutarate-dependent dioxygenase alkB homolog 7, mitochondrial OS=Homo sapiens OX=9606 GN=ALKBH7 PE=1 SV=1	0	9.432	21	2	2	2	221	24.5	7.11	10.09	2	0	0.352	0.0785953	0.479475	0	52.1	147.9		91.1	363.4	86.7			258.8			200382	798897	190622			568926			1	1	1			1		n/a	Peak Found	High
FALSE	High	Master Protein	O43913	Origin recognition complex subunit 5 OS=Homo sapiens OX=9606 GN=ORC5 PE=1 SV=1	0	53.378	41	13	46	13	435	50.3	7.74	119.31	13	0	1.59	0.078607	0.479475	88.79	121.3	78.7	64.9	118.4	162.1	117.8	48.6	45	120.8	122.4	7.47692e+06	1.364e+07	1.8674e+07	1.35731e+07	5.59542e+06	5.1803e+06	1.39148e+07	1.41042e+07	4	9	7	9	5	6	5	6	High	High	High
FALSE	High	Master Protein	Q7Z412	Peroxisome assembly protein 26 OS=Homo sapiens OX=9606 GN=PEX26 PE=1 SV=2	0	22.186	28	5	10	5	305	33.9	6.35	29.72	5	0	2.07	0.0787275	0.479475	79.32	140	60	195		165.2	127.2	137.6	78.2	64.1	32.7	1.52636e+06		1.29291e+06	995730	1.07746e+06	612029	501719	255986	3		3	1	4	1	2	1	High	n/a	High
FALSE	High	Master Protein	O14907	Tax1-binding protein 3 OS=Homo sapiens OX=9606 GN=TAX1BP3 PE=1 SV=2	0	11.445	28	2	7	2	124	13.7	8.48	22.58	2	0	0.338	0.0787703	0.479475	62.58	50.5	149.5		174.5		28.3	512.8	84.4				645180		104616	1.89542e+06	312025				1		1	1	1			n/a	High	High
FALSE	High	Master Protein	P09669	Cytochrome c oxidase subunit 6C OS=Homo sapiens OX=9606 GN=COX6C PE=1 SV=2	0	80.72	52	8	144	8	75	8.8	10.39	243.05	8	0	0.719	0.0789024	0.479475	105.1	73.9	126.1	74.3	119.7	73.4	59.9	128.9	140.4	123.3	80.1	1.53293e+08	2.46909e+08	1.51354e+08	1.23599e+08	2.65899e+08	2.89489e+08	2.54185e+08	1.65129e+08	12	14	13	15	13	15	15	11	High	High	High
FALSE	High	Master Protein	O75326	Semaphorin-7A OS=Homo sapiens OX=9606 GN=SEMA7A PE=1 SV=1	0	55.152	29	12	53	12	666	74.8	7.64	153.74	12	0	0.591	0.0789257	0.479475	100.57	86.6	113.4	77.9	84.5	75.3	116.4	109.8	130.8	102.5	102.7	7.68927e+06	8.34455e+06	7.42999e+06	1.14924e+07	1.08406e+07	1.29117e+07	1.01213e+07	1.01379e+07	7	6	6	5	6	4	5	4	High	High	High
FALSE	High	Master Protein	Q5TEC6	Histone H3-7 OS=Homo sapiens OX=9606 GN=H3-7 PE=1 SV=1	0	21.269	27	6	209	1	136	15.4	11.27	352.1	6	0	0.739	0.0790854	0.480085	122.9	85	115	5.5	183.6	31	124.8	40.8	210.1	30.1	174	2.55369e+07	8.47892e+08	1.43296e+08	5.76453e+08	1.88419e+08	9.69918e+08	1.38888e+08	8.03427e+08	1	1	1	1	1	1	1	1	High	High	High
FALSE	High	Master Protein	O95232	Luc7-like protein 3 OS=Homo sapiens OX=9606 GN=LUC7L3 PE=1 SV=2	0	100.968	35	16	152	16	432	51.4	9.79	431.86	16	0	1.445	0.0793577	0.480887	101.99	111	89	93.8	199.5	75.3	105.1	59.6	104.6	65.4	96.7	5.87524e+07	1.25006e+08	4.72172e+07	6.58406e+07	3.73635e+07	6.55494e+07	4.1011e+07	6.06001e+07	13	15	14	12	15	14	11	11	High	High	High
FALSE	High	Master Protein	Q7Z2Z2	Elongation factor-like GTPase 1 OS=Homo sapiens OX=9606 GN=EFL1 PE=1 SV=2	0	78.006	24	17	52	17	1120	125.4	5.91	160.02	17	0	1.63	0.0793909	0.480887	119.53	127.4	72.6	167.5	54.4	160.3	78.3	169.3	35.8	113.7	20.7	1.23108e+07	4.00062e+06	1.17796e+07	5.75183e+06	1.24417e+07	2.63165e+06	8.35881e+06	1.52184e+06	8	8	9	7	8	9	8	8	High	High	High
FALSE	High	Master Protein	Q9Y2G5	GDP-fucose protein O-fucosyltransferase 2 OS=Homo sapiens OX=9606 GN=POFUT2 PE=1 SV=3	0	19.355	16	6	16	6	429	49.9	6.6	47.24	6	0	1.493	0.0793956	0.480887	69.77	145.4	54.6	64	241.1	15.4	198.5	18.8	156.4	10.4	95.5	1.70613e+07	6.42623e+07	4.09613e+06	5.29142e+07	5.00728e+06	4.16959e+07	2.75939e+06	2.54542e+07	2	5	3	4	4	4	4	4	High	High	High
FALSE	High	Master Protein	O75915	PRA1 family protein 3 OS=Homo sapiens OX=9606 GN=ARL6IP5 PE=1 SV=1	0	80.114	32	8	340	8	188	21.6	9.77	1104.53	8	0	0.722	0.0796974	0.482096	64.29	80.9	119.1	100.7	52.9	107	66.2	123.6	70.8	162.2	116.6	1.34687e+08	7.07759e+07	1.43119e+08	8.84957e+07	1.65293e+08	9.46979e+07	2.16982e+08	1.56019e+08	8	8	9	6	10	8	8	6	High	High	High
FALSE	High	Master Protein	Q9BX67	Junctional adhesion molecule C OS=Homo sapiens OX=9606 GN=JAM3 PE=1 SV=1	0	25.745	20	6	18	6	310	35	7.59	53.05	6	0	1.619	0.0797684	0.482096	104.67	125.9	74.1	45	114.3	102.1	258	8.5	89.2	45.3	137.7	3.30559e+06	8.40089e+06	7.50222e+06	1.89548e+07	622843	6.55565e+06	3.32539e+06	1.01144e+07	3	5	4	5	2	3	3	4	High	High	High
FALSE	High	Master Protein	Q7Z2W4	Zinc finger CCCH-type antiviral protein 1 OS=Homo sapiens OX=9606 GN=ZC3HAV1 PE=1 SV=3	0	207.881	56	37	200	37	902	101.4	8.4	629.98	37	0	1.445	0.0797739	0.482096	73.39	116.7	83.3	84.6	115.3	116.1	139.9	81.9	83.2	62.9	116.2	4.59295e+07	6.25789e+07	6.2996e+07	7.59345e+07	4.44385e+07	4.51424e+07	3.41346e+07	6.30675e+07	24	29	24	29	22	27	22	25	High	High	High
FALSE	High	None	O14576	Cytoplasmic dynein 1 intermediate chain 1 OS=Homo sapiens OX=9606 GN=DYNC1I1 PE=1 SV=2	0.004	5.076	3	1	1	1	645	72.9	5.12	3.78	1	0	2.585	0.0798424	0.48215	60.78	144.2	55.8		158.4		432.9		79.2		129.5		482492		1.31903e+06		241292		394715		1		1		1		1	n/a	Peak Found	n/a
FALSE	High	Master Protein	Q9Y508	E3 ubiquitin-protein ligase RNF114 OS=Homo sapiens OX=9606 GN=RNF114 PE=1 SV=1	0	56.695	51	9	61	9	228	25.7	7.25	148.97	9	0	1.539	0.0799432	0.482252	79.28	131.5	68.5	136.5	153	130.3	93.9	88	93.1	50.3	54.9	1.92765e+07	2.16118e+07	1.83973e+07	1.32581e+07	1.24221e+07	1.31459e+07	7.10827e+06	7.74959e+06	9	7	8	6	8	6	5	6	High	High	High
FALSE	High	Master Protein	Q92485	Acid sphingomyelinase-like phosphodiesterase 3b OS=Homo sapiens OX=9606 GN=SMPDL3B PE=1 SV=2	0	84.477	38	10	120	10	455	50.8	5.64	373.13	10	0	0.664	0.080065	0.482252	84.05	83.2	116.8	71.3	116.9	70.5	90.8	88.7	104.6	122	135.2	2.32387e+07	3.81136e+07	2.29795e+07	2.95837e+07	2.89186e+07	3.40966e+07	3.97654e+07	4.40513e+07	9	9	8	9	7	8	8	8	High	High	High
FALSE	High	Master Protein	Q8WXC6	COP9 signalosome complex subunit 9 OS=Homo sapiens OX=9606 GN=COPS9 PE=1 SV=3	0.009	4.253	35	1	2	1	57	6.2	3.83	7.6	1	0	0.355	0.0800811	0.482252	6.06	52.4	147.6			120.6		325.8		353.6				192236		519209		563409				1		1		1		n/a	n/a	Peak Found
FALSE	High	Master Protein	Q5MNZ9	WD repeat domain phosphoinositide-interacting protein 1 OS=Homo sapiens OX=9606 GN=WIPI1 PE=1 SV=3	0.003	5.409	7	2	2	2	446	48.6	6.6	4.82	2	0	2.635	0.0800974	0.482252	52.34	145	55		421.2		167.8		74.7	136.2			1.80649e+06		719696		320490	584146			1		1		1	1		n/a	High	n/a
FALSE	High	Master Protein	Q68D91	Acyl-coenzyme A thioesterase MBLAC2 OS=Homo sapiens OX=9606 GN=MBLAC2 PE=1 SV=3	0	56.619	51	11	48	11	279	31.4	6.92	115.78	11	0	1.478	0.0803382	0.483342	105.02	130.1	69.9	157.9	162.5	74.3	129.1	86.2	96.2	68.2	25.6	2.80052e+07	2.88125e+07	1.31832e+07	2.2886e+07	1.52913e+07	1.70579e+07	1.2098e+07	4.53406e+06	8	8	6	8	8	10	7	9	High	High	High
FALSE	High	Master Protein	P50238	Cysteine-rich protein 1 OS=Homo sapiens OX=9606 GN=CRIP1 PE=1 SV=3	0	41.527	68	5	43	5	77	8.5	8.75	73.65	5	0	0.656	0.0804217	0.483485	110.85	85.1	114.9	70.8	155.7	55.8	75.5	120.5	193.2	80.9	47.7	2.02977e+07	4.46651e+07	1.59986e+07	2.1645e+07	3.45753e+07	5.54067e+07	2.31987e+07	1.3695e+07	6	6	3	6	5	6	3	6	High	High	High
FALSE	High	Master Protein	Q9NX78	Protein O-mannosyl-transferase TMEM260 OS=Homo sapiens OX=9606 GN=TMEM260 PE=1 SV=3	0.007	4.495	2	1	2	1	707	79.5	8.4	7.3	1	0	2.609	0.0805277	0.483764	0	144.6	55.4			578.3		221.7						365817		140199						1		1				n/a	n/a	High
FALSE	High	Master Protein	Q16630	Cleavage and polyadenylation specificity factor subunit 6 OS=Homo sapiens OX=9606 GN=CPSF6 PE=1 SV=2	0	110.696	26	13	144	13	551	59.2	7.15	483.52	13	0	0.726	0.0810238	0.486383	106.4	81.2	118.8	64.2	24.4	70.3	61.3	322.6	70.1	120	67.3	7.20639e+07	2.73571e+07	7.9e+07	6.8826e+07	3.62326e+08	7.87283e+07	1.34743e+08	7.55542e+07	11	12	14	12	13	13	10	10	High	High	High
FALSE	High	Master Protein	Q04864	Proto-oncogene c-Rel OS=Homo sapiens OX=9606 GN=REL PE=1 SV=1	0.007	4.482	4	2	2	2	619	68.5	5.86	5.12	2	0	1.965	0.0811879	0.487007	81.74	132.5	67.5		344.1		152.9		248		54.9		2.69528e+06		1.19744e+06		1.94272e+06		430265		1		1		1		1	n/a	Peak Found	High
FALSE	High	Master Protein	P46013	Proliferation marker protein Ki-67 OS=Homo sapiens OX=9606 GN=MKI67 PE=1 SV=2	0	1039.08	60	174	1360	174	3256	358.5	9.45	3705.93	174	0	0.769	0.0817849	0.489862	97.61	94.2	105.8	82.4	51.3	124.6	90.2	97.9	96	164	93.6	2.75607e+08	1.71436e+08	4.16506e+08	3.01737e+08	3.27437e+08	3.20875e+08	5.48249e+08	3.13071e+08	124	131	139	137	136	146	133	131	High	High	High
FALSE	High	Master Protein Candidate	P0DPI2	Glutamine amidotransferase-like class 1 domain-containing protein 3, mitochondrial OS=Homo sapiens OX=9606 GN=GATD3 PE=1 SV=1	0	136.056	54	11	166	11	268	28.2	8.27	579.78	11	0	0.72	0.0820482	0.490448	88.7	89.9	110.1	77.3	119.8	102.7	61.8	114.6	111.6	106.8	105.4	5.57784e+07	8.64528e+07	7.41432e+07	4.45861e+07	8.27278e+07	8.05561e+07	7.70494e+07	7.60568e+07	10	13	11	12	12	13	11	11	High	High	High
FALSE	High	Master Protein	A0A0B4J2D5	Putative glutamine amidotransferase-like class 1 domain-containing protein 3B, mitochondrial OS=Homo sapiens OX=9606 GN=GATD3B PE=5 SV=1	0	136.056	54	11	166	11	268	28.1	8.27	579.78	11	0	0.72	0.0820482	0.490448	88.7	89.9	110.1	77.3	119.8	102.7	61.8	114.6	111.6	106.8	105.4	5.57784e+07	8.64528e+07	7.41432e+07	4.45861e+07	8.27278e+07	8.05561e+07	7.70494e+07	7.60568e+07	10	13	11	12	12	13	11	11	High	High	High
FALSE	High	Master Protein	P62273	Small ribosomal subunit protein uS14 OS=Homo sapiens OX=9606 GN=RPS29 PE=1 SV=2	0.002	6.058	14	2	34	2	56	6.7	10.13	20.9	2	0	0.695	0.0820644	0.490448	87.94	80.3	119.7	64.4	154.3	56.9	72.5	100.4	217	103.3	31.1	2.50661e+07	6.00578e+07	2.2147e+07	2.82154e+07	3.90743e+07	8.44506e+07	4.01926e+07	1.20892e+07	3	3	3	3	3	3	3	3	High	High	High
FALSE	High	None	Q58FG0	Putative heat shock protein HSP 90-alpha A5 OS=Homo sapiens OX=9606 GN=HSP90AA5P PE=2 SV=1	0	66.611	15	8	498	5	334	38.7	6.57	1494.32	8	0	1.341	0.0826323	0.493317	77.39	119.7	80.3	72.4	95.8	145.2	167	68.1	60.6	98.8	92	8.84861e+08	1.17014e+09	1.77441e+09	2.04019e+09	8.32209e+08	7.40795e+08	1.20726e+09	1.12455e+09	8	8	8	8	8	8	7	8	High	High	High
FALSE	High	Master Protein	P61077	Ubiquitin-conjugating enzyme E2 D3 OS=Homo sapiens OX=9606 GN=UBE2D3 PE=1 SV=1	0	37.594	43	4	32	1	147	16.7	7.8	103.99	4	3	0.723	0.0826836	0.493317	90.25	102.7	97.3	163.9	121.6	70.6	24.5	194.3	119.9	64.2	41	8.74839e+07	6.49363e+07	3.76883e+07	1.30753e+07	1.03707e+08	6.39975e+07	3.42646e+07	2.19107e+07	4	4	4	3	4	4	2	2	High	High	Peak Found
FALSE	High	Master Protein	P68133	Actin, alpha skeletal muscle OS=Homo sapiens OX=9606 GN=ACTA1 PE=1 SV=1	0	535.797	65	34	4641	3	377	42	5.39	11636.9	34	0	0.724	0.082756	0.493317	139.88	112	88	411.2	107.9	6	3.8	210.5	46.9	8.5	5.3	1.7094e+09	4.48503e+08	2.47642e+07	1.55989e+07	8.74963e+08	1.95041e+08	3.51609e+07	2.21796e+07	3	3	2	3	4	3	2	4	High	High	High
FALSE	High	Master Protein	P82932	Small ribosomal subunit protein bS6m OS=Homo sapiens OX=9606 GN=MRPS6 PE=1 SV=3	0	52.164	66	9	46	9	125	14.2	9.26	106.75	9	0	0.649	0.082794	0.493317	100.99	78.1	121.9	89.7	69	69.8	68.6	98.8	187.6	105.5	111	3.05061e+07	2.34543e+07	2.37429e+07	2.33414e+07	3.36007e+07	6.38219e+07	3.58896e+07	3.77593e+07	5	9	5	6	8	9	7	4	High	High	High
FALSE	High	Master Protein	Q6NXE6	Armadillo repeat-containing protein 6 OS=Homo sapiens OX=9606 GN=ARMC6 PE=1 SV=2	0	64.075	39	12	50	12	501	54.1	6.24	140.89	12	0	1.579	0.0828491	0.493317	90.17	121.4	78.6	97.6	131	106.4	151.6	72.4	65.8	80.5	94.8	1.14783e+07	1.54078e+07	1.25114e+07	1.78319e+07	8.51934e+06	7.74159e+06	9.46889e+06	1.1149e+07	7	10	6	11	7	8	6	8	High	High	High
FALSE	High	Master Protein	P49589	Cysteine--tRNA ligase, cytoplasmic OS=Homo sapiens OX=9606 GN=CARS1 PE=1 SV=3	0	272.373	61	41	367	41	748	85.4	6.76	1048.29	41	0	1.337	0.0829919	0.493805	87.2	118.5	81.5	120.8	100.1	125.4	110.2	130.5	65.5	96.1	51.4	1.8421e+08	1.52654e+08	1.9111e+08	1.6794e+08	1.98963e+08	9.99161e+07	1.46537e+08	7.83392e+07	38	36	30	36	37	33	31	31	High	High	High
FALSE	High	Master Protein	Q9HBF4	Zinc finger FYVE domain-containing protein 1 OS=Homo sapiens OX=9606 GN=ZFYVE1 PE=1 SV=1	0.002	6.004	3	2	2	2	777	87.1	7.42	2.7	2	0	2.774	0.08324	0.494366	145.02	147	53	150		351.7			25.1	273.1		409800		960714			68563.1	745993		1		1			1	1		Peak Found	n/a	High
FALSE	High	Master Protein	O14753	Putative transcription factor Ovo-like 1 OS=Homo sapiens OX=9606 GN=OVOL1 PE=1 SV=3	0	56.068	48	11	55	11	267	30.2	8.7	148.61	11	0	0.642	0.0833522	0.494366	75.59	74.7	125.3	64.8	248.6	50.9	46.2	108.8	87.7	98.7	94.3	1.39445e+07	5.34779e+07	1.09609e+07	9.9471e+06	2.34002e+07	1.88749e+07	2.12278e+07	2.02896e+07	8	8	7	8	8	9	9	10	High	High	High
FALSE	High	Master Protein	Q9NRR4	Ribonuclease 3 OS=Homo sapiens OX=9606 GN=DROSHA PE=1 SV=2	0	7.938	3	3	4	3	1374	159.2	7.87	10.57	3	0	0.504	0.083462	0.494366	89.02	114	86	225.5		145.2		244.1	136.5	48.7		1.41755e+06		912591		1.53442e+06	858375	306467		3		3		3	1	1		High	n/a	Peak Found
FALSE	High	Master Protein	O60234	Glia maturation factor gamma OS=Homo sapiens OX=9606 GN=GMFG PE=1 SV=1	0	17.06	35	3	18	1	142	16.8	5.26	38.58	3	0	2.637	0.0834747	0.494366	49.06	145	55	350.9	219.2	146.7				83.1		600750	375314	251122				142344		1	1	1				1		Peak Found	High	Peak Found
FALSE	High	Master Protein	P10398	Serine/threonine-protein kinase A-Raf OS=Homo sapiens OX=9606 GN=ARAF PE=1 SV=2	0	16.275	10	5	12	2	606	67.5	9.01	29.11	5	0	0.359	0.0835321	0.494366	0	52.8	147.2			211.2		588.8						210163		585855						1		1				n/a	High	Peak Found
FALSE	High	Master Protein	P37235	Hippocalcin-like protein 1 OS=Homo sapiens OX=9606 GN=HPCAL1 PE=1 SV=3	0	75.106	69	13	61	13	193	22.3	5.35	150.33	13	0	0.659	0.083549	0.494366	114.11	67.1	132.9	69.8	132.6	68.7	46	195.6	156.6	120	10.7	1.45182e+07	2.75667e+07	1.4281e+07	9.56944e+06	4.06642e+07	3.25707e+07	2.49606e+07	2.2188e+06	7	13	10	9	14	12	9	6	High	High	High
FALSE	High	Master Protein	Q92598	Heat shock protein 105 kDa OS=Homo sapiens OX=9606 GN=HSPH1 PE=1 SV=1	0	487.224	71	55	790	50	858	96.8	5.39	2403.7	55	1	1.34	0.0835588	0.494366	105.85	119.5	80.5	116.1	59.9	161.3	106.5	94	59.8	143.4	58.9	4.28842e+08	2.21238e+08	5.95754e+08	3.93384e+08	3.47047e+08	2.20672e+08	5.29468e+08	2.17677e+08	51	48	53	52	56	48	51	46	High	High	High
FALSE	High	Master Protein	P13693	Translationally-controlled tumor protein OS=Homo sapiens OX=9606 GN=TPT1 PE=1 SV=1	0	131.237	80	10	198	10	172	19.6	4.93	620.07	10	0	0.746	0.0835746	0.494366	88.78	90.5	109.5	90.4	156.4	70.5	59.8	111.4	144.3	83.4	83.7	2.59365e+08	4.48921e+08	2.02475e+08	1.71764e+08	3.196e+08	4.14247e+08	2.39438e+08	2.40245e+08	13	12	14	13	13	12	13	13	High	High	High
FALSE	High	Master Protein	Q9UNZ2	NSFL1 cofactor p47 OS=Homo sapiens OX=9606 GN=NSFL1C PE=1 SV=2	0	221.743	73	30	252	30	370	40.5	5.1	796.06	30	0	1.329	0.0838095	0.495233	88.51	110.3	89.7	87.5	197.4	60.1	111.9	72.6	119.1	62	89.3	1.63893e+08	3.69785e+08	1.1251e+08	2.09675e+08	1.36027e+08	2.23014e+08	1.16213e+08	1.67341e+08	19	25	21	19	26	27	19	20	High	High	High
FALSE	High	Master Protein	Q99653	Calcineurin B homologous protein 1 OS=Homo sapiens OX=9606 GN=CHP1 PE=1 SV=3	0	124.107	86	16	147	16	195	22.4	5.1	439.22	16	0	0.721	0.083999	0.49579	93.91	86	114	109	114.3	71	62	108.9	130.5	79.8	124.6	1.17081e+08	1.2269e+08	7.61934e+07	6.65429e+07	1.16926e+08	1.40102e+08	8.5706e+07	1.33791e+08	13	16	14	13	14	15	13	15	High	High	High
FALSE	High	Master Protein	Q10589	Bone marrow stromal antigen 2 OS=Homo sapiens OX=9606 GN=BST2 PE=1 SV=1	0	28.763	18	4	60	4	180	19.8	5.6	164.9	4	0	0.657	0.0843874	0.497719	53.56	70.7	129.3	55.5	84.2	57.4	111.1	60.9	150.7	107.4	172.8	1.73847e+07	2.63619e+07	1.798e+07	3.47675e+07	1.90558e+07	4.71769e+07	3.36068e+07	5.40777e+07	3	4	4	3	3	4	3	4	High	High	High
FALSE	High	Master Protein	Q8WWZ3	Ectodysplasin-A receptor-associated adapter protein OS=Homo sapiens OX=9606 GN=EDARADD PE=1 SV=3	0	31.829	42	6	21	6	215	24.8	5.4	64.37	6	0	1.791	0.0844963	0.497857	84.33	127	73	146.3	110.3	124.3	106.8	135	107.6	42.2	27.4	3.96417e+06	2.98852e+06	3.3684e+06	2.89407e+06	3.65847e+06	2.91384e+06	1.14272e+06	742309	3	5	2	3	1	4	3	2	High	High	High
FALSE	High	Master Protein	Q8N474	Secreted frizzled-related protein 1 OS=Homo sapiens OX=9606 GN=SFRP1 PE=1 SV=1	0	51.2	37	9	43	9	314	35.4	8.85	127.11	9	0	0.609	0.0845336	0.497857	83.48	74.5	125.5	48	54.9	116.1	101.4	130.7	54.1	174.2	120.7	8.01688e+06	9.16882e+06	1.93954e+07	1.69408e+07	2.18304e+07	9.03824e+06	2.91087e+07	2.0168e+07	7	6	8	6	7	5	8	6	High	High	High
FALSE	High	Master Protein	P13489	Ribonuclease inhibitor OS=Homo sapiens OX=9606 GN=RNH1 PE=1 SV=2	0	262.681	80	28	301	28	461	49.9	4.82	1052.26	28	0	1.361	0.0846596	0.498202	102.12	110.7	89.3	94.5	136.6	112.3	108	95.9	83.5	74.5	94.7	1.65566e+08	2.39143e+08	1.967e+08	1.89215e+08	1.67874e+08	1.46201e+08	1.30427e+08	1.65884e+08	23	25	21	23	22	26	19	21	High	High	High
FALSE	High	Master Protein	Q05DH4	FHF complex subunit HOOK-interacting protein 1A OS=Homo sapiens OX=9606 GN=FHIP1A PE=1 SV=2	0.001	7.325	2	2	6	1	1040	116.5	4.86	11.29	2	0	2.512	0.0847152	0.498202	4.89	143.1	56.9	344.6		322.6		132.7				424332		397234		163448				1		1		1				High	n/a	High
FALSE	High	Master Protein	P84085	ADP-ribosylation factor 5 OS=Homo sapiens OX=9606 GN=ARF5 PE=1 SV=2	0	132.443	81	13	387	7	180	20.5	6.79	1211.7	13	0	0.656	0.0851346	0.499835	103.97	75.8	124.2	109.4	46.7	82	60	188.5	139.6	79.3	94.6	2.79665e+07	1.19507e+07	2.09593e+07	1.53381e+07	4.81871e+07	3.5696e+07	2.02701e+07	2.41819e+07	6	6	6	6	8	7	5	5	High	High	High
FALSE	High	None	Q00266	S-adenosylmethionine synthase isoform type-1 OS=Homo sapiens OX=9606 GN=MAT1A PE=1 SV=2	0	24.282	9	3	32	3	395	43.6	6.29	77.12	3	0	1.51	0.0851356	0.499835	51.63	110.2	89.8	102.9	93.3	151.5	104	94.9	60.5	118	75	3.17926e+07	2.88094e+07	4.67877e+07	3.21261e+07	2.9304e+07	1.86915e+07	3.64509e+07	2.31723e+07	1	3	2	2	2	3	2	2	High	High	High
FALSE	High	Master Protein	Q15369	Elongin-C OS=Homo sapiens OX=9606 GN=ELOC PE=1 SV=1	0	93.854	71	9	110	9	112	12.5	4.78	344.54	9	0	0.722	0.0852359	0.499835	84.83	79.6	120.4	109.5	132.2	42.8	53.3	106.7	183.5	46.7	125.3	1.55424e+08	1.87705e+08	6.07596e+07	7.57132e+07	1.51577e+08	2.60507e+08	6.63499e+07	1.7793e+08	10	13	10	10	12	13	10	7	High	High	High
FALSE	High	Master Protein	O95848	Uridine diphosphate glucose pyrophosphatase NUDT14 OS=Homo sapiens OX=9606 GN=NUDT14 PE=1 SV=2	0	30.299	52	7	17	7	222	24.1	5.05	53.95	7	0	1.736	0.0852702	0.499835	120.38	121.9	78.1	302	40.9	133.2	48.8	162.3	41.4	64.4	6.9	8.27423e+06	1.12118e+06	3.65022e+06	1.33703e+06	4.44517e+06	1.1348e+06	1.76498e+06	189413	2	2	3	4	3	2	2	2	High	High	High
FALSE	High	Master Protein	Q13148	TAR DNA-binding protein 43 OS=Homo sapiens OX=9606 GN=TARDBP PE=1 SV=1	0	143.457	53	17	313	17	414	44.7	6.19	1045.54	17	0	1.354	0.0853016	0.499835	85.93	109.5	90.5	86.9	116.1	104.3	125.3	74.3	85.9	96.3	110.9	1.70087e+08	2.27222e+08	2.04274e+08	2.45387e+08	1.45487e+08	1.68079e+08	1.88492e+08	2.17091e+08	13	14	13	14	14	14	13	13	High	High	High
FALSE	High	Master Protein	P17096	High mobility group protein HMG-I/HMG-Y OS=Homo sapiens OX=9606 GN=HMGA1 PE=1 SV=3	0	66.79	56	8	144	8	107	11.7	10.32	435.76	8	0	0.772	0.085543	0.500471	114.96	88.3	111.7	34.1	91.8	76.7	119	59.6	125.8	89.4	203.6	1.61357e+08	4.33893e+08	3.6247e+08	5.62638e+08	2.81746e+08	5.94753e+08	4.22873e+08	9.62428e+08	7	7	8	7	8	7	8	8	High	High	High
FALSE	High	None	O95154	Aflatoxin B1 aldehyde reductase member 3 OS=Homo sapiens OX=9606 GN=AKR7A3 PE=1 SV=2	0.01	4.153	3	1	5	1	331	37.2	7.15	12.85	1	0	0.568	0.0855782	0.500471	19.31	72.4	127.6	55.9	63.4	62.8	122.8	106.3	116.2	167.9	104.8	1.96224e+06	2.22691e+06	2.20442e+06	4.31114e+06	3.73112e+06	4.08033e+06	5.89498e+06	3.67905e+06	1	1	1	1	1	1	1	1	Peak Found	High	Peak Found
FALSE	High	Master Protein	Q8TAQ2	SWI/SNF complex subunit SMARCC2 OS=Homo sapiens OX=9606 GN=SMARCC2 PE=1 SV=1	0	373.705	47	52	451	38	1214	132.8	5.69	1257.94	52	0	0.722	0.0856255	0.500471	90.65	81.8	118.2	101.1	71.7	86	83.1	130.9	125.1	119.2	82.8	7.58861e+07	5.38648e+07	6.45913e+07	6.24258e+07	9.82898e+07	9.39275e+07	8.949e+07	6.21951e+07	34	34	36	34	39	42	35	36	High	High	High
FALSE	High	None	P00352	Aldehyde dehydrogenase 1A1 OS=Homo sapiens OX=9606 GN=ALDH1A1 PE=1 SV=2	0.002	6.379	3	3	56	1	501	54.8	6.73	98.36	3	0	1.426	0.0857307	0.500539	56.8	119.7	80.3	83.7	90	161.1	128.8	47.9	51.8	136	100.8	6.24998e+07	6.72279e+07	1.20362e+08	9.61778e+07	3.58063e+07	3.8658e+07	1.01568e+08	7.52659e+07	3	3	3	3	3	3	3	3	High	High	High
FALSE	High	Master Protein	P22102	Trifunctional purine biosynthetic protein adenosine-3 OS=Homo sapiens OX=9606 GN=GART PE=1 SV=1	0	271.344	53	41	478	41	1010	107.7	6.7	1363.5	41	0	1.337	0.0857957	0.500557	91.6	176.5	23.5	11.9	255.5	13.5	487.5	9.2	6.7	8.2	7.5	2.30363e+08	4.95716e+09	2.62302e+08	9.45906e+09	1.77613e+08	1.30228e+08	1.58839e+08	1.45416e+08	39	39	36	43	38	39	33	34	High	High	High
FALSE	High	Master Protein	A6NNL5	Uncharacterized protein C15orf61 OS=Homo sapiens OX=9606 GN=C15orf61 PE=2 SV=2	0	8.318	19	2	3	2	157	18.1	9.86	4.32	2	0	0.327	0.0860533	0.501699	91.07	58.8	141.2	92.9	15.7	75.5		283.9	181.5	150.5		439198	74278.9	357096		1.34194e+06	857895	711357		1	1	1		1	2	1		Peak Found	Peak Found	Peak Found
FALSE	High	Master Protein	Q71F56	Mediator of RNA polymerase II transcription subunit 13-like OS=Homo sapiens OX=9606 GN=MED13L PE=1 SV=1	0.005	4.75	1	1	9	1	2210	242.4	6.04	18.7	1	0	0.596	0.0861956	0.501946	138.67	108.2	91.8	109.3	59.9		8.4	288	317.3	8.1	9	1.53439e+07	8.40423e+06		1.17873e+06	4.04199e+07	4.45233e+07	1.13462e+06	1.26035e+06	1	1		1	1	1	1	1	High	High	n/a
FALSE	High	Master Protein	Q9NX08	COMM domain-containing protein 8 OS=Homo sapiens OX=9606 GN=COMMD8 PE=1 SV=1	0	53.858	55	7	40	7	183	21.1	5.43	119.96	7	0	0.588	0.0862953	0.502026	105.14	77.5	122.5	100.2	112.4	52.1	47	162.8	92.4	139.7	93.3	1.18173e+07	1.3251e+07	6.1371e+06	5.54144e+06	1.92003e+07	1.08992e+07	1.64723e+07	1.10048e+07	5	8	4	5	7	7	7	3	High	High	High
FALSE	High	Master Protein	Q01433	AMP deaminase 2 OS=Homo sapiens OX=9606 GN=AMPD2 PE=1 SV=3	0	43.32	17	14	28	14	825	94.8	6.55	60.32	14	0	0.599	0.0864296	0.502446	90.16	76	124	39.7	67.6	129.4	85.7	150	126.5	122	79	3.77322e+06	6.42532e+06	1.23025e+07	8.14765e+06	1.42627e+07	1.20253e+07	1.16018e+07	7.5138e+06	9	10	7	8	10	11	10	9	High	High	High
FALSE	High	Master Protein	P15121	Aldo-keto reductase family 1 member B1 OS=Homo sapiens OX=9606 GN=AKR1B1 PE=1 SV=3	0	250.588	88	23	904	22	316	35.8	6.98	2483.79	23	2	1.336	0.0868681	0.504608	91.94	114.8	85.2	118.6	94.1	134.1	107.5	121.6	93.3	75.4	55.6	2.08768e+09	1.65718e+09	2.36064e+09	1.89274e+09	2.14092e+09	1.64213e+09	1.32696e+09	9.78809e+08	24	26	24	25	25	25	22	22	High	High	High
FALSE	High	Master Protein	Q96PY5	Formin-like protein 2 OS=Homo sapiens OX=9606 GN=FMNL2 PE=1 SV=3	0	218.13	40	44	262	41	1086	123.2	7.4	657.97	44	3	1.419	0.0869262	0.504608	119.85	116.5	83.5	126.8	98.7	121.7	116.2	93.7	77.6	99.3	65.9	1.18916e+08	9.26242e+07	1.14215e+08	1.09023e+08	8.79531e+07	7.27584e+07	9.32032e+07	6.18472e+07	38	35	33	38	34	33	32	31	High	High	High
FALSE	High	Master Protein	Q70E73	Ras-associated and pleckstrin homology domains-containing protein 1 OS=Homo sapiens OX=9606 GN=RAPH1 PE=1 SV=3	0	85.169	21	17	41	17	1250	135.2	8.85	124.76	17	0	0.596	0.0875229	0.505296	100.21	77.6	122.4	59.5	47.6	83.7	79	238.5	160.8	72.5	58.4	6.29678e+06	5.04675e+06	8.86732e+06	8.36399e+06	2.52613e+07	1.70269e+07	7.6816e+06	6.18703e+06	10	12	10	12	14	11	10	9	High	High	High
FALSE	High	Master Protein	Q13569	G/T mismatch-specific thymine DNA glycosylase OS=Homo sapiens OX=9606 GN=TDG PE=1 SV=2	0.001	7.418	5	2	6	2	410	46	6.8	12.44	2	0	1.954	0.0876373	0.505296	43.88	129.9	70.1	172.4	132.1	124.9	106.6	29	56.4	93.4	85.3	1.94435e+06	1.4899e+06	1.40829e+06	1.20217e+06	326571	636122	1.05341e+06	962525	1	1	1	1	1	1	1	1	High	High	Peak Found
FALSE	High	Master Protein	Q02750	Dual specificity mitogen-activated protein kinase kinase 1 OS=Homo sapiens OX=9606 GN=MAP2K1 PE=1 SV=2	0	159.591	72	20	158	14	393	43.4	6.62	476.99	20	0	1.406	0.0876395	0.505296	70.27	127.6	72.4	155	154.7	88.7	108	67.3	80	60.1	86.3	7.68099e+07	7.66451e+07	4.39551e+07	5.34988e+07	3.33235e+07	3.96284e+07	2.97596e+07	4.27336e+07	12	13	11	11	11	13	10	10	High	High	High
FALSE	High	Master Protein	P02656	Apolipoprotein C-III OS=Homo sapiens OX=9606 GN=APOC3 PE=1 SV=1	0	14.165	16	1	37	1	99	10.8	5.41	128.99	1	0	0.605	0.0876453	0.505296	57.5	74.3	125.7	37.9	123.9	68.3	74	71.9	147.2	98	178.6	6.42156e+06	2.09996e+07	1.15781e+07	1.25301e+07	1.21835e+07	2.49473e+07	1.66111e+07	3.02673e+07	1	1	1	1	1	1	1	1	High	High	High
FALSE	High	Master Protein	P21266	Glutathione S-transferase Mu 3 OS=Homo sapiens OX=9606 GN=GSTM3 PE=1 SV=3	0	85.218	65	16	88	15	225	26.5	5.54	225.83	16	1	1.412	0.0876969	0.505296	89.25	110.2	89.8	124	183	84.7	67.3	126.1	123.8	56.3	34.8	5.00658e+07	7.39077e+07	3.42115e+07	2.71762e+07	5.0938e+07	4.99741e+07	2.27226e+07	1.40428e+07	13	11	11	13	12	13	10	7	High	High	High
FALSE	High	Master Protein	P27986	Phosphatidylinositol 3-kinase regulatory subunit alpha OS=Homo sapiens OX=9606 GN=PIK3R1 PE=1 SV=2	0	87.566	28	16	56	15	724	83.5	6.16	186.65	16	1	0.594	0.087726	0.505296	82.45	75.4	124.6	52.6	49.7	50.2	60.2	111.3	361.3	49.9	64.9	9.09524e+06	8.58967e+06	8.6913e+06	1.04092e+07	1.9252e+07	6.24984e+07	8.63169e+06	1.12357e+07	11	8	10	10	11	12	8	8	High	High	High
FALSE	High	Master Protein	Q9Y5L4	Mitochondrial import inner membrane translocase subunit Tim13 OS=Homo sapiens OX=9606 GN=TIMM13 PE=1 SV=1	0	44.251	71	6	63	6	95	10.5	8.18	170.55	6	0	0.66	0.0877433	0.505296	84.9	85.9	114.1	139.7	69.8	87	37.1	165.9	116.5	91.8	92.2	4.1482e+07	2.07345e+07	2.58367e+07	1.10006e+07	4.92453e+07	3.45816e+07	2.72632e+07	2.73602e+07	5	8	8	8	7	8	6	7	High	High	High
FALSE	High	Master Protein	O00159	Unconventional myosin-Ic OS=Homo sapiens OX=9606 GN=MYO1C PE=1 SV=4	0	323.526	56	55	482	55	1063	121.6	9.41	1349.69	55	0	1.357	0.087751	0.505296	101.18	118.3	81.7	137.9	64.9	145.1	105.5	113.4	58.9	112.5	61.7	2.59027e+08	1.22003e+08	2.72674e+08	1.9822e+08	2.12982e+08	1.10616e+08	2.11429e+08	1.15966e+08	49	46	44	43	47	43	44	40	High	High	High
FALSE	High	Master Protein	Q14165	Malectin OS=Homo sapiens OX=9606 GN=MLEC PE=1 SV=1	0	178.138	54	20	293	20	292	32.2	5.41	892.14	20	0	0.723	0.0878151	0.505296	85.14	92	108	98.6	59.3	118	83.6	118	141.5	84.7	96.3	1.43643e+08	8.63622e+07	1.71992e+08	1.21845e+08	1.719e+08	2.06194e+08	1.23344e+08	1.40305e+08	17	19	18	20	18	19	18	18	High	High	High
FALSE	High	Master Protein	Q9BTE6	Alanyl-tRNA editing protein Aarsd1 OS=Homo sapiens OX=9606 GN=AARSD1 PE=1 SV=2	0.001	7.53	10	3	3	3	412	45.5	6.42	8.31	3	0	2.064	0.0878268	0.505296	41.64	149.5	50.5		186.4	186.4	119.5	66.3	59.8	128	53.5		1.47528e+06	1.47496e+06	945994	524925	473474	1.01334e+06	423814		2	2	2	1	2	2	2	n/a	Peak Found	High
FALSE	High	Master Protein	Q99607	ETS-related transcription factor Elf-4 OS=Homo sapiens OX=9606 GN=ELF4 PE=1 SV=1	0.008	4.303	3	1	4	1	663	70.7	5.6	12.31	1	0	2.68	0.0878558	0.505296	0	145.7	54.3		582.6				217.4				346017				129093				1				1			n/a	High	n/a
FALSE	High	Master Protein	P15313	V-type proton ATPase subunit B, kidney isoform OS=Homo sapiens OX=9606 GN=ATP6V1B1 PE=1 SV=3	0	93.075	45	15	160	8	513	56.8	5.66	446.34	15	0	1.562	0.0880497	0.506052	56.03	118.5	81.5	98.3	168.4	32.4	145.5	71.3	94.8	58.9	130.3	1.07644e+07	1.84419e+07	3.54859e+06	1.59402e+07	7.81031e+06	1.03819e+07	6.45552e+06	1.42732e+07	2	5	2	5	5	5	5	5	High	High	High
FALSE	High	Master Protein	Q8N271	Prominin-2 OS=Homo sapiens OX=9606 GN=PROM2 PE=1 SV=1	0	37.622	17	9	21	9	834	91.8	6.15	63.22	9	0	1.755	0.0881889	0.506492	61.49	117.5	82.5	173	69.7	197.5	72.1	92.9	2.7	125.8	66.3	6.0554e+06	2.44006e+06	6.91464e+06	2.52345e+06	3.25352e+06	93621.6	4.40428e+06	2.3192e+06	4	3	6	4	4	2	4	4	High	High	High
FALSE	High	Master Protein	O60613	Selenoprotein F OS=Homo sapiens OX=9606 GN=SELENOF PE=1 SV=4	0	52.692	51	8	39	8	165	18.1	5.03	118.59	8	0	0.661	0.0882949	0.506742	118.76	83.6	116.4	104	79	109.4	32.8	153.8	126.2	126	68.9	2.56584e+07	1.94832e+07	2.70028e+07	8.08454e+06	3.79492e+07	3.11373e+07	3.10822e+07	1.69885e+07	6	5	4	4	7	7	5	3	High	High	High
FALSE	High	Master Protein	P11908	Ribose-phosphate pyrophosphokinase 2 OS=Homo sapiens OX=9606 GN=PRPS2 PE=1 SV=2	0	97.557	50	13	70	7	318	34.7	6.61	228.08	13	8	1.421	0.0886225	0.508261	89.59	116.4	83.6	169.7	124	101.6	87.2	111.7	104.9	62.1	38.9	6.98253e+07	5.10344e+07	4.18268e+07	3.58815e+07	4.59789e+07	4.31578e+07	2.55419e+07	1.60155e+07	8	9	11	10	11	13	11	11	Peak Found	High	High
FALSE	High	Master Protein	Q00765	Receptor expression-enhancing protein 5 OS=Homo sapiens OX=9606 GN=REEP5 PE=1 SV=3	0	62.972	43	10	170	10	189	21.5	8.1	466.52	10	0	0.775	0.0889955	0.510039	94.09	81.6	118.4	82.1	164	52.7	56.3	97.9	170.2	77.2	99.5	3.24312e+08	6.47597e+08	2.08061e+08	2.22382e+08	3.8651e+08	6.72221e+08	3.04934e+08	3.92946e+08	11	10	9	10	9	10	8	11	High	High	High
FALSE	High	None	P35900	Keratin, type I cytoskeletal 20 OS=Homo sapiens OX=9606 GN=KRT20 PE=1 SV=1	0	15.63	3	4	72	0	424	48.5	5.69	177.16	4	0	0.608	0.0890963	0.510256	78.58	59.7	140.3	55.8	82.1	95.5	35.1	159.3	158.9	165.6	47.8	4.34566e+06	6.39399e+06	7.44008e+06	2.73466e+06	1.241e+07	1.2376e+07	1.29046e+07	3.72178e+06	1	2	1	1	2	2	1	2	n/a	n/a	n/a
FALSE	High	Master Protein	P50148	Guanine nucleotide-binding protein G(q) subunit alpha OS=Homo sapiens OX=9606 GN=GNAQ PE=1 SV=4	0	129.718	60	20	151	12	359	42.1	5.68	425.29	20	0	1.501	0.089162	0.510271	69.86	117.2	82.8	123	89.4	153.7	109.7	89.7	67.1	92.2	75.1	3.58983e+07	2.61021e+07	4.486e+07	3.20267e+07	2.61783e+07	1.95988e+07	2.69008e+07	2.19313e+07	8	11	9	10	10	9	9	9	High	High	High
FALSE	High	Master Protein	Q16877	6-phosphofructo-2-kinase/fructose-2,6-bisphosphatase 4 OS=Homo sapiens OX=9606 GN=PFKFB4 PE=1 SV=6	0	26.351	20	8	16	6	469	54	6.62	38.8	8	2	1.584	0.0895095	0.511567	68.48	120	80	115.1	157.8	124.5	62.3	70.1	90.8	116.3	63.2	7.01256e+06	9.61302e+06	7.58701e+06	3.79496e+06	4.26845e+06	5.53192e+06	7.08286e+06	3.84945e+06	4	5	4	4	5	5	3	4	High	High	High
FALSE	High	Master Protein	P14406	Cytochrome c oxidase subunit 7A2, mitochondrial OS=Homo sapiens OX=9606 GN=COX7A2 PE=1 SV=1	0	28.526	59	4	50	4	83	9.4	9.76	145.48	4	0	0.672	0.0895148	0.511567	107.34	73.9	126.1	66.4	64.7	64.6	90.1	221.8	64.2	136	92.1	1.8988e+07	1.85034e+07	1.84746e+07	2.57586e+07	6.33957e+07	1.83527e+07	3.88737e+07	2.63111e+07	3	3	2	4	4	4	3	3	High	High	High
FALSE	High	Master Protein	O43678	NADH dehydrogenase [ubiquinone] 1 alpha subcomplex subunit 2 OS=Homo sapiens OX=9606 GN=NDUFA2 PE=1 SV=3	0	31.238	56	6	49	6	99	10.9	9.57	137.84	6	0	0.665	0.0897213	0.511638	49.63	80.9	119.1	79.4	98.3	83	49.5	146.8	117.6	121.6	103.7	2.05318e+07	2.54073e+07	2.1446e+07	1.27987e+07	3.79548e+07	3.04036e+07	3.14429e+07	2.6814e+07	4	6	5	5	5	6	4	6	High	High	High
FALSE	High	Master Protein	Q9BW61	DET1- and DDB1-associated protein 1 OS=Homo sapiens OX=9606 GN=DDA1 PE=1 SV=1	0	46.214	57	8	43	8	102	11.8	8.68	122.74	8	0	0.607	0.0898804	0.511638	80.57	72.4	127.6	90.4	87.4	58.1	54	120.4	177.6	81.5	130.8	8.72861e+06	8.4346e+06	5.60658e+06	5.21085e+06	1.16251e+07	1.71435e+07	7.86605e+06	1.26269e+07	6	6	6	6	7	6	6	4	High	High	High
FALSE	High	None	Q01629	Interferon-induced transmembrane protein 2 OS=Homo sapiens OX=9606 GN=IFITM2 PE=1 SV=2	0	13.722	12	1	12	1	132	14.6	7.42	39.31	1	0	1.651	0.0899018	0.511638	85.58	136.6	63.4		148.6	82.3	220	44.5	170.7	27	106.8		7.39409e+06	4.09877e+06	1.09528e+07	2.21584e+06	8.49635e+06	1.34407e+06	5.31819e+06		2	2	2	1	2	2	2	High	High	High
FALSE	High	None	P13164	Interferon-induced transmembrane protein 1 OS=Homo sapiens OX=9606 GN=IFITM1 PE=1 SV=3	0	13.722	13	1	12	1	125	14	7.93	39.31	1	0	1.651	0.0899018	0.511638	85.58	136.6	63.4		148.6	82.3	220	44.5	170.7	27	106.8		7.39409e+06	4.09877e+06	1.09528e+07	2.21584e+06	8.49635e+06	1.34407e+06	5.31819e+06		2	2	2	1	2	2	2	High	High	High
FALSE	High	None	Q9H0N0	Ras-related protein Rab-6C OS=Homo sapiens OX=9606 GN=RAB6C PE=1 SV=2	0	15.652	9	1	28	1	254	28.3	7.71	130.17	1	0	0.613	0.0899062	0.511638	47.73	76	124	90.6	99.9	57.4	60.3	105.3	138	65	183.5	1.36465e+07	1.50467e+07	8.64351e+06	9.07882e+06	1.58547e+07	2.0791e+07	9.79473e+06	2.7631e+07	1	1	1	1	1	1	1	1	High	High	High
FALSE	High	Master Protein	Q53S08	Ras-related protein Rab-6D OS=Homo sapiens OX=9606 GN=RAB6D PE=2 SV=1	0	26.478	13	3	73	1	254	28.2	6.74	238.17	3	0	0.613	0.0899062	0.511638	47.73	76	124	90.6	99.9	57.4	60.3	105.3	138	65	183.5	1.36465e+07	1.50467e+07	8.64351e+06	9.07882e+06	1.58547e+07	2.0791e+07	9.79473e+06	2.7631e+07	1	1	1	1	1	1	1	1	High	High	High
FALSE	High	Master Protein	Q5VZL5	Zinc finger MYM-type protein 4 OS=Homo sapiens OX=9606 GN=ZMYM4 PE=1 SV=1	0	93.001	20	19	50	18	1548	172.7	6.84	120.96	19	0	1.559	0.0904455	0.514345	97.83	124.3	75.7	17.9	83.5	173.3	170.9	61	56.8	149.9	86.6	1.78602e+06	8.35246e+06	1.73272e+07	1.70873e+07	6.10064e+06	5.68353e+06	1.49889e+07	8.66121e+06	3	11	14	12	7	8	12	11	High	High	High
FALSE	High	Master Protein	P00488	Coagulation factor XIII A chain OS=Homo sapiens OX=9606 GN=F13A1 PE=1 SV=5	0	8.942	3	2	29	2	732	83.2	6	63.33	2	0	0.567	0.0907045	0.515456	143.65	67.5	132.5	27.2	2.7	119.7	26.2	394.8	2.5	213.9	12.9	5.33886e+06	522376	2.34854e+07	5.14223e+06	7.74395e+07	498646	4.19567e+07	2.52434e+06	2	2	2	2	2	2	2	2	High	Peak Found	High
FALSE	High	Master Protein	Q13330	Metastasis-associated protein MTA1 OS=Homo sapiens OX=9606 GN=MTA1 PE=1 SV=2	0	109.479	40	23	192	17	715	80.7	9.26	489.46	23	4	1.41	0.0913055	0.518507	90.52	111.6	88.4	79	116.9	124.2	116.6	101.2	107.5	84.6	70	3.0394e+07	4.50019e+07	4.77907e+07	4.48612e+07	3.89383e+07	4.13724e+07	3.2537e+07	2.69479e+07	11	17	13	19	14	19	11	16	High	High	High
FALSE	High	Master Protein	Q9P0J0	NADH dehydrogenase [ubiquinone] 1 alpha subcomplex subunit 13 OS=Homo sapiens OX=9606 GN=NDUFA13 PE=1 SV=3	0	98.826	68	13	93	13	144	16.7	8.43	264.04	13	0	0.714	0.0914065	0.518717	103.64	90.4	109.6	111.4	124.5	72.4	55.4	121	122	98	95.3	7.61257e+07	8.50506e+07	4.94505e+07	3.78666e+07	8.26795e+07	8.33792e+07	6.70061e+07	6.51522e+07	11	12	11	11	12	12	12	11	High	High	High
FALSE	High	Master Protein	Q9BQE3	Tubulin alpha-1C chain OS=Homo sapiens OX=9606 GN=TUBA1C PE=1 SV=1	0	555.917	87	41	2429	4	449	49.9	5.1	7760.63	41	48	1.331	0.0916916	0.519971	93.06	115.1	84.9	121.8	109.8	122.2	99.4	103.8	75.1	96.7	71.1	9.48696e+09	8.54953e+09	9.51729e+09	7.73969e+09	8.08487e+09	5.85043e+09	7.52807e+09	5.53384e+09	47	51	48	47	51	52	48	46	High	High	High
FALSE	High	Master Protein	O14602	Eukaryotic translation initiation factor 1A, Y-chromosomal OS=Homo sapiens OX=9606 GN=EIF1AY PE=1 SV=4	0	57.765	65	9	89	2	144	16.4	5.24	287.02	9	7	0.7	0.0917793	0.520104	98.9	81.5	118.5	77.8	177.6	45.9	62	93.8	177.8	56.3	108.7	6.07914e+07	1.38786e+08	3.58972e+07	4.84583e+07	7.33334e+07	1.38998e+08	4.4043e+07	8.49974e+07	6	9	8	8	8	9	8	7	High	High	High
FALSE	High	Master Protein	P35270	Sepiapterin reductase OS=Homo sapiens OX=9606 GN=SPR PE=1 SV=1	0	64.682	38	7	58	7	261	28	8.05	174.29	7	0	1.513	0.0919663	0.5208	79.73	123.7	76.3	112.6	212.9	106	71.1	115.4	84.7	53.7	43.6	1.56542e+07	2.95871e+07	1.47307e+07	9.88276e+06	1.60362e+07	1.17703e+07	7.46614e+06	6.06513e+06	8	9	8	8	8	8	8	8	High	High	High
FALSE	High	Master Protein	Q08AD1	Calmodulin-regulated spectrin-associated protein 2 OS=Homo sapiens OX=9606 GN=CAMSAP2 PE=1 SV=3	0	138.01	29	28	87	28	1489	168	6.8	234.61	28	0	0.607	0.0924248	0.52245	91.99	70.3	129.7	121.4	41.4	56.5	80.1	174.8	133.7	115.3	76.7	1.73574e+07	5.91957e+06	8.08258e+06	1.14459e+07	2.49916e+07	1.91134e+07	1.64823e+07	1.09565e+07	17	16	17	15	21	20	19	17	High	High	High
FALSE	High	Master Protein	A4D2H0	cTAGE family member 15 OS=Homo sapiens OX=9606 GN=CTAGE15 PE=2 SV=1	0	26.356	8	7	20	1	777	87.8	5.24	45.03	7	0	1.743	0.0926432	0.52245	66.16	117.8	82.2	94.7	108.9	237	72.9	86.3	36.5	105.4	58.3	1.78183e+06	2.04925e+06	4.45989e+06	1.37248e+06	1.62468e+06	686516	1.98449e+06	1.09626e+06	1	1	1	1	1	1	1	1	Peak Found	High	Peak Found
FALSE	High	None	Q8IX94	cTAGE family member 4 OS=Homo sapiens OX=9606 GN=CTAGE4 PE=2 SV=3	0	18.454	6	6	14	1	777	87.9	5.26	31.05	6	0	1.743	0.0926432	0.52245	66.16	117.8	82.2	94.7	108.9	237	72.9	86.3	36.5	105.4	58.3	1.78183e+06	2.04925e+06	4.45989e+06	1.37248e+06	1.62468e+06	686516	1.98449e+06	1.09626e+06	1	1	1	1	1	1	1	1	Peak Found	High	Peak Found
FALSE	High	None	P0CG41	cTAGE family member 8 OS=Homo sapiens OX=9606 GN=CTAGE8 PE=3 SV=1	0	18.454	6	6	14	1	777	88	5.31	31.05	6	0	1.743	0.0926432	0.52245	66.16	117.8	82.2	94.7	108.9	237	72.9	86.3	36.5	105.4	58.3	1.78183e+06	2.04925e+06	4.45989e+06	1.37248e+06	1.62468e+06	686516	1.98449e+06	1.09626e+06	1	1	1	1	1	1	1	1	Peak Found	High	Peak Found
FALSE	High	Master Protein Candidate	Q86UF2	cTAGE family member 6 OS=Homo sapiens OX=9606 GN=CTAGE6 PE=2 SV=2	0	26.356	8	7	20	1	777	87.8	5.16	45.03	7	0	1.743	0.0926432	0.52245	66.16	117.8	82.2	94.7	108.9	237	72.9	86.3	36.5	105.4	58.3	1.78183e+06	2.04925e+06	4.45989e+06	1.37248e+06	1.62468e+06	686516	1.98449e+06	1.09626e+06	1	1	1	1	1	1	1	1	Peak Found	High	Peak Found
FALSE	High	Master Protein	Q9UBI6	Guanine nucleotide-binding protein G(I)/G(S)/G(O) subunit gamma-12 OS=Homo sapiens OX=9606 GN=GNG12 PE=1 SV=3	0	54.994	61	5	120	5	72	8	8.97	309.34	5	0	0.717	0.0928076	0.52245	130.1	85	115	125.4	119.7	51	56.4	104	120.8	107.4	115.2	9.41776e+07	8.98646e+07	3.83243e+07	4.23584e+07	7.81367e+07	9.07238e+07	8.06629e+07	8.65463e+07	6	6	6	5	6	6	6	5	High	High	High
FALSE	High	Master Protein	P11940	Polyadenylate-binding protein 1 OS=Homo sapiens OX=9606 GN=PABPC1 PE=1 SV=2	0	429.921	73	41	1502	13	636	70.6	9.5	4327.9	41	39	0.777	0.0928309	0.52245	87.9	83	117	82.8	77.8	90.9	79.4	135.7	145.1	96.5	91.9	1.69498e+09	1.59326e+09	1.86085e+09	1.62676e+09	2.77814e+09	2.97227e+09	1.97566e+09	1.88139e+09	55	53	51	53	52	56	50	51	High	High	High
FALSE	High	Master Protein	P40763	Signal transducer and activator of transcription 3 OS=Homo sapiens OX=9606 GN=STAT3 PE=1 SV=2	0	147.249	48	28	158	28	770	88	6.3	503.6	28	0	1.421	0.092848	0.52245	88.58	121.5	78.5	106.2	112.4	154.8	118.3	87.2	96.2	61.2	63.6	4.01982e+07	4.25585e+07	5.86051e+07	4.47981e+07	3.30124e+07	3.64246e+07	2.3175e+07	2.40884e+07	19	18	17	17	17	17	16	15	High	High	High
FALSE	High	Master Protein	P17612	cAMP-dependent protein kinase catalytic subunit alpha OS=Homo sapiens OX=9606 GN=PRKACA PE=1 SV=2	0	109.726	57	18	105	6	351	40.6	8.79	293.63	18	12	1.441	0.0928771	0.52245	117.17	114.7	85.3	133.3	108.9	128	91.3	48.7	74.4	111.7	103.6	4.52366e+07	3.69584e+07	4.34251e+07	3.09794e+07	1.65305e+07	2.52392e+07	3.78896e+07	3.51622e+07	16	12	15	15	8	11	16	12	High	High	High
FALSE	High	Master Protein	Q9NWR8	Calcium uniporter regulatory subunit MCUb, mitochondrial OS=Homo sapiens OX=9606 GN=MCUB PE=1 SV=2	0	32.104	18	6	14	6	336	39.1	9.16	35.64	6	0	1.95	0.0929216	0.52245	66.65	103.7	96.3	147.8	247.4	18.8	52.6	74.5	158.9	10.1	90	1.87972e+06	3.14668e+06	238584	669728	948251	2.02142e+06	127871	1.14423e+06	1	4	1	1	2	3	1	2	Peak Found	High	High
FALSE	High	Master Protein	Q8N5M9	Protein jagunal homolog 1 OS=Homo sapiens OX=9606 GN=JAGN1 PE=1 SV=1	0	22.8	15	4	55	4	183	21.1	9.73	155.31	4	0	0.634	0.0929965	0.52245	91.37	75.9	124.1	111.3	49.2	114.5	42.2	156.8	93.4	196.2	36.3	1.91007e+07	8.44799e+06	1.9652e+07	7.24564e+06	2.69176e+07	1.60223e+07	3.36766e+07	6.23029e+06	3	4	2	4	4	4	3	4	High	High	High
FALSE	High	Master Protein	Q99487	Platelet-activating factor acetylhydrolase 2, cytoplasmic OS=Homo sapiens OX=9606 GN=PAFAH2 PE=1 SV=1	0	27.638	24	8	27	8	392	44	6.89	67.2	8	0	1.596	0.0930537	0.52245	73.35	127.8	72.2	161.1	106	109.7	118	51	62.6	66	125.8	1.09122e+07	7.17702e+06	7.42777e+06	7.99132e+06	3.45364e+06	4.2378e+06	4.46815e+06	8.5197e+06	6	7	5	7	4	6	5	6	High	High	High
FALSE	High	Master Protein	Q9Y4F9	Rho family-interacting cell polarization regulator 2 OS=Homo sapiens OX=9606 GN=RIPOR2 PE=1 SV=4	0	8.966	3	3	3	3	1068	118.4	5.41	7.5	3	0	0.359	0.0932065	0.52245	71.47	58.8	141.2		71.8	36.2		148.5	101	101.1	341.5		183485	92680.9		379587	258333	258385	873092		1	1		1	1	1	1	Peak Found	Peak Found	Peak Found
FALSE	High	Master Protein	O95833	Chloride intracellular channel protein 3 OS=Homo sapiens OX=9606 GN=CLIC3 PE=1 SV=2	0	198.791	85	20	325	20	236	26.6	6.43	939.06	20	0	0.732	0.0932101	0.52245	94.59	74.8	125.2	126.6	93.9	55.5	54.3	143.5	141	81.9	103.4	2.62249e+08	1.94618e+08	1.14948e+08	1.12526e+08	2.97254e+08	2.92182e+08	1.69622e+08	2.14277e+08	20	21	18	18	20	21	16	17	High	High	High
FALSE	High	Master Protein	O43592	Exportin-T OS=Homo sapiens OX=9606 GN=XPOT PE=1 SV=2	0	296.995	54	37	367	37	962	109.9	5.39	1136.01	37	0	1.406	0.0932867	0.52245	102.27	123.8	76.2	180.8	57	170.3	71.9	130.9	41.2	112.4	35.5	2.01968e+08	6.36316e+07	1.90207e+08	8.03015e+07	1.46245e+08	4.60071e+07	1.25511e+08	3.96509e+07	36	34	38	31	35	31	30	28	High	High	High
FALSE	High	Master Protein	Q9H2K0	Translation initiation factor IF-3, mitochondrial OS=Homo sapiens OX=9606 GN=MTIF3 PE=1 SV=4	0	29.454	33	6	15	6	278	31.7	9.69	41.78	6	0	0.544	0.09329	0.52245	89.37	88.7	111.3	15	105.9	114.5	43.9	96	299.3	49.2	76.2	447626	3.15637e+06	3.41266e+06	1.30929e+06	2.86217e+06	8.92119e+06	1.46804e+06	2.27184e+06	2	3	3	3	4	4	1	2	Peak Found	High	Peak Found
FALSE	High	Master Protein	P07947	Tyrosine-protein kinase Yes OS=Homo sapiens OX=9606 GN=YES1 PE=1 SV=3	0	71.376	34	13	120	9	543	60.8	6.74	249.69	13	0	1.614	0.0935889	0.5234	92.11	129.6	70.4	89.5	295.4	91.1	58.8	75.5	138.6	31.8	19.3	5.49208e+06	1.81345e+07	5.59037e+06	3.61012e+06	4.63304e+06	8.50922e+06	1.95294e+06	1.18588e+06	6	7	5	5	6	6	3	3	High	High	High
FALSE	High	Master Protein	A1L0T0	2-hydroxyacyl-CoA lyase 2 OS=Homo sapiens OX=9606 GN=ILVBL PE=1 SV=2	0	276.25	66	25	394	25	632	67.8	8.15	1452.49	25	0	0.737	0.0940428	0.52501	95.7	86.1	113.9	117.8	64.6	88.6	69.8	172.9	90.5	119.3	76.5	1.11453e+08	6.11694e+07	8.38219e+07	6.60632e+07	1.63664e+08	8.56514e+07	1.12942e+08	7.23913e+07	22	23	22	24	28	23	22	20	High	High	High
FALSE	High	Master Protein	Q9UMX0	Ubiquilin-1 OS=Homo sapiens OX=9606 GN=UBQLN1 PE=1 SV=2	0	303.289	48	18	366	10	589	62.5	5.11	1389.06	18	11	0.732	0.0940658	0.52501	74.76	82.9	117.1	76.6	85.5	69.8	103	133.7	115.8	112.8	102.7	1.75274e+08	1.95587e+08	1.59723e+08	2.35738e+08	3.05964e+08	2.64988e+08	2.58209e+08	2.35063e+08	21	24	18	23	26	24	23	22	High	High	High
FALSE	High	None	Q969Z3	Mitochondrial amidoxime reducing component 2 OS=Homo sapiens OX=9606 GN=MTARC2 PE=1 SV=1	0	12.73	4	1	22	1	335	38	9.16	68.23	1	0	0.605	0.0940714	0.52501	50.71	77.9	122.1	73.5	85.8	90.7	68.6	140.1	134	115.3	91.9	8.43211e+06	9.83878e+06	1.04114e+07	7.87319e+06	1.60739e+07	1.53799e+07	1.32291e+07	1.05478e+07	2	2	2	2	2	2	2	2	High	High	High
FALSE	High	Master Protein	P28062	Proteasome subunit beta type-8 OS=Homo sapiens OX=9606 GN=PSMB8 PE=1 SV=3	0	109.564	60	13	159	13	276	30.3	7.43	467.89	13	0	1.392	0.0941729	0.525215	83.29	111.3	88.7	102.4	140.8	120.4	93.3	97.6	109.9	80.2	55.4	7.95262e+07	1.09374e+08	9.34797e+07	7.24954e+07	7.57952e+07	8.53302e+07	6.22821e+07	4.30272e+07	12	14	13	14	15	15	11	11	High	High	High
FALSE	High	Master Protein	P55854	Small ubiquitin-related modifier 3 OS=Homo sapiens OX=9606 GN=SUMO3 PE=1 SV=2	0	18.361	24	3	73	2	103	11.6	5.49	204.64	3	1	0.725	0.0945919	0.527189	82.61	94	106	103.5	142.4	66.3	80.3	89.3	130.5	69.4	118.3	1.48618e+08	2.04479e+08	9.52314e+07	1.15339e+08	1.28199e+08	1.87462e+08	9.96235e+07	1.69822e+08	3	3	3	3	3	3	3	3	High	High	High
FALSE	High	Master Protein	Q9NPJ3	Acyl-coenzyme A thioesterase 13 OS=Homo sapiens OX=9606 GN=ACOT13 PE=1 SV=1	0	45.97	69	6	59	6	140	15	9.14	168.63	6	0	0.729	0.0946874	0.527346	81.14	93.2	106.8	107.5	119.8	78.6	44	161.1	125	75.2	88.9	5.46306e+07	6.08833e+07	3.99551e+07	2.23901e+07	8.1897e+07	6.35419e+07	3.82092e+07	4.51837e+07	5	6	6	7	7	7	7	5	High	High	High
FALSE	High	Master Protein	P61247	Small ribosomal subunit protein eS1 OS=Homo sapiens OX=9606 GN=RPS3A PE=1 SV=2	0	246.912	74	30	868	30	264	29.9	9.73	2094.39	30	0	0.778	0.0947798	0.527346	90.03	89.7	110.3	91.4	86.3	94.4	82	122.6	133.2	97.2	92.9	1.49599e+09	1.41296e+09	1.54519e+09	1.34222e+09	2.0064e+09	2.1796e+09	1.59124e+09	1.52123e+09	28	35	31	32	37	37	31	34	High	High	High
FALSE	High	None	O94788	Retinal dehydrogenase 2 OS=Homo sapiens OX=9606 GN=ALDH1A2 PE=1 SV=3	0.002	6.57	3	3	48	1	518	56.7	6.05	80.18	3	0	1.4	0.0948604	0.527346	56.07	113.6	86.4	97.5	81.7	143.2	131.2	68.5	49.7	120.1	108.2	4.86501e+07	4.07697e+07	7.14367e+07	6.5461e+07	3.41577e+07	2.48143e+07	5.99187e+07	5.39789e+07	3	3	3	3	3	3	3	3	Peak Found	High	High
FALSE	High	Master Protein	Q9Y3A6	Transmembrane emp24 domain-containing protein 5 OS=Homo sapiens OX=9606 GN=TMED5 PE=1 SV=1	0	83.797	32	8	80	8	229	26	4.84	262.17	8	0	0.704	0.0948806	0.527346	94.01	87.3	112.7	63.1	94.1	99	84.8	122.4	106	115.9	114.7	2.35598e+07	3.51146e+07	3.69397e+07	3.16593e+07	4.56903e+07	3.95664e+07	4.32676e+07	4.28112e+07	7	10	6	6	10	11	7	7	High	High	High
FALSE	High	Master Protein	Q8IVF2	Protein AHNAK2 OS=Homo sapiens OX=9606 GN=AHNAK2 PE=1 SV=2	0.002	6.447	3	2	3	2	5795	616.2	5.36	6.16	2	0	2.49	0.0954223	0.529596	107.67	145.4	54.6	281	65.6	185.3	113.8		22.6	131.6		1.37933e+06	322169	909867	558743		110947	646106		1	1	1	1		1	1		Peak Found	Peak Found	Peak Found
FALSE	High	Master Protein	P09874	Poly [ADP-ribose] polymerase 1 OS=Homo sapiens OX=9606 GN=PARP1 PE=1 SV=4	0	783.474	68	77	1865	77	1014	113	8.88	5709.96	77	0	1.327	0.0954816	0.529596	103.94	116	84	131.1	82.8	133.7	106.4	94.5	77.4	104.5	69.5	1.82732e+09	1.15423e+09	1.86303e+09	1.48322e+09	1.31748e+09	1.07885e+09	1.45611e+09	9.68871e+08	87	85	85	84	86	83	83	82	High	High	High
FALSE	High	Master Protein	Q13228	Methanethiol oxidase OS=Homo sapiens OX=9606 GN=SELENBP1 PE=1 SV=2	0	29.139	23	8	11	8	472	52.4	6.37	35.94	8	0	1.741	0.0955585	0.52966	59.09	138.2	61.8	62.4	133.4	149.9	134.9	151.7	73.5	48.9	45.3	2.0852e+06	4.45714e+06	5.00871e+06	4.50853e+06	5.06784e+06	2.45715e+06	1.63456e+06	1.51274e+06	2	5	5	4	3	3	3	4	High	High	High
FALSE	High	Master Protein	Q9BX95	Sphingosine-1-phosphate phosphatase 1 OS=Homo sapiens OX=9606 GN=SGPP1 PE=1 SV=2	0	31.954	16	9	88	9	441	49.1	8.82	200.49	9	0	0.669	0.0956311	0.5297	65.22	77.5	122.5	56.1	72.7	98.3	81.8	103.4	94.2	143.4	150.2	1.65591e+07	2.14572e+07	2.89987e+07	2.41297e+07	3.0506e+07	2.78087e+07	4.2331e+07	4.43274e+07	6	7	6	8	7	7	7	8	High	High	High
FALSE	High	Master Protein	P07942	Laminin subunit beta-1 OS=Homo sapiens OX=9606 GN=LAMB1 PE=1 SV=2	0	598.429	56	76	827	76	1786	197.9	4.94	2418.01	76	0	1.357	0.0957399	0.52994	99.79	116.2	83.8	102.2	51.8	182.1	114.8	77.4	50.9	141.8	79	2.984e+08	1.51341e+08	5.31458e+08	3.351e+08	2.25926e+08	1.48687e+08	4.13852e+08	2.30467e+08	70	68	71	75	72	69	68	70	High	High	High
FALSE	High	None	Q9NQT8	Kinesin-like protein KIF13B OS=Homo sapiens OX=9606 GN=KIF13B PE=1 SV=2	0	7.788	1	2	11	0	1826	202.7	5.88	27.69	2	0	1.631	0.0966608	0.534672	71.24	120.5	79.5	325.4	10.2	191.5		188.1		84.8		9.12226e+06	287274	5.36872e+06		5.27276e+06		2.37726e+06		2	1	2		2		2		n/a	High	High
FALSE	High	Master Protein	Q9NX55	Huntingtin-interacting protein K OS=Homo sapiens OX=9606 GN=HYPK PE=1 SV=3	0	78.764	55	7	60	7	121	13.6	4.82	215.28	7	0	0.667	0.096898	0.535491	119.57	91.4	108.6	144.5	103.6	80.7	13.2	210	129.1	91.6	27.2	2.86621e+07	2.05466e+07	1.60121e+07	2.61736e+06	4.16471e+07	2.55922e+07	1.81625e+07	5.39733e+06	10	9	8	8	8	7	7	6	High	High	High
FALSE	High	Master Protein	Q9UQ53	Alpha-1,3-mannosyl-glycoprotein 4-beta-N-acetylglucosaminyltransferase B OS=Homo sapiens OX=9606 GN=MGAT4B PE=1 SV=1	0	8.515	5	2	6	2	548	63.2	7.87	19.68	2	0	1.815	0.0969599	0.535491	133.58	108.4	91.6	40.8		637.4	10	34.5		72.5	4.8	910077		1.42152e+07	221991	768559		1.6176e+06	107537	2		2	1	2		2	1	Peak Found	n/a	High
FALSE	High	Master Protein	Q8N6M3	Acyl-coenzyme A diphosphatase FITM2 OS=Homo sapiens OX=9606 GN=FITM2 PE=1 SV=1	0	19.18	15	4	8	4	262	29.8	8.65	20.79	4	0	0.56	0.0970752	0.535491	79.16	85.9	114.1	108.1	61.6	77	88	83.8	59.2	142.7	179.5	1.99476e+06	1.13687e+06	1.42127e+06	1.62366e+06	1.54738e+06	1.09348e+06	2.6343e+06	3.3135e+06	2	2	1	3	1	2	1	3	High	High	High
FALSE	High	Master Protein	P52294	Importin subunit alpha-5 OS=Homo sapiens OX=9606 GN=KPNA1 PE=1 SV=3	0	106.865	36	14	130	7	538	60.2	5.01	396.66	14	0	1.46	0.0971305	0.535491	83.56	140	60	124.6	150.7	50.6	202.6	46.1	118.8	31.6	75	2.31135e+07	2.79543e+07	9.38716e+06	3.75721e+07	8.54501e+06	2.20411e+07	5.85396e+06	1.39074e+07	5	5	4	5	5	3	4	4	High	High	High
FALSE	High	Master Protein	Q9BUN8	Derlin-1 OS=Homo sapiens OX=9606 GN=DERL1 PE=1 SV=1	0	20.617	23	4	48	4	251	28.8	9.51	125.32	4	0	0.613	0.097149	0.535491	119.16	79.3	120.7	119.9	26.8	85.8	37.1	308.9	50.5	146.5	24.5	2.57581e+07	5.76662e+06	1.84419e+07	7.97209e+06	6.63679e+07	1.08393e+07	3.14659e+07	5.26022e+06	3	2	3	2	2	2	2	2	High	High	High
FALSE	High	Master Protein	Q9Y608	Leucine-rich repeat flightless-interacting protein 2 OS=Homo sapiens OX=9606 GN=LRRFIP2 PE=1 SV=1	0	43.659	22	10	51	9	721	82.1	6.95	146.21	10	0	1.509	0.0972057	0.535491	92.12	118.2	81.8	104.4	157.7	92.5	118.5	97.8	57.2	60.5	111.4	1.04507e+07	1.57878e+07	9.26271e+06	1.18634e+07	9.78964e+06	5.72923e+06	6.05714e+06	1.11505e+07	5	7	6	6	5	4	5	5	High	High	High
FALSE	High	Master Protein	Q02487	Desmocollin-2 OS=Homo sapiens OX=9606 GN=DSC2 PE=1 SV=1	0	34.853	11	7	30	5	901	99.9	5.34	75.67	7	0	1.619	0.0973539	0.535943	59.71	137.1	62.9	105.3	137.8	82.3	224.3	45.3	92.5	66.4	46	5.24649e+06	6.86752e+06	4.10314e+06	1.11749e+07	2.25838e+06	4.61003e+06	3.30836e+06	2.29273e+06	4	3	3	3	3	3	2	2	High	High	High
FALSE	High	Master Protein	Q8WYH8	Inhibitor of growth protein 5 OS=Homo sapiens OX=9606 GN=ING5 PE=1 SV=1	0	9.453	7	1	2	1	240	27.7	7.61	5.06	1	0	2.362	0.0980689	0.539257	1.77	140.5	59.5	228.9	14.9	227.1	232.6	96.5				936362	60897	929174	951494	394973				1	1	1	1	1				Peak Found	Peak Found	Peak Found
FALSE	High	Master Protein	Q6NUQ4	Transmembrane protein 214 OS=Homo sapiens OX=9606 GN=TMEM214 PE=1 SV=2	0	215.963	56	30	363	30	689	77.1	9.14	965.18	30	0	0.748	0.0980892	0.539257	60.09	83.2	116.8	75.8	76	84.5	93.6	104.4	145.9	98.7	121.1	2.20938e+08	2.21295e+08	2.46217e+08	2.72572e+08	3.04231e+08	4.2498e+08	2.87533e+08	3.52742e+08	27	26	29	26	29	28	28	28	High	High	High
FALSE	High	Master Protein	Q01130	Serine/arginine-rich splicing factor 2 OS=Homo sapiens OX=9606 GN=SRSF2 PE=1 SV=4	0	60.284	22	5	179	4	221	25.5	11.85	484.76	5	1	0.736	0.0982933	0.540013	68.12	91.9	108.1	120.8	77.6	100	76.8	137.3	95	113	79.6	3.31981e+08	2.13316e+08	2.74917e+08	2.11199e+08	3.77357e+08	2.61037e+08	3.10747e+08	2.18693e+08	5	6	5	5	6	5	6	6	High	High	High
FALSE	High	Master Protein	Q96HQ2	CDKN2AIP N-terminal-like protein OS=Homo sapiens OX=9606 GN=CDKN2AIPNL PE=1 SV=1	0	19.337	41	3	16	3	116	13.2	5	55.34	3	0	0.58	0.0984351	0.540425	77.42	73.8	126.2	51.7	96.2	62.7	63.3	219.9	98	89.8	118.5	2.47724e+06	4.61061e+06	3.00366e+06	3.03552e+06	1.05404e+07	4.69519e+06	4.30354e+06	5.67734e+06	2	3	3	3	3	3	3	2	High	High	High
FALSE	High	Master Protein	O76003	Glutaredoxin-3 OS=Homo sapiens OX=9606 GN=GLRX3 PE=1 SV=2	0	191.476	61	23	269	23	335	37.4	5.39	753.48	23	0	1.342	0.0986851	0.540505	101.25	103.9	96.1	125.9	92.9	107.6	89.7	102.6	131.8	66.3	83.3	2.87185e+08	2.11874e+08	2.45458e+08	2.04797e+08	2.34099e+08	3.00748e+08	1.51374e+08	1.89971e+08	24	24	20	23	25	27	19	22	High	High	High
FALSE	High	Master Protein	Q8NFQ8	Torsin-1A-interacting protein 2 OS=Homo sapiens OX=9606 GN=TOR1AIP2 PE=1 SV=1	0	212.568	70	25	211	24	470	51.2	4.96	713.01	25	0	0.718	0.0987092	0.540505	107.12	76	124	38.4	84	58	138.5	87.9	158.6	88.8	145.9	2.76579e+07	6.06066e+07	4.18012e+07	9.98427e+07	6.33699e+07	1.14371e+08	6.39989e+07	1.05225e+08	14	15	13	18	20	20	15	18	High	High	High
FALSE	High	Master Protein	Q86YS6	Ras-related protein Rab-43 OS=Homo sapiens OX=9606 GN=RAB43 PE=1 SV=1	0	22.767	31	6	103	5	212	23.3	5.64	251.28	6	0	0.581	0.0987854	0.540505	86.67	90	110	55.9	45.4	275.7	26.5	101.4	37.4	245.3	12.4	3.40201e+06	2.76427e+06	1.67876e+07	1.61271e+06	6.17566e+06	2.27926e+06	1.49338e+07	757503	2	4	4	4	4	3	4	1	High	High	High
FALSE	High	Master Protein	Q9UBH0	Interleukin-36 receptor antagonist protein OS=Homo sapiens OX=9606 GN=IL36RN PE=1 SV=1	0	7.941	37	3	5	3	155	17	5.2	15.81	3	0	0.433	0.0988315	0.540505	76.64	71.9	128.1		180.6	70.8	100.3	178.7	198.2	71.5			1.35608e+06	531473	753481	1.34197e+06	1.48823e+06	537034			2	1	2	1	2	1		n/a	High	High
FALSE	High	Master Protein	Q4J6C6	Prolyl endopeptidase-like OS=Homo sapiens OX=9606 GN=PREPL PE=1 SV=1	0	36.761	14	6	16	6	727	83.9	6.38	44.97	6	0	0.556	0.09885	0.540505	120.52	84.9	115.1	14.5	94.5	167.2	58.3	47.9	155.1	65.3	197.2	407754	2.66556e+06	4.71755e+06	1.6438e+06	1.35113e+06	4.3765e+06	1.84284e+06	5.56408e+06	2	1	3	1	2	2	3	1	High	High	High
FALSE	High	Master Protein	O00483	Cytochrome c oxidase subunit NDUFA4 OS=Homo sapiens OX=9606 GN=NDUFA4 PE=1 SV=1	0	31.593	56	7	62	7	81	9.4	9.38	129.13	7	0	0.73	0.0991095	0.541558	86.43	83.9	116.1	78.2	165	66.7	55.3	119.2	170.1	83.8	61.7	9.28845e+07	1.95864e+08	7.92173e+07	6.56303e+07	1.4154e+08	2.01953e+08	9.94631e+07	7.32348e+07	6	6	4	5	6	7	5	5	High	High	High
FALSE	High	None	Q2TB90	Hexokinase HKDC1 OS=Homo sapiens OX=9606 GN=HKDC1 PE=1 SV=3	0.001	7.218	3	3	34	2	917	102.5	7.12	52.91	3	0	1.452	0.0993108	0.542292	94.68	114.8	85.2	158	43.4	204.2	55.2	108.5	24.1	162.4	44.2	3.91025e+07	1.07338e+07	5.05309e+07	1.36462e+07	2.68364e+07	5.96892e+06	4.0178e+07	1.09366e+07	2	2	2	2	2	2	2	2	High	High	High
FALSE	High	Master Protein	Q9P1Z2	Calcium-binding and coiled-coil domain-containing protein 1 OS=Homo sapiens OX=9606 GN=CALCOCO1 PE=1 SV=2	0	22.732	11	6	9	6	691	77.3	4.82	27.4	6	0	1.829	0.0993824	0.542317	92.47	123.8	76.2	180.8	17.6	175.9	83.8	149.3	24.3	122.9	45.5	2598636	253103	2.52877e+06	1.20398e+06	2.14621e+06	348873	1.76639e+06	653665	2	1	2	2	2	2	2	2	High	Peak Found	High
FALSE	High	Master Protein	P04179	Superoxide dismutase [Mn], mitochondrial OS=Homo sapiens OX=9606 GN=SOD2 PE=1 SV=3	0	116.819	85	12	98	12	222	24.7	8.25	350.99	12	0	0.73	0.099625	0.543275	104.45	82.3	117.7	76.7	142.9	55.2	52.1	145.2	216.1	59.7	52.2	8.26233e+07	1.53908e+08	5.94006e+07	5.60987e+07	1.56352e+08	2.32766e+08	6.42827e+07	5.62097e+07	11	9	8	9	13	10	9	9	High	High	High
FALSE	High	Master Protein	O14791	Apolipoprotein L1 OS=Homo sapiens OX=9606 GN=APOL1 PE=1 SV=5	0	29.305	20	6	26	6	398	43.9	5.81	64.37	6	0	0.565	0.0997504	0.54354	100.78	65.6	134.4	111.5	62.4	56.7	45.1	74.1	113.9	130.2	206.2	4.1491e+06	2.31999e+06	2.10852e+06	1.67883e+06	2.75638e+06	4.23608e+06	4.84329e+06	7.67125e+06	3	3	4	3	3	3	4	3	High	High	High
FALSE	High	Master Protein	Q9UBE0	SUMO-activating enzyme subunit 1 OS=Homo sapiens OX=9606 GN=SAE1 PE=1 SV=1	0	205.392	79	24	296	24	346	38.4	5.3	892.66	24	0	1.316	0.0998078	0.54354	97.92	105.2	94.8	96	94.1	145.6	102	81	89.6	88.9	103	1.40961e+08	1.38138e+08	2.13785e+08	1.4974e+08	1.18904e+08	1.31586e+08	1.30489e+08	1.51195e+08	24	26	24	25	23	25	25	25	High	High	High
FALSE	High	Master Protein	Q8N556	Actin filament-associated protein 1 OS=Homo sapiens OX=9606 GN=AFAP1 PE=1 SV=2	0	31.551	12	8	31	7	730	80.7	8.68	86.98	8	0	0.602	0.10006	0.544547	87.17	88	112	69.2	57.9	136.1	72.7	150.3	48.1	211.5	54.2	5.45279e+06	4.56707e+06	1.07299e+07	5.73248e+06	1.18545e+07	3.79208e+06	1.66795e+07	4.27403e+06	5	5	6	5	5	5	6	4	High	High	High
FALSE	High	Master Protein	P20674	Cytochrome c oxidase subunit 5A, mitochondrial OS=Homo sapiens OX=9606 GN=COX5A PE=1 SV=2	0	117.317	57	10	152	10	150	16.8	6.79	477.36	10	0	0.734	0.100264	0.544927	128.24	78.3	121.7	122	146.3	46.8	39.1	151	159.3	91.5	44	2.58516e+08	3.10063e+08	9.91653e+07	8.2783e+07	3.19863e+08	3.37605e+08	1.93802e+08	9.32837e+07	10	11	10	6	11	11	9	9	High	High	High
FALSE	High	Master Protein	Q9NS87	Kinesin-like protein KIF15 OS=Homo sapiens OX=9606 GN=KIF15 PE=1 SV=1	0	14.14	4	5	7	5	1388	160.1	6	16.62	5	0	0.507	0.100377	0.545173	97.07	114.4	85.6	101.3	7.5	122.5	117.1	140.8	221.1	42.5	47.2	1.2e+06	89096.4	1.45035e+06	1.3869e+06	1.66747e+06	2.6181e+06	503284	559582	4	1	4	4	2	4	2	2	Peak Found	Peak Found	Peak Found
FALSE	High	Master Protein	P63167	Dynein light chain 1, cytoplasmic OS=Homo sapiens OX=9606 GN=DYNLL1 PE=1 SV=1	0	104.577	65	7	136	4	89	10.4	7.4	495.87	7	0	0.704	0.100456	0.545236	91.07	86.6	113.4	92.4	162.3	50.3	47.2	118.2	219.3	43	67.4	3.92424e+07	6.89457e+07	2.13622e+07	2.0061e+07	5.02239e+07	9.32051e+07	1.82667e+07	2.8634e+07	5	6	4	4	5	6	4	5	High	High	High
FALSE	High	Master Protein	O60547	GDP-mannose 4,6 dehydratase OS=Homo sapiens OX=9606 GN=GMDS PE=1 SV=1	0	70.178	42	12	56	12	372	41.9	7.31	143.61	12	0	1.421	0.100655	0.545912	88.27	116.1	83.9	171	124	86.9	96.1	92.2	71.7	73.1	85.2	3.41829e+07	2.47853e+07	1.73668e+07	1.92051e+07	1.84331e+07	1.43269e+07	1.46241e+07	1.70303e+07	11	10	9	9	10	10	8	8	High	High	High
FALSE	High	Master Protein	O00461	Golgi integral membrane protein 4 OS=Homo sapiens OX=9606 GN=GOLIM4 PE=1 SV=1	0	28.37	13	7	23	7	696	81.8	4.77	48.34	7	0	1.611	0.100743	0.545912	94.73	125	75	62	137.9	115.8	179.4	69.3	38.8	113.8	82.9	3.42561e+06	7.61631e+06	6.39732e+06	9.90931e+06	3.82809e+06	2.14316e+06	6.28351e+06	4.57907e+06	6	5	5	6	5	4	5	5	High	High	High
FALSE	High	Master Protein	Q15012	Lysosomal-associated transmembrane protein 4A OS=Homo sapiens OX=9606 GN=LAPTM4A PE=1 SV=1	0.004	5.072	12	1	7	1	233	26.8	6.49	26.12	1	0	0.348	0.100783	0.545912	79.88	51.6	148.4	54.3	267.6	123.4		354.7				107466	529763	244341		702333				1	1	1		1				High	High	Peak Found
FALSE	High	Master Protein	P09417	Dihydropteridine reductase OS=Homo sapiens OX=9606 GN=QDPR PE=1 SV=2	0	100.735	54	8	149	8	244	25.8	7.37	527.3	8	0	1.402	0.100859	0.545961	87.12	132.9	67.1	222	125.7	118.2	63.9	89.9	98.5	42.1	39.7	1.27564e+08	7.22487e+07	6.7939e+07	3.67179e+07	5.16684e+07	5.66178e+07	2.42211e+07	2.28096e+07	12	11	11	12	11	12	11	11	High	High	High
FALSE	High	Master Protein	Q9UBS4	DnaJ homolog subfamily B member 11 OS=Homo sapiens OX=9606 GN=DNAJB11 PE=1 SV=1	0	187.909	47	18	229	18	358	40.5	6.18	768.79	18	0	1.366	0.101101	0.546902	78.52	118.5	81.5	100.4	122.7	111.8	121.6	47.1	60.1	107.1	129.3	1.25395e+08	1.53199e+08	1.39661e+08	1.51831e+08	5.87915e+07	7.51069e+07	1.33732e+08	1.61444e+08	16	16	16	19	15	16	15	18	High	High	High
FALSE	High	Master Protein	P19474	E3 ubiquitin-protein ligase TRIM21 OS=Homo sapiens OX=9606 GN=TRIM21 PE=1 SV=1	0.001	6.738	5	2	4	2	475	54.1	6.38	10.05	2	0	1.83	0.101359	0.547705	136.71	119.3	80.7	325.6	16.4	130.3	24.2	178.3	2.5	109.6	13.2	9815120	494220	3.92782e+06	728737	5.37618e+06	75035.1	3.30377e+06	397134	1	1	1	1	1	1	1	1	Peak Found	Peak Found	High
FALSE	High	Master Protein	Q9UK39	Nocturnin OS=Homo sapiens OX=9606 GN=NOCT PE=1 SV=2	0	68.328	41	13	37	13	431	48.2	7.23	102.7	13	0	1.539	0.101409	0.547705	69.65	143.9	56.1	196.5	111.7	135.2	122.5	33.4	30.4	75.4	94.9	1.53071e+07	8.70216e+06	1.05328e+07	9.54359e+06	2.60091e+06	2.37126e+06	5.8712e+06	7.39271e+06	5	9	7	9	4	5	6	7	High	High	High
FALSE	High	Master Protein	Q96SZ5	2-aminoethanethiol dioxygenase OS=Homo sapiens OX=9606 GN=ADO PE=1 SV=2	0	25.872	26	7	20	7	270	29.7	6.04	48.38	7	0	1.595	0.101452	0.547705	88.69	134.2	65.8	108.5	161.1	46.9	120	50.4	202.6	48.4	62.2	7.30503e+06	1.08528e+07	3.15693e+06	8.08032e+06	3.39281e+06	1.36491e+07	3.26093e+06	4.18652e+06	2	6	4	6	5	6	4	6	High	High	High
FALSE	High	Master Protein	P53355	Death-associated protein kinase 1 OS=Homo sapiens OX=9606 GN=DAPK1 PE=1 SV=6	0	16.003	3	3	8	3	1430	159.9	6.83	19.74	3	0	0.487	0.101847	0.549323	84.22	53.7	146.3	180.5	24.4	43.3	28.8	300.5	62.1	148.8	11.7	3.31459e+06	447414	795451	528344	5.51813e+06	1.1404e+06	2.73269e+06	214667	3	2	2	2	3	2	3	1	Peak Found	High	High
FALSE	High	Master Protein	P49189	4-trimethylaminobutyraldehyde dehydrogenase OS=Homo sapiens OX=9606 GN=ALDH9A1 PE=1 SV=3	0	146.206	47	22	295	22	494	53.8	5.87	755.1	22	0	1.339	0.101887	0.549323	81.66	102.2	97.8	98	112.1	110.1	97.7	116.6	89.9	110.2	65.5	1.68086e+08	1.92166e+08	1.88852e+08	1.67476e+08	1.99886e+08	1.54057e+08	1.88869e+08	1.12224e+08	18	22	18	21	21	23	18	19	High	High	High
FALSE	High	Master Protein	Q9HD23	Magnesium transporter MRS2 homolog, mitochondrial OS=Homo sapiens OX=9606 GN=MRS2 PE=1 SV=1	0	37.411	29	9	27	9	443	50.3	6.87	51.38	9	0	1.5	0.102525	0.551676	99.92	136	64	178.8	40.4	181.7	98.6	50.6	56.6	124.5	68.9	2.87413e+07	6.493e+06	2.92044e+07	1.58492e+07	8.13297e+06	9.09585e+06	2.00174e+07	1.10724e+07	4	5	6	6	3	5	4	6	High	Peak Found	High
FALSE	High	Master Protein	Q93062	RNA-binding protein with multiple splicing OS=Homo sapiens OX=9606 GN=RBPMS PE=1 SV=1	0	55.247	49	8	73	8	196	21.8	8.07	232.59	8	0	1.446	0.102595	0.551676	102.39	114.7	85.3	93	165.9	77.9	124.9	86.2	143.1	34.3	74.6	1.86434e+07	3.32519e+07	1.56151e+07	2.50404e+07	1.72816e+07	2.86699e+07	6.88325e+06	1.49425e+07	6	7	7	7	6	6	6	5	High	High	High
FALSE	High	Master Protein	Q86V87	FHF complex subunit HOOK-interacting protein 2B OS=Homo sapiens OX=9606 GN=FHIP2B PE=2 SV=2	0	78.888	26	15	47	13	743	82.3	5.47	135.01	15	0	0.61	0.102664	0.551676	74.99	65	135	120.9	38.7	63.6	63.7	192.4	205.9	91.1	23.6	1.12133e+07	3.59221e+06	5.90275e+06	5.91099e+06	1.78403e+07	1.9097e+07	8.44902e+06	2.18626e+06	6	5	5	5	7	5	3	4	High	High	High
FALSE	High	Master Protein	Q6QNY1	Biogenesis of lysosome-related organelles complex 1 subunit 2 OS=Homo sapiens OX=9606 GN=BLOC1S2 PE=1 SV=1	0	44.284	58	6	22	6	142	16	4.86	92.13	6	0	0.579	0.102842	0.551921	113.12	58.9	141.1	25.1	53.8	41.5	19.1	68.5	87.5	50.7	453.7	1.85536e+06	3.97825e+06	3.06922e+06	1.41062e+06	5.0621e+06	6.46655e+06	3.74766e+06	3.35305e+07	2	3	3	3	4	4	3	4	High	High	High
FALSE	High	Master Protein	Q8IV36	Protein HID1 OS=Homo sapiens OX=9606 GN=HID1 PE=1 SV=1	0	17.533	12	6	7	6	788	88.7	6.06	13.48	6	0	0.405	0.102846	0.551921	94.95	76.5	123.5	23.8	37.6	213.4	58.4	234.9	180.5	19.9	31.6	393355	621969	3.53054e+06	965336	3.88593e+06	2.98533e+06	328463	523155	2	2	4	3	3	4	1	1	High	Peak Found	Peak Found
FALSE	High	Master Protein	Q9UGY1	Nucleolar protein 12 OS=Homo sapiens OX=9606 GN=NOL12 PE=1 SV=1	0	31.418	41	5	19	5	213	24.6	10.23	64.63	5	0	0.565	0.103323	0.553042	107.28	115.3	84.7	146	145.1	82.3	83.5	34.6	227.7		80.8	4.91025e+06	4.88139e+06	2.76842e+06	2.81025e+06	1.16321e+06	7.65837e+06		2.71892e+06	3	3	2	5	1	4		1	High	High	High
FALSE	High	Master Protein	Q4G0N4	NAD kinase 2, mitochondrial OS=Homo sapiens OX=9606 GN=NADK2 PE=1 SV=2	0	63.428	35	13	68	13	442	49.4	8.18	180.14	13	0	1.453	0.103333	0.553042	50.72	117.4	82.6	93.7	122.7	120.1	144.7	47.5	79.4	91.7	100.1	2.20645e+07	2.88713e+07	2.82657e+07	3.40635e+07	1.11873e+07	1.86925e+07	2.1583e+07	2.35616e+07	9	11	10	11	7	9	11	10	High	High	High
FALSE	High	Master Protein	Q9Y6A9	Signal peptidase complex subunit 1 OS=Homo sapiens OX=9606 GN=SPCS1 PE=1 SV=5	0	22.019	10	2	66	2	169	18.3	8.72	170.15	2	0	0.682	0.103355	0.553042	83.03	82.5	117.5	65.8	145.9	65.8	78.7	85.6	161.2	74.5	122.5	1.85879e+07	4.12306e+07	1.8592e+07	2.22426e+07	2.41761e+07	4.55598e+07	2.1045e+07	3.4627e+07	2	2	2	2	2	2	2	2	High	High	High
FALSE	High	Master Protein	Q8WVY7	Ubiquitin-like domain-containing CTD phosphatase 1 OS=Homo sapiens OX=9606 GN=UBLCP1 PE=1 SV=2	0	110.071	55	16	106	16	318	36.8	6.46	258.21	16	0	1.39	0.103397	0.553042	87.15	106.7	93.3	84.3	85	167.5	110.8	94.5	69.7	111.8	76.3	3.61865e+07	3.64977e+07	7.19163e+07	4.75694e+07	4.05602e+07	2.99271e+07	4.80155e+07	3.27565e+07	10	16	11	16	13	15	12	14	High	High	High
FALSE	High	Master Protein	Q14155	Rho guanine nucleotide exchange factor 7 OS=Homo sapiens OX=9606 GN=ARHGEF7 PE=1 SV=2	0	92.114	29	18	96	18	803	90	7.09	267.64	18	0	1.458	0.103641	0.553253	110.26	115.9	84.1	125.7	121	62.6	104.1	101.9	162.2	57.5	65	3.29421e+07	3.17006e+07	1.63993e+07	2.72905e+07	2.66936e+07	4.24914e+07	1.50782e+07	1.70328e+07	14	12	9	11	16	14	10	13	High	High	High
FALSE	High	Master Protein	P23434	Glycine cleavage system H protein, mitochondrial OS=Homo sapiens OX=9606 GN=GCSH PE=1 SV=2	0	118.602	73	10	158	10	173	18.9	4.88	609.62	10	0	0.738	0.103737	0.553399	81.3	89	111	97.4	132.7	70.9	52.6	154.5	105.6	84.7	101.7	2.33268e+08	3.17983e+08	1.69874e+08	1.25917e+08	3.70103e+08	2.52985e+08	2.0306e+08	2.43671e+08	10	11	10	9	11	11	9	8	High	High	High
[truncated: 6,291 more rows]
[truncated: 9 more columns]

## Sheet: Dysregulated proteins
Checked	Protein FDR Confidence: Combined	Master	Accession	Description	Exp. q-value: Combined	Sum PEP Score	Coverage [%]	# Peptides	# PSMs	# Unique Peptides	# AAs	MW [kDa]	calc. pI	Score Sequest HT: Sequest HT	# Peptides (by Search Engine): Sequest HT	# Razor Peptides	Abundance Ratio: (1 Ca N DMSO) / (2 Ca N FORSK)	Abundance Ratio P-Value: (1 Ca N DMSO) / (2 Ca N FORSK)	Abundance Ratio Adj. P-Value: (1 Ca N DMSO) / (2 Ca N FORSK)	Abundance Ratio Variability [%]: (1 Ca N DMSO) / (2 Ca N FORSK)	Abundances (Grouped): 1 Ca N DMSO	Abundances (Grouped): 2 Ca N FORSK	Abundances (Scaled): F3: Sample, 1 Ca N DMSO, ca norm dmso	Abundances (Scaled): F5: Sample, 1 Ca N DMSO, ca norm dmso	Abundances (Scaled): F19: Sample, 1 Ca N DMSO, ca norm dmso	Abundances (Scaled): F21: Sample, 1 Ca N DMSO, ca norm dmso	Abundances (Scaled): F7: Sample, 2 Ca N FORSK, ca norm forsk	Abundances (Scaled): F9: Sample, 2 Ca N FORSK, ca norm forsk	Abundances (Scaled): F23: Sample, 2 Ca N FORSK, ca norm forsk	Abundances (Scaled): F32: Sample, 2 Ca N FORSK, ca norm forsk	Abundances (Normalized): F3: Sample, 1 Ca N DMSO, ca norm dmso	Abundances (Normalized): F5: Sample, 1 Ca N DMSO, ca norm dmso	Abundances (Normalized): F19: Sample, 1 Ca N DMSO, ca norm dmso	Abundances (Normalized): F21: Sample, 1 Ca N DMSO, ca norm dmso	Abundances (Normalized): F7: Sample, 2 Ca N FORSK, ca norm forsk	Abundances (Normalized): F9: Sample, 2 Ca N FORSK, ca norm forsk	Abundances (Normalized): F23: Sample, 2 Ca N FORSK, ca norm forsk	Abundances (Normalized): F32: Sample, 2 Ca N FORSK, ca norm forsk	Abundances Count: F3: Sample, 1 Ca N DMSO, ca norm dmso	Abundances Count: F5: Sample, 1 Ca N DMSO, ca norm dmso	Abundances Count: F19: Sample, 1 Ca N DMSO, ca norm dmso	Abundances Count: F21: Sample, 1 Ca N DMSO, ca norm dmso	Abundances Count: F7: Sample, 2 Ca N FORSK, ca norm forsk	Abundances Count: F9: Sample, 2 Ca N FORSK, ca norm forsk	Abundances Count: F23: Sample, 2 Ca N FORSK, ca norm forsk	Abundances Count: F32: Sample, 2 Ca N FORSK, ca norm forsk	Found in Sample: F3: Sample, 1 Ca N DMSO, ca norm dmso	Found in Sample: F5: Sample, 1 Ca N DMSO, ca norm dmso	Found in Sample: F19: Sample, 1 Ca N DMSO, ca norm dmso
[truncated: 499 more rows]
[truncated: 9 more columns]
