# Supplementary material for: The proteomic landscape of trophoblasts unravels calcium-dependent syncytialization processes and beta-chorionic gonadotropin (ß-hCG) production
Source: Reprod Biol Endocrinol. 2025 Mar 4;23:33. doi: 10.1186/s12958-025-01362-7 (PMC11877844; doi:10.1186/s12958-025-01362-7)
Supplement: Supplementary file 2 — Supplementary Material 2: Supplement Table 2: Proteome Discoverer 3.0 result export of BeWo cell lysates +/- FSK (4 replicates) cultured with low calcium (0.35 mM). [file 12958_2025_1362_MOESM2_ESM.xlsx]

## Sheet: all proteins
Checked	Protein FDR Confidence: Combined	Master	Accession	Description	Exp. q-value: Combined	Sum PEP Score	Coverage [%]	# Peptides	# PSMs	# Unique Peptides	# AAs	MW [kDa]	calc. pI	Score Sequest HT: Sequest HT	# Peptides (by Search Engine): Sequest HT	# Razor Peptides	Abundance Ratio: (3 Ca L DMSO) / (4 CA L FORSK)	Abundance Ratio P-Value: (3 Ca L DMSO) / (4 CA L FORSK)	Abundance Ratio Adj. P-Value: (3 Ca L DMSO) / (4 CA L FORSK)	Abundance Ratio Variability [%]: (3 Ca L DMSO) / (4 CA L FORSK)	Abundances (Grouped): 3 Ca L DMSO	Abundances (Grouped): 4 CA L FORSK	Abundances (Grouped) CV [%]: 3 Ca L DMSO	Abundances (Grouped) CV [%]: 4 CA L FORSK	Abundances (Scaled): F11: Sample, 3 Ca L DMSO, ca low dmso	Abundances (Scaled): F13: Sample, 3 Ca L DMSO, ca low dmso	Abundances (Scaled): F34: Sample, 3 Ca L DMSO, ca low dmso	Abundances (Scaled): F36: Sample, 3 Ca L DMSO, ca low dmso	Abundances (Scaled): F15: Sample, 4 CA L FORSK, ca low forsk	Abundances (Scaled): F17: Sample, 4 CA L FORSK, ca low forsk	Abundances (Scaled): F38: Sample, 4 CA L FORSK, ca low forsk	Abundances (Scaled): F40: Sample, 4 CA L FORSK, ca low forsk	Abundances (Normalized): F11: Sample, 3 Ca L DMSO, ca low dmso	Abundances (Normalized): F13: Sample, 3 Ca L DMSO, ca low dmso	Abundances (Normalized): F34: Sample, 3 Ca L DMSO, ca low dmso	Abundances (Normalized): F36: Sample, 3 Ca L DMSO, ca low dmso	Abundances (Normalized): F15: Sample, 4 CA L FORSK, ca low forsk	Abundances (Normalized): F17: Sample, 4 CA L FORSK, ca low forsk	Abundances (Normalized): F38: Sample, 4 CA L FORSK, ca low forsk	Abundances (Normalized): F40: Sample, 4 CA L FORSK, ca low forsk	Found in Sample: F11: Sample, 3 Ca L DMSO, ca low dmso	Found in Sample: F13: Sample, 3 Ca L DMSO, ca low dmso	Found in Sample: F34: Sample, 3 Ca L DMSO, ca low dmso	Found in Sample: F36: Sample, 3 Ca L DMSO, ca low dmso	Found in Sample: F15: Sample, 4 CA L FORSK, ca low forsk	Found in Sample: F17: Sample, 4 CA L FORSK, ca low forsk	Found in Sample: F38: Sample, 4 CA L FORSK, ca low forsk	Found in Sample: F40: Sample, 4 CA L FORSK, ca low forsk	# Protein Groups
TRUE	High	None	Q9P255	Zinc finger protein 492 OS=Homo sapiens OX=9606 GN=ZNF492 PE=2 SV=2	0.001	6.277	9	2	9	0	531	61.1	9.25	17.1	2	0	100	1e-17	3.41478e-16		200				352.1		447.9						454205		577792						n/a	n/a	n/a	n/a	n/a	n/a	n/a	n/a	2
TRUE	High	Master Protein	Q6P4I2	WD repeat-containing protein 73 OS=Homo sapiens OX=9606 GN=WDR73 PE=1 SV=1	0.004	5.138	3	1	1	1	378	41.7	5.78	3.53	1	0	100	1e-17	3.41478e-16		200				440.6		359.4						132506		108063						High	n/a	Peak Found	n/a	n/a	n/a	n/a	n/a	1
TRUE	High	None	Q5JVG8	Zinc finger protein 506 OS=Homo sapiens OX=9606 GN=ZNF506 PE=2 SV=2	0.001	6.277	9	2	9	0	444	51.5	9.29	17.1	2	0	100	1e-17	3.41478e-16		200				352.1		447.9						454205		577792						n/a	n/a	n/a	n/a	n/a	n/a	n/a	n/a	2
TRUE	High	Master Protein	O60333	Kinesin-like protein KIF1B OS=Homo sapiens OX=9606 GN=KIF1B PE=1 SV=5	0	15.877	3	4	9	1	1816	204.3	5.6	25.11	4	0	100	1e-17	3.41478e-16		200				473.5		326.5						350034		241369						High	n/a	Peak Found	n/a	n/a	n/a	n/a	n/a	1
TRUE	High	Master Protein	Q96EP0	E3 ubiquitin-protein ligase RNF31 OS=Homo sapiens OX=9606 GN=RNF31 PE=1 SV=1	0.006	4.719	2	1	1	1	1072	119.6	6.57	4.43	1	0	100	1e-17	3.41478e-16		200				623.8		176.2						1.11084e+06		313871						High	n/a	Peak Found	n/a	n/a	n/a	n/a	n/a	1
TRUE	High	Master Protein	Q8N6N3	UPF0690 protein C1orf52 OS=Homo sapiens OX=9606 GN=C1orf52 PE=1 SV=1	0	9.055	25	3	4	3	182	20.6	5.21	9.98	3	0	100	1e-17	3.41478e-16		200							800								372346					n/a	n/a	High	High	n/a	n/a	n/a	n/a	1
TRUE	High	None	Q96N38	Zinc finger protein 714 OS=Homo sapiens OX=9606 GN=ZNF714 PE=2 SV=3	0.001	6.277	7	2	9	0	554	63.8	9.1	17.1	2	0	100	1e-17	3.41478e-16		200				352.1		447.9						454205		577792						n/a	n/a	n/a	n/a	n/a	n/a	n/a	n/a	2
TRUE	High	Master Protein	Q9NUL7	Probable ATP-dependent RNA helicase DDX28 OS=Homo sapiens OX=9606 GN=DDX28 PE=1 SV=2	0	8.524	9	3	3	3	540	59.5	10.42	9.38	3	0	100	1e-17	3.41478e-16		200						800								860210						High	High	High	Peak Found	Peak Found	Peak Found	Peak Found	Peak Found	1
TRUE	High	None	Q96N58	Zinc finger protein 578 OS=Homo sapiens OX=9606 GN=ZNF578 PE=1 SV=2	0.001	6.277	5	2	9	0	590	68.5	8.95	17.1	2	0	100	1e-17	3.41478e-16		200				352.1		447.9						454205		577792						n/a	n/a	n/a	n/a	n/a	n/a	n/a	n/a	2
TRUE	High	Master Protein	Q9BZI1	Iroquois-class homeodomain protein IRX-2 OS=Homo sapiens OX=9606 GN=IRX2 PE=1 SV=2	0.004	5.037	4	1	1	1	471	49.1	5.29	2.69	1	0	100	1e-17	3.41478e-16		200					654.1		145.9						1.85353e+06		413547					n/a	High	n/a	Peak Found	n/a	n/a	n/a	n/a	1
TRUE	High	Master Protein	Q05DH4	FHF complex subunit HOOK-interacting protein 1A OS=Homo sapiens OX=9606 GN=FHIP1A PE=1 SV=2	0.002	6.138	3	2	7	1	1040	116.5	4.86	13.07	2	0	100	1e-17	3.41478e-16		200				675.5		124.5						748945		138040						High	n/a	High	n/a	n/a	High	High	n/a	1
TRUE	High	Master Protein	P16298	Serine/threonine-protein phosphatase 2B catalytic subunit beta isoform OS=Homo sapiens OX=9606 GN=PPP3CB PE=1 SV=2	0	30.444	16	7	32	1	524	59	5.91	76.68	7	0	100	1e-17	3.41478e-16		200				237.9		562.1						63668.6		150395						High	n/a	High	n/a	High	n/a	n/a	n/a	1
TRUE	High	None	Q6ZR52	Zinc finger protein 493 OS=Homo sapiens OX=9606 GN=ZNF493 PE=1 SV=3	0.001	6.277	7	2	9	0	646	75.3	9.31	17.1	2	0	100	1e-17	3.41478e-16		200				352.1		447.9						454205		577792						n/a	n/a	n/a	n/a	n/a	n/a	n/a	n/a	2
TRUE	High	None	P17038	Zinc finger protein 43 OS=Homo sapiens OX=9606 GN=ZNF43 PE=2 SV=4	0.001	6.277	5	2	9	0	809	94.1	9.19	17.1	2	0	100	1e-17	3.41478e-16		200				352.1		447.9						454205		577792						n/a	n/a	n/a	n/a	n/a	n/a	n/a	n/a	2
TRUE	High	None	Q8IYN0	Zinc finger protein 100 OS=Homo sapiens OX=9606 GN=ZNF100 PE=1 SV=2	0.001	6.277	8	2	9	0	542	62.7	8.94	17.1	2	0	100	1e-17	3.41478e-16		200				352.1		447.9						454205		577792						n/a	n/a	n/a	n/a	n/a	n/a	n/a	n/a	2
TRUE	High	None	B4DXR9	Zinc finger protein 732 OS=Homo sapiens OX=9606 GN=ZNF732 PE=2 SV=1	0.001	6.277	3	2	9	0	585	67.8	8.98	17.1	2	0	100	1e-17	3.41478e-16		200				352.1		447.9						454205		577792						n/a	n/a	n/a	n/a	n/a	n/a	n/a	n/a	2
TRUE	High	None	A2RRD8	Zinc finger protein 320 OS=Homo sapiens OX=9606 GN=ZNF320 PE=1 SV=1	0.001	6.277	7	2	15	0	509	59.3	8.91	17.1	2	0	100	1e-17	3.41478e-16		200				352.1		447.9						454205		577792						n/a	n/a	n/a	n/a	n/a	n/a	n/a	n/a	2
TRUE	High	None	Q03923	Zinc finger protein 85 OS=Homo sapiens OX=9606 GN=ZNF85 PE=1 SV=3	0.001	6.277	16	2	9	0	595	68.7	9.32	17.1	2	0	100	1e-17	3.41478e-16		200				352.1		447.9						454205		577792						n/a	n/a	n/a	n/a	n/a	n/a	n/a	n/a	2
TRUE	High	Master Protein	Q9Y5Q0	Fatty acid desaturase 3 OS=Homo sapiens OX=9606 GN=FADS3 PE=1 SV=1	0.007	4.384	5	1	1	1	445	51.1	7.77	3.56	1	0	100	1e-17	3.41478e-16		200				800								802275								High	n/a	n/a	n/a	n/a	n/a	n/a	n/a	1
TRUE	High	None	A0A1W2PQL4	Zinc finger protein 722 OS=Homo sapiens OX=9606 GN=ZNF722 PE=3 SV=1	0.001	6.277	5	2	9	0	384	44.6	9.09	17.1	2	0	100	1e-17	3.41478e-16		200				352.1		447.9						454205		577792						n/a	n/a	n/a	n/a	n/a	n/a	n/a	n/a	2
TRUE	High	Master Protein	Q8NAX2	Keratinocyte differentiation factor 1 OS=Homo sapiens OX=9606 GN=KDF1 PE=1 SV=2	0.003	5.329	6	1	1	1	398	43.6	6.54	3.53	1	0	100	1e-17	3.41478e-16		200				299.6		409	91.4					1.68541e+06		2.30107e+06	514157					Peak Found	n/a	High	Peak Found	n/a	n/a	n/a	n/a	1
TRUE	High	None	A8MTY0	Zinc finger protein 724 OS=Homo sapiens OX=9606 GN=ZNF724 PE=2 SV=3	0.001	6.277	12	2	9	0	619	71.1	9.11	17.1	2	0	100	1e-17	3.41478e-16		200				352.1		447.9						454205		577792						n/a	n/a	n/a	n/a	n/a	n/a	n/a	n/a	2
TRUE	High	None	P0DKX0	Zinc finger protein 728 OS=Homo sapiens OX=9606 GN=ZNF728 PE=4 SV=1	0.001	6.277	6	2	9	0	622	71.8	9.14	17.1	2	0	100	1e-17	3.41478e-16		200				352.1		447.9						454205		577792						n/a	n/a	n/a	n/a	n/a	n/a	n/a	n/a	2
TRUE	High	None	A6NK75	Zinc finger protein 98 OS=Homo sapiens OX=9606 GN=ZNF98 PE=2 SV=4	0.001	6.277	8	2	9	0	572	65.8	9.17	17.1	2	0	100	1e-17	3.41478e-16		200				352.1		447.9						454205		577792						n/a	n/a	n/a	n/a	n/a	n/a	n/a	n/a	2
TRUE	High	Master Protein	P0DME0	Protein SETSIP OS=Homo sapiens OX=9606 GN=SETSIP PE=1 SV=1	0	64.469	25	8	289	1	302	34.9	4.31	908.63	8	0	100	1e-17	3.41478e-16		200							800								2.47419e+06					n/a	n/a	n/a	High	n/a	n/a	n/a	n/a	1
TRUE	High	Master Protein	Q9UIM3	FK506-binding protein-like OS=Homo sapiens OX=9606 GN=FKBPL PE=1 SV=1	0	9.229	9	3	5	3	349	38.2	5.5	9.34	3	0	100	1e-17	3.41478e-16		200				232	436.7	92.6	38.6					806188	1.51727e+06	321876	134260					High	High	Peak Found	High	High	n/a	n/a	n/a	1
TRUE	High	None	A6NNF4	Zinc finger protein 726 OS=Homo sapiens OX=9606 GN=ZNF726 PE=1 SV=5	0.001	6.277	11	2	9	0	616	71.3	9.03	17.1	2	0	100	1e-17	3.41478e-16		200				352.1		447.9						454205		577792						n/a	n/a	n/a	n/a	n/a	n/a	n/a	n/a	2
TRUE	High	None	Q15928	Zinc finger protein 141 OS=Homo sapiens OX=9606 GN=ZNF141 PE=1 SV=1	0.001	6.277	6	2	9	0	474	55.2	9.31	17.1	2	0	100	1e-17	3.41478e-16		200				352.1		447.9						454205		577792						n/a	n/a	n/a	n/a	n/a	n/a	n/a	n/a	2
TRUE	High	Master Protein	Q5SNT2	Transmembrane protein 201 OS=Homo sapiens OX=9606 GN=TMEM201 PE=1 SV=1	0	16.515	5	3	8	3	666	72.2	9.22	23.55	3	0	100	1e-17	3.41478e-16		200				310.7		489.3						470433		740818						High	n/a	High	n/a	n/a	High	High	n/a	1
TRUE	High	Master Protein	Q9BY89	Uncharacterized protein KIAA1671 OS=Homo sapiens OX=9606 GN=KIAA1671 PE=1 SV=2	0.001	6.324	2	2	2	2	1806	196.6	8.47	7.46	2	0	100	1e-17	3.41478e-16		200				567.3			232.7					616507			252944					High	n/a	n/a	Peak Found	n/a	n/a	n/a	n/a	1
TRUE	High	Master Protein	A5A3E0	POTE ankyrin domain family member F OS=Homo sapiens OX=9606 GN=POTEF PE=1 SV=2	0	86.848	13	10	1675	1	1075	121.4	6.2	3949.44	10	0	100	1e-17	3.41478e-16		200				683.7		116.3						149516		25437						High	High	High	n/a	High	High	High	n/a	1
TRUE	High	None	Q8TF20	Zinc finger protein 721 OS=Homo sapiens OX=9606 GN=ZNF721 PE=1 SV=2	0.002	5.656	7	2	7	1	911	105	9.45	15.68	2	0	100	1e-17	3.41478e-16		200				681.5	118.5							210105	36549.9							High	Peak Found	n/a	n/a	n/a	n/a	n/a	n/a	1
TRUE	High	Master Protein	P17066	Heat shock 70 kDa protein 6 OS=Homo sapiens OX=9606 GN=HSPA6 PE=1 SV=2	0	80.043	25	14	621	2	643	71	6.14	1742.23	14	0	100	1e-17	3.41478e-16		200						800								1.54021e+06						n/a	n/a	High	n/a	High	n/a	n/a	n/a	1
TRUE	High	Master Protein	Q9NS73	MAP3K12-binding inhibitory protein 1 OS=Homo sapiens OX=9606 GN=MBIP PE=1 SV=2	0	8.624	12	3	4	3	344	39.3	7.24	9.71	3	0	100	1e-17	3.41478e-16		200					800								1.92041e+06							High	High	High	n/a	n/a	High	n/a	n/a	1
TRUE	High	Master Protein	P34931	Heat shock 70 kDa protein 1-like OS=Homo sapiens OX=9606 GN=HSPA1L PE=1 SV=2	0	143.379	36	17	1013	2	641	70.3	6.02	3197.33	17	0	100	1e-17	3.41478e-16		200						800								563602						n/a	Peak Found	High	Peak Found	High	High	High	Peak Found	1
TRUE	High	None	Q9UII5	Zinc finger protein 107 OS=Homo sapiens OX=9606 GN=ZNF107 PE=1 SV=1	0.001	6.277	13	2	9	0	783	90.6	9.31	17.1	2	0	100	1e-17	3.41478e-16		200				352.1		447.9						454205		577792						n/a	n/a	n/a	n/a	n/a	n/a	n/a	n/a	2
TRUE	High	Master Protein	Q9BVS5	tRNA (adenine(58)-N(1))-methyltransferase, mitochondrial OS=Homo sapiens OX=9606 GN=TRMT61B PE=1 SV=2	0	13.597	9	3	4	3	477	52.9	6.62	7.6	3	0	100	1e-17	3.41478e-16		200				318.6	166.5	174.4	140.5					1.2537e+06	655104	686159	552795					Peak Found	Peak Found	High	High	n/a	Peak Found	Peak Found	Peak Found	1
TRUE	High	Master Protein	Q8N653	Leucine-zipper-like transcriptional regulator 1 OS=Homo sapiens OX=9606 GN=LZTR1 PE=1 SV=2	0.003	5.279	3	1	1	1	840	94.7	6.57	5.1	1	0	100	1e-17	3.41478e-16		200						657.9	142.1							354502	76546.6					n/a	n/a	High	Peak Found	n/a	n/a	n/a	n/a	1
TRUE	High	Master Protein	Q13287	N-myc-interactor OS=Homo sapiens OX=9606 GN=NMI PE=1 SV=2	0	21.184	19	5	8	5	307	35	5.34	18.95	5	0	100	1e-17	3.41478e-16		200					564.8	50.6	184.6						4.04877e+06	362921	1.32297e+06					High	High	High	High	Peak Found	Peak Found	High	Peak Found	1
TRUE	High	Master Protein	O43318	Mitogen-activated protein kinase kinase kinase 7 OS=Homo sapiens OX=9606 GN=MAP3K7 PE=1 SV=1	0.003	5.315	3	1	1	1	606	67.2	7.11	5.35	1	0	100	1e-17	3.41478e-16		200					510.3		289.7						1.52694e+06		867010					n/a	High	n/a	Peak Found	n/a	n/a	n/a	n/a	1
TRUE	High	Master Protein	Q3SY69	Mitochondrial 10-formyltetrahydrofolate dehydrogenase OS=Homo sapiens OX=9606 GN=ALDH1L2 PE=1 SV=2	0.006	4.693	2	1	2	1	923	101.7	6.52	7.08	1	0	100	1e-17	3.41478e-16		200						800								1.19605e+06						High	n/a	High	n/a	n/a	n/a	n/a	n/a	1
TRUE	High	None	Q8TD23	Zinc finger protein 675 OS=Homo sapiens OX=9606 GN=ZNF675 PE=1 SV=3	0.001	6.277	8	2	9	0	568	66.3	8.87	17.1	2	0	100	1e-17	3.41478e-16		200				352.1		447.9						454205		577792						n/a	n/a	n/a	n/a	n/a	n/a	n/a	n/a	2
TRUE	High	Master Protein	Q8WYK2	Jun dimerization protein 2 OS=Homo sapiens OX=9606 GN=JDP2 PE=1 SV=1	0.004	5.175	9	1	1	1	163	18.7	9.23	3	1	0	100	1e-17	3.41478e-16		200						356.2	443.8							243341	303250					n/a	n/a	Peak Found	High	n/a	n/a	n/a	n/a	1
TRUE	High	Master Protein	O14933	Ubiquitin/ISG15-conjugating enzyme E2 L6 OS=Homo sapiens OX=9606 GN=UBE2L6 PE=1 SV=4	0.007	4.335	17	1	1	1	153	17.8	7.88	3	1	0	100	1e-17	3.41478e-16		200				800								1.10988e+06								High	n/a	n/a	n/a	n/a	n/a	n/a	n/a	1
TRUE	High	Master Protein	P15151	Poliovirus receptor OS=Homo sapiens OX=9606 GN=PVR PE=1 SV=2	0.001	7.245	3	1	2	1	417	45.3	6.52	4.3	1	0	100	1e-17	3.41478e-16		200				396.7		403.3						546333		555430						Peak Found	n/a	High	n/a	High	n/a	n/a	n/a	1
TRUE	High	None	Q8TF32	Zinc finger protein 431 OS=Homo sapiens OX=9606 GN=ZNF431 PE=2 SV=2	0.001	6.277	8	2	9	0	576	67.2	8.76	17.1	2	0	100	1e-17	3.41478e-16		200				352.1		447.9						454205		577792						n/a	n/a	n/a	n/a	n/a	n/a	n/a	n/a	2
TRUE	High	None	P0CB33	Putative zinc finger protein 735 OS=Homo sapiens OX=9606 GN=ZNF735 PE=5 SV=1	0.001	6.277	5	2	9	0	412	47.5	9.11	17.1	2	0	100	1e-17	3.41478e-16		200				352.1		447.9						454205		577792						n/a	n/a	n/a	n/a	n/a	n/a	n/a	n/a	2
TRUE	High	Master Protein	Q86TG7	Retrotransposon-derived protein PEG10 OS=Homo sapiens OX=9606 GN=PEG10 PE=1 SV=2	0.001	6.921	4	2	2	2	708	80.1	6.39	4.16	2	0	100	1e-17	3.41478e-16		200							800								845753					n/a	n/a	High	High	n/a	n/a	n/a	n/a	1
TRUE	High	None	Q6P597	Kinesin light chain 3 OS=Homo sapiens OX=9606 GN=KLC3 PE=1 SV=2	0.001	7.056	4	2	7	1	504	55.3	6.49	20.19	2	0	100	1e-17	3.41478e-16		200				629.9		170.1						9.05256e+06		2.44525e+06						High	n/a	Peak Found	High	Peak Found	n/a	Peak Found	Peak Found	1
TRUE	High	Master Protein	Q8N2G8	GH3 domain-containing protein OS=Homo sapiens OX=9606 GN=GHDC PE=1 SV=2	0.002	5.714	4	2	3	2	530	57.5	7.88	8.09	2	0	100	1e-17	3.41478e-16		200						800								768916						High	n/a	High	n/a	n/a	n/a	High	n/a	1
TRUE	High	None	P17019	Zinc finger protein 708 OS=Homo sapiens OX=9606 GN=ZNF708 PE=1 SV=6	0.001	6.277	13	2	9	0	563	64.7	9.22	17.1	2	0	100	1e-17	3.41478e-16		200				352.1		447.9						454205		577792						n/a	n/a	n/a	n/a	n/a	n/a	n/a	n/a	2
TRUE	High	Master Protein	Q8TDZ2	[F-actin]-monooxygenase MICAL1 OS=Homo sapiens OX=9606 GN=MICAL1 PE=1 SV=2	0.004	5.165	2	2	3	2	1067	117.8	6.4	9.08	2	0	100	1e-17	3.41478e-16		200				181.5			618.5					430978			1.46824e+06					High	n/a	n/a	Peak Found	High	n/a	n/a	n/a	1
TRUE	High	None	Q6ZNG1	Zinc finger protein 600 OS=Homo sapiens OX=9606 GN=ZNF600 PE=1 SV=2	0.001	6.277	5	2	9	0	722	83.1	9.25	17.1	2	0	100	1e-17	3.41478e-16		200				352.1		447.9						454205		577792						n/a	n/a	n/a	n/a	n/a	n/a	n/a	n/a	2
TRUE	High	None	Q14593	Zinc finger protein 273 OS=Homo sapiens OX=9606 GN=ZNF273 PE=1 SV=3	0.001	6.277	7	2	9	0	569	64.9	9.54	17.1	2	0	100	1e-17	3.41478e-16		200				352.1		447.9						454205		577792						n/a	n/a	n/a	n/a	n/a	n/a	n/a	n/a	2
TRUE	High	None	Q68DY1	Zinc finger protein 626 OS=Homo sapiens OX=9606 GN=ZNF626 PE=2 SV=2	0.001	6.277	7	2	9	0	528	60.9	9.1	17.1	2	0	100	1e-17	3.41478e-16		200				352.1		447.9						454205		577792						n/a	n/a	n/a	n/a	n/a	n/a	n/a	n/a	2
TRUE	High	Master Protein	O43309	Zinc finger and SCAN domain-containing protein 12 OS=Homo sapiens OX=9606 GN=ZSCAN12 PE=1 SV=2	0	11.062	8	4	24	1	611	70.9	6.98	40.82	4	1	100	1e-17	3.41478e-16		200				352.1		447.9						454205		577792						n/a	n/a	n/a	High	n/a	n/a	High	n/a	1
TRUE	High	Master Protein	O75746	Electrogenic aspartate/glutamate antiporter SLC25A12, mitochondrial OS=Homo sapiens OX=9606 GN=SLC25A12 PE=1 SV=2	0	37.69	13	10	157	1	678	74.7	8.38	360.52	10	0	100	1e-17	3.41478e-16		200					316		484						113151		173329					High	High	High	High	High	High	High	High	1
TRUE	High	Master Protein	P08651	Nuclear factor 1 C-type OS=Homo sapiens OX=9606 GN=NFIC PE=1 SV=2	0	9.261	9	2	3	2	508	55.6	8.38	9.85	2	0	100	1e-17	3.41478e-16		200				330.3	278.1		191.6					911075	767216		528661					Peak Found	High	n/a	High	n/a	n/a	n/a	n/a	1
TRUE	High	Master Protein	P63313	Thymosin beta-10 OS=Homo sapiens OX=9606 GN=TMSB10 PE=1 SV=2	0.001	6.372	32	2	3	2	44	5	5.36	8.5	2	0	100	1e-17	3.41478e-16		200				454.2	345.8							238705	181778							High	High	n/a	n/a	n/a	n/a	n/a	n/a	1
TRUE	High	Master Protein	Q53HI1	Protein unc-50 homolog OS=Homo sapiens OX=9606 GN=UNC50 PE=1 SV=2	0	8.062	8	1	2	1	259	30.4	9.47	7.7	1	0	100	1e-17	3.41478e-16		200				733.1		66.9						781195		71253.8						High	n/a	Peak Found	n/a	n/a	n/a	n/a	n/a	1
TRUE	High	None	O75373	Zinc finger protein 737 OS=Homo sapiens OX=9606 GN=ZNF737 PE=2 SV=3	0.001	6.277	10	2	9	0	536	61.9	9.26	17.1	2	0	100	1e-17	3.41478e-16		200				352.1		447.9						454205		577792						n/a	n/a	n/a	n/a	n/a	n/a	n/a	n/a	2
TRUE	High	None	Q96H40	Zinc finger protein 486 OS=Homo sapiens OX=9606 GN=ZNF486 PE=2 SV=4	0.001	6.277	4	2	9	0	463	53.6	9.1	17.1	2	0	100	1e-17	3.41478e-16		200				352.1		447.9						454205		577792						n/a	n/a	n/a	n/a	n/a	n/a	n/a	n/a	2
TRUE	High	Master Protein	Q9H0W5	Coiled-coil domain-containing protein 8 OS=Homo sapiens OX=9606 GN=CCDC8 PE=1 SV=2	0.001	7.325	9	2	2	2	538	59.3	8.63	6.27	2	0	100	1e-17	3.41478e-16		200				800								351706								High	High	n/a	n/a	n/a	n/a	n/a	n/a	1
TRUE	High	None	Q9H8G1	Zinc finger protein 430 OS=Homo sapiens OX=9606 GN=ZNF430 PE=1 SV=3	0.001	6.277	7	2	9	0	570	66.3	8.65	17.1	2	0	100	1e-17	3.41478e-16		200				352.1		447.9						454205		577792						n/a	n/a	n/a	n/a	n/a	n/a	n/a	n/a	2
TRUE	High	None	O75437	Zinc finger protein 254 OS=Homo sapiens OX=9606 GN=ZNF254 PE=2 SV=3	0.001	6.277	6	2	9	0	659	77.1	9.28	17.1	2	0	100	1e-17	3.41478e-16		200				352.1		447.9						454205		577792						n/a	n/a	n/a	n/a	n/a	n/a	n/a	n/a	2
TRUE	High	None	Q8N4W9	Zinc finger protein 808 OS=Homo sapiens OX=9606 GN=ZNF808 PE=1 SV=2	0.001	6.277	6	2	15	0	903	104.8	9.48	17.1	2	0	100	1e-17	3.41478e-16		200				352.1		447.9						454205		577792						n/a	n/a	n/a	n/a	n/a	n/a	n/a	n/a	2
TRUE	High	None	Q9Y2Q1	Zinc finger protein 257 OS=Homo sapiens OX=9606 GN=ZNF257 PE=2 SV=2	0.001	6.277	9	2	9	0	563	65.7	9.01	17.1	2	0	100	1e-17	3.41478e-16		200				352.1		447.9						454205		577792						n/a	n/a	n/a	n/a	n/a	n/a	n/a	n/a	2
TRUE	High	Master Protein	Q9UBK8	Methionine synthase reductase OS=Homo sapiens OX=9606 GN=MTRR PE=1 SV=4	0.003	5.283	5	1	1	1	698	77.6	6.49	4.66	1	0	100	1e-17	3.41478e-16		200				800								241550								High	n/a	n/a	n/a	n/a	n/a	n/a	n/a	1
TRUE	High	Master Protein	O75140	GATOR1 complex protein DEPDC5 OS=Homo sapiens OX=9606 GN=DEPDC5 PE=1 SV=2	0.001	6.817	2	2	2	2	1603	181.1	6.73	6.5	2	0	100	1e-17	3.41478e-16		200				800								244995								High	n/a	n/a	n/a	n/a	n/a	High	n/a	1
TRUE	High	None	Q96N22	Zinc finger protein 681 OS=Homo sapiens OX=9606 GN=ZNF681 PE=2 SV=2	0.001	6.277	4	2	9	0	645	75	9.09	17.1	2	0	100	1e-17	3.41478e-16		200				352.1		447.9						454205		577792						n/a	n/a	n/a	n/a	n/a	n/a	n/a	n/a	2
TRUE	High	Master Protein	Q0P6H9	Transmembrane protein 62 OS=Homo sapiens OX=9606 GN=TMEM62 PE=1 SV=1	0	9.725	7	2	2	2	643	73.1	9.26	8.84	2	0	100	1e-17	3.41478e-16		200						800								265123						High	n/a	High	n/a	n/a	n/a	n/a	n/a	1
TRUE	High	None	Q03936	Zinc finger protein 92 OS=Homo sapiens OX=9606 GN=ZNF92 PE=1 SV=2	0.001	6.277	10	2	9	0	586	68.4	9.28	17.1	2	0	100	1e-17	3.41478e-16		200				352.1		447.9						454205		577792						n/a	n/a	n/a	n/a	n/a	n/a	n/a	n/a	2
TRUE	High	Master Protein	Q9Y303	N-acetylglucosamine-6-phosphate deacetylase OS=Homo sapiens OX=9606 GN=AMDHD2 PE=1 SV=2	0.001	7.063	8	2	3	2	409	43.7	6.7	8.7	2	0	100	1e-17	3.41478e-16		200				800								1.07766e+06								High	n/a	n/a	n/a	High	n/a	n/a	n/a	1
TRUE	High	Master Protein	Q8TD57	Dynein axonemal heavy chain 3 OS=Homo sapiens OX=9606 GN=DNAH3 PE=2 SV=1	0.005	4.834	0	2	2	2	4116	470.5	6.43	4.17	2	0	100	1e-17	3.41478e-16		200					421.4		378.6						734965		660449					n/a	High	n/a	Peak Found	n/a	n/a	n/a	High	1
TRUE	High	None	Q96JC4	Zinc finger protein 479 OS=Homo sapiens OX=9606 GN=ZNF479 PE=1 SV=1	0.001	6.277	4	2	9	0	524	60.6	8.95	17.1	2	0	100	1e-17	3.41478e-16		200				352.1		447.9						454205		577792						n/a	n/a	n/a	n/a	n/a	n/a	n/a	n/a	2
TRUE	High	Master Protein	Q9H201	Epsin-3 OS=Homo sapiens OX=9606 GN=EPN3 PE=2 SV=1	0	17.856	12	4	24	2	632	68.2	5.91	65.22	4	0	100	1e-17	3.41478e-16		200					643.4		156.6						1.41038e+06		343340					High	High	High	High	High	n/a	High	High	1
TRUE	High	None	Q8N7Q3	Zinc finger protein 676 OS=Homo sapiens OX=9606 GN=ZNF676 PE=2 SV=2	0.001	6.277	13	2	9	0	588	67.6	8.87	17.1	2	0	100	1e-17	3.41478e-16		200				352.1		447.9						454205		577792						n/a	n/a	n/a	n/a	n/a	n/a	n/a	n/a	2
TRUE	High	Master Protein	Q8NCU8	Mitoregulin OS=Homo sapiens OX=9606 GN=MTLN PE=1 SV=2	0.01	4.095	18	1	4	1	56	6.5	11.27	9.92	1	0	100	1e-17	3.41478e-16		200				222.1	435.4	16.2	126.4					2.35005e+06	4.60792e+06	171094	1.33713e+06					High	High	Peak Found	Peak Found	n/a	n/a	n/a	n/a	1
TRUE	High	None	Q15434	RNA-binding motif, single-stranded-interacting protein 2 OS=Homo sapiens OX=9606 GN=RBMS2 PE=1 SV=1	0.001	6.758	2	1	4	1	407	43.9	9.07	7.34	1	0	100	1e-17	3.41478e-16		200				800								1.20592e+06								High	n/a	High	Peak Found	Peak Found	Peak Found	High	Peak Found	1
TRUE	High	None	Q0VF96	Cingulin-like protein 1 OS=Homo sapiens OX=9606 GN=CGNL1 PE=1 SV=2	0.002	5.471	1	1	3	1	1302	149	5.67	10.56	1	0	100	1e-17	3.41478e-16		200				800								1.78031e+06								High	n/a	n/a	n/a	n/a	n/a	n/a	n/a	1
TRUE	High	Master Protein	Q9HCH0	Nck-associated protein 5-like OS=Homo sapiens OX=9606 GN=NCKAP5L PE=1 SV=4	0.008	4.232	2	2	2	2	1334	139.4	8.06	5.14	2	0	100	1e-17	3.41478e-16		200				152.9	647.1							504788	2.13671e+06							Peak Found	High	n/a	n/a	High	n/a	n/a	n/a	1
TRUE	High	None	P78386	Keratin, type II cuticular Hb5 OS=Homo sapiens OX=9606 GN=KRT85 PE=1 SV=1	0	9.674	2	2	20	0	507	55.8	6.55	29.99	2	0	100	1e-17	3.41478e-16		200				60.3	690.5		49.1					1.1005e+06	1.25967e+07		896467					n/a	n/a	n/a	n/a	n/a	n/a	n/a	n/a	3
TRUE	High	Master Protein	Q12772	Sterol regulatory element-binding protein 2 OS=Homo sapiens OX=9606 GN=SREBF2 PE=1 SV=2	0.008	4.217	1	1	1	1	1141	123.6	8.4	3.7	1	0	100	1e-17	3.41478e-16		200				728.4			71.6					284271			27953.3					High	n/a	n/a	Peak Found	n/a	n/a	n/a	n/a	1
TRUE	High	Master Protein	Q8IVH8	Mitogen-activated protein kinase kinase kinase kinase 3 OS=Homo sapiens OX=9606 GN=MAP4K3 PE=1 SV=1	0.004	5.118	2	1	1	1	894	101.3	7.56	3.52	1	0	100	1e-17	3.41478e-16		200				800								391642								High	n/a	n/a	n/a	n/a	n/a	n/a	n/a	1
TRUE	High	None	Q05481	Zinc finger protein 91 OS=Homo sapiens OX=9606 GN=ZNF91 PE=2 SV=2	0.001	6.277	13	2	15	0	1191	137.1	9.32	17.1	2	0	100	1e-17	3.41478e-16		200				352.1		447.9						454205		577792						n/a	n/a	n/a	n/a	n/a	n/a	n/a	n/a	2
TRUE	High	Master Protein	Q01546	Keratin, type II cytoskeletal 2 oral OS=Homo sapiens OX=9606 GN=KRT76 PE=1 SV=2	0	77.12	12	18	579	1	638	65.8	8.12	998.7	18	0	82.932	1e-17	3.41478e-16	0	197.6	2.4				790.5				9.5				7.31736e+06				88233.8			n/a	High	n/a	n/a	n/a	Peak Found	n/a	n/a	1
TRUE	High	Master Protein	P49454	Centromere protein F OS=Homo sapiens OX=9606 GN=CENPF PE=1 SV=3	0.002	5.941	1	2	2	2	3114	357.3	5.1	6.53	2	0	38.627	4.44089e-16	1.5099e-14	44.73	194.5	5.5			316.3		455.1		10.7	4.9		13	3.94561e+06		5.67648e+06		133441	60891.2		161840	High	n/a	High	n/a	Peak Found	Peak Found	n/a	Peak Found	1
TRUE	High	Master Protein	O00479	High mobility group nucleosome-binding domain-containing protein 4 OS=Homo sapiens OX=9606 GN=HMGN4 PE=1 SV=3	0	18.131	38	3	4	3	90	9.5	10.48	15.02	3	0	30.588	1.27187e-12	4.21489e-11	202.33	195.6	4.4			743.4					51.2	5.5		2.39364e+06					164708	17629.3		High	n/a	n/a	n/a	n/a	Peak Found	Peak Found	n/a	1
TRUE	High	Master Protein	P26232	Catenin alpha-2 OS=Homo sapiens OX=9606 GN=CTNNA2 PE=1 SV=5	0	103.25	18	15	342	2	953	105.2	5.71	1032.23	15	0	30.038	1e-17	3.41478e-16	102.77	189.6	10.4			477.8		282.2	4.9		9.4	25.7		5.07308e+07		2.99616e+07	523303		997462	2.73345e+06		High	n/a	High	High	High	Peak Found	High	High	1
TRUE	High	Master Protein	P84243	Histone H3.3 OS=Homo sapiens OX=9606 GN=H3-3A PE=1 SV=2	0	65.56	56	9	437	2	136	15.3	11.27	923.78	9	0	24.455	1e-17	3.41478e-16	123.61	192.1	7.9			280.3		225.8		278.2	10.3	5.4		3.65881e+07		2.94805e+07		3.63086e+07	1.34297e+06	705482		High	n/a	High	High	High	High	High	n/a	1
TRUE	High	Master Protein	Q9BQ70	Ribosome quality control complex subunit TCF25 OS=Homo sapiens OX=9606 GN=TCF25 PE=1 SV=1	0	8.617	5	2	2	2	676	76.6	6.35	7.72	2	0	22.84	2.07243e-07	6.26034e-06	265.71	191.6	8.4				678.1				7.7		114.1		2.07502e+06				23630.8		349273	n/a	High	n/a	n/a	High	Peak Found	n/a	Peak Found	1
TRUE	High	Master Protein	P36575	Arrestin-C OS=Homo sapiens OX=9606 GN=ARR3 PE=1 SV=2	0.002	5.473	4	2	3	1	388	42.8	5.77	1.65	2	0	15.466	4.66072e-13	1.55107e-11	135.88	187.9	12.1			363.2		179.8		36	7.6	210.2	3.2	2.56403e+07		1.26938e+07		2.54422e+06	534818	1.48402e+07	224119	Peak Found	n/a	Peak Found	High	High	High	Peak Found	Peak Found	1
TRUE	High	Master Protein	Q9Y6V0	Protein piccolo OS=Homo sapiens OX=9606 GN=PCLO PE=1 SV=5	0.002	6.072	1	3	3	3	5142	560.4	6.47	9.21	3	0	14.412	1.14705e-07	3.50541e-06	231.25	187	13				723.2		62.1				14.7		1.02337e+07		878788				208081	n/a	High	n/a	Peak Found	High	n/a	High	Peak Found	1
TRUE	High	Master Protein	Q86VH2	Kinesin-like protein KIF27 OS=Homo sapiens OX=9606 GN=KIF27 PE=1 SV=1	0.001	7.383	1	2	4	1	1401	160.2	7.28	6.79	2	0	14.009	1.40325e-08	4.37345e-07	36.47	187.3	12.7			118.9	177.1	136.3	314.5	10	23.9	8.2	11	3.98039e+06	5.93126e+06	4.56479e+06	1.05321e+07	335526	798956	275942	369048	Peak Found	Peak Found	Peak Found	Peak Found	Peak Found	High	Peak Found	High	1
TRUE	High	Master Protein	P02787	Serotransferrin OS=Homo sapiens OX=9606 GN=TF PE=1 SV=4	0	11.577	4	2	10	2	698	77	7.12	33.42	2	0	12.505	1.7395e-12	5.74034e-11	114.82	190.7	9.3			413.9	270		42.7	9.1	37.3	7.9	19.2	3.51754e+07	2.29414e+07		3.62703e+06	776796	3.16814e+06	668265	1.62879e+06	High	High	n/a	Peak Found	High	Peak Found	Peak Found	Peak Found	1
TRUE	High	Master Protein	P68133	Actin, alpha skeletal muscle OS=Homo sapiens OX=9606 GN=ACTA1 PE=1 SV=1	0	381.421	81	31	4223	3	377	42	5.39	9820.12	31	0	11.531	1.06788e-11	3.49463e-10	147.45	173.6	26.4			634.5	146.3	1	0.7	3.4	1	12.7	0.4	1.69042e+09	3.89725e+08	2.64846e+06	1.81806e+06	9.10845e+06	2.62072e+06	3.37031e+07	1.17631e+06	High	High	Peak Found	Peak Found	High	High	High	High	1
TRUE	High	Master Protein	P82970	High mobility group nucleosome-binding domain-containing protein 5 OS=Homo sapiens OX=9606 GN=HMGN5 PE=1 SV=1	0	12.495	17	3	4	3	282	31.5	4.55	12.59	3	0	9.536	7.09514e-06	0.000201903	46.05	150.2	49.8				392.6			43.4	233.8		130.2		2.95246e+06			326090	1.75778e+06		979154	n/a	High	High	n/a	High	High	n/a	Peak Found	1
TRUE	High	Master Protein	Q9UBB6	Neurochondrin OS=Homo sapiens OX=9606 GN=NCDN PE=1 SV=1	0	15.357	6	3	5	3	729	78.8	5.48	9.07	3	0	8.96	0.000230312	0.00558294	100.26	179.9	20.1			45.4	467.4	42.4	221.4	8.3		15.1		369401	3.80594e+06	345127	1.80279e+06	67359.7		123148		High	High	Peak Found	Peak Found	High	n/a	High	n/a	1
TRUE	High	Master Protein	P49842	Inactive serine/threonine-protein kinase 19 OS=Homo sapiens OX=9606 GN=STK19 PE=2 SV=3	0	8.776	15	3	4	3	254	28.4	9.55	9.69	3	0	8.635	0.000491403	0.0108412	118.91	179.2	20.8			535.9		222.8	15.5				25.8	1.19823e+06		498306	34662				57705.8	High	n/a	High	Peak Found	n/a	n/a	High	Peak Found	1
TRUE	High	Master Protein	Q8IVF2	Protein AHNAK2 OS=Homo sapiens OX=9606 GN=AHNAK2 PE=1 SV=2	0	8.827	1	2	4	2	5795	616.2	5.36	10.95	2	0	8.558	0.000797032	0.0168114	35.5	179.1	20.9			259.1	280.5	182.9	52.1			25.4		432278	467922	305086	86956.9			42435.6		High	Peak Found	Peak Found	Peak Found	n/a	High	High	n/a	1
TRUE	High	Master Protein	P13747	HLA class I histocompatibility antigen, alpha chain E OS=Homo sapiens OX=9606 GN=HLA-E PE=1 SV=4	0	26.086	21	5	30	2	358	40	5.83	83.48	5	0	8.388	0.00054025	0.0117865	95.24	178.7	21.3				589.9	140.2		41.7	28.2				1.89055e+06	449230		133738	90256.8			Peak Found	High	High	High	High	High	Peak Found	Peak Found	1
TRUE	High	None	P30511	HLA class I histocompatibility antigen, alpha chain F OS=Homo sapiens OX=9606 GN=HLA-F PE=1 SV=3	0	8.391	3	1	4	0	346	39	5.57	11.33	1	0	8.213	3.89742e-06	0.000112953	119.7	173.6	26.4			104.7	583.8		25.1	17	14.9	2.6	51.9	3.26663e+06	1.8222e+07		784133	530952	464737	81716.4	1.61961e+06	n/a	n/a	n/a	n/a	n/a	n/a	n/a	n/a	3
TRUE	High	Master Protein	Q8WUA7	TBC1 domain family member 22A OS=Homo sapiens OX=9606 GN=TBC1D22A PE=1 SV=2	0	11.499	12	3	3	3	517	59.1	5.97	10.01	3	0	7.718	4.13093e-05	0.00110355	0	148.8	51.2				469.4			201.3		129.3			2.33099e+06			999569		641919		n/a	High	n/a	n/a	High	n/a	Peak Found	n/a	1
TRUE	High	Master Protein	Q8TEB1	DDB1- and CUL4-associated factor 11 OS=Homo sapiens OX=9606 GN=DCAF11 PE=1 SV=1	0	9.176	8	2	2	2	546	61.6	6.4	7.56	2	0	7.661	0.000712874	0.0152144	176.14	174.5	25.5				238.5		418.4		16.8	126.3			1.33829e+06		2.34799e+06		94339.5	708772		n/a	High	n/a	High	n/a	Peak Found	Peak Found	n/a	1
TRUE	High	Master Protein	Q8IXJ6	NAD-dependent protein deacetylase sirtuin-2 OS=Homo sapiens OX=9606 GN=SIRT2 PE=1 SV=2	0	10.772	12	3	5	3	389	43.2	5.36	13.62	3	0	6.78	3.69653e-05	0.000994267	44.36	171.7	28.3			244.9	379.9		54.2	40.3	57.6	23.1		2.45184e+06	3.80376e+06		542991	403561	576392	231073		High	High	n/a	Peak Found	Peak Found	Peak Found	Peak Found	n/a	1
TRUE	High	Master Protein	P17275	Transcription factor JunB OS=Homo sapiens OX=9606 GN=JUNB PE=1 SV=1	0	50.285	37	8	20	8	347	35.9	9.22	68.98	8	0	6.754	0.000125762	0.00316583	102.1	116.9	83.1			69.2	539.3	17	6.2	3.6	164.7			1.74587e+06	1.36105e+07	428122	156231	90758.2	4.15744e+06			High	High	Peak Found	Peak Found	High	High	n/a	Peak Found	1
TRUE	High	None	A6NIE6	Putative RRN3-like protein RRN3P2 OS=Homo sapiens OX=9606 GN=RRN3P2 PE=5 SV=3	0.001	7.144	9	2	3	2	340	38	5.17	10.21	2	0	6.474	0.00197867	0.0367386	0	173.2	26.8					693		107						652042		100714				n/a	n/a	High	n/a	Peak Found	n/a	n/a	n/a	1
TRUE	High	Master Protein	Q9NYV6	RNA polymerase I-specific transcription initiation factor RRN3 OS=Homo sapiens OX=9606 GN=RRN3 PE=1 SV=1	0	8.948	7	3	4	3	651	74.1	5.63	10.21	3	0	6.474	0.00197867	0.0367386	0	173.2	26.8					693		107						652042		100714				n/a	High	High	n/a	Peak Found	n/a	n/a	n/a	1
TRUE	High	Master Protein	Q96GY0	Zinc finger C2HC domain-containing protein 1A OS=Homo sapiens OX=9606 GN=ZC2HC1A PE=1 SV=2	0.008	4.224	6	2	3	2	325	35.1	9.82	6.78	2	0	6.363	0.000132708	0.00332999	78.71	165.2	34.8			165.9	399.4	145.8		41.7		35	12.1	1.73157e+06	4.16823e+06	1.52166e+06		435043		365082	126694	High	Peak Found	High	n/a	Peak Found	n/a	Peak Found	Peak Found	1
TRUE	High	Master Protein	Q9Y5A7	NEDD8 ultimate buster 1 OS=Homo sapiens OX=9606 GN=NUB1 PE=1 SV=2	0	15.893	7	3	6	3	615	70.5	5.96	15.96	3	0	6.139	0.000235876	0.00566536	88.31	179.9	20.1			97.3	388.2	74.5	182.4	14.9	14		28.9	1.6628e+06	6.63634e+06	1.27358e+06	3.11819e+06	254067	238539		493937	High	High	High	High	Peak Found	Peak Found	n/a	Peak Found	1
TRUE	High	Master Protein	Q8WWK9	Cytoskeleton-associated protein 2 OS=Homo sapiens OX=9606 GN=CKAP2 PE=1 SV=1	0	30.955	15	8	17	8	683	76.9	9.41	46.28	8	0	5.922	7.2628e-06	0.000205187	90.5	182.2	17.8			167.2	311.1	144.4	102.8	15.1	7.4		52	9.44428e+06	1.75703e+07	8.15448e+06	5.80654e+06	855495	416080		2.93571e+06	High	High	High	High	Peak Found	Peak Found	Peak Found	Peak Found	1
TRUE	High	None	P19086	Guanine nucleotide-binding protein G(z) subunit alpha OS=Homo sapiens OX=9606 GN=GNAZ PE=1 SV=3	0.006	4.572	2	1	10	0	355	40.9	7.61	13.34	1	0	5.887	4.63971e-06	0.000133972	131.46	171.1	28.9			152.2	72.9	182	272.5	31.3	25.3	14	49.7	8.86914e+06	4.24837e+06	1.0605e+07	1.58776e+07	1.82396e+06	1.47393e+06	815320	2.89653e+06	n/a	n/a	n/a	n/a	n/a	n/a	n/a	n/a	5
TRUE	High	Master Protein	Q9C0D9	Ethanolaminephosphotransferase 1 OS=Homo sapiens OX=9606 GN=SELENOI PE=1 SV=3	0	12.597	9	2	15	2	397	45.2	6.6	60.6	2	0	5.759	1.23001e-05	0.00034136	100.34	180.1	19.9			206.8		516.7		50.8		25.7		5.27075e+06		1.31682e+07		1.29396e+06		654747		High	High	High	n/a	High	n/a	Peak Found	n/a	1
TRUE	High	Master Protein	O95136	Sphingosine 1-phosphate receptor 2 OS=Homo sapiens OX=9606 GN=S1PR2 PE=1 SV=2	0.009	4.132	3	1	2	1	353	38.8	8.97	4.9	1	0	5.748	0.000353567	0.00802577	62.22	170.4	29.6				409.2	52.4	288.2				50.1		3.90056e+06	499372	2.74751e+06				478014	n/a	Peak Found	High	High	n/a	n/a	n/a	Peak Found	1
TRUE	High	Master Protein	Q9C0D5	Protein TANC1 OS=Homo sapiens OX=9606 GN=TANC1 PE=1 SV=3	0.006	4.76	1	1	1	1	1861	202.1	8.32	3.45	1	0	5.64	0.00539326	0.0843797	0	169.9	30.1			679.5						120.5		525281						93128.6		High	n/a	n/a	n/a	n/a	n/a	Peak Found	n/a	1
TRUE	High	Master Protein	Q6NW34	Nucleolus and neural progenitor protein OS=Homo sapiens OX=9606 GN=NEPRO PE=1 SV=3	0	14.984	9	4	4	4	567	64.5	9.74	13	4	0	5.146	0.0148922	0.176949	130.64	167.5	32.5					527		46.3		226.7				162080		14227.5		69737.2		High	n/a	High	n/a	High	n/a	Peak Found	n/a	1
TRUE	High	Master Protein	Q9UM13	Anaphase-promoting complex subunit 10 OS=Homo sapiens OX=9606 GN=ANAPC10 PE=1 SV=1	0	14.915	15	3	5	3	185	21.2	9.06	11.66	3	0	5.089	0.00804384	0.112015	157.51	167.2	32.8			647.6		101.9			50.5			1.03344e+06		162556			80545.7			High	n/a	Peak Found	High	Peak Found	High	Peak Found	Peak Found	1
TRUE	High	Master Protein	P61457	Pterin-4-alpha-carbinolamine dehydratase OS=Homo sapiens OX=9606 GN=PCBD1 PE=1 SV=2	0.001	6.646	23	2	4	2	104	12	6.8	9.55	2	0	5.04	0.0107575	0.140348	59.75	166.9	33.1			370.9		125.7	194.1	64.5	6.2	38.5		1.14141e+06		386756	597421	198540	19214.2	118525		High	n/a	High	Peak Found	High	High	Peak Found	n/a	1
TRUE	High	Master Protein	Q9NX61	Transmembrane protein 161A OS=Homo sapiens OX=9606 GN=TMEM161A PE=1 SV=1	0	9.788	7	2	5	2	479	53.6	8.44	15.43	2	0	4.737	0.00645262	0.0947269	107.08	169.8	30.2			183.4	16.1	194.6	257.3	95.5	33.6		19.6	1.1288e+06	99127.6	1.19793e+06	1.5834e+06	587560	206560		120470	High	Peak Found	High	High	High	Peak Found	n/a	Peak Found	1
TRUE	High	Master Protein	Q9BY41	Histone deacetylase 8 OS=Homo sapiens OX=9606 GN=HDAC8 PE=1 SV=2	0	14.274	14	4	10	4	377	41.7	5.63	25.41	4	0	4.604	0.00889285	0.12139	60.85	167	33			425.8	162.6	113.3	35.7	15.2		47.4		3.88577e+06	1.48358e+06	1.03399e+06	325307	139004		432204		High	High	High	High	High	High	Peak Found	Peak Found	1
TRUE	High	Master Protein	A1L188	NADH dehydrogenase [ubiquinone] 1 alpha subcomplex assembly factor 8 OS=Homo sapiens OX=9606 GN=NDUFAF8 PE=1 SV=1	0.005	4.804	18	1	2	1	74	7.8	9.32	4.91	1	0	4.476	0.0322952	0.305967	48.25	163.5	36.5			400.9	246.9			105.2		46.9		127684	78654.7			33522.1		14953.6		High	High	n/a	n/a	Peak Found	n/a	Peak Found	n/a	1
TRUE	High	None	Q9UBJ2	ATP-binding cassette sub-family D member 2 OS=Homo sapiens OX=9606 GN=ABCD2 PE=1 SV=1	0	9.278	4	2	9	2	740	83.2	8.92	24.83	2	0	4.397	0.00128904	0.0257611	100.08	162.5	37.5			355.5	113.7	73.9	131.6	11.2	28.2		85.9	1.66984e+07	5.34182e+06	3.47319e+06	6.18376e+06	525916	1.32415e+06		4.03345e+06	High	High	High	High	High	Peak Found	n/a	High	1
TRUE	High	Master Protein	O00622	CCN family member 1 OS=Homo sapiens OX=9606 GN=CCN1 PE=1 SV=1	0.001	7.114	6	2	5	2	381	42	8.21	12.68	2	0	4.313	0.0139225	0.169872	34.68	162.4	37.6			205.2	252.7	167.5	88.5		43.3		42.7	1.44001e+06	1.77335e+06	1.17552e+06	620934		303991		299332	High	High	High	Peak Found	n/a	High	n/a	Peak Found	1
TRUE	High	Master Protein	Q6BDS2	Bridge-like lipid transfer protein family member 3A OS=Homo sapiens OX=9606 GN=BLTP3A PE=1 SV=1	0	9.113	2	3	9	3	1440	159.4	6.14	23.9	3	0	4.271	0.00316913	0.0544647	115.87	152.9	47.1			31	182.9	50	418	40.1	45.7	10.6	21.6	620034	3.65871e+06	1.00028e+06	8.3596e+06	801939	914875	212477	432001	High	High	Peak Found	High	High	High	High	Peak Found	1
TRUE	High	Master Protein	Q6UVJ0	Spindle assembly abnormal protein 6 homolog OS=Homo sapiens OX=9606 GN=SASS6 PE=1 SV=1	0	18.703	14	5	6	5	657	74.4	7.55	17.41	5	0	4.244	0.0147342	0.176406	85.27	154.8	45.2			61.3	458.9	116.1		98.4	33.9	31.4		503232	3.76498e+06	952600		807527	277896	257475		Peak Found	High	Peak Found	n/a	High	High	Peak Found	n/a	1
TRUE	High	Master Protein	Q9P2N6	KAT8 regulatory NSL complex subunit 3 OS=Homo sapiens OX=9606 GN=KANSL3 PE=1 SV=2	0	9.267	4	2	2	2	904	95.9	9.39	7.66	2	0	4.157	0.0189619	0.209461	0	161.2	38.8			644.9							155.1	570635							137257	High	n/a	n/a	n/a	High	n/a	n/a	Peak Found	1
TRUE	High	None	O14967	Calmegin OS=Homo sapiens OX=9606 GN=CLGN PE=1 SV=1	0	13.147	2	1	16	1	610	70	4.69	34.48	1	0	4.093	0.00483841	0.0766147	145.37	165	35			678.7	33.8	5.9	5.1	69.1	1.3	2.7	3.3	9.40905e+07	4.68411e+06	815421	713268	9.5821e+06	186328	375413	456410	High	High	Peak Found	Peak Found	High	Peak Found	Peak Found	Peak Found	1
TRUE	High	Master Protein	O15085	Rho guanine nucleotide exchange factor 11 OS=Homo sapiens OX=9606 GN=ARHGEF11 PE=1 SV=1	0	10.546	3	4	8	4	1522	167.6	5.5	18.36	4	0	4.084	6.13739e-05	0.00160143	116.8	194.9	5.1			91.2	368.8	84.6	226.8	3	20.7	4.6	0.2	2.20218e+07	8.90858e+07	2.04448e+07	5.47829e+07	734302	5.00535e+06	1.1161e+06	48777.6	High	Peak Found	Peak Found	Peak Found	High	High	High	Peak Found	1
TRUE	High	Master Protein	Q8TEV9	Guanine nucleotide exchange protein SMCR8 OS=Homo sapiens OX=9606 GN=SMCR8 PE=1 SV=2	0.009	4.19	2	1	1	1	937	105	5.58	3.06	1	0	4.049	0.0217301	0.232343	45.38	160.4	39.6			462.5		253.1		84.5				787498		430921		143856				High	n/a	Peak Found	n/a	Peak Found	n/a	n/a	n/a	1
TRUE	High	Master Protein	P08910	Monoacylglycerol lipase ABHD2 OS=Homo sapiens OX=9606 GN=ABHD2 PE=1 SV=1	0	8.075	8	2	3	2	425	48.3	6.7	6.94	2	0	3.989	0.00223879	0.0406085	82.87	196.1	3.9				333.3		445.6	3.4			17.7		9.57896e+06		1.28055e+07	97117.6			509670	n/a	Peak Found	High	High	Peak Found	Peak Found	n/a	Peak Found	1
TRUE	High	None	Q8WUY3	Protein prune homolog 2 OS=Homo sapiens OX=9606 GN=PRUNE2 PE=1 SV=3	0.002	6.262	0	1	2	1	3088	340.4	4.45	2.73	1	0	3.933	0.0243425	0.249917	91.28	160.9	39.1			274.4	251.3	41.2	103.5		64.2	39.2	26.2	1.28513e+06	1.17677e+06	192968	484572		300832	183360	122529	High	High	Peak Found	Peak Found	n/a	Peak Found	Peak Found	Peak Found	1
TRUE	High	Master Protein	Q9BWW4	Single-stranded DNA-binding protein 3 OS=Homo sapiens OX=9606 GN=SSBP3 PE=1 SV=1	0	9.044	7	2	3	1	388	40.4	6.9	7.81	2	1	3.911	0.00446272	0.0718241	104.03	159.3	40.7					355.6	134.9	87.4	15.5	170.7	35.9			4.72388e+06	1.79155e+06	1.16067e+06	206434	2.26776e+06	476616	High	n/a	n/a	n/a	n/a	n/a	n/a	n/a	1
TRUE	High	Master Protein	Q9Y2L8	Zinc finger protein with KRAB and SCAN domains 5 OS=Homo sapiens OX=9606 GN=ZKSCAN5 PE=1 SV=1	0.009	4.185	2	1	6	1	839	96.8	7.56	16.98	1	0	3.844	6.36068e-05	0.0016542	148.05	189.5	10.5			448.6		190.2	0.4	56.8	0.3	101.6	2	5.62571e+07		2.38505e+07	50838.5	7.12365e+06	43838.9	1.27437e+07	247135	High	n/a	Peak Found	Peak Found	High	Peak Found	Peak Found	Peak Found	1
TRUE	High	Master Protein	Q8NCH0	Carbohydrate sulfotransferase 14 OS=Homo sapiens OX=9606 GN=CHST14 PE=1 SV=2	0	9.956	9	3	5	3	376	43	9.48	12.54	3	0	3.807	0.00893079	0.121564	102.39	158.4	41.6			163.8	99.8	167.4	161.3	140.6	42.7		24.6	1.49742e+06	912369	1.53075e+06	1.4745e+06	1.28549e+06	390288		224532	High	Peak Found	High	High	High	Peak Found	n/a	Peak Found	1
TRUE	High	Master Protein	Q5W0U4	B box and SPRY domain-containing protein OS=Homo sapiens OX=9606 GN=BSPRY PE=2 SV=1	0	26.035	23	7	9	7	402	44.4	6.42	26	7	0	3.771	0.00819283	0.113286	91.93	181.6	18.4			271.6	374.8	43.3	68.9	1.5	13.9		26.1	4.77906e+06	6.59524e+06	761523	1.2129e+06	26733	243851		458626	High	High	High	Peak Found	Peak Found	Peak Found	n/a	Peak Found	1
TRUE	High	Master Protein	P01100	Protein c-Fos OS=Homo sapiens OX=9606 GN=FOS PE=1 SV=1	0.008	4.31	3	1	1	1	380	40.7	4.87	2.5	1	0	3.752	0.00212723	0.0388936	99.64	157.9	42.1					157.7	303.3	92.9	36.6	187.3	22.3			2.64533e+06	5.08814e+06	1.55838e+06	613511	3.14247e+06	374091	n/a	n/a	Peak Found	Peak Found	Peak Found	High	Peak Found	Peak Found	1
TRUE	High	Master Protein	Q96FV2	Secernin-2 OS=Homo sapiens OX=9606 GN=SCRN2 PE=1 SV=3	0	32.43	19	5	14	5	425	46.6	5.67	39.03	5	0	3.713	0.0061185	0.0910127	102.98	167.2	32.8			113.7	474.4	99.1	36.6	69.9			6.2	2.0589e+06	8.58834e+06	1.79435e+06	661733	1.26538e+06			112740	High	High	High	High	Peak Found	High	High	Peak Found	1
TRUE	High	Master Protein	Q9NWT6	Hypoxia-inducible factor 1-alpha inhibitor OS=Homo sapiens OX=9606 GN=HIF1AN PE=1 SV=2	0	15.695	15	4	8	4	349	40.3	5.57	15.71	4	0	3.71	0.00733347	0.103779	65.25	157	43			77	478.8	42.5	102.7	22.6	28.7	26.2	21.5	1.6203e+06	1.00808e+07	895231	2.16111e+06	475807	605073	551866	451944	High	High	Peak Found	High	Peak Found	Peak Found	Peak Found	Peak Found	1
TRUE	High	Master Protein	Q9NV88	Integrator complex subunit 9 OS=Homo sapiens OX=9606 GN=INTS9 PE=1 SV=2	0.001	7.256	5	2	5	2	658	73.8	6.33	13.51	2	0	3.643	0.00670171	0.0964016	46.55	153.2	46.8			346.7	140.9	193.7		55.1		63.6		3.37991e+06	1.37359e+06	1.88824e+06		536726		619644		High	Peak Found	High	High	Peak Found	n/a	High	n/a	1
TRUE	High	Master Protein	Q9NX07	tRNA selenocysteine 1-associated protein 1 OS=Homo sapiens OX=9606 GN=TRNAU1AP PE=1 SV=1	0	22.056	21	4	9	4	287	32.5	4.74	24.79	4	0	3.64	0.00789392	0.110515	123.09	145.3	54.7				530.5		29.4	27.6	49.7	44.3	118.4		9.46826e+06		524527	493451	887603	791389	2.113e+06	High	High	n/a	High	High	Peak Found	High	High	1
TRUE	High	Master Protein	Q8TEY7	Ubiquitin carboxyl-terminal hydrolase 33 OS=Homo sapiens OX=9606 GN=USP33 PE=1 SV=2	0	12.834	5	3	6	3	942	106.7	6.02	12.74	3	0	3.605	0.00361247	0.0598573	92.1	171	29			238.3		302.1	58.5	47.5	14.5	104.8	34.3	2.70298e+06		3.427e+06	663412	538971	164515	1.18914e+06	388946	High	n/a	High	High	Peak Found	Peak Found	Peak Found	Peak Found	1
TRUE	High	Master Protein	Q9BRV3	Sugar transporter SWEET1 OS=Homo sapiens OX=9606 GN=SLC50A1 PE=1 SV=1	0.001	7.221	20	2	4	2	221	25	8.54	17.87	2	0	3.602	0.0337347	0.31467	0	156.5	43.5					626.1		173.9						477991		132720				n/a	n/a	High	n/a	High	n/a	n/a	n/a	1
TRUE	High	Master Protein	Q4G176	Malonate--CoA ligase ACSF3, mitochondrial OS=Homo sapiens OX=9606 GN=ACSF3 PE=1 SV=3	0	22.599	15	7	11	7	576	64.1	8.37	25.83	7	0	3.562	0.00457307	0.0730019	94.6	157.3	42.7			173.3	302.5	120.1	41.9	30.7	50.1	57	24.3	5.93611e+06	1.03586e+07	4.11429e+06	1.43419e+06	1.04996e+06	1.71714e+06	1.9524e+06	832592	High	High	High	Peak Found	Peak Found	High	Peak Found	Peak Found	1
TRUE	High	Master Protein	Q6NSI4	RPA-related protein RADX OS=Homo sapiens OX=9606 GN=RADX PE=1 SV=2	0.001	6.93	4	2	4	2	855	97.5	8.41	12.96	2	0	3.541	0.0112687	0.145807	35.22	164.7	35.3			202	4.4	345.1		45.2	38.3	41.5	123.5	1.20267e+06	26097.6	2.05423e+06		268861	227927	247297	735486	High	Peak Found	High	High	Peak Found	Peak Found	Peak Found	Peak Found	1
TRUE	High	Master Protein	Q8TE96	ATP-dependent RNA helicase DQX1 OS=Homo sapiens OX=9606 GN=DQX1 PE=2 SV=2	0.009	4.144	1	1	15	1	717	79.4	5.02	21.8	1	0	3.518	0.000106123	0.00268868	118.44	149.1	50.9			95.7	94	124.8	183.9	56.2	2.5	24.8	218.1	3.78579e+07	3.71672e+07	4.93558e+07	7.27119e+07	2.22238e+07	983333	9.823e+06	8.6248e+07	High	High	High	Peak Found	High	Peak Found	High	Peak Found	1
TRUE	High	None	Q9UJV8	Purine-rich element-binding protein gamma OS=Homo sapiens OX=9606 GN=PURG PE=2 SV=1	0	13.654	3	2	7	2	347	39.5	9.55	18.61	2	0	3.516	0.0218707	0.233069	149.78	176.1	23.9			229.2	502.8	3	18.2	8.2	5.8	23.5	9.3	5.34375e+06	1.17209e+07	69191.7	423268	191377	135708	546874	217310	High	High	Peak Found	Peak Found	Peak Found	Peak Found	Peak Found	Peak Found	1
TRUE	High	Master Protein	P07205	Phosphoglycerate kinase 2 OS=Homo sapiens OX=9606 GN=PGK2 PE=1 SV=3	0	64.606	24	8	377	2	417	44.8	8.54	1159.12	8	0	3.468	0.00742836	0.104932	126.62	169.5	30.5			274.9		204.3	58.9	97.3	6.3	144.5	13.8	3.99285e+06		2.96662e+06	855075	1.41358e+06	91428	2.09834e+06	200845	High	Peak Found	Peak Found	High	Peak Found	Peak Found	High	Peak Found	1
TRUE	High	Master Protein	Q5TC12	ATP synthase mitochondrial F1 complex assembly factor 1 OS=Homo sapiens OX=9606 GN=ATPAF1 PE=1 SV=1	0	33.834	28	7	15	7	328	36.4	7.96	39.38	7	0	3.451	0.00561434	0.0868013	90.66	145	55			18.6	129	252.4	123.2	31.6	9	163.7	72.5	529677	3.6804e+06	7.20343e+06	3.5168e+06	902100	257749	4.67348e+06	2.06871e+06	Peak Found	Peak Found	High	High	Peak Found	Peak Found	High	High	1
TRUE	High	Master Protein	Q8NEM2	SHC SH2 domain-binding protein 1 OS=Homo sapiens OX=9606 GN=SHCBP1 PE=1 SV=3	0	16.488	12	6	8	6	672	75.6	4.75	16.81	6	0	3.443	0.00961067	0.128153	123.68	145.4	54.6			81.8	567.4	31.2	45.7		8		65.9	2.71486e+06	1.88299e+07	1.03388e+06	1.51781e+06		266211		2.18611e+06	High	High	High	Peak Found	n/a	Peak Found	n/a	Peak Found	1
TRUE	High	Master Protein	Q9NZ53	Podocalyxin-like protein 2 OS=Homo sapiens OX=9606 GN=PODXL2 PE=1 SV=1	0	9.183	2	1	5	1	605	65	4.34	13.48	1	0	3.438	0.0380913	0.339579	57.07	154.9	45.1			225.7		478.7		95.6				426344		904427		180626				High	n/a	High	High	Peak Found	n/a	High	n/a	1
TRUE	High	None	O60907	F-box-like/WD repeat-containing protein TBL1X OS=Homo sapiens OX=9606 GN=TBL1X PE=1 SV=3	0	19.213	7	4	20	4	577	62.5	6.55	51.24	4	0	3.427	0.00389038	0.0637893	103.17	155.5	44.5			190.2	174	106.8	161.8	49.1	54.4	16.6	47.1	1.08021e+07	9.88115e+06	6.06469e+06	9.18723e+06	2.78751e+06	3.08659e+06	944267	2.67313e+06	High	High	High	High	High	High	High	High	1
TRUE	High	Master Protein	Q99638	Cell cycle checkpoint control protein RAD9A OS=Homo sapiens OX=9606 GN=RAD9A PE=1 SV=1	0	15.5	13	3	5	3	391	42.5	5.66	14.37	3	0	3.411	0.00575767	0.0884133	108.94	157.5	42.5			264.1		273.4	11.4	71.2	28.3	151.6		2.68628e+06		2.78132e+06	115763	724043	287803	1.54244e+06		High	n/a	High	Peak Found	High	Peak Found	Peak Found	High	1
TRUE	High	Master Protein	Q14186	Transcription factor Dp-1 OS=Homo sapiens OX=9606 GN=TFDP1 PE=1 SV=1	0	9.499	4	1	6	1	410	45	6.05	18.28	1	0	3.398	0.0360553	0.327374	16	154.5	45.5			242.8	269.2		216.6				71.5	1.55401e+06	1.72334e+06		1.38629e+06				457389	High	High	High	High	n/a	High	High	Peak Found	1
TRUE	High	Master Protein	Q9Y2W6	Tudor and KH domain-containing protein OS=Homo sapiens OX=9606 GN=TDRKH PE=1 SV=2	0	9.019	6	2	5	2	561	62	5.02	12.34	2	0	3.382	0.0470227	0.38433	120.01	152.5	47.5			77.8	154.9	148.4	164.3		24.6	182.7	47.2	329445	655346	628198	695409		104223	773316	199601	Peak Found	High	High	High	n/a	Peak Found	Peak Found	Peak Found	1
TRUE	High	Master Protein	Q9H9L3	Interferon-stimulated 20 kDa exonuclease-like 2 OS=Homo sapiens OX=9606 GN=ISG20L2 PE=1 SV=1	0	34.658	22	6	17	6	353	39.1	9.94	54.06	6	0	3.373	0.00624178	0.0924961	112.66	149.6	50.4			122.8	193.7	144.9	134.9	65.1	34	78.9	25.7	4.88236e+06	7.70356e+06	5.76193e+06	5.36522e+06	2.59042e+06	1.35269e+06	3.13939e+06	1.02326e+06	High	High	High	High	Peak Found	Peak Found	High	Peak Found	1
TRUE	High	Master Protein	Q8NBK3	Formylglycine-generating enzyme OS=Homo sapiens OX=9606 GN=SUMF1 PE=1 SV=3	0	17.174	19	4	11	4	374	40.5	6.65	31.94	4	0	3.365	0.00542699	0.0847387	117.75	160.8	39.2			184.8	330.7	108.5	88.7		35.6	17.2	34.5	4.06295e+06	7.27145e+06	2.38548e+06	1.95126e+06		781998	378651	758410	High	High	High	High	High	High	Peak Found	High	1
TRUE	High	None	Q9Y2X8	Ubiquitin-conjugating enzyme E2 D4 OS=Homo sapiens OX=9606 GN=UBE2D4 PE=1 SV=1	0.003	5.248	12	1	4	0	147	16.6	7.37	16.56	1	0	3.362	0.00941351	0.126382	111.16	127.6	72.4			505		50.1		138.4	16.2	90.2		5.58979e+06		554906		1.53221e+06	179109	998740		n/a	n/a	n/a	n/a	n/a	n/a	n/a	n/a	2
TRUE	High	None	P51668	Ubiquitin-conjugating enzyme E2 D1 OS=Homo sapiens OX=9606 GN=UBE2D1 PE=1 SV=1	0.003	5.248	12	1	4	0	147	16.6	7.42	16.56	1	0	3.362	0.00941351	0.126382	111.16	127.6	72.4			505		50.1		138.4	16.2	90.2		5.58979e+06		554906		1.53221e+06	179109	998740		n/a	n/a	n/a	n/a	n/a	n/a	n/a	n/a	2
TRUE	High	Master Protein	P04439	HLA class I histocompatibility antigen, A alpha chain OS=Homo sapiens OX=9606 GN=HLA-A PE=1 SV=2	0	31.169	20	5	58	1	365	40.8	6	168.79	5	0	3.356	0.000771241	0.016327	87.61	161.1	38.9			188.2	13	188.4	174.6	35.5	16	130.2	54	1.69544e+07	1.17503e+06	1.69669e+07	1.57307e+07	3.19672e+06	1.44259e+06	1.17228e+07	4.86672e+06	High	High	High	High	High	High	High	High	1
TRUE	High	Master Protein	Q01459	Di-N-acetylchitobiase OS=Homo sapiens OX=9606 GN=CTBS PE=1 SV=1	0	16.791	18	4	6	4	385	43.7	6.64	18.92	4	0	3.334	0.0457526	0.377269	109.74	144.8	55.2			457.8	39.8	186.8	17.1	32.8		53	12.6	3.26365e+06	283851	1.33186e+06	121828	234162		377680	90027.6	High	High	Peak Found	Peak Found	Peak Found	n/a	High	Peak Found	1
TRUE	High	Master Protein	Q9ULM6	CCR4-NOT transcription complex subunit 6 OS=Homo sapiens OX=9606 GN=CNOT6 PE=1 SV=2	0.001	6.864	4	2	9	2	557	63.3	7.27	21.16	2	0	3.329	0.00656176	0.0953449	104.4	147.9	52.1			122.1	61.5	196.6	143.4	92.5	12.8	147.7	23.5	5.28897e+06	2.66323e+06	8.51513e+06	6.2106e+06	4.00676e+06	552993	6.39632e+06	1.01789e+06	High	High	High	High	High	Peak Found	High	Peak Found	1
TRUE	High	Master Protein Candidate	Q96LI5	CCR4-NOT transcription complex subunit 6-like OS=Homo sapiens OX=9606 GN=CNOT6L PE=1 SV=2	0.001	6.864	4	2	9	2	555	63	6.74	21.16	2	0	3.329	0.00656176	0.0953449	104.4	147.9	52.1			122.1	61.5	196.6	143.4	92.5	12.8	147.7	23.5	5.28897e+06	2.66323e+06	8.51513e+06	6.2106e+06	4.00676e+06	552993	6.39632e+06	1.01789e+06	High	High	High	High	High	Peak Found	High	Peak Found	1
TRUE	High	Master Protein	Q9UI08	Ena/VASP-like protein OS=Homo sapiens OX=9606 GN=EVL PE=1 SV=2	0.004	5.2	4	1	3	1	416	44.6	8.84	11.22	1	0	3.324	0.0432329	0.363546	403.38	153.7	46.3					23.3	737.2	39.5						89076.5	2.81288e+06	150598				High	n/a	High	Peak Found	High	n/a	n/a	n/a	1
TRUE	High	Master Protein	Q16651	Prostasin OS=Homo sapiens OX=9606 GN=PRSS8 PE=1 SV=1	0	41.531	28	4	42	4	343	36.4	5.85	170.59	4	0	3.303	0.00076293	0.0161947	57.44	164	36			194.6	318.4	67.1	95.9	29.1	36.9	31	27.1	2.83996e+07	4.64663e+07	9.79203e+06	1.39913e+07	4.2463e+06	5.38257e+06	4.51844e+06	3.94975e+06	High	High	High	High	High	High	High	High	1
TRUE	High	Master Protein	P49281	Natural resistance-associated macrophage protein 2 OS=Homo sapiens OX=9606 GN=SLC11A2 PE=1 SV=2	0	38.726	18	4	38	4	568	62.2	6.09	116.58	4	0	3.301	0.000700638	0.014994	112.7	153.8	46.2			162.9	165.9	189.5	97.2	45.1	67.1	54.2	18.2	1.34942e+07	1.37483e+07	1.57017e+07	8.0509e+06	3.73504e+06	5.55817e+06	4.49118e+06	1.5041e+06	High	High	High	High	High	High	High	Peak Found	1
TRUE	High	Master Protein	Q9Y2G0	Protein EFR3 homolog B OS=Homo sapiens OX=9606 GN=EFR3B PE=1 SV=2	0	13.474	3	2	10	1	817	92.4	6.7	29.75	2	0	3.297	0.0476898	0.38814	39.45	153.5	46.5					438.6	259.2		102.3					741117	437930		172781			n/a	n/a	Peak Found	High	n/a	Peak Found	n/a	n/a	1
TRUE	High	Master Protein	Q9HCN4	GPN-loop GTPase 1 OS=Homo sapiens OX=9606 GN=GPN1 PE=1 SV=1	0	29.286	19	6	15	6	374	41.7	4.92	41.94	6	0	3.207	0.00804302	0.112015	96.38	167.9	32.1			298.7	211.6	99.3	34.5	27.9	22.9	77.6	27.5	8.99369e+06	6.37059e+06	2.98903e+06	1.03957e+06	840196	689060	2.33563e+06	826717	High	High	Peak Found	High	High	High	High	Peak Found	1
FALSE	High	Master Protein	O75558	Syntaxin-11 OS=Homo sapiens OX=9606 GN=STX11 PE=1 SV=1	0.006	4.606	6	1	1	1	287	33.2	6.55	3.19	1	0	3.199	0.0623528	0.457413	27.28	147.3	52.7				213.1		323.5	93.8	63.5	106			415646		631110	183007	123963	206791		n/a	Peak Found	n/a	Peak Found	High	Peak Found	Peak Found	n/a	1
FALSE	High	Master Protein	Q9P2X3	Protein IMPACT OS=Homo sapiens OX=9606 GN=IMPACT PE=1 SV=2	0	15.127	12	3	4	3	320	36.5	4.97	12.43	3	0	3.173	0.0536211	0.423593	88.2	140.2	59.8			287.2	272.2	66.4	43.9	57.4	11.8		61	2.27186e+06	2.15343e+06	525642	347472	453870	93695.5		482644	High	High	Peak Found	Peak Found	Peak Found	Peak Found	n/a	Peak Found	1
TRUE	High	Master Protein	Q8NDF8	Terminal nucleotidyltransferase 4B OS=Homo sapiens OX=9606 GN=TENT4B PE=1 SV=2	0	7.852	5	2	4	2	572	63.2	8.98	14.44	2	0	3.169	0.0162178	0.188983	8.12	141	59				381.9		191.8		114.3		112		3.91987e+06		1.96838e+06		1.17357e+06		1.14933e+06	n/a	High	n/a	High	n/a	High	n/a	Peak Found	1
TRUE	High	Master Protein	Q96N21	AP-4 complex accessory subunit Tepsin OS=Homo sapiens OX=9606 GN=TEPSIN PE=1 SV=1	0.007	4.334	3	1	2	1	525	55.1	7.03	5.32	1	0	3.086	0.0259961	0.262433	164.64	151	49				345.7		162		21.7		270.5		2.97368e+06		1.3939e+06		187050		2.3274e+06	n/a	High	n/a	Peak Found	n/a	Peak Found	n/a	High	1
TRUE	High	Master Protein	Q8N4H5	Mitochondrial import receptor subunit TOM5 homolog OS=Homo sapiens OX=9606 GN=TOMM5 PE=1 SV=1	0	9.912	33	3	26	3	51	6	9.7	33.93	3	0	3.083	0.00529158	0.083454	97.29	139	61			331.8	64.6	99.9	78.7	24.7	17	122.1	61.3	3.13982e+07	6.11261e+06	9.45084e+06	7.45014e+06	2.33842e+06	1.61069e+06	1.1551e+07	5.7978e+06	High	High	High	High	High	High	High	High	1
TRUE	High	Master Protein	Q96B49	Mitochondrial import receptor subunit TOM6 homolog OS=Homo sapiens OX=9606 GN=TOMM6 PE=1 SV=1	0.001	6.503	19	1	13	1	74	8	4.89	38.5	1	0	3.077	0.0169517	0.195792	110.77	137.1	62.9			175.9		101	154.8	67.8	31.4	74.2	194.8	3.6651e+06		2.10532e+06	3.22507e+06	1.41334e+06	653705	1.54688e+06	4.05861e+06	High	n/a	High	High	High	Peak Found	High	High	1
FALSE	High	Master Protein	Q96KN1	Protein LRATD2 OS=Homo sapiens OX=9606 GN=LRATD2 PE=1 SV=1	0.002	5.947	8	2	3	2	310	34.5	5.54	7.51	2	0	3.069	0.0636132	0.461328	74.51	138.1	61.9			362.6		180.3		114.6	20.7	121.8		747525		371668		236163	42665.8	251135		High	High	Peak Found	n/a	Peak Found	Peak Found	Peak Found	n/a	1
TRUE	High	Master Protein	Q92982	Ninjurin-1 OS=Homo sapiens OX=9606 GN=NINJ1 PE=1 SV=2	0	26.024	22	3	9	3	152	16.3	6.28	35.52	3	0	3.059	0.0122306	0.153297	66.02	155.8	44.2			443.7		171.2		99.3	7.6	78.2		6.488e+06		2.50309e+06		1.45245e+06	111526	1.14327e+06		High	n/a	High	n/a	High	Peak Found	High	n/a	1
FALSE	High	Master Protein	Q9BVW5	TIMELESS-interacting protein OS=Homo sapiens OX=9606 GN=TIPIN PE=1 SV=2	0.007	4.33	6	1	1	1	301	34.5	4.82	3.14	1	0	3.05	0.0591242	0.446931	44.49	150.6	49.4			129.6	424.6		185.1		60.7			412324	1.35079e+06		589081		193140			Peak Found	High	n/a	Peak Found	n/a	Peak Found	n/a	n/a	1
TRUE	High	Master Protein	Q96BN2	Transcriptional adapter 1 OS=Homo sapiens OX=9606 GN=TADA1 PE=1 SV=1	0	29.77	20	5	17	5	335	37.4	7.39	45.48	5	0	3.05	0.00811755	0.112642	97.53	160.7	39.3			241.6	247.5	44	94.8	35.8	38.2	29.5	68.7	7.83551e+06	8.0274e+06	1.42635e+06	3.07356e+06	1.1603e+06	1.23934e+06	957898	2.22742e+06	High	High	High	High	High	High	Peak Found	Peak Found	1
TRUE	High	Master Protein	Q3B7J2	Glucose-fructose oxidoreductase domain-containing protein 2 OS=Homo sapiens OX=9606 GN=GFOD2 PE=2 SV=1	0	14.582	14	5	18	5	385	42.2	6.44	34.78	5	0	3.043	0.0142968	0.172274	111.72	129.2	70.8			91	336.4	88.5	73.7	80.5	5.5	94.3	30	5.29117e+06	1.95508e+07	5.14468e+06	4.28036e+06	4.67595e+06	320290	5.48223e+06	1.74634e+06	High	High	High	High	High	Peak Found	High	Peak Found	1
TRUE	High	Master Protein	P22694	cAMP-dependent protein kinase catalytic subunit beta OS=Homo sapiens OX=9606 GN=PRKACB PE=1 SV=2	0	94.574	48	18	99	4	351	40.6	8.78	235.92	18	0	3.034	0.00438934	0.0709339	125.85	152.1	47.9			138.1	285	145.5	44	60.4	15.1	78.9	33	7.7141e+06	1.59162e+07	8.12442e+06	2.45824e+06	3.37149e+06	843107	4.40387e+06	1.84472e+06	High	High	High	High	High	Peak Found	High	High	1
FALSE	High	Master Protein	Q96SZ6	Mitochondrial tRNA methylthiotransferase CDK5RAP1 OS=Homo sapiens OX=9606 GN=CDK5RAP1 PE=1 SV=2	0	8.282	4	2	3	2	601	67.6	8.21	5	2	0	3.026	0.0650223	0.468089	74.88	172.4	27.6			308.6	66.3	281.5	90.9	20.2			32.5	1.30231e+06	279658	1.18777e+06	383610	85333			137255	High	Peak Found	High	High	Peak Found	n/a	n/a	Peak Found	1
FALSE	High	Master Protein	P79522	Proline-rich protein 3 OS=Homo sapiens OX=9606 GN=PRR3 PE=1 SV=2	0.007	4.447	9	1	1	1	188	20.6	9.83	2.17	1	0	3.024	0.0683872	0.478816	18.27	150.3	49.7			301.6		385.6		112.8				283510		362537		106026				Peak Found	n/a	High	n/a	Peak Found	n/a	n/a	n/a	1
TRUE	High	Master Protein	Q8IUW5	RELT-like protein 1 OS=Homo sapiens OX=9606 GN=RELL1 PE=1 SV=1	0	8.826	8	3	8	3	271	29.3	8.34	19.13	3	0	2.974	0.026922	0.267767	133.44	161.4	38.6			364.8	165.8	50	11.8	108.1	4.5	89.7	5.3	7.65035e+06	3.47781e+06	1.04936e+06	247954	2.26746e+06	94589.1	1.88031e+06	111040	Peak Found	Peak Found	High	Peak Found	High	Peak Found	High	Peak Found	1
TRUE	High	None	P17693	HLA class I histocompatibility antigen, alpha chain G OS=Homo sapiens OX=9606 GN=HLA-G PE=1 SV=1	0	8.154	7	2	19	0	338	38.2	5.69	49.83	2	0	2.943	0.00211125	0.0387424	28.51	150.3	49.7			161.7	132.9	110.6	192.7	45.2	39.6	52	65.5	1.7356e+07	1.4261e+07	1.18698e+07	2.06838e+07	4.84726e+06	4.24538e+06	5.58083e+06	7.0257e+06	n/a	n/a	n/a	n/a	n/a	n/a	n/a	n/a	2
TRUE	High	Master Protein	P01893	Putative HLA class I histocompatibility antigen, alpha chain H OS=Homo sapiens OX=9606 GN=HLA-H PE=5 SV=3	0	45.381	25	6	53	1	362	40.9	6.3	147.04	6	1	2.943	0.00143817	0.0281681	51.91	148.1	51.9			145.8	208.6	99.8	140.2	41.9	62.7	56.5	44.4	2.71734e+07	3.88862e+07	1.86134e+07	2.61418e+07	7.81311e+06	1.1692e+07	1.05268e+07	8.28568e+06	High	High	High	High	High	High	High	Peak Found	1
FALSE	High	Master Protein	Q12894	Interferon-related developmental regulator 2 OS=Homo sapiens OX=9606 GN=IFRD2 PE=1 SV=4	0.003	5.247	4	1	4	1	442	48	6.84	11.73	1	0	2.936	0.075865	0.507122	27.07	149.2	50.8			229.1		305.6	187.3	78				398120		531134	325417	135618				High	n/a	High	Peak Found	High	High	n/a	n/a	1
TRUE	High	Master Protein	Q14CN4	Keratin, type II cytoskeletal 72 OS=Homo sapiens OX=9606 GN=KRT72 PE=1 SV=2	0	44.622	8	8	450	2	511	55.8	6.89	952.31	8	0	2.926	0.00166773	0.0321039	142.69	149.6	50.4			196.7	380.1	54.6	12.7	75.4	3.8	54.3	22.5	5.82621e+07	1.12599e+08	1.6184e+07	3.75706e+06	2.23319e+07	1.12665e+06	1.60901e+07	6.66687e+06	High	High	High	High	High	High	Peak Found	High	1
TRUE	High	Master Protein	Q9P1F3	Costars family protein ABRACL OS=Homo sapiens OX=9606 GN=ABRACL PE=1 SV=1	0	14.271	40	3	7	3	81	9.1	6.29	21.58	3	0	2.919	0.0479803	0.389295	41.31	13.6	186.4			126.8	9.1	21.2	8.3	190		362	82.6	1.41134e+06	101508	235859	92193.9	2.1145e+06		4.02961e+06	919578	High	Peak Found	High	High	High	n/a	High	Peak Found	1
TRUE	High	Master Protein	Q9UN73	Protocadherin alpha-6 OS=Homo sapiens OX=9606 GN=PCDHA6 PE=2 SV=1	0.003	5.362	3	2	4	2	950	102.7	5.06	9.63	2	0	2.91	0.00246889	0.0443722	11.61	148.8	51.2			306		289		94.3		110.8		1.1674e+07		1.10239e+07		3.59699e+06		4.22543e+06		High	n/a	High	n/a	High	Peak Found	Peak Found	Peak Found	1
TRUE	High	Master Protein	Q92556	Engulfment and cell motility protein 1 OS=Homo sapiens OX=9606 GN=ELMO1 PE=1 SV=2	0	8.894	3	2	5	2	727	83.8	6.28	12.27	2	0	2.9	0.030424	0.293069	130.29	81.2	118.8			121.6	221.9	66.8		115.4		274.3		828092	1.51043e+06	455066		785338		1.86714e+06		High	High	Peak Found	n/a	High	n/a	High	n/a	1
TRUE	High	Master Protein Candidate	Q96JJ3	Engulfment and cell motility protein 2 OS=Homo sapiens OX=9606 GN=ELMO2 PE=1 SV=2	0	8.894	3	2	5	2	720	82.6	5.9	12.27	2	0	2.9	0.030424	0.293069	130.29	81.2	118.8			121.6	221.9	66.8		115.4		274.3		828092	1.51043e+06	455066		785338		1.86714e+06		High	High	Peak Found	n/a	High	n/a	High	n/a	1
FALSE	High	Master Protein	P49761	Dual specificity protein kinase CLK3 OS=Homo sapiens OX=9606 GN=CLK3 PE=1 SV=3	0	8.248	5	2	6	2	638	73.5	9.92	23.72	2	0	2.896	0.0669505	0.476295	103.02	169.4	30.6			268	146.9	189.2	25.1	120.8	19.9		30.1	1.39033e+06	761763	981616	130203	626669	103325		155936	High	High	High	Peak Found	High	Peak Found	High	Peak Found	1
TRUE	High	Master Protein	P10321	HLA class I histocompatibility antigen, C alpha chain OS=Homo sapiens OX=9606 GN=HLA-C PE=1 SV=3	0	71.409	50	13	107	8	366	40.6	6.04	277.69	13	5	2.888	0.000886131	0.0184118	88.76	149.9	50.1			159.4	219.1	109.1	124.7	38.7	54.1	52.7	42.3	6.17605e+07	8.49134e+07	4.22817e+07	4.83219e+07	1.49919e+07	2.09642e+07	2.04091e+07	1.63744e+07	High	High	High	High	High	High	High	High	1
TRUE	High	None	Q8TF64	PDZ domain-containing protein GIPC3 OS=Homo sapiens OX=9606 GN=GIPC3 PE=1 SV=1	0	9.151	4	1	4	1	312	34	5.63	11.98	1	0	2.869	0.0474027	0.386204	98.23	46.4	153.6				17.5	143.6	28.7	95	7.8	507.4			157604	1.29555e+06	258694	857270	70381.3	4.5775e+06		n/a	Peak Found	High	High	High	Peak Found	High	n/a	1
TRUE	High	Master Protein	Q9BRL6	Serine/arginine-rich splicing factor 8 OS=Homo sapiens OX=9606 GN=SRSF8 PE=1 SV=1	0	26.747	17	4	94	2	282	32.3	11.72	192.33	4	0	2.832	0.026059	0.262731	118.64	166.6	33.4			112.5	319.2	69.2	151.1	22.2	87.4	30.7	7.7	2.354e+06	6.68014e+06	1.44903e+06	3.16212e+06	465264	1.82931e+06	643394	161315	High	High	High	High	Peak Found	High	High	High	1
FALSE	High	Master Protein	O43572	A-kinase anchor protein 10, mitochondrial OS=Homo sapiens OX=9606 GN=AKAP10 PE=1 SV=2	0	10.081	5	3	3	3	662	73.8	6.39	7.36	3	0	2.821	0.0589932	0.446931	94.62	137.6	62.4			112	178.3	70.1	274.3	74.2	27.1	64		1.09823e+06	1.74803e+06	687803	2.68922e+06	727722	265690	627606		High	High	Peak Found	Peak Found	High	Peak Found	Peak Found	n/a	1
FALSE	High	Master Protein	Q16560	U11/U12 small nuclear ribonucleoprotein 35 kDa protein OS=Homo sapiens OX=9606 GN=SNRNP35 PE=1 SV=1	0	8.408	9	2	2	2	246	29.4	9.86	5.82	2	0	2.815	0.080259	0.520524	26.77	151.5	48.5			183.6			285.9	75.5	71.4	56.3	127.4	714771			1.11318e+06	294090	277936	219223	496058	High	n/a	n/a	High	Peak Found	Peak Found	Peak Found	Peak Found	1
FALSE	High	Master Protein	O14727	Apoptotic protease-activating factor 1 OS=Homo sapiens OX=9606 GN=APAF1 PE=1 SV=2	0	9.328	2	2	7	2	1248	141.7	6.4	19.83	2	0	2.814	0.0863299	0.540311	66.48	161.7	38.3			118.1		522.2		133.9	25.8			235984		1.04307e+06		267435	51571			Peak Found	n/a	High	High	High	High	High	n/a	1
FALSE	High	Master Protein	Q8TED9	Actin filament-associated protein 1-like 1 OS=Homo sapiens OX=9606 GN=AFAP1L1 PE=1 SV=2	0.007	4.339	3	1	2	1	768	86.4	6.8	7.79	1	0	2.804	0.0803429	0.520638	152.67	147.4	52.6			355.5		139		283.3	22.2			1.04517e+06		408565		832964	65216.5			High	n/a	Peak Found	n/a	High	Peak Found	n/a	n/a	1
TRUE	High	None	P26038	Moesin OS=Homo sapiens OX=9606 GN=MSN PE=1 SV=3	0	111.892	17	14	546	3	577	67.8	6.4	1400.63	14	0	2.775	0.00661023	0.0956109	121.06	138.8	61.2			40.5	279.9	62.5	191.3	36	39.8	58.3	91.7	4.38051e+06	3.03006e+07	6.76296e+06	2.07107e+07	3.90139e+06	4.31145e+06	6.31524e+06	9.92279e+06	High	High	High	High	High	High	High	Peak Found	1
TRUE	High	Master Protein	Q9NQZ5	StAR-related lipid transfer protein 7, mitochondrial OS=Homo sapiens OX=9606 GN=STARD7 PE=1 SV=2	0	45.474	30	8	26	8	370	43.1	8.95	66.05	8	0	2.761	0.0242936	0.24974	91.74	138.6	61.4			160.7	229.8	77.7	111	56.5	24.8	62.1	77.4	6.25819e+06	8.94855e+06	3.02538e+06	4.32418e+06	2.20131e+06	966273	2.41789e+06	3.01374e+06	High	High	High	High	High	High	High	High	1
TRUE	High	Master Protein	Q6FIF0	AN1-type zinc finger protein 6 OS=Homo sapiens OX=9606 GN=ZFAND6 PE=1 SV=2	0	15.219	23	4	15	4	208	22.5	7.2	52.01	4	0	2.729	0.0219989	0.233802	88.51	128.9	71.1			134.6	284.9	26.1	86.5	53.2	95.2	53.4	66.2	4.49323e+06	9.51011e+06	870072	2.8858e+06	1.77422e+06	3.17866e+06	1.7821e+06	2.20931e+06	High	High	High	High	High	High	High	High	1
FALSE	High	Master Protein	P26651	mRNA decay activator protein ZFP36 OS=Homo sapiens OX=9606 GN=ZFP36 PE=1 SV=1	0	7.505	11	2	5	2	326	34	8.48	15.44	2	0	2.725	0.0889399	0.545725	56.09	137.8	62.2			191.6	264.1	49.9	62.4	61	40	97	34.1	1.36436e+06	1.88011e+06	354943	444233	434347	284803	690776	242438	High	High	Peak Found	Peak Found	High	High	High	Peak Found	1
TRUE	High	Master Protein	Q5JTD0	Tight junction-associated protein 1 OS=Homo sapiens OX=9606 GN=TJAP1 PE=1 SV=1	0	8.802	8	2	2	2	557	61.8	5.97	7.11	2	0	2.704	0.0345718	0.320197	103.19	156.4	43.6			161.1	118.7	290.2		55.9	36	114.3	23.8	1.68435e+06	1.24158e+06	3.03429e+06		584978	376535	1.19499e+06	249263	Peak Found	High	Peak Found	n/a	High	Peak Found	Peak Found	Peak Found	1
FALSE	High	None	Q92835	Phosphatidylinositol 3,4,5-trisphosphate 5-phosphatase 1 OS=Homo sapiens OX=9606 GN=INPP5D PE=1 SV=2	0.007	4.411	1	1	1	1	1189	133.2	7.59	3.18	1	0	2.682	0.0826657	0.52828	0	145.7	54.3					582.7		217.3						842143		314052				n/a	n/a	High	n/a	Peak Found	n/a	n/a	n/a	1
TRUE	High	Master Protein	O75818	Ribonuclease P protein subunit p40 OS=Homo sapiens OX=9606 GN=RPP40 PE=1 SV=3	0	57.455	39	10	45	10	363	41.8	6.67	119.66	10	0	2.661	0.000232301	0.00561383	112.93	176.7	23.3			83.4	524.4	25.2	60.3	6.6	85.9	13.3	0.9	6.30731e+08	3.96422e+09	1.90314e+08	4.55621e+08	4.98789e+07	6.49485e+08	1.00298e+08	7.17666e+06	High	High	High	High	High	High	High	High	1
FALSE	High	Master Protein	P54277	PMS1 protein homolog 1 OS=Homo sapiens OX=9606 GN=PMS1 PE=1 SV=1	0	8.491	3	3	3	3	932	105.8	6.67	7.21	3	0	2.641	0.102497	0.580377	33.23	145.8	54.2			228.2		135.3	207.2	101.1	51.2	76.9		772268		457723	701226	342270	173345	260379		High	n/a	High	Peak Found	Peak Found	Peak Found	Peak Found	n/a	1
TRUE	High	Master Protein	P10644	cAMP-dependent protein kinase type I-alpha regulatory subunit OS=Homo sapiens OX=9606 GN=PRKAR1A PE=1 SV=1	0	53.959	38	11	34	11	381	43	5.35	92.3	11	0	2.635	0.00478584	0.0759353	82.85	160.7	39.3			158.7	132.6	141.3	188.5	76.2	27.3	46.8	28.7	1.67034e+07	1.3958e+07	1.48708e+07	1.98425e+07	8.02608e+06	2.87336e+06	4.92408e+06	3.01605e+06	High	High	High	High	High	High	Peak Found	Peak Found	1
TRUE	High	Master Protein	Q14574	Desmocollin-3 OS=Homo sapiens OX=9606 GN=DSC3 PE=1 SV=3	0	25.973	14	7	11	6	896	99.9	6.1	36.75	7	0	2.634	0.0255525	0.259961	89.22	161.3	38.7			153.6	25.7	255.4	175.6	32.5	46.8	33.1	77.2	5.55248e+06	930168	9.22967e+06	6.34534e+06	1.17514e+06	1.69208e+06	1.19717e+06	2.79173e+06	High	Peak Found	High	High	Peak Found	Peak Found	Peak Found	High	1
TRUE	High	Master Protein	Q9UKA9	Polypyrimidine tract-binding protein 2 OS=Homo sapiens OX=9606 GN=PTBP2 PE=1 SV=1	0	31.171	24	7	74	6	531	57.5	8.66	123.89	7	0	2.618	0.0356759	0.324679	63.18	150.9	49.1			50.5	29.8	399.8	170.8	26.6	7.9	80.1	34.4	1.56152e+06	921540	1.23617e+07	5.28017e+06	821707	245486	2.47754e+06	1.06482e+06	High	High	High	High	High	High	High	High	1
FALSE	High	Master Protein	Q02833	Ras association domain-containing protein 7 OS=Homo sapiens OX=9606 GN=RASSF7 PE=1 SV=1	0	13.137	8	2	7	2	373	39.9	5.62	20.81	2	0	2.614	0.0782745	0.512734	49.67	141.7	58.3			90.3	294.3	15.5	181.4	38	73	6.3	101.2	831964	2.71007e+06	142653	1.67102e+06	349583	672694	57726.4	932031	High	High	Peak Found	High	Peak Found	Peak Found	Peak Found	High	1
TRUE	High	Master Protein	P28702	Retinoic acid receptor RXR-beta OS=Homo sapiens OX=9606 GN=RXRB PE=1 SV=2	0	20.381	13	6	18	1	533	56.9	8.18	40.49	6	0	2.609	0.0436927	0.365845	47.63	141	59			122		184	330.8	108.6			54.6	1.12369e+06		1.69495e+06	3.04732e+06	1.00045e+06			502864	High	n/a	High	Peak Found	High	n/a	High	Peak Found	1
TRUE	High	Master Protein	P08243	Asparagine synthetase [glutamine-hydrolyzing] OS=Homo sapiens OX=9606 GN=ASNS PE=1 SV=4	0	157.627	58	26	210	26	561	64.3	6.86	550.08	26	0	2.606	0.00145041	0.0283371	103.44	139.4	60.6			129.6	150.8	150.6	120.7	67.4	35.4	90.8	54.7	1.19733e+08	1.39233e+08	1.3912e+08	1.1147e+08	6.22387e+07	3.27048e+07	8.38534e+07	5.05171e+07	High	High	High	High	High	High	High	High	1
FALSE	High	Master Protein	B1AK53	Espin OS=Homo sapiens OX=9606 GN=ESPN PE=1 SV=1	0	8.847	5	2	3	2	854	91.7	6.93	11.1	2	0	2.597	0.0540617	0.424176	45.31	144.4	55.6			285.7		228.7		142.6	44.4	98.4		1.64244e+06		1.31497e+06		820010	255505	565880		High	n/a	High	n/a	Peak Found	Peak Found	Peak Found	n/a	1
TRUE	High	None	Q9UHL0	ATP-dependent RNA helicase DDX25 OS=Homo sapiens OX=9606 GN=DDX25 PE=1 SV=2	0	9.009	2	1	11	1	483	54.7	6.28	36.27	1	0	2.562	0.0356381	0.324679	114.09	135.6	64.4			246.1	59	171.1	65.8	72.2	6.8	144	35.1	6.95513e+06	1.66689e+06	4.83484e+06	1.85839e+06	2.04129e+06	193502	4.06964e+06	991039	High	High	High	High	High	Peak Found	High	Peak Found	1
TRUE	High	None	P78352	Disks large homolog 4 OS=Homo sapiens OX=9606 GN=DLG4 PE=1 SV=3	0	15.741	5	2	13	2	724	80.4	5.88	35.86	2	0	2.5	0.038434	0.340836	121.56	158.9	41.1			255.5	7.2	227.5	83.3	35.3	35.8	133.2	22.2	7.78786e+06	220666	6.93298e+06	2.5377e+06	1.07464e+06	1.09198e+06	4.06085e+06	675848	High	Peak Found	High	High	High	High	High	Peak Found	1
TRUE	High	None	Q969Z3	Mitochondrial amidoxime reducing component 2 OS=Homo sapiens OX=9606 GN=MTARC2 PE=1 SV=1	0	10.855	4	1	22	1	335	38	9.16	68.5	1	0	2.493	0.00680197	0.0973091	122.77	123.4	76.6			186.8	95.8	136.6	38.7	95.2	31.3	162.5	53	4.82215e+07	2.47246e+07	3.52714e+07	9.99587e+06	2.45776e+07	8.0848e+06	4.19501e+07	1.36906e+07	High	High	High	High	High	High	High	High	1
FALSE	High	None	Q8IY33	MICAL-like protein 2 OS=Homo sapiens OX=9606 GN=MICALL2 PE=1 SV=1	0.007	4.341	1	1	1	1	904	97.4	9.57	3.86	1	0	2.481	0.083112	0.52898	49.67	142.5	57.5			442.5		229.2				128.3		1.66004e+06		859660				481506		High	n/a	Peak Found	n/a	n/a	n/a	Peak Found	n/a	1
TRUE	High	Master Protein	Q8N8R5	Mitochondrial protein C2orf69 OS=Homo sapiens OX=9606 GN=C2orf69 PE=1 SV=1	0	21.988	15	4	11	4	385	43.4	8.09	31.28	4	0	2.48	0.0205045	0.22336	113.61	125.2	74.8			101.1	73.1	163.1	82.6	142.5	21	202.8	13.8	7.46386e+06	5.39208e+06	1.20371e+07	6.09663e+06	1.05157e+07	1.54734e+06	1.49717e+07	1.0216e+06	High	High	High	High	High	High	High	High	1
FALSE	High	None	Q9Y3S1	Serine/threonine-protein kinase WNK2 OS=Homo sapiens OX=9606 GN=WNK2 PE=1 SV=4	0.004	5.097	1	2	3	1	2297	242.5	6.13	6.92	2	0	2.479	0.103207	0.580377	1.73	129	71			254.8	136.6	248.9	58.2			101.6		1.9521e+06	1.04653e+06	1.90697e+06	445934			778237		n/a	High	n/a	Peak Found	n/a	n/a	n/a	n/a	1
FALSE	High	Master Protein	O95786	Antiviral innate immune response receptor RIG-I OS=Homo sapiens OX=9606 GN=RIGI PE=1 SV=2	0.002	5.838	3	2	4	2	925	106.5	6.4	9.68	2	0	2.47	0.0506085	0.404765	16.78	156	44			378.8		247.2		77		97		2.5965e+06		1.69441e+06		527569		665084		High	n/a	High	n/a	Peak Found	n/a	Peak Found	n/a	1
TRUE	High	Master Protein	Q3B726	DNA-directed RNA polymerase I subunit RPA43 OS=Homo sapiens OX=9606 GN=POLR1F PE=1 SV=1	0	17.136	19	5	16	5	338	37.4	6.98	42.33	5	0	2.463	0.0388519	0.341581	81.52	152.9	47.1			179.2	75.3	203.2	142.3	45.6	24.6	76.8	53	5.47479e+06	2.29872e+06	6.20674e+06	4.3475e+06	1.39327e+06	750945	2.34584e+06	1.62019e+06	High	High	High	High	High	High	High	High	1
TRUE	High	None	O14986	Phosphatidylinositol 4-phosphate 5-kinase type-1 beta OS=Homo sapiens OX=9606 GN=PIP5K1B PE=1 SV=2	0	9.114	3	1	7	1	540	61	6.86	17.05	1	0	2.459	0.0481049	0.389903	73.88	139	61			200.4	147.7		130.4	58.5	68.2	61.7	133	4.6839e+06	3.45246e+06		3.04754e+06	1.36756e+06	1.59402e+06	1.44115e+06	3.10746e+06	High	High	n/a	High	High	High	Peak Found	Peak Found	1
TRUE	High	None	P51805	Plexin-A3 OS=Homo sapiens OX=9606 GN=PLXNA3 PE=1 SV=3	0	28.976	4	7	60	2	1871	207.6	7.31	116.97	7	0	2.45	0.0408837	0.350929	70.58	161.5	38.5			162.1	121	373.6	17.3	42.8	11.5	45.6	26.1	5.46213e+06	4.07534e+06	1.25859e+07	583258	1.44131e+06	387875	1.53573e+06	878888	High	High	High	High	Peak Found	Peak Found	High	Peak Found	1
FALSE	High	Master Protein	Q99956	Dual specificity protein phosphatase 9 OS=Homo sapiens OX=9606 GN=DUSP9 PE=1 SV=1	0	16.926	17	4	6	4	384	41.8	6.11	18.78	4	0	2.44	0.0527616	0.418541	85.34	167.2	32.8			251.8	308.8	126.9	42		38.7		31.8	3.73204e+06	4.57695e+06	1.88145e+06	622733		573882		471277	High	High	Peak Found	Peak Found	n/a	High	n/a	Peak Found	1
TRUE	High	Master Protein	P37268	Squalene synthase OS=Homo sapiens OX=9606 GN=FDFT1 PE=1 SV=1	0	115.77	51	18	144	18	417	48.1	6.54	371.29	18	0	2.434	0.00130445	0.025937	98.13	137.3	62.7			126.5	131	158.8	143.4	64.6	73.7	60.6	41.3	7.3811e+07	7.64285e+07	9.26812e+07	8.36872e+07	3.77238e+07	4.3019e+07	3.53619e+07	2.411e+07	High	High	High	High	High	High	High	High	1
FALSE	High	Master Protein	P52564	Dual specificity mitogen-activated protein kinase kinase 6 OS=Homo sapiens OX=9606 GN=MAP2K6 PE=1 SV=1	0	10.535	12	4	12	2	334	37.5	7.39	24.77	4	0	2.425	0.132198	0.650962	79.17	141.6	58.4					216.8		121.6	52.3	343.6	65.7			409328		229611	98843.3	648801	124040	High	n/a	High	n/a	High	Peak Found	Peak Found	Peak Found	1
FALSE	High	Master Protein	O00519	Fatty-acid amide hydrolase 1 OS=Homo sapiens OX=9606 GN=FAAH PE=1 SV=2	0	9.59	5	2	5	2	579	63	7.66	14.4	2	0	2.41	0.0994581	0.572742	116.36	116.9	83.1			79.5	63.9	220.1	83.8	132.8	12.1	182.4	25.4	1.17906e+06	947100	3.26242e+06	1.24275e+06	1.96852e+06	179391	2.70314e+06	376555	Peak Found	High	High	High	High	Peak Found	Peak Found	Peak Found	1
FALSE	High	Master Protein	Q96BK5	PIN2/TERF1-interacting telomerase inhibitor 1 OS=Homo sapiens OX=9606 GN=PINX1 PE=1 SV=2	0	17.733	15	3	7	3	328	37	9.6	20.04	3	0	2.408	0.110166	0.595896	70.74	135.9	64.1			25.9	337.8	94.5	84.4	33.3	142.7	28.1	53.2	337008	4.40112e+06	1.23076e+06	1.09977e+06	434102	1.85938e+06	366629	693346	High	High	High	High	Peak Found	Peak Found	Peak Found	Peak Found	1
FALSE	High	Master Protein	Q86XZ4	Spermatogenesis-associated serine-rich protein 2 OS=Homo sapiens OX=9606 GN=SPATS2 PE=1 SV=1	0.006	4.751	3	1	1	1	545	59.5	8.9	3.35	1	0	2.401	0.0700794	0.483702	0	141.2	58.8				564.8				235.2				2.30202e+06				958879			n/a	High	n/a	n/a	n/a	Peak Found	n/a	n/a	1
FALSE	High	Master Protein	P68543	UBX domain-containing protein 2A OS=Homo sapiens OX=9606 GN=UBXN2A PE=1 SV=1	0.006	4.486	5	1	1	1	259	29.3	6.25	2.94	1	0	2.396	0.141852	0.67277	221.89	141.1	58.9					319.7				439.8	40.5			488827				672519	61884.9	n/a	n/a	High	n/a	n/a	n/a	Peak Found	Peak Found	1
FALSE	High	Master Protein	O95864	Acyl-CoA 6-desaturase OS=Homo sapiens OX=9606 GN=FADS2 PE=1 SV=1	0	21.441	12	4	11	4	444	52.2	8.82	30.66	4	0	2.388	0.0667337	0.476244	104.56	143.2	56.8			214.6	120.9	116	106.6	37.3	113.1	32.4	59.1	3.40435e+06	1.91902e+06	1.84008e+06	1.69094e+06	592572	1.79468e+06	513623	938470	High	High	High	High	Peak Found	Peak Found	Peak Found	Peak Found	1
FALSE	High	Master Protein	Q15583	Homeobox protein TGIF1 OS=Homo sapiens OX=9606 GN=TGIF1 PE=1 SV=3	0.006	4.62	3	1	3	1	401	43	8.92	8.4	1	0	2.386	0.137483	0.663669	48.06	149.3	50.7				344.3		164.6	138.3	80.9		72		919997		439728	369671	216079		192302	n/a	High	n/a	Peak Found	High	High	n/a	Peak Found	1
FALSE	High	Master Protein	Q86Y37	CDK2-associated and cullin domain-containing protein 1 OS=Homo sapiens OX=9606 GN=CACUL1 PE=1 SV=1	0	17.435	17	4	8	4	369	41	5.19	25.4	4	0	2.383	0.0742593	0.502354	137.03	143.6	56.4			98.4	417.1	99.2	25.8	69.3	12.7	38.4	39.3	1.72649e+06	7.31935e+06	1.74019e+06	452004	1.21544e+06	222765	673412	688940	High	High	High	Peak Found	High	Peak Found	Peak Found	Peak Found	1
FALSE	High	Master Protein	P83369	U7 snRNA-associated Sm-like protein LSm11 OS=Homo sapiens OX=9606 GN=LSM11 PE=1 SV=2	0	12.029	14	4	6	4	360	39.5	10.99	15.88	4	0	2.377	0.140194	0.667855	18.13	145.4	54.6			87	405.9		71		32.6	32.7	170.8	350115	1.63264e+06		285521		131231	131385	686788	High	High	Peak Found	High	Peak Found	Peak Found	Peak Found	Peak Found	1
TRUE	High	Master Protein	Q9Y3E0	Vesicle transport protein GOT1B OS=Homo sapiens OX=9606 GN=GOLT1B PE=1 SV=1	0	30.366	35	5	110	5	138	15.4	10.36	303.89	5	0	2.375	0.00239363	0.0432174	120.38	153.1	46.9			158.2	47.6	183.2	84.8	49.8	4.2	246.9	25.3	1.06185e+08	3.19443e+07	1.22944e+08	5.69222e+07	3.34298e+07	2.79765e+06	1.65684e+08	1.69971e+07	High	High	High	High	High	High	High	High	1
FALSE	High	Master Protein	P55082	Microfibril-associated glycoprotein 3 OS=Homo sapiens OX=9606 GN=MFAP3 PE=1 SV=1	0	8.458	9	3	7	3	362	40.1	5	15.21	3	0	2.373	0.137921	0.66408	54.36	159.1	40.9			361.8	261				48.3		128.9	1.2861e+06	927894				171568		458301	High	High	High	High	n/a	High	High	Peak Found	1
FALSE	High	Master Protein	O76062	Delta(14)-sterol reductase TM7SF2 OS=Homo sapiens OX=9606 GN=TM7SF2 PE=1 SV=3	0	9.817	9	2	9	2	418	46.4	8.87	29.39	2	0	2.371	0.0720464	0.492903	118.64	121.7	78.3			113.7	70.4	166.5	45.2	172.9	19.2	193.8	18.2	1.74191e+06	1.07771e+06	2.54968e+06	692683	2.6484e+06	293738	2.96801e+06	279147	High	Peak Found	High	Peak Found	High	Peak Found	High	Peak Found	1
TRUE	High	Master Protein	P14635	G2/mitotic-specific cyclin-B1 OS=Homo sapiens OX=9606 GN=CCNB1 PE=1 SV=1	0	95.639	42	12	103	12	433	48.3	7.47	301.84	12	0	2.365	0.00185776	0.0348231	98.27	143.4	56.6			139.8	165.5	105.7	148	56.6	78.9	48.6	57	9.30304e+07	1.1017e+08	7.03711e+07	9.85215e+07	3.76431e+07	5.25281e+07	3.23182e+07	3.7925e+07	High	High	High	High	High	High	High	High	1
FALSE	High	Master Protein	Q86W34	Archaemetzincin-2 OS=Homo sapiens OX=9606 GN=AMZ2 PE=2 SV=2	0	22.272	18	5	7	5	360	41.2	8.15	17.04	5	0	2.365	0.0543297	0.424582	91.61	180.3	19.7			211.3	296.2	116.8	40.8	12.2	12.7	86.6	23.2	3.4342e+06	4.81417e+06	1.89776e+06	663565	199010	206448	1.40799e+06	377603	High	High	High	Peak Found	Peak Found	Peak Found	Peak Found	High	1
TRUE	High	Master Protein	Q6P1K8	General transcription factor IIH subunit 2-like protein OS=Homo sapiens OX=9606 GN=GTF2H2C PE=1 SV=1	0	50.044	32	10	36	10	395	44.4	6.6	75.36	10	0	2.36	0.0119363	0.150963	110.9	137.7	62.3			152.6	224.9	83.2	90.8	62.9	45	95.5	45.2	1.53031e+07	2.25597e+07	8.34807e+06	9.10857e+06	6.30503e+06	4.51093e+06	9.57763e+06	4.53014e+06	High	High	High	High	High	High	High	High	1
TRUE	High	None	Q13888	General transcription factor IIH subunit 2 OS=Homo sapiens OX=9606 GN=GTF2H2 PE=1 SV=1	0	44.394	26	9	35	9	395	44.4	6.76	70.81	9	0	2.36	0.0138205	0.169339	110.37	138.5	61.5			158.1	225.9	86.3	94.1	65.2	45.1	99	26.3	1.53031e+07	2.18622e+07	8.34807e+06	9.10857e+06	6.30503e+06	4.36463e+06	9.57763e+06	2.54306e+06	High	High	High	High	High	High	High	High	1
TRUE	High	Master Protein	Q8N465	D-2-hydroxyglutarate dehydrogenase, mitochondrial OS=Homo sapiens OX=9606 GN=D2HGDH PE=1 SV=3	0	16.902	13	5	6	5	521	56.4	7.99	10.08	5	0	2.35	0.0407054	0.349781	100.87	157.7	42.3			97.6	67.1	492.3	39.8	47	8.6	33.6	14	4.99612e+06	3.43767e+06	2.52108e+07	2.03951e+06	2.40655e+06	440368	1.72074e+06	718821	High	Peak Found	High	High	Peak Found	Peak Found	Peak Found	Peak Found	1
FALSE	High	Master Protein	Q8IXQ5	Kelch-like protein 7 OS=Homo sapiens OX=9606 GN=KLHL7 PE=1 SV=2	0	10.012	3	1	4	1	586	65.9	6.48	15.26	1	0	2.336	0.178334	0.740639	117.93	151.4	48.6				50.5	281.7	91.3	21.9	21.6	39.2	293.8		126300	704157	228128	54854.9	53926.2	97888.2	734528	n/a	Peak Found	High	High	Peak Found	Peak Found	Peak Found	Peak Found	1
FALSE	High	Master Protein	P31276	Homeobox protein Hox-C13 OS=Homo sapiens OX=9606 GN=HOXC13 PE=1 SV=3	0	7.862	8	2	6	2	330	35.4	8.95	15.17	2	0	2.336	0.109831	0.59539	67.74	129.6	70.4			8.3	243.4	63.4	218.6	44.6	86.8	47.2	87.8	87868	2.56744e+06	668568	2.30568e+06	470422	915207	497693	925744	Peak Found	High	High	High	High	High	High	Peak Found	1
TRUE	High	Master Protein	P61165	Transmembrane protein 258 OS=Homo sapiens OX=9606 GN=TMEM258 PE=1 SV=1	0	11.364	10	1	23	1	79	9.1	5.83	35.28	1	0	2.332	0.0402946	0.347392	97.08	145.7	54.3			88.7	4.5	281.4	120.1	50.5	21.3	204.2	29.2	6.3687e+06	325882	2.02083e+07	8.62365e+06	3.62735e+06	1.52855e+06	1.46666e+07	2.09809e+06	High	High	High	High	High	High	High	High	1
FALSE	High	Master Protein	Q92574	Hamartin OS=Homo sapiens OX=9606 GN=TSC1 PE=1 SV=2	0	12.79	4	3	6	3	1164	129.7	6.47	16.39	3	0	2.331	0.0591207	0.446931	64.99	139.2	60.8			332		226.9		132.9		108.1		2.66685e+06		1.82304e+06		1.0679e+06		868775		High	n/a	High	n/a	High	n/a	Peak Found	n/a	1
FALSE	High	Master Protein	A5D8V6	Vacuolar protein sorting-associated protein 37C OS=Homo sapiens OX=9606 GN=VPS37C PE=1 SV=2	0	23.848	21	4	13	4	355	38.6	5.21	40	4	0	2.329	0.0759967	0.507122	76.71	162	38			268.7	31.7	123.1	165	13.6	4.9	110.9	82	4.09954e+06	483524	1.87783e+06	2.5176e+06	207617	75257.3	1.69213e+06	1.25121e+06	High	High	High	High	High	Peak Found	Peak Found	Peak Found	1
FALSE	High	Master Protein	Q9BV73	Centrosome-associated protein CEP250 OS=Homo sapiens OX=9606 GN=CEP250 PE=1 SV=2	0.001	7.33	1	2	2	2	2442	281	5.02	5.58	2	0	2.325	0.178337	0.740639	93.85	100.8	99.2			80.8	65.9	317.1	61.1	150.7		52.7	71.7	243465	198431	955447	184149	454047		158686	216144	Peak Found	Peak Found	High	Peak Found	Peak Found	n/a	Peak Found	Peak Found	1
FALSE	High	Master Protein	Q9BRU9	rRNA-processing protein UTP23 homolog OS=Homo sapiens OX=9606 GN=UTP23 PE=1 SV=2	0	20.216	16	4	6	4	249	28.4	10.07	12.59	4	0	2.313	0.145151	0.682235	36.5	139.6	60.4					205.2	358.2			102.3	134.3			1.0661e+06	1.86089e+06			531355	697791	High	n/a	High	High	n/a	n/a	Peak Found	Peak Found	1
FALSE	High	Master Protein	Q9NW81	Distal membrane-arm assembly complex protein 2 OS=Homo sapiens OX=9606 GN=DMAC2 PE=1 SV=3	0	17.128	16	3	9	3	257	29.2	6.43	23.92	3	0	2.312	0.0817351	0.525756	59.07	139.6	60.4			213.9		254.4		168.4	62.3	100.9		1.41642e+06		1.68465e+06		1.11507e+06	412727	668258		High	n/a	High	n/a	High	High	High	High	1
TRUE	High	Master Protein	Q13286	Battenin OS=Homo sapiens OX=9606 GN=CLN3 PE=1 SV=1	0	40.449	18	5	71	5	438	47.6	6.38	196.83	5	0	2.299	0.0132327	0.163154	115.53	155.6	44.4			120.4	191.6	117.3	171.2	42.7	87.7	39.2	29.9	1.97304e+07	3.14056e+07	1.92261e+07	2.80618e+07	6.99765e+06	1.43806e+07	6.43304e+06	4.90912e+06	High	High	High	High	High	High	High	High	1
FALSE	High	Master Protein	O14798	Tumor necrosis factor receptor superfamily member 10C OS=Homo sapiens OX=9606 GN=TNFRSF10C PE=1 SV=3	0	16.838	11	2	17	2	259	27.4	4.82	45.05	2	0	2.295	0.0865206	0.540311	37.21	156.4	43.6			333.7	112.5	44.5	150.6	21.4	70.2	5.8	61.3	5.07606e+06	1.71227e+06	676283	2.29112e+06	326070	1.06765e+06	88062.8	933234	High	High	High	High	High	High	Peak Found	Peak Found	1
TRUE	High	None	P22612	cAMP-dependent protein kinase catalytic subunit gamma OS=Homo sapiens OX=9606 GN=PRKACG PE=1 SV=3	0	15.208	15	4	16	1	351	40.4	8.59	54.22	4	0	2.287	0.0139737	0.169872	89.2	115.2	84.8			74.3	274.3	67.5	103.6	44.9	99	43.8	92.8	8.96859e+06	3.3126e+07	8.15683e+06	1.25097e+07	5.41861e+06	1.19554e+07	5.28738e+06	1.12047e+07	Peak Found	n/a	High	High	High	n/a	n/a	n/a	1
FALSE	High	Master Protein	Q9H4K7	Mitochondrial ribosome-associated GTPase 2 OS=Homo sapiens OX=9606 GN=MTG2 PE=1 SV=1	0.002	6.044	5	2	3	2	406	43.9	9.45	4.53	2	0	2.284	0.161261	0.715966	83.47	123.9	76.1			210.9	205.6	104.3	77.3		19.5	90	92.3	822439	801926	406927	301422		76208.4	351000	360060	High	High	High	Peak Found	n/a	Peak Found	Peak Found	Peak Found	1
FALSE	High	Master Protein	Q9H0F6	Sharpin OS=Homo sapiens OX=9606 GN=SHARPIN PE=1 SV=1	0	15.512	18	4	4	4	387	39.9	5.8	13.52	4	0	2.282	0.160672	0.714966	67.97	149.3	50.7			154	267	66.7	126.1	33	69	67.9	16.3	657796	1.14043e+06	284743	538466	140981	294669	290108	69425.9	High	High	Peak Found	Peak Found	Peak Found	Peak Found	Peak Found	Peak Found	1
FALSE	High	Master Protein	O95251	Histone acetyltransferase KAT7 OS=Homo sapiens OX=9606 GN=KAT7 PE=1 SV=1	0	30.936	18	7	18	7	611	70.6	8.85	68.39	7	0	2.274	0.0686062	0.478816	109.27	124	76			82.2	110.8	228.8	103.1	110.9	19.7	102.6	41.9	2.24808e+06	3.02879e+06	6.25382e+06	2.81908e+06	3.03246e+06	538124	2.80362e+06	1.14477e+06	High	High	High	High	High	High	High	Peak Found	1
FALSE	High	Master Protein	O60381	HMG box-containing protein 1 OS=Homo sapiens OX=9606 GN=HBP1 PE=1 SV=2	0.002	5.95	5	2	3	2	514	57.6	6.19	7.14	2	0	2.272	0.0793073	0.517342	0	138.9	61.1				555.5				244.5				2.66338e+06				1.17211e+06			n/a	High	n/a	n/a	High	High	n/a	n/a	1
FALSE	High	Master Protein	P22735	Protein-glutamine gamma-glutamyltransferase K OS=Homo sapiens OX=9606 GN=TGM1 PE=1 SV=4	0	16.024	9	5	5	5	817	89.7	6.04	11.94	5	0	2.267	0.154022	0.70256	99.7	175.9	24.1			94.1		523.1	60.3	15.1	4.4	91.9	11	859623		4.77753e+06	550936	137618	40624.6	839355	100917	Peak Found	n/a	High	Peak Found	Peak Found	Peak Found	Peak Found	Peak Found	1
TRUE	High	Master Protein	Q13188	Serine/threonine-protein kinase 3 OS=Homo sapiens OX=9606 GN=STK3 PE=1 SV=2	0	47.106	29	12	33	7	491	56.3	5.24	91.77	12	4	2.265	0.0263308	0.264642	110.27	131	69			115.2	198.9	95.1	98.4	54	58.3	144.5	35.6	1.01185e+07	1.74662e+07	8.34851e+06	8.63764e+06	4.73683e+06	5.11438e+06	1.26873e+07	3.12845e+06	High	High	High	High	High	Peak Found	High	Peak Found	1
FALSE	High	Master Protein	Q9P0J7	E3 ubiquitin-protein ligase KCMF1 OS=Homo sapiens OX=9606 GN=KCMF1 PE=1 SV=2	0	41.419	28	5	33	5	381	41.9	5.66	119.69	5	0	2.255	0.0559012	0.433414	105.64	147.9	52.1			169.2	121.5	161.9	89.1	138.5	27	90.6	2.2	9.03059e+06	6.48694e+06	8.64125e+06	4.75907e+06	7.39438e+06	1.44133e+06	4.83515e+06	118916	High	High	High	High	High	High	High	Peak Found	1
FALSE	High	Master Protein	Q9BVS4	Serine/threonine-protein kinase RIO2 OS=Homo sapiens OX=9606 GN=RIOK2 PE=1 SV=2	0	10.876	10	3	4	3	552	63.2	5.94	10.74	3	0	2.252	0.146906	0.687606	68.79	109.8	90.2			89.2	226.3	130.3	89		39.5	137.3	88.5	487557	1.23741e+06	712340	486573		216072	750880	483818	High	High	High	Peak Found	n/a	Peak Found	Peak Found	Peak Found	1
FALSE	High	Master Protein	Q9BUK6	Protein misato homolog 1 OS=Homo sapiens OX=9606 GN=MSTO1 PE=1 SV=1	0	18.735	8	4	7	4	570	61.8	6.11	15.8	4	0	2.24	0.152272	0.699829	43.66	148.4	51.6				519		176		105				2.63431e+06		893342		533151			High	High	Peak Found	High	n/a	Peak Found	n/a	n/a	1
TRUE	High	Master Protein	Q15758	Neutral amino acid transporter B(0) OS=Homo sapiens OX=9606 GN=SLC1A5 PE=1 SV=2	0	88.668	32	14	342	14	541	56.6	5.48	933.8	14	0	2.239	0.00530984	0.0835622	101.06	132.3	67.7			126	81.4	206.5	123.3	80.3	32.7	99	50.7	2.57769e+08	1.66685e+08	4.22687e+08	2.52428e+08	1.64414e+08	6.68868e+07	2.0265e+08	1.03732e+08	High	High	High	High	High	High	High	High	1
FALSE	High	Master Protein	Q8NEY1	Neuron navigator 1 OS=Homo sapiens OX=9606 GN=NAV1 PE=1 SV=2	0	13.334	3	3	5	3	1877	202.3	8.07	16.11	3	0	2.237	0.162992	0.719585	134.74	120.8	79.2			94.1	360.7		73.9		207.6	2.1	61.7	697862	2.67606e+06		547987		1.54075e+06	15451.3	457928	High	High	n/a	Peak Found	High	High	Peak Found	Peak Found	1
FALSE	High	Master Protein	O76061	Stanniocalcin-2 OS=Homo sapiens OX=9606 GN=STC2 PE=1 SV=1	0	17.431	21	4	9	4	302	33.2	7.3	23.55	4	0	2.231	0.0804524	0.520809	66.14	191.7	8.3			428.2		230.3		124.7	13.6	3.2		3.27163e+06		1.75993e+06		952749	103557	24488.7		High	High	High	n/a	High	Peak Found	Peak Found	n/a	1
FALSE	High	Master Protein	Q9H1A3	Protein-L-histidine N-pros-methyltransferase OS=Homo sapiens OX=9606 GN=METTL9 PE=1 SV=1	0.008	4.312	8	2	3	2	318	36.5	7.36	4.49	2	0	2.223	0.172308	0.731915	81.67	137.9	62.1				87	368.5	237.6	106.9					156406	662576	427237	192228				n/a	Peak Found	High	High	Peak Found	Peak Found	Peak Found	High	1
TRUE	High	None	A2RTX5	Threonine--tRNA ligase 2, cytoplasmic OS=Homo sapiens OX=9606 GN=TARS3 PE=1 SV=1	0	16.071	6	4	25	4	802	92.6	6.05	57.54	4	0	2.222	0.020068	0.219824	104.56	143.1	56.9			165	66.7	184.8	105.2	68.3	11.6	158.2	40.2	3.63991e+07	1.47085e+07	4.07677e+07	2.32181e+07	1.50776e+07	2.56324e+06	3.48943e+07	8.86027e+06	High	High	High	High	High	High	High	High	1
FALSE	High	None	P35712	Transcription factor SOX-6 OS=Homo sapiens OX=9606 GN=SOX6 PE=1 SV=3	0.002	6.106	2	2	2	2	828	91.9	7.78	4.82	2	0	2.216	0.168483	0.728017	18.56	137.8	62.2					419		166.8	214.2					309936		123421	158430			Peak Found	n/a	High	Peak Found	High	Peak Found	Peak Found	Peak Found	1
FALSE	High	None	P35711	Transcription factor SOX-5 OS=Homo sapiens OX=9606 GN=SOX5 PE=1 SV=3	0.002	6.106	3	2	2	2	763	84	6.6	4.82	2	0	2.216	0.168483	0.728017	18.56	137.8	62.2					419		166.8	214.2					309936		123421	158430			Peak Found	n/a	High	Peak Found	High	Peak Found	Peak Found	Peak Found	1
FALSE	High	Master Protein	Q6P1M3	LLGL scribble cell polarity complex component 2 OS=Homo sapiens OX=9606 GN=LLGL2 PE=1 SV=2	0	8.576	2	2	4	2	1020	113.4	7.52	13.15	2	0	2.214	0.166631	0.725161	108.94	96.9	103.1			113.7	205.7	20.1		107.8	192.5	24.7	135.5	271580	491642	47976.7		257647	460005	59030	323737	High	Peak Found	Peak Found	n/a	High	Peak Found	Peak Found	Peak Found	1
FALSE	High	Master Protein	P05546	Heparin cofactor 2 OS=Homo sapiens OX=9606 GN=SERPIND1 PE=1 SV=3	0	29.658	4	2	18	2	499	57	6.9	44.48	2	0	2.211	0.0634554	0.460784	148.21	92.7	107.3			16.2	255.7	22.5	243.2	16.9	85.7		159.7	1.18236e+06	1.86547e+07	1.64351e+06	1.77378e+07	1.23478e+06	6.2527e+06		1.16479e+07	High	High	High	High	High	High	Peak Found	High	1
FALSE	High	Master Protein	Q96RU3	Formin-binding protein 1 OS=Homo sapiens OX=9606 GN=FNBP1 PE=1 SV=2	0	9.272	5	3	9	3	617	71.3	5.72	22.79	3	0	2.205	0.133923	0.656166	94.41	63.9	136.1			45.3	243.9	50.8		79	163.4	148	69.5	527490	2.83836e+06	590529		918993	1.90148e+06	1.7223e+06	809154	High	High	High	n/a	High	High	High	Peak Found	1
TRUE	High	Master Protein	Q9NQW6	Anillin OS=Homo sapiens OX=9606 GN=ANLN PE=1 SV=2	0	175.05	37	38	194	38	1124	124.1	8.07	511.53	38	0	2.205	0.0139681	0.169872	108.41	140.3	59.7			158.9	91.2	190.8	115.2	55.2	49.8	78.7	60.1	7.41226e+07	4.25282e+07	8.90011e+07	5.37341e+07	2.57595e+07	2.32282e+07	3.67151e+07	2.80262e+07	High	High	High	High	High	High	High	High	1
TRUE	High	Master Protein	Q9Y617	Phosphoserine aminotransferase OS=Homo sapiens OX=9606 GN=PSAT1 PE=1 SV=2	0	163.954	74	22	539	22	370	40.4	7.66	1379.81	22	0	2.199	0.00331335	0.056327	72.03	134.3	65.7			137.7	190.5	127.8	96	63.1	66.6	74.5	43.8	5.71244e+08	7.90441e+08	5.30329e+08	3.98365e+08	2.61943e+08	2.76242e+08	3.09303e+08	1.8161e+08	High	High	High	High	High	High	High	High	1
FALSE	High	Master Protein	O95319	CUGBP Elav-like family member 2 OS=Homo sapiens OX=9606 GN=CELF2 PE=1 SV=1	0	12.689	8	3	10	2	508	54.3	8.76	22.15	3	0	2.194	0.154645	0.7027	38.04	168.7	31.3			57.5	209.9	137.2	211.1		31.5	31.2	121.7	507602	1.85327e+06	1.21157e+06	1.86361e+06		277854	275060	1.07468e+06	Peak Found	High	Peak Found	High	n/a	High	Peak Found	High	1
TRUE	High	Master Protein	Q00796	Sorbitol dehydrogenase OS=Homo sapiens OX=9606 GN=SORD PE=1 SV=4	0	53.853	31	10	55	10	357	38.3	7.97	110.63	10	0	2.191	0.0241098	0.248502	116.94	130	70			61.8	220.8	37.5	211.4	47.7	79.5	47.6	93.8	1.9132e+07	6.8401e+07	1.1608e+07	6.54636e+07	1.47764e+07	2.46115e+07	1.47444e+07	2.90489e+07	High	High	High	High	High	High	High	High	1
FALSE	High	Master Protein	Q9BSJ5	Uncharacterized protein C17orf80 OS=Homo sapiens OX=9606 GN=C17orf80 PE=1 SV=2	0	11.137	9	3	6	3	609	67.3	9.16	8.57	3	0	2.189	0.0765391	0.507718	47.83	131.3	68.7				270.5		246.9		100.8		181.8		3.21072e+06		2.93068e+06		1.1959e+06		2.15703e+06	n/a	High	High	High	High	High	n/a	Peak Found	1
FALSE	High	Master Protein	O14936	Peripheral plasma membrane protein CASK OS=Homo sapiens OX=9606 GN=CASK PE=1 SV=3	0	15.373	8	4	7	4	926	105.1	6.43	20.98	4	0	2.187	0.0923911	0.550561	69.01	113.9	86.1			306.9		85	102	67	88.6	38.3	112.2	5.56824e+06		1.54308e+06	1.85056e+06	1.21632e+06	1.60748e+06	695144	2.03573e+06	High	n/a	Peak Found	High	High	High	Peak Found	High	1
FALSE	High	Master Protein	Q96GX9	Methylthioribulose-1-phosphate dehydratase OS=Homo sapiens OX=9606 GN=APIP PE=1 SV=1	0	16.355	22	4	10	4	242	27.1	7.12	26.29	4	0	2.186	0.111859	0.599685	123.34	98.4	101.6			67.5	2.1	98	150.8	39.8	176.7	1.9	263.4	812671	24831.4	1.18006e+06	1.81672e+06	479522	2.1282e+06	22353.7	3.17229e+06	High	Peak Found	High	High	Peak Found	Peak Found	High	High	1
FALSE	High	Master Protein	Q96QE3	ATPase family AAA domain-containing protein 5 OS=Homo sapiens OX=9606 GN=ATAD5 PE=1 SV=4	0.004	4.967	1	1	1	1	1844	207.4	9.19	3.09	1	0	2.183	0.178612	0.740639	8.53	137.2	62.8				417.2				180.4		202.4		577413				249686		280121	n/a	High	n/a	n/a	n/a	Peak Found	n/a	Peak Found	1
FALSE	High	Master Protein	Q6UUV7	CREB-regulated transcription coactivator 3 OS=Homo sapiens OX=9606 GN=CRTC3 PE=1 SV=2	0	11.395	10	3	6	3	619	66.9	6.84	18.43	3	0	2.168	0.108828	0.591566	117.84	131.2	68.8			64.2	232.4	95.3	95.4	69.3	31.5	36.1	175.7	999300	3.61422e+06	1.48256e+06	1.48429e+06	1.0774e+06	490659	561462	2.73298e+06	High	High	Peak Found	High	High	Peak Found	Peak Found	Peak Found	1
FALSE	High	Master Protein	Q5VWQ8	Disabled homolog 2-interacting protein OS=Homo sapiens OX=9606 GN=DAB2IP PE=1 SV=2	0	27.737	9	8	15	5	1189	131.5	8.72	37.2	8	0	2.162	0.147524	0.689937	80.77	144	56			293.6	8.6	196.9	124.2	60.8		64.2	51.7	2.8326e+06	83423.8	1.89911e+06	1.19794e+06	586161		618850	498917	High	Peak Found	High	Peak Found	Peak Found	High	Peak Found	Peak Found	1
FALSE	High	Master Protein	Q9Y2Z2	Protein MTO1 homolog, mitochondrial OS=Homo sapiens OX=9606 GN=MTO1 PE=1 SV=2	0	9.795	5	3	8	3	717	79.9	8.31	15.95	3	0	2.16	0.0833216	0.529885	72.08	137.8	62.2			160.1		156.1	234	72.3	33.3	144.3		1.95922e+06		1.91001e+06	2.86362e+06	884412	407970	1.76546e+06		High	n/a	High	High	Peak Found	Peak Found	High	High	1
FALSE	High	Master Protein	P56179	Homeobox protein DLX-6 OS=Homo sapiens OX=9606 GN=DLX6 PE=2 SV=2	0	19.526	38	5	12	4	175	19.7	9.95	27.55	5	0	2.157	0.0871948	0.540311	114.38	135.6	64.4			108.3	240.7	91.9	139.1	85.3	14.1	75.8	44.8	2.76447e+06	6.14105e+06	2.34518e+06	3.54884e+06	2.17742e+06	359955	1.93341e+06	1.14226e+06	High	High	Peak Found	High	High	Peak Found	Peak Found	Peak Found	1
FALSE	High	None	P24298	Alanine aminotransferase 1 OS=Homo sapiens OX=9606 GN=GPT PE=1 SV=3	0.001	7.345	5	2	5	2	496	54.6	7.18	17.31	2	0	2.153	0.0709984	0.488611	51.29	138.8	61.2			84.7	151.6	129	236.3	61.6	79		57.8	2.01451e+06	3.60491e+06	3.06628e+06	5.61905e+06	1.46468e+06	1.8791e+06		1.37419e+06	Peak Found	High	Peak Found	High	High	High	n/a	Peak Found	1
FALSE	High	Master Protein	Q8IYL3	UPF0688 protein C1orf174 OS=Homo sapiens OX=9606 GN=C1orf174 PE=1 SV=2	0.003	5.365	6	1	7	1	243	26	6.9	24.04	1	0	2.152	0.0963581	0.564297	130.23	133.7	66.3			23.9	282	17.2	271.9	27.6	106.1	13.3	57.9	599924	7.06866e+06	432045	6.81541e+06	691684	2.65892e+06	332194	1.45203e+06	High	High	High	Peak Found	High	High	High	High	1
FALSE	High	Master Protein	O75616	GTPase Era, mitochondrial OS=Homo sapiens OX=9606 GN=ERAL1 PE=1 SV=2	0	20.449	17	6	20	6	437	48.3	8.84	47.1	6	0	2.144	0.0539158	0.423593	53.5	170.5	29.5			157.8	147.1	287.1	66.9	28.6	22.3	65.9	24.3	9.04951e+06	8.43703e+06	1.64657e+07	3.83731e+06	1.63748e+06	1.27774e+06	3.77679e+06	1.3929e+06	High	High	High	Peak Found	High	Peak Found	High	Peak Found	1
TRUE	High	Master Protein	Q12972	Nuclear inhibitor of protein phosphatase 1 OS=Homo sapiens OX=9606 GN=PPP1R8 PE=1 SV=2	0	115	52	16	97	16	351	38.5	7.37	276.22	16	0	2.134	0.0186817	0.206656	92.51	143.4	56.6			79.8	179.8	96.3	191.4	37.6	109.3	42.9	62.9	3.40443e+07	7.66819e+07	4.10502e+07	8.16016e+07	1.60492e+07	4.66076e+07	1.83097e+07	2.6807e+07	High	High	High	High	High	High	High	High	1
TRUE	High	None	Q8NHP1	Aflatoxin B1 aldehyde reductase member 4 OS=Homo sapiens OX=9606 GN=AKR7L PE=2 SV=7	0	11.419	11	3	34	3	331	36.9	6.87	77.78	3	0	2.129	0.0271492	0.268551	120.02	118.1	81.9			121.4	132.1	95.8	59.5	93.3	60	202.4	35.6	2.67959e+07	2.91508e+07	2.11454e+07	1.31302e+07	2.05889e+07	1.324e+07	4.46696e+07	7.85388e+06	High	High	High	High	High	High	High	High	1
FALSE	High	Master Protein	Q4L235	Beta-alanine-activating enzyme OS=Homo sapiens OX=9606 GN=AASDH PE=1 SV=3	0.006	4.736	3	2	5	2	1098	122.5	7.24	13.83	2	0	2.123	0.0913796	0.548307	84.84	164	36			206.8	151.5	260.4	35.8	48.1	38.2	19.6	39.6	4.17137e+06	3.05479e+06	5.25121e+06	722958	969694	770251	394972	797709	High	High	High	Peak Found	High	High	Peak Found	Peak Found	1
TRUE	High	Master Protein	O00273	DNA fragmentation factor subunit alpha OS=Homo sapiens OX=9606 GN=DFFA PE=1 SV=1	0	81.174	45	12	81	12	331	36.5	4.79	223.48	12	0	2.122	0.0157925	0.185403	99.92	124.4	75.6			84.5	215.2	103.5	107.7	60	50.8	109.9	68.5	2.90565e+07	7.40453e+07	3.55991e+07	3.70385e+07	2.0633e+07	1.74637e+07	3.77985e+07	2.35804e+07	High	High	High	High	High	High	High	High	1
FALSE	High	Master Protein	Q9BUR4	Telomerase Cajal body protein 1 OS=Homo sapiens OX=9606 GN=WRAP53 PE=1 SV=1	0	17.152	13	4	10	4	548	59.3	4.58	31.7	4	0	2.121	0.15975	0.71329	77.07	113.4	86.6			163.2	43.3	222.6	49.7	76.2	20.2	162.7	62.1	2.19416e+06	581678	2.99282e+06	667724	1.02464e+06	271864	2.18754e+06	834770	High	High	High	High	High	Peak Found	High	Peak Found	1
FALSE	High	None	Q8N8Y2	V-type proton ATPase subunit d 2 OS=Homo sapiens OX=9606 GN=ATP6V0D2 PE=1 SV=1	0.003	5.401	4	1	6	1	350	40.4	5.3	21.7	1	0	2.109	0.114591	0.608983	63.31	131.1	68.9			174.1	128.6	91.5	90.7	75.4	31.8	164.8	43.2	2.79711e+06	2.0656e+06	1.47048e+06	1.45666e+06	1.21105e+06	511656	2.64759e+06	693930	High	High	High	High	High	Peak Found	High	Peak Found	1
FALSE	High	Master Protein	Q8WWH5	Pseudouridylate synthase TRUB1 OS=Homo sapiens OX=9606 GN=TRUB1 PE=1 SV=1	0	39.338	32	10	25	10	349	37.2	8.25	61.24	10	0	2.108	0.0620472	0.456566	106.85	115.2	84.8			108.5	190.6	64.2	50.1	66	57.1	226.5	37	6.06981e+06	1.06685e+07	3.59035e+06	2.80524e+06	3692450	3.19456e+06	1.26772e+07	2.06995e+06	High	High	High	High	High	High	High	High	1
TRUE	High	Master Protein	Q9BW19	Kinesin-like protein KIFC1 OS=Homo sapiens OX=9606 GN=KIFC1 PE=1 SV=2	0	59.809	26	13	38	13	673	73.7	8.98	107.06	13	0	2.106	0.0269272	0.267767	113.96	145.7	54.3			58.4	286.4	36.8	207.9	8.2	79.3	21.3	101.7	8.89203e+06	4.35706e+07	5.60027e+06	3.16226e+07	1.24985e+06	1.20689e+07	3.23389e+06	1.5473e+07	High	High	High	High	High	High	High	High	1
TRUE	High	Master Protein	P03905	NADH-ubiquinone oxidoreductase chain 4 OS=Homo sapiens OX=9606 GN=MT-ND4 PE=1 SV=1	0	34.898	14	5	40	5	459	51.5	9.35	92.93	5	0	2.106	0.0427313	0.360485	131.01	150.2	49.8			120	122.4	180	110.3	88.9	17.2	143.1	18.2	1.0203e+07	1.04029e+07	1.52976e+07	9.37409e+06	7.55465e+06	1.46287e+06	1.21618e+07	1.54616e+06	High	High	High	High	High	High	High	High	1
FALSE	High	Master Protein	Q9NYF3	Protein FAM53C OS=Homo sapiens OX=9606 GN=FAM53C PE=1 SV=1	0.005	4.872	3	1	3	1	392	43.1	8.65	8.66	1	0	2.105	0.205857	0.779555	55.1	143.4	56.6			152.9	253	86.3		133.8	53	55.8	65.3	481828	797410	271992		421604	166893	175767	205667	High	Peak Found	High	n/a	High	Peak Found	Peak Found	Peak Found	1
FALSE	High	Master Protein	Q96E09	PPP2R1A-PPP2R2A-interacting phosphatase regulator 1 OS=Homo sapiens OX=9606 GN=PABIR1 PE=1 SV=1	0	14.993	27	4	8	4	287	30.5	6.79	26.49	4	0	2.097	0.148317	0.690095	52.52	134.1	65.9			68.5	404.5	89.1	71.4	50.2	26	30.6	59.7	988635	5.8364e+06	1.28606e+06	1.03016e+06	725100	374741	441604	861377	High	High	High	High	High	Peak Found	Peak Found	Peak Found	1
FALSE	High	Master Protein	O00115	Deoxyribonuclease-2-alpha OS=Homo sapiens OX=9606 GN=DNASE2 PE=1 SV=2	0	17.46	19	4	30	4	360	39.6	8.05	79.15	4	0	2.096	0.0639003	0.462556	77.63	134.9	65.1			209.1	71.8	149.3	101.7	113.3	49.7	71.1	34.1	1.41309e+07	4.84996e+06	1.00894e+07	6.87341e+06	7.66051e+06	3.36141e+06	4.80405e+06	2.30397e+06	High	High	High	High	High	High	Peak Found	High	1
TRUE	High	None	P14136	Glial fibrillary acidic protein OS=Homo sapiens OX=9606 GN=GFAP PE=1 SV=1	0	15.994	4	3	180	0	432	49.9	5.52	421.36	3	0	2.086	0.00627686	0.0928408	134.11	115.4	84.6			90.4	17.6	56.9	296.7	48.9	56.5	13	219.9	1.5841e+09	3.09195e+08	9.9795e+08	5.19969e+09	8.5719e+08	9.91004e+08	2.28061e+08	3.85418e+09	n/a	n/a	n/a	n/a	n/a	n/a	n/a	n/a	2
TRUE	High	None	Q99962	Endophilin-A1 OS=Homo sapiens OX=9606 GN=SH3GL2 PE=1 SV=1	0	8.722	8	3	21	3	352	39.9	5.45	46.91	3	0	2.084	0.0310971	0.297487	112.66	111.5	88.5			83.6	258.7	61.2	117.5	78.4	111.8	10	78.8	9.84602e+06	3.04703e+07	7.21251e+06	1.38392e+07	9.22887e+06	1.31657e+07	1.17231e+06	9.28469e+06	High	High	High	High	High	High	High	High	1
FALSE	High	Master Protein	Q92870	Amyloid beta precursor protein binding family B member 2 OS=Homo sapiens OX=9606 GN=APBB2 PE=1 SV=3	0.003	5.413	3	2	2	2	758	83.3	6.1	4.8	2	0	2.074	0.208083	0.780833	25.36	136.5	63.5			116.2	231.1	167.6		72.5	21.4	83.8	107.4	614226	1.22171e+06	886258		383266	113102	443103	567856	Peak Found	High	High	n/a	Peak Found	Peak Found	Peak Found	Peak Found	1
TRUE	High	Master Protein	Q7Z2E3	Aprataxin OS=Homo sapiens OX=9606 GN=APTX PE=1 SV=2	0	51.901	40	10	39	10	356	40.7	9.17	102.06	10	0	2.073	0.0326023	0.308039	93.44	141.3	58.7			158.8	254.6	77.3	105.5	66.5	51.2	56.4	29.8	2.24577e+07	3.59997e+07	1.09289e+07	1.49154e+07	9.3974e+06	7.2426e+06	7.97143e+06	4.21593e+06	High	High	High	High	High	High	High	High	1
FALSE	High	Master Protein	Q8WWZ3	Ectodysplasin-A receptor-associated adapter protein OS=Homo sapiens OX=9606 GN=EDARADD PE=1 SV=3	0	12.372	14	2	5	2	215	24.8	5.4	17.94	2	0	2.07	0.102809	0.580377	0	138.4	61.6			386.2				322		91.9		1.93606e+06				1.61422e+06		460505		Peak Found	n/a	High	n/a	High	High	Peak Found	n/a	1
FALSE	High	None	Q9UK32	Ribosomal protein S6 kinase alpha-6 OS=Homo sapiens OX=9606 GN=RPS6KA6 PE=1 SV=1	0	12.118	5	4	28	0	745	83.8	6.34	52.28	4	0	2.066	0.113677	0.606947	100.46	108	92			52.7	250.1	147.1	51.9	108.5	74.4	39.6	75.8	969223	4.59914e+06	2.70519e+06	955271	1.9947e+06	1.36765e+06	728836	1.3939e+06	n/a	n/a	n/a	n/a	n/a	n/a	n/a	n/a	2
FALSE	High	Master Protein	Q96EI5	Transcription elongation factor A protein-like 4 OS=Homo sapiens OX=9606 GN=TCEAL4 PE=1 SV=2	0	16.59	28	5	11	5	215	24.6	5.2	26.87	5	0	2.065	0.209306	0.782971	91.81	150.4	49.6			49.3	379	107	108.3	39.6	71.2	13.7	31.9	462782	3.55795e+06	1.00459e+06	1.01659e+06	371846	668734	128248	299501	High	High	High	Peak Found	High	High	Peak Found	Peak Found	1
FALSE	High	Master Protein	Q9NSA0	Solute carrier family 22 member 11 OS=Homo sapiens OX=9606 GN=SLC22A11 PE=1 SV=1	0	25.96	9	5	18	5	550	59.9	8.62	46.96	5	0	2.064	0.0959893	0.564297	106.83	122.8	77.2			114.9	149.8	84.1	85.2	176.5	142	27.2	20.4	4.66422e+06	6.07999e+06	3.41218e+06	3.45723e+06	7.16284e+06	5.76554e+06	1.10331e+06	827594	High	High	Peak Found	Peak Found	High	High	Peak Found	Peak Found	1
TRUE	High	Master Protein	O14562	Ubiquitin domain-containing protein UBFD1 OS=Homo sapiens OX=9606 GN=UBFD1 PE=1 SV=2	0	55.924	44	10	59	10	309	33.4	5.77	165.07	10	0	2.063	0.0283567	0.278392	110.8	132.8	67.2			138	210.9	106.8	66.8	77.4	48.7	115.6	35.8	4.90049e+07	7.4907e+07	3.79493e+07	2.37287e+07	2.75096e+07	1.73009e+07	4.10746e+07	1.27116e+07	High	High	High	High	High	High	High	High	1
FALSE	High	Master Protein	Q12982	BCL2/adenovirus E1B 19 kDa protein-interacting protein 2 OS=Homo sapiens OX=9606 GN=BNIP2 PE=1 SV=1	0	10.331	8	2	3	2	314	36	4.81	5.08	2	0	2.063	0.175143	0.736988	127.97	141.7	58.3			157	111.5	169.2	45.9	104.2	28.5	172	11.6	1.65607e+06	1.17677e+06	1.78562e+06	484572	1099216	300832	1.81504e+06	122529	High	High	High	Peak Found	Peak Found	Peak Found	Peak Found	Peak Found	1
TRUE	High	Master Protein	Q9NWV8	BRISC and BRCA1-A complex member 1 OS=Homo sapiens OX=9606 GN=BABAM1 PE=1 SV=1	0	52.188	43	9	34	9	329	36.5	4.64	109.3	9	0	2.063	0.0478451	0.388753	126.16	110.4	89.6			156.5	230.9	43.8	67.3	73.4	99.9	33.7	94.5	1.51105e+07	2.2285e+07	4.22924e+06	6.49918e+06	7.08309e+06	9.63865e+06	3.25731e+06	9.11735e+06	High	High	High	High	High	High	High	High	1
FALSE	High	Master Protein	Q96LT7	Guanine nucleotide exchange factor C9orf72 OS=Homo sapiens OX=9606 GN=C9orf72 PE=1 SV=2	0	9.285	12	3	4	3	481	54.3	6.23	8.83	3	0	2.056	0.227241	0.803803	63.81	134.5	65.5				112.5	439.4		184.7	63.4				173417	677063		284668	97621			n/a	Peak Found	High	High	High	Peak Found	High	n/a	1
FALSE	High	Master Protein	P10721	Mast/stem cell growth factor receptor Kit OS=Homo sapiens OX=9606 GN=KIT PE=1 SV=1	0.007	4.374	2	2	9	1	976	109.8	6.98	16.09	2	0	2.052	0.205753	0.779541	103.72	133.3	66.7					89.7	312.1	17.9	112.6	62.3	205.5			334380	1.16389e+06	66605	419800	232446	766481	n/a	n/a	High	Peak Found	Peak Found	Peak Found	Peak Found	Peak Found	1
FALSE	High	Master Protein	Q8N271	Prominin-2 OS=Homo sapiens OX=9606 GN=PROM2 PE=1 SV=1	0.002	5.529	3	2	4	2	834	91.8	6.15	10.12	2	0	2.051	0.124214	0.629761	77.8	128.2	71.8			266.1		218.5	68.5	140.4		106.5		1.8173e+06		1.49167e+06	467705	958551		727272		High	n/a	High	Peak Found	High	n/a	Peak Found	n/a	1
FALSE	High	Master Protein	Q8N4Q0	Prostaglandin reductase 3 OS=Homo sapiens OX=9606 GN=PTGR3 PE=1 SV=1	0	9.296	10	3	9	3	377	40.1	8.18	23.78	3	0	2.049	0.196263	0.76515	65.92	117.5	82.5			92.7	303.6	28.2	102.1	44.2	73.9	63.1	92.2	1.01967e+06	3.34036e+06	310571	1.12347e+06	486524	813341	694288	1.01481e+06	High	High	Peak Found	High	High	High	Peak Found	High	1
FALSE	High	Master Protein	Q13627	Dual specificity tyrosine-phosphorylation-regulated kinase 1A OS=Homo sapiens OX=9606 GN=DYRK1A PE=1 SV=2	0	10.356	4	3	5	3	763	85.5	8.75	12.19	3	0	2.042	0.180654	0.745717	67.89	141.1	58.9			152.6		165.7	130.2	170.6	66.3	53.5	61.3	1.09641e+06		1.19067e+06	935382	1225939	476241	384153	440676	High	n/a	High	High	High	High	Peak Found	Peak Found	1
FALSE	High	Master Protein	Q12929	Epidermal growth factor receptor kinase substrate 8 OS=Homo sapiens OX=9606 GN=EPS8 PE=1 SV=1	0	31.385	15	8	15	8	822	91.8	7.5	48.56	8	0	2.041	0.089581	0.547099	78.51	126.5	73.5			108.8		186.2	144.3	138.1	49.9	107	65.8	3.31115e+06		5.66915e+06	4.39229e+06	4.20414e+06	1.51782e+06	3.25589e+06	2.00392e+06	High	n/a	High	High	High	High	Peak Found	Peak Found	1
FALSE	High	Master Protein	Q15633	RISC-loading complex subunit TARBP2 OS=Homo sapiens OX=9606 GN=TARBP2 PE=1 SV=3	0	19.993	13	4	12	4	366	39	6.54	30.71	4	0	2.038	0.0974211	0.567194	118.41	118.4	81.6			147.8	220	71.5	52.4	116.9	43	131.4	17.1	4.85935e+06	7.2329e+06	2.35003e+06	1.72218e+06	3843732	1.41372e+06	4.31951e+06	560924	High	High	High	High	High	High	Peak Found	Peak Found	1
FALSE	High	None	Q96G75	E3 ubiquitin-protein transferase RMND5B OS=Homo sapiens OX=9606 GN=RMND5B PE=1 SV=1	0	7.899	4	1	3	1	393	44.4	6.61	5.79	1	0	2.038	0.218442	0.792445	127.02	160.6	39.4			149.8	151.7	8.9	123	16.7	273.5	9.7	66.6	1.43325e+06	1.45082e+06	85448	1.17682e+06	159756	2.61631e+06	92596.4	637187	High	Peak Found	Peak Found	Peak Found	Peak Found	Peak Found	Peak Found	Peak Found	1
FALSE	High	Master Protein	Q99447	Ethanolamine-phosphate cytidylyltransferase OS=Homo sapiens OX=9606 GN=PCYT2 PE=1 SV=1	0	17.544	17	6	15	6	389	43.8	6.92	30.46	6	0	2.037	0.0861681	0.540311	95.41	125.1	74.9			217.2	83.1	98.8	106.8	52	128.2	72.7	41.2	1.00452e+07	3.84251e+06	4.57061e+06	4.93663e+06	2.40309e+06	5.92581e+06	3.36225e+06	1.90678e+06	High	High	High	High	High	Peak Found	High	High	1
TRUE	High	Master Protein	Q9ULR0	Pre-mRNA-splicing factor ISY1 homolog OS=Homo sapiens OX=9606 GN=ISY1 PE=1 SV=3	0	49.89	34	9	61	9	285	33	5.17	185.35	9	0	2.035	0.0385361	0.340836	82.54	130.4	69.6			81.1	237.1	67.7	151.6	40	83.2	42.1	97.2	1.77179e+07	5.17914e+07	1.47785e+07	3.31173e+07	8.73189e+06	1.81757e+07	9.20219e+06	2.12366e+07	High	High	High	High	High	High	High	High	1
FALSE	High	Master Protein	Q15345	Leucine-rich repeat-containing protein 41 OS=Homo sapiens OX=9606 GN=LRRC41 PE=1 SV=3	0	27.069	11	5	16	5	812	88.6	8.38	48.74	5	0	2.034	0.0903744	0.548166	53.42	128.4	71.6			149.8		191.3	127.8	100.3	104.3	69.7	56.7	3.56276e+06		4.55122e+06	3.04072e+06	2.38577e+06	2.48055e+06	1.65778e+06	1.34924e+06	High	High	High	High	High	High	High	Peak Found	1
TRUE	High	Master Protein	P0CG39	POTE ankyrin domain family member J OS=Homo sapiens OX=9606 GN=POTEJ PE=3 SV=1	0	77.314	12	10	1349	2	1038	117.3	5.97	3055.29	10	2	2.025	0.016608	0.192672	76.38	130.6	69.4			94	104.2	149.6	145.5	52.7	45.2	127.5	81.3	1.43632e+08	1.59234e+08	2.28462e+08	2.22213e+08	8.05589e+07	6.90646e+07	1.94747e+08	1.24116e+08	High	High	High	High	High	High	High	Peak Found	1
FALSE	High	Master Protein	Q9BT40	Inositol polyphosphate 5-phosphatase K OS=Homo sapiens OX=9606 GN=INPP5K PE=1 SV=3	0	8.106	2	1	9	1	448	51.1	6.54	14.45	1	0	2.024	0.107794	0.590435	114.26	130.5	69.5			131.7	84.4	285	67.1	56.1		163.2	12.4	2.47883e+06	1.58957e+06	5.36536e+06	1.26325e+06	1.05626e+06		3.07238e+06	234044	High	Peak Found	High	High	High	n/a	High	Peak Found	1
TRUE	High	Master Protein	Q15814	Tubulin-specific chaperone C OS=Homo sapiens OX=9606 GN=TBCC PE=1 SV=2	0	43.015	44	11	26	11	346	39.2	5.71	70.69	11	0	2.023	0.0372847	0.333145	117.74	137.4	62.6			193.1	259.1	69.6	68.1	58.9	47.3	94.9	8.9	2.1581e+07	2.89449e+07	7.77585e+06	7.61102e+06	6.5821e+06	5.28517e+06	1.06088e+07	998406	High	High	High	High	High	High	High	High	1
FALSE	High	Master Protein	P36382	Gap junction alpha-5 protein OS=Homo sapiens OX=9606 GN=GJA5 PE=1 SV=3	0	28.36	21	6	23	6	358	40.4	8.5	56.4	6	0	2.019	0.106298	0.586283	107.28	127.9	72.1			151.2	326.7	56.2	61.9	68.7	69.9	43.3	22.1	5.36997e+06	1.16068e+07	1.9949e+06	2.20026e+06	2.44182e+06	2.48278e+06	1.53918e+06	784034	High	High	High	High	High	High	High	Peak Found	1
FALSE	High	None	P58005	Sestrin-3 OS=Homo sapiens OX=9606 GN=SESN3 PE=1 SV=2	0.005	4.856	3	1	1	1	492	57.3	6.25	2.26	1	0	2.018	0.221204	0.796945	1.78	133.7	66.3				316.7		324.4				158.9		611932		626819				306937	n/a	Peak Found	n/a	High	n/a	n/a	n/a	Peak Found	1
FALSE	High	Master Protein	P23511	Nuclear transcription factor Y subunit alpha OS=Homo sapiens OX=9606 GN=NFYA PE=1 SV=2	0	24.366	12	2	16	2	347	36.9	8.94	54.56	2	0	2.015	0.0854316	0.538507	100.17	128.9	71.1			123.1	174.8	98.5	108.7	127.1	36.5	81.3	50	5.30262e+06	7.52909e+06	4.24111e+06	4.68099e+06	5.47263e+06	1.56966e+06	3.49963e+06	2.155e+06	High	High	High	High	Peak Found	High	High	Peak Found	1
TRUE	High	Master Protein	Q9UK39	Nocturnin OS=Homo sapiens OX=9606 GN=NOCT PE=1 SV=2	0	43.768	34	9	37	9	431	48.2	7.23	112.1	9	0	2.015	0.0406494	0.349781	87.46	134.9	65.1			122.4	225.7	68.6	147.8	29.4	56.3	74.8	75	1.32614e+07	2.44676e+07	7.43906e+06	1.60159e+07	3.18301e+06	6.10252e+06	8.1067e+06	8.13115e+06	High	High	High	High	High	High	High	High	1
TRUE	High	Master Protein	O95758	Polypyrimidine tract-binding protein 3 OS=Homo sapiens OX=9606 GN=PTBP3 PE=1 SV=2	0	202.205	58	22	340	19	552	59.7	9.04	1018.04	22	0	2.014	0.018257	0.20543	90.41	123	77			111.9	205.6	92.8	119.1	83.8	82.2	41.1	63.5	1.68284e+08	3.09108e+08	1.39582e+08	1.79155e+08	1.26021e+08	1.2362e+08	6.17701e+07	9.54386e+07	High	High	High	High	High	High	High	High	1
TRUE	High	Master Protein	Q8NI60	Atypical kinase COQ8A, mitochondrial OS=Homo sapiens OX=9606 GN=COQ8A PE=1 SV=1	0	57.251	25	12	60	12	647	71.9	6.99	144.55	12	0	2.014	0.0407002	0.349781	74.71	140.3	59.7			149.4	112.9	145.9	122.8	94.4	34.4	106.3	33.9	3.17481e+07	2.40068e+07	3.10098e+07	2.60914e+07	2.00592e+07	7.31836e+06	2.25949e+07	7.21622e+06	High	High	High	High	High	High	High	High	1
FALSE	High	Master Protein	Q7L4I2	Arginine/serine-rich coiled-coil protein 2 OS=Homo sapiens OX=9606 GN=RSRC2 PE=1 SV=1	0	28.283	16	5	17	5	434	50.5	11.33	45.42	5	0	2.013	0.0860426	0.540311	82.41	74.9	125.1			24.1	153.2	49.8	202.3	11.9	145.8		213	1.06597e+06	6.78411e+06	2.20396e+06	8.9578e+06	525278	6.45565e+06		9.42891e+06	High	High	High	High	Peak Found	High	n/a	High	1
FALSE	High	Master Protein	O75506	Heat shock factor-binding protein 1 OS=Homo sapiens OX=9606 GN=HSBP1 PE=1 SV=1	0	19.316	72	4	9	4	76	8.5	4.36	29.04	4	0	2.008	0.191667	0.758746	71.21	142.7	57.3			292.5		169.7	34.2	98.8	47	124.6	33.2	2.01766e+06		1.17062e+06	236182	681327	324545	859411	228873	High	n/a	High	High	High	Peak Found	Peak Found	High	1
FALSE	High	Master Protein	Q8N357	Solute carrier family 35 member F6 OS=Homo sapiens OX=9606 GN=SLC35F6 PE=1 SV=1	0	19.005	7	2	46	2	371	40.2	6.93	120.33	2	0	2.001	0.0523484	0.415966	120.89	131.9	68.1			53.5	456.8	76.7	13.5	67.4	16.2	104.8	11	6.53486e+06	5.58267e+07	9.37022e+06	1.65574e+06	8.24178e+06	1.98281e+06	1.28073e+07	1.34757e+06	High	High	High	High	High	High	High	High	1
FALSE	High	Master Protein	Q8IY21	Probable ATP-dependent RNA helicase DDX60 OS=Homo sapiens OX=9606 GN=DDX60 PE=1 SV=3	0	16.981	4	5	13	4	1712	197.7	7.59	38.12	5	0	2.001	0.128859	0.643395	116.89	133.4	66.6			242.5	36.5	232.4	7	118.5	4.5	140.6	17.8	8.14096e+06	1.22639e+06	7.80183e+06	235710	3.97767e+06	150934	4.7197e+06	599058	High	High	High	Peak Found	High	Peak Found	High	Peak Found	1
FALSE	High	Master Protein	Q6P444	Mitochondrial fission regulator 2 OS=Homo sapiens OX=9606 GN=MTFR2 PE=1 SV=2	0	29.368	20	6	12	6	385	43.4	7.01	34.48	6	0	1.994	0.205396	0.778599	96.89	141.7	58.3				479.8	59.2	105.2	37.2	13.5	50.2	54.7		4.69983e+06	580293	1.03046e+06	364841	132099	492017	536093	High	High	High	High	High	Peak Found	Peak Found	Peak Found	1
FALSE	High	Master Protein	Q8WUB8	PHD finger protein 10 OS=Homo sapiens OX=9606 GN=PHF10 PE=1 SV=3	0.001	7.299	6	2	4	2	498	56	6.62	11.16	2	0	1.994	0.227381	0.803803	52.38	133.2	66.8				142.3		397.8		181.4		78.5		408478		1.142e+06		520756		225406	Peak Found	High	n/a	High	n/a	High	n/a	Peak Found	1
FALSE	High	Master Protein	Q9BWD1	Acetyl-CoA acetyltransferase, cytosolic OS=Homo sapiens OX=9606 GN=ACAT2 PE=1 SV=2	0	46.168	46	11	34	11	397	41.3	6.92	81.94	11	0	1.993	0.0669197	0.476295	126.5	113.7	86.3			135.5	145.1	88.8	89	74.7	71	102.8	93.1	1.08639e+07	1.16358e+07	7.11938e+06	7.1388e+06	5.98603e+06	5.69644e+06	8.24084e+06	7.46353e+06	High	High	High	High	High	High	High	High	1
FALSE	High	Master Protein	Q8TF76	Serine/threonine-protein kinase haspin OS=Homo sapiens OX=9606 GN=HASPIN PE=1 SV=3	0.004	4.934	3	1	2	1	798	88.4	9.16	5.29	1	0	1.979	0.23902	0.817623	37.6	132.9	67.1			180.5		353		94.6		171.9		442243		865136		231856		421344		High	n/a	High	n/a	Peak Found	n/a	Peak Found	n/a	1
FALSE	High	Master Protein	Q9P246	Stromal interaction molecule 2 OS=Homo sapiens OX=9606 GN=STIM2 PE=1 SV=2	0	12.704	3	2	58	1	746	83.9	6.76	121.84	2	0	1.977	0.0116213	0.148599	81.43	137.6	62.4			62.3	242.3	74.2	189.6	59.9	48.3	76.6	47	2.57087e+09	9.99623e+09	3.0598e+09	7.82368e+09	2.47096e+09	1.99126e+09	3.15909e+09	1.93894e+09	High	High	High	High	High	High	High	High	1
FALSE	High	Master Protein	Q96RK0	Protein capicua homolog OS=Homo sapiens OX=9606 GN=CIC PE=1 SV=2	0	8.364	2	2	2	2	1608	163.7	8.56	7.14	2	0	1.976	0.255839	0.83584	28.22	136.9	63.1			131.4	386.9	97		66.5	57.4	60.6		245307	722120	181062		124141	107204	113168		High	High	Peak Found	n/a	Peak Found	Peak Found	Peak Found	n/a	1
FALSE	High	Master Protein	Q6IA86	Elongator complex protein 2 OS=Homo sapiens OX=9606 GN=ELP2 PE=1 SV=2	0	14.171	7	3	15	3	826	92.4	5.96	46.14	3	0	1.975	0.116967	0.615311	129.79	130.1	69.9			54.2	87	71.7	237.9	31	58.2	16.5	243.5	1.45969e+06	2.3451e+06	1.93266e+06	6.41052e+06	836070	1.568e+06	444321	6.56271e+06	Peak Found	High	High	High	Peak Found	High	Peak Found	High	1
FALSE	High	Master Protein	A5PLN9	Trafficking protein particle complex subunit 13 OS=Homo sapiens OX=9606 GN=TRAPPC13 PE=1 SV=2	0	17.027	12	4	6	4	417	46.5	5.6	11.3	4	0	1.974	0.139277	0.665832	31.9	156.7	43.3			139.4	187.2	159.6	186.3	18.5	61.4		47.7	1.84902e+06	2.48344e+06	2.11706e+06	2.47192e+06	244890	814809		632709	High	High	High	High	Peak Found	Peak Found	High	Peak Found	1
FALSE	High	Master Protein	Q86X29	Lipolysis-stimulated lipoprotein receptor OS=Homo sapiens OX=9606 GN=LSR PE=1 SV=4	0	33.826	18	8	47	8	649	71.4	7.97	124.03	8	0	1.971	0.0613739	0.455339	119.59	151.6	48.4			82.3	132.2	52.7	370.6	30.9	64.8	32.7	33.8	1.50986e+07	2.42483e+07	9.66176e+06	6.79964e+07	5.66149e+06	1.18887e+07	6.00712e+06	6.20516e+06	High	High	High	High	High	High	High	High	1
FALSE	High	Master Protein	Q9UJA5	tRNA (adenine(58)-N(1))-methyltransferase non-catalytic subunit TRM6 OS=Homo sapiens OX=9606 GN=TRMT6 PE=1 SV=1	0	130.624	59	22	170	22	497	55.8	7.55	465.23	22	0	1.97	0.0148901	0.176949	82.91	125.8	74.2			112.5	134.6	168.9	97.6	89.9	48.3	88.9	59.3	7.33743e+07	8.77512e+07	1.10104e+08	6.36464e+07	5.86016e+07	3.15041e+07	5.79462e+07	3.86794e+07	High	High	High	High	High	High	High	High	1
FALSE	High	Master Protein	P46734	Dual specificity mitogen-activated protein kinase kinase 3 OS=Homo sapiens OX=9606 GN=MAP2K3 PE=1 SV=2	0	25.345	22	7	28	5	347	39.3	7.43	56.84	7	2	1.962	0.0795538	0.518519	83.91	114.3	85.7			99	207	73.5	115.9	31.2	76.6	112.6	84.3	6.94719e+06	1.45241e+07	5.16144e+06	8.13719e+06	2.18608e+06	5.37349e+06	7.90067e+06	5.91282e+06	High	High	High	High	High	Peak Found	High	High	1
FALSE	High	Master Protein	Q9C0C7	Activating molecule in BECN1-regulated autophagy protein 1 OS=Homo sapiens OX=9606 GN=AMBRA1 PE=1 SV=2	0.004	5.011	2	2	3	2	1298	142.4	7.18	6.71	2	0	1.959	0.203965	0.778599	52.67	132.4	67.6				155.4	141	159		206.8	79.3	58.5		1.67337e+06	1.51856e+06	1.71227e+06		2.22686e+06	854113	630234	Peak Found	Peak Found	Peak Found	High	n/a	High	Peak Found	Peak Found	1
FALSE	High	Master Protein	Q8NAT1	Protein O-linked-mannose beta-1,4-N-acetylglucosaminyltransferase 2 OS=Homo sapiens OX=9606 GN=POMGNT2 PE=1 SV=1	0	12.674	6	2	3	2	580	66.6	8.57	11.73	2	0	1.959	0.204881	0.778599	63.81	145.3	54.7					291.8		234.2	22.5	187.2	64.3			1.18836e+06		953589	91677.4	762273	262026	n/a	n/a	High	n/a	Peak Found	Peak Found	High	Peak Found	1
FALSE	High	Master Protein	Q86WU2	Probable D-lactate dehydrogenase, mitochondrial OS=Homo sapiens OX=9606 GN=LDHD PE=1 SV=1	0	23.185	16	5	13	5	507	54.8	6.65	42.16	5	0	1.951	0.128332	0.641946	58.31	158	42			77.5	224.3		150.9	35.3	231.7	40.7	39.5	1.64512e+06	4.75942e+06		3.20076e+06	748593	4.91664e+06	863986	837948	High	High	n/a	High	High	High	Peak Found	Peak Found	1
FALSE	High	Master Protein	Q9BW72	HIG1 domain family member 2A, mitochondrial OS=Homo sapiens OX=9606 GN=HIGD2A PE=1 SV=1	0	7.638	43	2	5	2	106	11.5	10.2	15.46	2	0	1.948	0.121774	0.625104	87.37	114.5	85.5			242.3		121.1		127.8	3.6	305.2		3.99615e+06		1.99612e+06		2.10739e+06	59088.2	5.03274e+06		High	n/a	High	n/a	High	High	High	n/a	1
FALSE	High	Master Protein	Q8TD30	Alanine aminotransferase 2 OS=Homo sapiens OX=9606 GN=GPT2 PE=1 SV=1	0	62.157	45	15	50	15	523	57.9	7.71	137.31	15	0	1.947	0.0449935	0.37355	69.08	113.4	86.6			94	127.4	91.8	82.8	38.2	131.8	201.6	32.3	2.25022e+07	3.04968e+07	2.19624e+07	1.98219e+07	9.15317e+06	3.15497e+07	4.82443e+07	7.72373e+06	High	High	High	High	High	High	High	High	1
FALSE	High	Master Protein	P78332	RNA-binding protein 6 OS=Homo sapiens OX=9606 GN=RBM6 PE=1 SV=5	0.002	5.806	4	3	6	2	1123	128.6	6.32	14.68	3	0	1.946	0.250467	0.829856	25.16	132.1	67.9			391.7				170		238.3		641062				278180		389956		High	n/a	n/a	n/a	Peak Found	n/a	Peak Found	n/a	1
FALSE	High	Master Protein	Q13541	Eukaryotic translation initiation factor 4E-binding protein 1 OS=Homo sapiens OX=9606 GN=EIF4EBP1 PE=1 SV=3	0	11.711	25	2	8	2	118	12.6	5.48	25.27	2	0	1.941	0.154784	0.7027	101.08	100.8	99.2			324.9		117.2	59.8	28.3	154.5		115.3	3.21961e+06		1.16144e+06	592226	280523	1.53095e+06		1.14267e+06	High	n/a	High	Peak Found	High	High	n/a	High	1
FALSE	High	Master Protein	Q99496	E3 ubiquitin-protein ligase RING2 OS=Homo sapiens OX=9606 GN=RNF2 PE=1 SV=1	0	44.273	30	7	35	6	336	37.6	6.84	92.65	7	1	1.938	0.0923485	0.550561	124.43	127.1	72.9			76.9	236.3	78.2	107.3	18.1	161.6	30.2	91.4	6.24239e+06	1.91958e+07	6.35135e+06	8.71942e+06	1.47021e+06	1.31245e+07	2.44957e+06	7.42687e+06	High	High	High	High	High	High	High	High	1
FALSE	High	Master Protein	Q15654	Thyroid receptor-interacting protein 6 OS=Homo sapiens OX=9606 GN=TRIP6 PE=1 SV=3	0	57.082	45	11	50	11	476	50.3	7.37	151.18	11	0	1.933	0.0435621	0.365746	81.26	136.5	63.5			109.1	233.9	73	158.3	59	63.4	27.8	75.5	1.23077e+07	2.63843e+07	8.23915e+06	1.78542e+07	6.65642e+06	7.1489e+06	3.13714e+06	8.51167e+06	High	High	High	High	High	High	High	High	1
FALSE	High	Master Protein	Q96CB9	5-methylcytosine rRNA methyltransferase NSUN4 OS=Homo sapiens OX=9606 GN=NSUN4 PE=1 SV=2	0	28.955	24	6	25	6	384	43.1	8.18	67.53	6	0	1.932	0.0890073	0.545725	71.77	123.6	76.4			116.5	200.5	80.6	105.7	59.8	112.9	45.3	78.5	7.51687e+06	1.29362e+07	5.19875e+06	6.82121e+06	3.8599e+06	7.28247e+06	2.92357e+06	5.06683e+06	High	High	High	High	High	High	High	High	1
FALSE	High	Master Protein	Q9NW64	Pre-mRNA-splicing factor RBM22 OS=Homo sapiens OX=9606 GN=RBM22 PE=1 SV=1	0	95.215	35	11	103	11	420	46.9	8.54	266.21	11	0	1.932	0.044616	0.371201	70.53	138.2	61.8			116.9	179.3	100.1	157.7	36.1	55.6	66.2	88.1	3.76335e+07	5.77197e+07	3.22158e+07	5.07607e+07	1.16148e+07	1.79011e+07	2.13077e+07	2.83516e+07	High	High	High	High	High	High	High	High	1
FALSE	High	Master Protein	Q53EP0	Fibronectin type III domain-containing protein 3B OS=Homo sapiens OX=9606 GN=FNDC3B PE=1 SV=2	0	108.95	27	22	103	22	1204	132.8	5.95	286.84	22	0	1.931	0.0420906	0.356228	75.86	136.1	63.9			176.2	57	215.6	87.7	81.9	35.6	104.5	41.6	4.26241e+07	1.37775e+07	5.21529e+07	2.12068e+07	1.98036e+07	8.6095e+06	2.52877e+07	1.00648e+07	High	High	High	High	High	High	High	High	1
FALSE	High	None	A6NDY0	Embryonic polyadenylate-binding protein 2 OS=Homo sapiens OX=9606 GN=PABPN1L PE=2 SV=1	0	8.348	5	1	6	1	278	30.4	4.88	8.37	1	0	1.93	0.122224	0.62619	111.77	107	93			70.1	309	63.1	30.4	162.7	15.5	121.6	27.5	3.56368e+06	1.56984e+07	3.20545e+06	1.54535e+06	8.26724e+06	788037	6.17927e+06	1.39476e+06	High	High	Peak Found	Peak Found	Peak Found	Peak Found	Peak Found	Peak Found	1
FALSE	High	Master Protein	P43251	Biotinidase OS=Homo sapiens OX=9606 GN=BTD PE=1 SV=2	0.008	4.227	3	1	3	1	543	61.1	6.25	6.89	1	0	1.927	0.257291	0.83847	91.31	90.4	109.6			101.4		279.5	113	137	24.1	145.1		266027		733356	296402	359409	63177.2	380565		High	n/a	High	High	Peak Found	Peak Found	Peak Found	n/a	1
FALSE	High	Master Protein	Q6ISB3	Grainyhead-like protein 2 homolog OS=Homo sapiens OX=9606 GN=GRHL2 PE=1 SV=1	0	29.549	15	6	12	5	625	71.1	6.44	36.33	6	0	1.927	0.129563	0.645679	41.9	138.7	61.3			68.1	132.3	113.8	102.4	25	52.8	262.6	43	2.66165e+06	5.17047e+06	4.44636e+06	3.99853e+06	975238	2.0617e+06	1.02585e+07	1.68095e+06	High	High	High	High	Peak Found	High	Peak Found	Peak Found	1
FALSE	High	None	Q9NSQ0	Putative ribosomal RNA-processing protein 7 homolog B OS=Homo sapiens OX=9606 GN=RRP7BP PE=5 SV=1	0	9.96	22	2	9	2	103	12.6	9.73	26.18	2	0	1.923	0.117205	0.61574	56.03	125.2	74.8			92.3	268.1	55.8	104.3	84.4	40.7	120.1	34.2	3.22051e+06	9.35718e+06	1.94888e+06	3.64234e+06	2947119	1.42242e+06	4.19361e+06	1.19382e+06	High	High	Peak Found	High	High	High	High	Peak Found	1
FALSE	High	Master Protein	Q969S9	Ribosome-releasing factor 2, mitochondrial OS=Homo sapiens OX=9606 GN=GFM2 PE=1 SV=1	0	101.395	32	18	117	18	779	86.5	6.51	322.97	18	0	1.92	0.0400564	0.345717	101.82	127.2	72.8			131.5	145	115.8	99.9	61.8	80.9	56.5	108.6	5.89244e+07	6.49877e+07	5.18768e+07	4.4771e+07	2.76787e+07	3.62266e+07	2.53271e+07	4.86483e+07	High	High	High	High	High	High	High	High	1
FALSE	High	Master Protein	Q9BX59	Tapasin-related protein OS=Homo sapiens OX=9606 GN=TAPBPL PE=1 SV=2	0	13.314	12	4	4	4	468	50.2	5.26	10.76	4	0	1.917	0.25322	0.834074	73.63	107.7	92.3			130.8	95	161.7	287.7				124.7	737243	535710	911420	1.62182e+06				702932	Peak Found	Peak Found	High	High	n/a	n/a	n/a	Peak Found	1
FALSE	High	Master Protein	Q9H6R0	ATP-dependent RNA helicase DHX33 OS=Homo sapiens OX=9606 GN=DHX33 PE=1 SV=2	0.002	6.133	4	2	4	2	707	78.8	8.91	6.14	2	0	1.914	0.262532	0.842288	63.55	137.6	62.4			166.9	182.8	40.8	125.8	66.9	36.7	64.6	115.5	1.237e+06	1.35454e+06	302469	932742	496020	272070	478755	855862	High	High	High	Peak Found	High	Peak Found	Peak Found	Peak Found	1
FALSE	High	Master Protein	A6NED2	RCC1 domain-containing protein 1 OS=Homo sapiens OX=9606 GN=RCCD1 PE=1 SV=1	0	26.879	28	6	13	6	376	40.1	5.27	34.31	6	0	1.912	0.160297	0.714512	86.27	132.5	67.5			359.3	161.1	35.3		60	102.1	82.1		3.41201e+06	1.53002e+06	335502		569753	969480	779901		High	High	High	High	Peak Found	High	Peak Found	Peak Found	1
FALSE	High	Master Protein	Q9HCY8	Protein S100-A14 OS=Homo sapiens OX=9606 GN=S100A14 PE=1 SV=1	0.009	4.136	14	1	1	1	104	11.7	5.24	2.12	1	0	1.911	0.316657	0.848809	32.09	131.3	68.7			291	230.3			172.3		106.4		61071.2	48328.7			36173.6		22339		High	Peak Found	n/a	n/a	Peak Found	n/a	Peak Found	n/a	1
FALSE	High	Master Protein	Q86UY6	N-alpha-acetyltransferase 40 OS=Homo sapiens OX=9606 GN=NAA40 PE=1 SV=1	0	9.185	12	2	6	2	237	27.2	7.39	15.85	2	0	1.905	0.240858	0.818916	61.99	142.9	57.1			181.9		267.3	49	125.6	30.2	79.4	66.6	935434		1.37431e+06	251752	645555	155478	408310	342497	High	n/a	High	High	Peak Found	High	Peak Found	High	1
FALSE	High	None	Q7Z4I7	LIM and senescent cell antigen-like-containing domain protein 2 OS=Homo sapiens OX=9606 GN=LIMS2 PE=1 SV=1	0	43.256	13	5	23	5	341	38.9	8.05	46.77	5	0	1.904	0.124931	0.631815	105.11	116.6	83.4			90.9	182	95.4	116	57.2	62.3	105.2	91	4.52875e+06	9.06429e+06	4.75096e+06	5.77648e+06	2.84896e+06	3.10087e+06	5.24153e+06	4.53006e+06	High	High	High	High	High	High	High	High	1
FALSE	High	Master Protein	Q8IVV7	Glucose-induced degradation protein 4 homolog OS=Homo sapiens OX=9606 GN=GID4 PE=1 SV=1	0.002	5.655	10	2	2	2	300	33.5	9.16	5.36	2	0	1.901	0.17828	0.740639	47.51	133.6	66.4			230.9		174.5		99.7	84.6	210.3		1.29751e+06		980941		560344	475339	1.18224e+06		High	n/a	Peak Found	n/a	Peak Found	Peak Found	Peak Found	n/a	1
FALSE	High	Master Protein	Q8N122	Regulatory-associated protein of mTOR OS=Homo sapiens OX=9606 GN=RPTOR PE=1 SV=1	0.001	7.212	2	2	7	2	1335	148.9	6.89	25.6	2	0	1.899	0.148124	0.690095	48.43	172.3	27.7			285.9		142.9		197	2.2	165.6	6.4	2.81402e+06		1.40592e+06		1.93933e+06	21533	1.62979e+06	62875.6	High	n/a	High	n/a	High	Peak Found	Peak Found	Peak Found	1
FALSE	High	Master Protein	Q8N9B5	Junction-mediating and -regulatory protein OS=Homo sapiens OX=9606 GN=JMY PE=1 SV=2	0	9.04	4	2	4	2	988	111.4	6.18	14.55	2	0	1.897	0.164951	0.724738	85.08	131	69			212.9				173.9	61.3	279.4	72.4	1.07012e+06				874088	308157	1.40444e+06	364105	Peak Found	n/a	High	n/a	High	Peak Found	High	Peak Found	1
FALSE	High	Master Protein	Q7L5Y9	E3 ubiquitin-protein transferase MAEA OS=Homo sapiens OX=9606 GN=MAEA PE=1 SV=1	0	48.581	27	9	22	9	396	45.3	8.69	63.92	9	0	1.895	0.11004	0.595896	114.1	136.1	63.9			48.5	239.3	81.2	173.5	29.5	102.8	34.1	91.1	2.81191e+06	1.38753e+07	4.70604e+06	1.00578e+07	1.70892e+06	5.95964e+06	1.97791e+06	5.28162e+06	High	High	High	High	High	High	Peak Found	High	1
FALSE	High	Master Protein	Q14249	Endonuclease G, mitochondrial OS=Homo sapiens OX=9606 GN=ENDOG PE=1 SV=4	0	16.261	21	5	5	5	297	32.6	9.5	6.85	5	0	1.894	0.165745	0.724738	29.81	161	39			324.2	2.9	181.4	129.6	36.3	51.3	37.9	36.3	3.53928e+06	31475.4	1.9808e+06	1.41538e+06	396155	560399	414108	396214	Peak Found	Peak Found	High	High	Peak Found	Peak Found	Peak Found	Peak Found	1
FALSE	High	Master Protein	P19174	1-phosphatidylinositol 4,5-bisphosphate phosphodiesterase gamma-1 OS=Homo sapiens OX=9606 GN=PLCG1 PE=1 SV=1	0	12.102	4	4	4	4	1290	148.4	6.05	9.5	4	0	1.894	0.264714	0.842288	56.97	97.9	102.1			63.4	36.7	259.9	130.8	100.1	15.6	103.7	89.8	406218	235329	1.66606e+06	838116	641853	99876.3	664595	575856	High	Peak Found	High	High	Peak Found	Peak Found	Peak Found	Peak Found	1
FALSE	High	Master Protein	Q7Z412	Peroxisome assembly protein 26 OS=Homo sapiens OX=9606 GN=PEX26 PE=1 SV=2	0	9.1	10	2	4	2	305	33.9	6.35	14.21	2	0	1.891	0.276476	0.848039	84.47	116	84				535.3	78.2	62.8	86.7		37.1			1.5264e+06	222997	179051	247092		105679		n/a	Peak Found	High	Peak Found	High	n/a	Peak Found	n/a	1
FALSE	High	Master Protein	Q9Y2A9	N-acetyllactosaminide beta-1,3-N-acetylglucosaminyltransferase 3 OS=Homo sapiens OX=9606 GN=B3GNT3 PE=1 SV=2	0	22.694	11	3	15	3	372	42.5	8.68	46.98	3	0	1.888	0.102769	0.580377	79.81	117.8	82.2			157.1	116.8	74.4	104.3	44.3	16.6	152.4	134	1.26187e+07	9.38357e+06	5.97242e+06	8.37988e+06	3.55656e+06	1.33509e+06	1.22432e+07	1.07614e+07	High	High	High	High	High	High	High	Peak Found	1
FALSE	High	Master Protein	Q16254	Transcription factor E2F4 OS=Homo sapiens OX=9606 GN=E2F4 PE=1 SV=2	0.006	4.756	4	1	1	1	413	43.9	4.75	3.27	1	0	1.887	0.26426	0.842288	10.88	130.7	69.3					387.9		191		221.1				622361		306433		354831		n/a	n/a	High	n/a	Peak Found	n/a	Peak Found	n/a	1
FALSE	High	Master Protein	Q96FZ2	Abasic site processing protein HMCES OS=Homo sapiens OX=9606 GN=HMCES PE=1 SV=1	0	54.811	47	15	48	15	354	40.5	8.15	115.45	15	0	1.886	0.0614726	0.455477	103.14	110	90			311.1	24.3	136.8	7.6	120.5	18.4	167.1	14.3	1.25924e+08	9.82018e+06	5.53533e+07	3.08057e+06	4.87747e+07	7.45323e+06	6.76131e+07	5.7693e+06	High	High	High	High	High	High	High	High	1
FALSE	High	Master Protein	Q9NSC5	Homer protein homolog 3 OS=Homo sapiens OX=9606 GN=HOMER3 PE=1 SV=2	0	16.903	18	5	12	4	361	39.8	5.45	26.47	5	0	1.886	0.165734	0.724738	135.47	58.5	141.5			15.6	144.7	2.6	317.9	2.5	114.9		201.9	398061	3.69267e+06	66193.5	8.11066e+06	63758.5	2.9315e+06		5.15082e+06	High	High	High	High	High	High	n/a	Peak Found	1
FALSE	High	Master Protein	Q6SPF0	Sterile alpha motif domain-containing protein 1 OS=Homo sapiens OX=9606 GN=SAMD1 PE=1 SV=1	0	18.392	17	5	8	5	538	56	7.58	25.47	5	0	1.886	0.253824	0.834074	59.95	125	75			81.3	192.8	150.3	122.9		45.2	125.9	81.6	503357	1.19376e+06	930557	761095		279892	779258	505476	High	High	High	High	n/a	Peak Found	High	Peak Found	1
FALSE	High	Master Protein	Q8N2W9	E3 SUMO-protein ligase PIAS4 OS=Homo sapiens OX=9606 GN=PIAS4 PE=1 SV=1	0	9.704	6	2	4	2	510	56.5	6.14	14.35	2	0	1.885	0.26863	0.843591	99.2	103.1	96.9			89.9	76.7	172.4	168.1	36.8	140.6		115.4	334118	285264	641136	624972	136859	522807		429222	Peak Found	High	High	Peak Found	High	High	n/a	Peak Found	1
FALSE	High	Master Protein	Q9C0I1	Myotubularin-related protein 12 OS=Homo sapiens OX=9606 GN=MTMR12 PE=1 SV=2	0	24.854	11	6	13	6	747	86.1	6.62	33.17	6	0	1.882	0.123141	0.628599	78.55	126.6	73.4			183.8	95	163.7	68.1	102.2	61.7	84.6	40.8	5.81143e+06	3.00401e+06	5.17409e+06	2.15279e+06	3.23173e+06	1.95065e+06	2.67483e+06	1.29026e+06	High	High	High	High	High	High	Peak Found	Peak Found	1
FALSE	High	Master Protein	P53602	Diphosphomevalonate decarboxylase OS=Homo sapiens OX=9606 GN=MVD PE=1 SV=1	0	36.439	44	9	16	9	400	43.4	7.23	48.22	9	0	1.88	0.0996351	0.572865	74.63	125	75			149.8	238	79	89.1	69	24.1	81.2	69.8	9.64149e+06	1.53214e+07	5.08666e+06	5.73635e+06	4.44181e+06	1.55129e+06	5.22557e+06	4.4919e+06	High	High	High	High	High	High	Peak Found	High	1
FALSE	High	Master Protein	O43670	BUB3-interacting and GLEBS motif-containing protein ZNF207 OS=Homo sapiens OX=9606 GN=ZNF207 PE=1 SV=1	0	63.024	18	8	85	8	478	50.7	9.1	226.17	8	0	1.879	0.0256191	0.260301	109.45	140.4	59.6			35.9	576.6	59	37.9	18.9	13.6	36.7	21.3	5.66962e+07	9.10401e+08	9.31769e+07	5.98452e+07	2.98964e+07	2.14374e+07	5.80123e+07	3.36621e+07	High	High	High	High	High	High	High	High	1
FALSE	High	Master Protein	P53814	Smoothelin OS=Homo sapiens OX=9606 GN=SMTN PE=1 SV=7	0	31.121	14	10	21	10	917	99	9.07	63.46	10	0	1.878	0.061881	0.456566	53	146.9	53.1			239.7		200.6	56.8	81.2	64.6	102.6	54.6	1.46086e+07		1.22244e+07	3.45916e+06	4.95019e+06	3.93936e+06	6.25127e+06	3.33029e+06	High	Peak Found	High	High	High	High	High	High	1
FALSE	High	Master Protein	Q9NQ55	Suppressor of SWI4 1 homolog OS=Homo sapiens OX=9606 GN=PPAN PE=1 SV=1	0	35.693	25	7	45	7	473	53.2	10.13	129.06	7	0	1.878	0.0808414	0.521716	101.4	121.2	78.8			84.8	131.4	114.6	164.6	77.9	81.9	84.5	60.4	6.25174e+06	9.68502e+06	8.44469e+06	1.21321e+07	5.73915e+06	6.03306e+06	6.22476e+06	4.45117e+06	High	High	High	High	High	High	High	High	1
FALSE	High	Master Protein	P07711	Procathepsin L OS=Homo sapiens OX=9606 GN=CTSL PE=1 SV=2	0	15.513	11	2	14	2	333	37.5	5.45	48.51	2	0	1.878	0.130646	0.64837	46.6	129	71			206.6	135.1	124.4	50.8	103.3	55.8	91.2	32.8	7.58813e+06	4.96324e+06	4.57067e+06	1.86521e+06	3.79264e+06	2.04907e+06	3.35031e+06	1.20284e+06	High	High	High	High	High	High	Peak Found	High	1
FALSE	High	Master Protein	Q96GM5	SWI/SNF-related matrix-associated actin-dependent regulator of chromatin subfamily D member 1 OS=Homo sapiens OX=9606 GN=SMARCD1 PE=1 SV=2	0	51.754	20	9	34	7	515	58.2	9.25	109.52	9	0	1.877	0.164422	0.723695	54.44	99.5	100.5			21.6	257.9	11.9	181.4	20.4	140.6	29.1	137.2	673404	8.04287e+06	369778	5.65882e+06	635515	4.38519e+06	907660	4.27794e+06	High	High	High	High	High	High	High	Peak Found	1
FALSE	High	Master Protein	O76071	Probable cytosolic iron-sulfur protein assembly protein CIAO1 OS=Homo sapiens OX=9606 GN=CIAO1 PE=1 SV=1	0	55.944	50	10	36	10	339	37.8	4.97	112.24	10	0	1.877	0.108564	0.591566	90.09	126.7	73.3			216.3	145.9	69.5	76.1	32.2	44.3	132	83.7	1.66539e+07	1.12345e+07	5.35375e+06	5.86183e+06	2.4802e+06	3.4141e+06	1.01632e+07	6.44404e+06	High	High	High	High	High	High	High	Peak Found	1
FALSE	High	None	Q9NZI6	Transcription factor CP2-like protein 1 OS=Homo sapiens OX=9606 GN=TFCP2L1 PE=1 SV=1	0	10.653	3	2	6	2	479	54.6	7.01	11.42	2	0	1.876	0.138392	0.664383	115.5	153.6	46.4			27	368.6	89.8	160.5	36	32.7	36.5	48.8	1.0101e+06	1.37915e+07	3.36101e+06	6.00635e+06	1.34698e+06	1.22436e+06	1.36668e+06	1.82515e+06	High	Peak Found	High	High	High	High	Peak Found	Peak Found	1
FALSE	High	None	Q8IVF6	Ankyrin repeat domain-containing protein 18A OS=Homo sapiens OX=9606 GN=ANKRD18A PE=2 SV=3	0.007	4.408	2	2	3	2	992	115.5	7.83	2.87	2	0	1.876	0.107584	0.590058	86.14	117.6	82.4			310.2		128.1		139.8		195.6	26.3	5.81623e+06		2.40296e+06		2.62068e+06		3.66829e+06	493846	High	n/a	High	n/a	Peak Found	n/a	High	Peak Found	1
FALSE	High	Master Protein	P26045	Tyrosine-protein phosphatase non-receptor type 3 OS=Homo sapiens OX=9606 GN=PTPN3 PE=1 SV=2	0	9.296	4	3	7	3	913	103.9	7.03	16.18	3	0	1.876	0.183823	0.749663	105.88	103.2	96.8			211.1	13	118	85.2	73	93.8	111.7	94.3	3.20373e+06	196786	1.78993e+06	1.29322e+06	1.10751e+06	1.42322e+06	1.69463e+06	1.43016e+06	High	Peak Found	High	High	Peak Found	High	High	High	1
FALSE	High	Master Protein	Q9UDX3	SEC14-like protein 4 OS=Homo sapiens OX=9606 GN=SEC14L4 PE=1 SV=1	0	23.368	21	6	15	6	406	46.6	6.57	43.21	6	0	1.875	0.115999	0.612076	92.01	149.2	50.8			108.5	242.2	51.7	169	52.2	40.6	28.7	107.1	5.38871e+06	1.20297e+07	2.5674e+06	8.39533e+06	2.59361e+06	2.01868e+06	1.42715e+06	5.31934e+06	High	High	High	High	High	High	Peak Found	High	1
FALSE	High	Master Protein	Q8N442	Translation factor GUF1, mitochondrial OS=Homo sapiens OX=9606 GN=GUF1 PE=1 SV=1	0	31.715	17	8	19	8	669	74.3	8.59	49.92	8	0	1.875	0.15303	0.701225	97.69	139.5	60.5			76.4	131.5	149.7	125.2	68.9	16.2	187	45.1	2.20429e+06	3.79635e+06	4.3204e+06	3.61479e+06	1.98757e+06	468769	5.3981e+06	1.30137e+06	High	High	High	High	High	Peak Found	High	High	1
FALSE	High	Master Protein	Q9Y3B9	RRP15-like protein OS=Homo sapiens OX=9606 GN=RRP15 PE=1 SV=2	0	34.092	26	9	29	9	282	31.5	5.52	45.79	9	0	1.875	0.0570159	0.438662	83.58	123.5	76.5			115.7	113.8	151.1	84.6	46.9	84.8	143.6	59.7	1.38169e+07	1.35928e+07	1.80515e+07	1.01004e+07	5.59828e+06	1.01286e+07	1.71497e+07	7.12978e+06	High	High	High	High	High	High	High	High	1
FALSE	High	Master Protein	Q8N2U0	Transmembrane protein 256 OS=Homo sapiens OX=9606 GN=TMEM256 PE=3 SV=1	0	20.994	44	4	16	4	113	11.7	8.94	61.82	4	0	1.875	0.107944	0.590435	93.03	110.5	89.5			275.8	2.4	88.1	112	67.4	28.4	129.8	96.1	1.90806e+07	167345	6.09385e+06	7.74793e+06	4.66119e+06	1.96754e+06	8.9819e+06	6.64658e+06	High	Peak Found	High	High	High	Peak Found	High	High	1
FALSE	High	None	Q5TAP6	U3 small nucleolar RNA-associated protein 14 homolog C OS=Homo sapiens OX=9606 GN=UTP14C PE=1 SV=1	0	34.231	12	8	33	8	766	87.1	7.15	90.37	8	0	1.871	0.059575	0.448182	75.51	154.4	45.6			217		216.6	55.1	74.2	26.4	155.4	55.3	2.0058e+07		2.00277e+07	5.09039e+06	6.86356e+06	2.44435e+06	1.43695e+07	5.10848e+06	High	n/a	High	High	High	High	High	High	1
FALSE	High	Master Protein Candidate	P09210	Glutathione S-transferase A2 OS=Homo sapiens OX=9606 GN=GSTA2 PE=1 SV=4	0.002	5.972	5	1	5	1	222	25.6	8.59	12.31	1	0	1.871	0.224817	0.801868	130.79	106.8	93.2			62.9		52.4	201.2	17.9	168.4	6.3	290.9	786630		655349	2.51664e+06	223690	2.10707e+06	78691.7	3.63904e+06	Peak Found	n/a	High	High	Peak Found	High	Peak Found	High	1
FALSE	High	Master Protein	P08263	Glutathione S-transferase A1 OS=Homo sapiens OX=9606 GN=GSTA1 PE=1 SV=3	0.002	5.972	5	1	5	1	222	25.6	8.88	12.31	1	0	1.871	0.224817	0.801868	130.79	106.8	93.2			62.9		52.4	201.2	17.9	168.4	6.3	290.9	786630		655349	2.51664e+06	223690	2.10707e+06	78691.7	3.63904e+06	Peak Found	n/a	High	High	Peak Found	High	Peak Found	High	1
FALSE	High	Master Protein	Q9H6W3	Ribosomal oxygenase 1 OS=Homo sapiens OX=9606 GN=RIOX1 PE=1 SV=2	0	53.409	29	13	29	13	641	71	6.46	76.17	13	0	1.869	0.108141	0.590637	80.68	131.9	68.1			99.2	133.2	195.4	116.4	42.2	51.6	82	80	6.4965e+06	8.7231e+06	1.2802e+07	7.62649e+06	2.76144e+06	3.38358e+06	5.37462e+06	5.2406e+06	High	High	High	High	High	High	High	High	1
FALSE	High	Master Protein	Q8TEA7	TBC domain-containing protein kinase-like protein OS=Homo sapiens OX=9606 GN=TBCK PE=1 SV=4	0.005	4.848	4	2	3	2	893	100.6	6.58	7.6	2	0	1.867	0.199237	0.772006	61.64	138.5	61.5			248.1		305.9		110.1		135.9		1.04578e+06		1.28976e+06		463961		573089		High	n/a	High	n/a	High	n/a	Peak Found	n/a	1
FALSE	High	Master Protein	Q15637	Splicing factor 1 OS=Homo sapiens OX=9606 GN=SF1 PE=1 SV=4	0	152.06	26	16	318	16	639	68.3	8.98	960.17	16	0	1.867	0.0542963	0.424582	76.77	140.9	59.1			145	127.3	162.9	118	79	53.8	57.7	56.2	1.97414e+08	1.73207e+08	2.21724e+08	1.60675e+08	1.07566e+08	7.32553e+07	7.85575e+07	7.64757e+07	High	High	High	High	High	High	High	High	1
FALSE	High	Master Protein	O15446	DNA-directed RNA polymerase I subunit RPA34 OS=Homo sapiens OX=9606 GN=POLR1G PE=1 SV=1	0	40.547	33	9	35	9	510	55	8.51	108.77	9	0	1.866	0.0601323	0.450648	75.57	137.7	62.3			120	164.8	138.3	122.8	47	19.7	73.7	113.6	1.48496e+07	2.03873e+07	1.71051e+07	1.51886e+07	5.81961e+06	2.4315e+06	9.11865e+06	1.40581e+07	High	High	High	High	High	High	High	High	1
FALSE	High	Master Protein	P06132	Uroporphyrinogen decarboxylase OS=Homo sapiens OX=9606 GN=UROD PE=1 SV=2	0	89.556	56	12	72	12	367	40.8	6.14	178.98	12	0	1.861	0.0617349	0.456276	115.75	130.1	69.9			168	183.9	85.8	65.5	85.3	30.7	132	48.9	3.38273e+07	3.70107e+07	1.72685e+07	1.31831e+07	17169790	6.17117e+06	2.65811e+07	9.8349e+06	High	High	High	High	High	High	High	High	1
FALSE	High	Master Protein	O15239	NADH dehydrogenase [ubiquinone] 1 alpha subcomplex subunit 1 OS=Homo sapiens OX=9606 GN=NDUFA1 PE=1 SV=1	0.009	4.148	19	1	1	1	70	8.1	8.84	0	1	0	1.859	0.27506	0.846456	53.25	130	70			364		168.4		146.5		121.1		1.06847e+06		494267		430044		355430		High	n/a	Peak Found	n/a	Peak Found	n/a	Peak Found	n/a	1
FALSE	High	Master Protein	O96033	Molybdopterin synthase sulfur carrier subunit OS=Homo sapiens OX=9606 GN=MOCS2 PE=1 SV=1	0.001	7.089	25	2	5	2	88	9.7	4.72	9.4	2	0	1.859	0.231733	0.808856	93.38	122.1	77.9			332		106.3		120		217.3	24.4	1.674e+06		536172		604841		1.09549e+06	122808	High	n/a	Peak Found	n/a	High	n/a	High	Peak Found	1
FALSE	High	Master Protein	P43356	Melanoma-associated antigen 2 OS=Homo sapiens OX=9606 GN=MAGEA2 PE=1 SV=1	0	8.241	10	2	3	2	314	35	4.72	7.27	2	0	1.856	0.27849	0.84831	110.78	92.6	107.4			298.4	79.7	82.1	39.3	93.9	12.2	194.4		1.66472e+06	444715	457773	219021	523793	68301.4	1.08473e+06		Peak Found	Peak Found	Peak Found	Peak Found	High	Peak Found	High	n/a	1
FALSE	High	Master Protein Candidate	P43360	Melanoma-associated antigen 6 OS=Homo sapiens OX=9606 GN=MAGEA6 PE=1 SV=1	0	8.241	10	2	3	2	314	34.9	4.59	7.27	2	0	1.856	0.27849	0.84831	110.78	92.6	107.4			298.4	79.7	82.1	39.3	93.9	12.2	194.4		1.66472e+06	444715	457773	219021	523793	68301.4	1.08473e+06		Peak Found	Peak Found	Peak Found	Peak Found	High	Peak Found	High	n/a	1
FALSE	High	Master Protein Candidate	P43357	Melanoma-associated antigen 3 OS=Homo sapiens OX=9606 GN=MAGEA3 PE=1 SV=1	0	8.241	10	2	3	2	314	34.7	4.59	7.27	2	0	1.856	0.27849	0.84831	110.78	92.6	107.4			298.4	79.7	82.1	39.3	93.9	12.2	194.4		1.66472e+06	444715	457773	219021	523793	68301.4	1.08473e+06		Peak Found	Peak Found	Peak Found	Peak Found	High	Peak Found	High	n/a	1
FALSE	High	Master Protein	Q16658	Fascin OS=Homo sapiens OX=9606 GN=FSCN1 PE=1 SV=3	0	318.233	81	40	1196	40	493	54.5	7.24	3481.91	40	0	1.854	0.0230219	0.241725	87.39	126.8	73.2			94.2	111.3	149.4	144.3	71.3	62.6	75.2	91.7	1.52887e+09	1.80628e+09	2.42482e+09	2.34129e+09	1.15634e+09	1.01515e+09	1.22015e+09	1.48856e+09	High	High	High	High	High	High	High	High	1
FALSE	High	Master Protein	Q969G6	Riboflavin kinase OS=Homo sapiens OX=9606 GN=RFK PE=1 SV=2	0	23.997	34	5	17	5	155	17.6	8.13	37.27	5	0	1.849	0.139194	0.665832	80.05	125.1	74.9			277.9		109.9	83.8	44.6	142.5	44.4	96.9	6.14494e+06		2.43046e+06	1.85201e+06	986055	3.14976e+06	981966	2.14351e+06	High	n/a	High	Peak Found	High	High	High	High	1
FALSE	High	Master Protein	Q15287	RNA-binding protein with serine-rich domain 1 OS=Homo sapiens OX=9606 GN=RNPS1 PE=1 SV=1	0	64.326	27	7	138	7	305	34.2	11.84	369.25	7	0	1.849	0.0392187	0.341581	91.51	120.7	79.3			93.7	138.4	112.8	126.5	105.2	90.9	67.6	64.8	7.6593e+07	1.13072e+08	9.21537e+07	1.03375e+08	8.59926e+07	7.4298e+07	5.5233e+07	5.29447e+07	High	High	High	High	High	High	High	High	1
FALSE	High	Master Protein	Q15750	TGF-beta-activated kinase 1 and MAP3K7-binding protein 1 OS=Homo sapiens OX=9606 GN=TAB1 PE=1 SV=1	0	16.657	12	4	9	4	504	54.6	5.52	26.09	4	0	1.847	0.145367	0.682724	99.65	145.2	54.8			112.1	159	153	144.7	86.4	38.2	82.8	23.8	3.45959e+06	4.90614e+06	4.72168e+06	4.46736e+06	2.66645e+06	1.17817e+06	2.55509e+06	736001	High	High	Peak Found	High	High	High	Peak Found	Peak Found	1
FALSE	High	Master Protein	Q9BVL4	Protein adenylyltransferase SelO, mitochondrial OS=Homo sapiens OX=9606 GN=SELENOO PE=1 SV=3	0	16.966	11	4	5	4	669	73.4	5.97	17.15	4	0	1.847	0.243489	0.823584	29.49	132.8	67.2			160.7	147.9	146.5	68.1	42	83.5	85	66.5	1.54357e+06	1.42045e+06	1.40702e+06	654209	403018	801616	816460	638359	Peak Found	High	Peak Found	Peak Found	High	High	Peak Found	Peak Found	1
FALSE	High	None	P48443	Retinoic acid receptor RXR-gamma OS=Homo sapiens OX=9606 GN=RXRG PE=1 SV=1	0	14.813	9	4	13	1	463	50.8	7.62	28.96	4	0	1.847	0.134349	0.656951	43.35	139.3	60.7			148.5	113.8	199.5	69.4	86.3	27.6	117.8	37.1	6.81055e+06	5.21928e+06	9.15006e+06	3.18295e+06	3.9579e+06	1.26432e+06	5.4018e+06	1.70259e+06	Peak Found	High	Peak Found	Peak Found	Peak Found	n/a	Peak Found	n/a	1
FALSE	High	Master Protein	P52306	Rap1 GTPase-GDP dissociation stimulator 1 OS=Homo sapiens OX=9606 GN=RAP1GDS1 PE=1 SV=3	0	13.82	8	4	10	4	607	66.3	5.31	18.56	4	0	1.846	0.124162	0.629761	68.37	101.3	98.7			112.4	173.5	83.6	130.9	57.7	241.9			2.88323e+06	4.44968e+06	2.14423e+06	3.35702e+06	1.47931e+06	6.20572e+06			High	High	High	High	High	High	n/a	n/a	1
FALSE	High	Master Protein	Q9BW85	Splicing factor YJU2 OS=Homo sapiens OX=9606 GN=YJU2 PE=1 SV=1	0	31.76	30	7	10	7	323	37.1	5.92	26.38	7	0	1.845	0.206972	0.780273	97.96	138.2	61.8			100.4	356.2	29.4	129.2	73.5	6.2	39.5	65.6	1.5989e+06	5.67201e+06	468452	2.0575e+06	1.17095e+06	98508.4	629675	1.04411e+06	High	High	High	High	Peak Found	High	Peak Found	Peak Found	1
FALSE	High	Master Protein	P60059	Protein transport protein Sec61 subunit gamma OS=Homo sapiens OX=9606 GN=SEC61G PE=1 SV=1	0	11.909	37	2	35	2	68	7.7	9.99	85.77	2	0	1.842	0.104947	0.585176	114.06	116.5	83.5			139.4	3.3	233.2	54.3	61.6	20.5	224.6	63.1	1.1828e+07	281900	1.97925e+07	4.60646e+06	5.23142e+06	1.73934e+06	1.90603e+07	5.35369e+06	High	High	High	High	High	High	High	High	1
FALSE	High	Master Protein	Q9NR50	Translation initiation factor eIF-2B subunit gamma OS=Homo sapiens OX=9606 GN=EIF2B3 PE=1 SV=1	0	93.865	46	16	75	16	452	50.2	6.47	217.04	16	0	1.84	0.0563968	0.436395	111.14	122.6	77.4			128.8	215.7	101.7	70.8	76.8	68	102	36.2	4.12709e+07	6.91021e+07	3.25841e+07	2.26874e+07	2.46147e+07	2.17792e+07	3.26646e+07	1.15865e+07	High	High	High	High	High	High	High	High	1
FALSE	High	Master Protein	P49006	MARCKS-related protein OS=Homo sapiens OX=9606 GN=MARCKSL1 PE=1 SV=2	0	37.817	78	8	82	8	195	19.5	4.67	332.72	8	0	1.839	0.0306208	0.293728	100.9	126	74			88.8	215.4	69.1	151.5	55.5	81.5	57.5	80.6	5.3845e+07	1.30624e+08	4.18985e+07	9.19074e+07	3.36709e+07	4.94355e+07	3.48774e+07	4.8903e+07	High	High	High	High	High	High	High	High	1
FALSE	High	Master Protein	Q9H6F5	Coiled-coil domain-containing protein 86 OS=Homo sapiens OX=9606 GN=CCDC86 PE=1 SV=1	0	53.039	38	10	68	10	360	40.2	10.33	184.75	10	0	1.838	0.0809864	0.522222	90.79	137.8	62.2			69.7	210.6	126	143.9	45.3	82.1	54	68.3	1.93062e+07	5.83107e+07	3.48846e+07	3.98458e+07	1.25478e+07	2.2744e+07	1.49577e+07	1.88978e+07	High	High	High	High	High	High	High	High	1
FALSE	High	Master Protein	Q8IYM9	E3 ubiquitin-protein ligase TRIM22 OS=Homo sapiens OX=9606 GN=TRIM22 PE=1 SV=1	0	15.3	12	4	7	4	498	56.9	7.72	15.52	4	0	1.838	0.26127	0.842288	137.19	171.2	28.8			165.4	18.3	216.2	92.1	252.5	6.4	37.9	11.4	1.83488e+06	202525	2.39897e+06	1.02172e+06	2.80148e+06	70651.6	420103	126752	High	Peak Found	High	High	High	Peak Found	Peak Found	Peak Found	1
FALSE	High	Master Protein	P14060	3 beta-hydroxysteroid dehydrogenase/Delta 5-->4-isomerase type 1 OS=Homo sapiens OX=9606 GN=HSD3B1 PE=1 SV=2	0	64.182	49	12	36	12	373	42.2	8.7	116.17	12	0	1.836	0.156306	0.705178	120.16	152.8	47.2			267	291.3	23	46.7	80	46.6	19.7	25.5	2.10449e+07	2.296e+07	1.81469e+06	3.68331e+06	6.30426e+06	3.67377e+06	1.55432e+06	2.01005e+06	High	High	High	Peak Found	High	High	High	Peak Found	1
FALSE	High	Master Protein Candidate	O75928	E3 SUMO-protein ligase PIAS2 OS=Homo sapiens OX=9606 GN=PIAS2 PE=1 SV=3	0.005	4.884	2	1	1	1	621	68.2	7.52	3.08	1	0	1.833	0.293653	0.848809	47.84	115.2	84.8			119.6	128.9	236.4		98.7	25.7	99.3	91.3	627789	676642	1.2408e+06		518118	134888	521062	479355	Peak Found	Peak Found	High	n/a	Peak Found	Peak Found	Peak Found	Peak Found	1
FALSE	High	Master Protein	O75925	E3 SUMO-protein ligase PIAS1 OS=Homo sapiens OX=9606 GN=PIAS1 PE=1 SV=2	0.005	4.884	2	1	1	1	651	71.8	7.3	3.08	1	0	1.833	0.293653	0.848809	47.84	115.2	84.8			119.6	128.9	236.4		98.7	25.7	99.3	91.3	627789	676642	1.2408e+06		518118	134888	521062	479355	Peak Found	Peak Found	High	n/a	Peak Found	Peak Found	Peak Found	Peak Found	1
FALSE	High	None	Q5JSJ4	Integrator complex subunit 6-like OS=Homo sapiens OX=9606 GN=INTS6L PE=1 SV=1	0.008	4.232	2	2	10	2	861	96.6	8.73	22.45	2	0	1.83	0.140187	0.667855	91.17	140.3	59.7			237.6		177.3	25.5	88.8	27.6	179.2	64	5.6588e+06		4.22212e+06	608197	2.11509e+06	658352	4.2672e+06	1.52469e+06	High	n/a	High	Peak Found	High	High	High	Peak Found	1
FALSE	High	Master Protein	Q75QN2	Integrator complex subunit 8 OS=Homo sapiens OX=9606 GN=INTS8 PE=1 SV=1	0	13.565	6	4	10	4	995	113	7.05	25.45	4	0	1.83	0.117061	0.615393	92.01	144.7	55.3			170.8		175.1	41.4	73.1	13.3	268	58.4	4.21939e+06		4.32398e+06	1.02177e+06	1.80476e+06	327768	6.61812e+06	1.44145e+06	High	n/a	High	High	High	Peak Found	High	High	1
FALSE	High	Master Protein	P49407	Beta-arrestin-1 OS=Homo sapiens OX=9606 GN=ARRB1 PE=1 SV=2	0	62.039	32	12	63	11	418	47	6.2	163.77	12	1	1.829	0.0702967	0.484732	103.69	131.4	68.6			89.9	269.3	67.8	123.5	47.2	64.2	43.7	94.4	1.9663e+07	5.89355e+07	1.48323e+07	2.70159e+07	1.032e+07	1.40563e+07	9.56545e+06	2.06661e+07	High	High	High	High	High	High	High	High	1
FALSE	High	Master Protein	Q9BTD8	RNA-binding protein 42 OS=Homo sapiens OX=9606 GN=RBM42 PE=1 SV=1	0	42.569	23	8	61	8	480	50.4	9.63	165.99	8	0	1.827	0.0751089	0.505489	117.32	121.1	78.9			115.1	147.6	116	119.1	64.7	72.5	80.9	84	2.48652e+07	3.18861e+07	2.50541e+07	2.57289e+07	1.39745e+07	1.56481e+07	1.74622e+07	1.81478e+07	High	High	High	High	High	High	High	High	1
FALSE	High	Master Protein	Q7Z2W4	Zinc finger CCCH-type antiviral protein 1 OS=Homo sapiens OX=9606 GN=ZC3HAV1 PE=1 SV=3	0	39.632	15	10	17	10	902	101.4	8.4	49.06	10	0	1.827	0.130107	0.647567	81.95	124	76			144.6		187.1	127.6	29.2	134.2	85.1	92.2	5.11e+06		6.61303e+06	4.50927e+06	1.03112e+06	4.74184e+06	3.00916e+06	3.25893e+06	High	n/a	High	High	High	Peak Found	Peak Found	High	1
FALSE	High	Master Protein	P17706	Tyrosine-protein phosphatase non-receptor type 2 OS=Homo sapiens OX=9606 GN=PTPN2 PE=1 SV=2	0	13.461	11	4	5	4	415	48.4	8.29	13.19	4	0	1.825	0.198565	0.771282	129.97	129	71			105.1	171.4	59	163.4	97.3	20.9	129.4	53.5	1.4333e+06	2.33677e+06	804507	2.22824e+06	1.3269e+06	284420	1.7646e+06	728883	High	High	Peak Found	High	High	Peak Found	Peak Found	Peak Found	1
FALSE	High	Master Protein	P13688	Carcinoembryonic antigen-related cell adhesion molecule 1 OS=Homo sapiens OX=9606 GN=CEACAM1 PE=1 SV=2	0	59.81	22	8	123	8	526	57.5	5.97	424.07	8	0	1.824	0.0419102	0.355084	138	130	70			279.5	16.3	165.9	77.4	89.4	53.4	69.8	48.4	1.82543e+08	1.06192e+07	1.08392e+08	5.057e+07	5.83822e+07	3.486e+07	4.56057e+07	3.15932e+07	High	High	High	High	High	High	High	High	1
FALSE	High	Master Protein	P50238	Cysteine-rich protein 1 OS=Homo sapiens OX=9606 GN=CRIP1 PE=1 SV=3	0	13.159	68	3	7	3	77	8.5	8.75	7.36	3	0	1.823	0.29239	0.848809	109.83	132.6	67.4			340.2	14.2		121.4	50.3	75.7	29.3	168.8	2.63483e+06	109968		940214	389736	586389	227256	1.30707e+06	High	Peak Found	n/a	Peak Found	High	Peak Found	Peak Found	Peak Found	1
FALSE	High	None	A8MTJ3	Guanine nucleotide-binding protein G(t) subunit alpha-3 OS=Homo sapiens OX=9606 GN=GNAT3 PE=2 SV=2	0	9.063	5	2	91	0	354	40.3	6.01	169.59	2	0	1.819	0.038953	0.341581	101.71	102.6	97.4			98.4	107	111.4	61.6	110.6	61.3	163.9	85.8	1.82182e+08	1.9813e+08	2.06288e+08	1.13969e+08	2.0482e+08	1.13568e+08	3.0352e+08	1.588e+08	n/a	n/a	n/a	n/a	n/a	n/a	n/a	n/a	3
FALSE	High	None	P11488	Guanine nucleotide-binding protein G(t) subunit alpha-1 OS=Homo sapiens OX=9606 GN=GNAT1 PE=1 SV=5	0	9.063	5	2	91	0	350	40	5.62	169.59	2	0	1.819	0.038953	0.341581	101.71	102.6	97.4			98.4	107	111.4	61.6	110.6	61.3	163.9	85.8	1.82182e+08	1.9813e+08	2.06288e+08	1.13969e+08	2.0482e+08	1.13568e+08	3.0352e+08	1.588e+08	n/a	n/a	n/a	n/a	n/a	n/a	n/a	n/a	3
FALSE	High	None	P19087	Guanine nucleotide-binding protein G(t) subunit alpha-2 OS=Homo sapiens OX=9606 GN=GNAT2 PE=1 SV=4	0	9.063	5	2	91	0	354	40.2	5.24	169.59	2	0	1.819	0.038953	0.341581	101.71	102.6	97.4			98.4	107	111.4	61.6	110.6	61.3	163.9	85.8	1.82182e+08	1.9813e+08	2.06288e+08	1.13969e+08	2.0482e+08	1.13568e+08	3.0352e+08	1.588e+08	n/a	n/a	n/a	n/a	n/a	n/a	n/a	n/a	3
FALSE	High	Master Protein	Q00577	Transcriptional activator protein Pur-alpha OS=Homo sapiens OX=9606 GN=PURA PE=1 SV=2	0	70.804	70	12	90	12	322	34.9	6.44	305.47	12	0	1.819	0.0693378	0.481077	88.92	128	72			133.2	212.4	77.5	90.6	72	114.1	46.9	53.2	5.72651e+07	9.1299e+07	3.33187e+07	3.89577e+07	3.09326e+07	4.90563e+07	2.01801e+07	2.28673e+07	High	High	High	High	High	High	High	High	1
FALSE	High	Master Protein	Q9BV20	Methylthioribose-1-phosphate isomerase OS=Homo sapiens OX=9606 GN=MRI1 PE=1 SV=1	0	80.08	66	16	77	16	369	39.1	6.3	218.68	16	0	1.816	0.0757293	0.507122	101.52	122.2	77.8			130.7	221.2	100	61.7	86.3	53.5	65.1	81.5	2.50437e+07	4.23711e+07	1.91593e+07	1.18094e+07	1.6532e+07	1.02505e+07	1.24604e+07	1.56099e+07	High	High	High	High	High	High	High	High	1
FALSE	High	Master Protein	Q15906	Vacuolar protein sorting-associated protein 72 homolog OS=Homo sapiens OX=9606 GN=VPS72 PE=1 SV=1	0.001	6.738	8	3	6	3	364	40.6	6.48	14.7	3	0	1.813	0.141236	0.670655	118.54	171	29			226.4	42.4	386.7	34.1	69.3	6.7	12.7	21.7	1.47369e+07	2.76168e+06	2.51649e+07	2.21667e+06	4.50798e+06	437372	826938	1.41136e+06	Peak Found	High	High	High	High	High	High	Peak Found	1
FALSE	High	Master Protein	O94875	Sorbin and SH3 domain-containing protein 2 OS=Homo sapiens OX=9606 GN=SORBS2 PE=1 SV=3	0	10.893	5	3	7	3	1100	124	8.31	22.29	3	0	1.811	0.202886	0.77806	43.05	146.5	53.5			212.4	267.2	107.7	77.1	107		28.6		3.43694e+06	4.32305e+06	1.74343e+06	1.2477e+06	1.73158e+06		462597		High	High	High	Peak Found	High	n/a	Peak Found	n/a	1
FALSE	High	Master Protein	Q9BW91	ADP-ribose pyrophosphatase, mitochondrial OS=Homo sapiens OX=9606 GN=NUDT9 PE=1 SV=1	0	52.186	36	10	56	10	350	39.1	8.22	121.92	10	0	1.811	0.0986052	0.570704	86.01	125.2	74.8			121.9	219	51.2	121.6	62.3	67.8	78.1	78	1.92628e+07	3.45971e+07	8.08994e+06	1.9219e+07	9.85029e+06	1.07159e+07	1.23327e+07	1.23267e+07	High	High	High	High	High	High	High	High	1
FALSE	High	Master Protein	Q5T280	Putative methyltransferase C9orf114 OS=Homo sapiens OX=9606 GN=SPOUT1 PE=1 SV=3	0	38.534	27	7	28	7	376	42	7.43	79.84	7	0	1.809	0.0819753	0.526438	93.75	138.5	61.5			362.8	98.3	70.8	89.1	39.8	24	71.9	43.3	8.25525e+07	2.23639e+07	1.61003e+07	2.02652e+07	9.06129e+06	5.46106e+06	1.6369e+07	9.84461e+06	High	High	High	High	High	High	High	High	1
FALSE	High	Master Protein	O43684	Mitotic checkpoint protein BUB3 OS=Homo sapiens OX=9606 GN=BUB3 PE=1 SV=1	0	117.258	61	14	374	14	328	37.1	6.84	1147.11	14	0	1.808	0.0343111	0.318335	95.86	120.1	79.9			118.2	155.4	103.8	100.5	69.4	69	105.4	78.3	2.78518e+08	3.6634e+08	2.44732e+08	2.36824e+08	1.63656e+08	1.62762e+08	2.48407e+08	1.84495e+08	High	High	High	High	High	High	High	High	1
FALSE	High	Master Protein	Q9Y5A9	YTH domain-containing family protein 2 OS=Homo sapiens OX=9606 GN=YTHDF2 PE=1 SV=2	0	42.386	16	8	122	5	579	62.3	8.79	287.57	8	0	1.805	0.0734015	0.498268	86.69	128.6	71.4			139.5	156.6	104.1	83.6	74.6	123.6	57.9	60	1.46446e+07	1.64335e+07	1.09302e+07	8.778e+06	7.82487e+06	1.29739e+07	6.0807e+06	6.29838e+06	High	High	High	High	High	High	High	High	1
FALSE	High	Master Protein	Q9H0H5	Rac GTPase-activating protein 1 OS=Homo sapiens OX=9606 GN=RACGAP1 PE=1 SV=1	0	89.102	36	18	96	18	632	71	8.88	243.53	18	0	1.805	0.0929995	0.553347	86.28	128.3	71.7			105.8	150.8	134.1	108	60.6	46	120	74.7	2.91053e+07	4.14884e+07	3.69053e+07	2.9719e+07	1.66721e+07	1.26626e+07	3.30183e+07	2.05532e+07	High	High	High	High	High	High	High	High	1
FALSE	High	Master Protein	Q9BPZ3	Polyadenylate-binding protein-interacting protein 2 OS=Homo sapiens OX=9606 GN=PAIP2 PE=1 SV=1	0	10.601	35	2	2	2	127	15	4.12	10.43	2	0	1.804	0.283765	0.848809	139.87	128.7	71.3			206.8		240.6		302.1	50.6			386118		449246		564224	94437.6			High	n/a	Peak Found	n/a	High	Peak Found	n/a	n/a	1
FALSE	High	Master Protein	O15264	Mitogen-activated protein kinase 13 OS=Homo sapiens OX=9606 GN=MAPK13 PE=1 SV=1	0	39.299	33	10	34	9	365	42.1	8.38	72.31	10	0	1.803	0.168833	0.728049	113.43	96.2	103.8			127.6	218.1	38.8	45.4	140.5	18.9	162.9	48	8.77585e+06	1.4994e+07	2.66587e+06	3.12055e+06	9.6578e+06	1.29796e+06	1.11983e+07	3.29725e+06	High	High	High	High	High	Peak Found	High	Peak Found	1
FALSE	High	Master Protein	P98155	Very low-density lipoprotein receptor OS=Homo sapiens OX=9606 GN=VLDLR PE=1 SV=1	0	79.095	28	18	56	18	873	96	4.79	161.36	18	0	1.803	0.0906504	0.548166	95.33	133.6	66.4			179.2	12.8	221.8	113.6	61.9	47.5	81.1	82	2.53036e+07	1.81065e+06	3.13266e+07	1.60404e+07	8.74313e+06	6.70525e+06	1.14528e+07	1.15837e+07	High	Peak Found	High	High	High	High	High	High	1
FALSE	High	None	P56177	Homeobox protein DLX-1 OS=Homo sapiens OX=9606 GN=DLX1 PE=1 SV=3	0	7.525	11	2	8	1	255	27.3	9.7	16.57	2	0	1.801	0.212532	0.782971	103.58	137.5	62.5			173.2	67.1	150.5	115.3	143.7	8.6	108.6	33	2.46856e+06	956787	2.14493e+06	1.64366e+06	2.04809e+06	122363	1.54719e+06	470610	High	Peak Found	Peak Found	High	High	Peak Found	Peak Found	Peak Found	1
FALSE	High	Master Protein	Q5MNZ6	WD repeat domain phosphoinositide-interacting protein 3 OS=Homo sapiens OX=9606 GN=WDR45B PE=1 SV=2	0	8.886	8	2	4	2	344	38.1	7.59	6.62	2	0	1.8	0.304478	0.848809	99.54	120.7	79.3			72.4	36.2	119.7	320.4	28.7	161.5		61.2	494838	247499	818510	2.19082e+06	196271	1.10467e+06		418442	Peak Found	Peak Found	High	High	Peak Found	High	n/a	Peak Found	1
FALSE	High	Master Protein	Q969X1	Protein lifeguard 3 OS=Homo sapiens OX=9606 GN=TMBIM1 PE=1 SV=2	0	14.653	5	2	25	2	311	34.6	7.72	73.21	2	0	1.8	0.126895	0.636827	107.08	126.1	73.9			85.5	159.1	72.6	150.7	113.4	145.5	34.3	39	6.04057e+06	1.12461e+07	5.12878e+06	1.06502e+07	8.01638e+06	1.02835e+07	2.4279e+06	2.75779e+06	High	High	High	High	High	High	High	High	1
FALSE	High	Master Protein	O15533	Tapasin OS=Homo sapiens OX=9606 GN=TAPBP PE=1 SV=2	0	64.19	35	9	108	9	448	47.5	6.99	280.93	9	0	1.799	0.0671053	0.476532	73.06	130.8	69.2			110.2	147.7	125.6	145.5	72.5	70.5	87.4	40.6	1.29266e+08	1.73285e+08	1.47425e+08	1.7079e+08	8.5078e+07	8.27686e+07	1.02537e+08	4.76261e+07	High	High	High	High	High	High	High	High	1
FALSE	High	Master Protein	Q9H4B0	tRNA N6-adenosine threonylcarbamoyltransferase, mitochondrial OS=Homo sapiens OX=9606 GN=OSGEPL1 PE=1 SV=2	0	11.083	11	4	7	4	414	45.1	8.56	18.21	4	0	1.797	0.214684	0.786817	78.09	135.3	64.7			113.4	120.2	229.2	17.9	95.5	23.8	167.4	32.6	1.48228e+06	1.5716e+06	2.99559e+06	233815	1.24874e+06	310823	2.18735e+06	426168	High	High	High	Peak Found	High	Peak Found	High	Peak Found	1
FALSE	High	None	P53677	AP-3 complex subunit mu-2 OS=Homo sapiens OX=9606 GN=AP3M2 PE=1 SV=1	0	9.073	5	2	17	2	418	46.9	7.56	31.14	2	0	1.796	0.101386	0.57673	66	134.9	65.1			146.5	161.8	136.3	84.5	82.3	21.7	110.6	56.4	1.13623e+07	1.2551e+07	1.05722e+07	6.55499e+06	6.38259e+06	1.68326e+06	8.57804e+06	4.3781e+06	High	High	High	Peak Found	High	Peak Found	High	Peak Found	1
FALSE	High	Master Protein	P23588	Eukaryotic translation initiation factor 4B OS=Homo sapiens OX=9606 GN=EIF4B PE=1 SV=2	0	137.828	35	22	220	22	611	69.1	5.73	648.49	22	0	1.795	0.058259	0.444671	98.46	124.9	75.1			95.7	221.7	87.8	127.1	70.6	62.3	59.4	75.5	1.02854e+08	2.38307e+08	9.44505e+07	1.36632e+08	7.59465e+07	6.6964e+07	6.38295e+07	8.11239e+07	High	High	High	High	High	High	High	High	1
FALSE	High	Master Protein	Q96B36	Proline-rich AKT1 substrate 1 OS=Homo sapiens OX=9606 GN=AKT1S1 PE=1 SV=1	0	28.205	31	5	16	5	256	27.4	4.75	41.75	5	0	1.793	0.153953	0.70256	105.92	130.4	69.6			195.8	187.6	98.1	26.1	124.6	71.1	73.9	22.7	8.26261e+06	7.91593e+06	4.14119e+06	1.10177e+06	5.25775e+06	3.00077e+06	3.11829e+06	956201	High	High	High	High	High	High	Peak Found	Peak Found	1
FALSE	High	Master Protein	Q9UJJ9	N-acetylglucosamine-1-phosphotransferase subunit gamma OS=Homo sapiens OX=9606 GN=GNPTG PE=1 SV=1	0	12.591	14	3	8	3	305	34	6.95	20.75	3	0	1.79	0.211186	0.782971	74.78	137.5	62.5			230	207.6	99	55.2	114.6	65.1		28.6	2.88094e+06	2.60048e+06	1.23944e+06	691213	1.43508e+06	815551		357878	High	High	High	High	High	High	n/a	Peak Found	1
FALSE	High	None	Q9UPE1	SRSF protein kinase 3 OS=Homo sapiens OX=9606 GN=SRPK3 PE=1 SV=2	0	12.517	4	2	14	0	567	62	7.25	28.9	2	0	1.79	0.116234	0.612545	70.56	122.3	77.7			44.6	130.9	101.7	200.9	56.3	95.3	23.5	146.8	3.24317e+06	9.50913e+06	7.38944e+06	1.45986e+07	4.09011e+06	6.9261e+06	1.70906e+06	1.06718e+07	n/a	n/a	n/a	n/a	n/a	n/a	n/a	n/a	2
FALSE	High	Master Protein	P16219	Short-chain specific acyl-CoA dehydrogenase, mitochondrial OS=Homo sapiens OX=9606 GN=ACADS PE=1 SV=1	0	47.151	42	11	33	11	412	44.3	7.99	78.9	11	0	1.79	0.131923	0.650424	83.09	117.7	82.3			234.6	133	81.9	72.7	87	75.1	44.7	71.1	1.89521e+07	1.07448e+07	6.6186e+06	5.87449e+06	7.02817e+06	6.0671e+06	3.60756e+06	5.7412e+06	High	High	High	Peak Found	High	High	High	Peak Found	1
FALSE	High	Master Protein	Q9NTG7	NAD-dependent protein deacetylase sirtuin-3, mitochondrial OS=Homo sapiens OX=9606 GN=SIRT3 PE=1 SV=2	0	8.379	7	2	3	2	399	43.5	8.7	4.97	2	0	1.789	0.304877	0.848809	0	128.3	71.7					513.2				286.8				490886				274393		High	n/a	High	n/a	n/a	n/a	Peak Found	n/a	1
FALSE	High	Master Protein	Q02742	Beta-1,3-galactosyl-O-glycosyl-glycoprotein beta-1,6-N-acetylglucosaminyltransferase OS=Homo sapiens OX=9606 GN=GCNT1 PE=1 SV=2	0	9.594	8	3	8	3	428	49.8	8.41	16.75	3	0	1.789	0.133908	0.656166	108	139.4	60.6			170.3	266.4	28.9	101.3	79.2	57.1	39.8	57	1.07265e+07	1.67775e+07	1.81769e+06	6.37593e+06	4.98473e+06	3.59292e+06	2.50912e+06	3.5902e+06	High	High	Peak Found	Peak Found	High	High	Peak Found	High	1
FALSE	High	Master Protein	Q99873	Protein arginine N-methyltransferase 1 OS=Homo sapiens OX=9606 GN=PRMT1 PE=1 SV=3	0	188.585	67	24	587	24	371	42.4	5.35	1613.54	24	0	1.787	0.0335824	0.313622	92.05	125	75			114.8	133.8	135.1	105	70.9	66.4	96.1	77.9	2.78511e+08	3.24663e+08	3.27954e+08	2.54949e+08	1.72099e+08	1.61154e+08	2.3334e+08	1.88963e+08	High	High	High	High	High	High	High	High	1
FALSE	High	Master Protein	P43003	Excitatory amino acid transporter 1 OS=Homo sapiens OX=9606 GN=SLC1A3 PE=1 SV=1	0	24.208	12	4	61	4	542	59.5	8.41	188.09	4	0	1.783	0.0700857	0.483702	133.74	111	89			99.3	27.4	252.4	40.1	207	18.8	136.6	18.4	4.07012e+07	1.12356e+07	1.03436e+08	1.64318e+07	8.4853e+07	7.69646e+06	5.59735e+07	7.55044e+06	High	High	High	High	High	High	High	High	1
FALSE	High	Master Protein	Q8N8S7	Protein enabled homolog OS=Homo sapiens OX=9606 GN=ENAH PE=1 SV=2	0	175.462	45	23	229	23	591	66.5	6.93	691.11	23	0	1.775	0.0466264	0.383058	107.34	132.5	67.5			93.9	185.5	128.2	129	73.4	85.1	46.6	58.4	8.18638e+07	1.61807e+08	1.11796e+08	1.1247e+08	6.40414e+07	7.42347e+07	4.06127e+07	5.093e+07	High	High	High	High	High	High	High	High	1
FALSE	High	Master Protein	Q99541	Perilipin-2 OS=Homo sapiens OX=9606 GN=PLIN2 PE=1 SV=2	0	180.173	66	22	158	22	437	48	6.8	484.71	22	0	1.774	0.0510326	0.407742	80.01	133.7	66.3			91	140.4	135.6	131.1	58.9	133.9	74.3	34.7	8.17693e+07	1.26096e+08	1.21829e+08	1.17792e+08	5.29224e+07	1.20297e+08	6.67526e+07	3.11532e+07	High	High	High	High	High	High	High	High	1
FALSE	High	Master Protein	Q9GZL7	Ribosome biogenesis protein WDR12 OS=Homo sapiens OX=9606 GN=WDR12 PE=1 SV=2	0	86.433	43	12	154	12	423	47.7	5.9	456.79	12	0	1.771	0.0676048	0.47747	96.82	129.2	70.8			89.3	130.4	155.6	142.3	72.9	51.7	81.3	76.5	4.31024e+07	6.29548e+07	7.51191e+07	6.87275e+07	3.52201e+07	2.49709e+07	3.92394e+07	3.69628e+07	High	High	High	High	High	High	High	High	1
FALSE	High	Master Protein Candidate	Q7L7L0	Histone H2A type 3 OS=Homo sapiens OX=9606 GN=H2AC25 PE=1 SV=3	0	72.318	63	11	729	3	130	14.1	11.05	2002.63	11	0	1.77	0.0872832	0.540311	140.87	155.2	44.8			644.5	3.1	43.9	36.8	5.1	4.8	35.3	26.6	4.69461e+08	2.26571e+06	3.19711e+07	2.68083e+07	3.69551e+06	3.47233e+06	2.56839e+07	1.93533e+07	High	High	High	High	Peak Found	High	High	High	1
FALSE	High	Master Protein Candidate	Q93077	Histone H2A type 1-C OS=Homo sapiens OX=9606 GN=H2AC6 PE=1 SV=3	0	72.318	63	11	729	3	130	14.1	11.05	2002.63	11	0	1.77	0.0872832	0.540311	140.87	155.2	44.8			644.5	3.1	43.9	36.8	5.1	4.8	35.3	26.6	4.69461e+08	2.26571e+06	3.19711e+07	2.68083e+07	3.69551e+06	3.47233e+06	2.56839e+07	1.93533e+07	High	High	High	High	Peak Found	High	High	High	1
FALSE	High	Master Protein	P04908	Histone H2A type 1-B/E OS=Homo sapiens OX=9606 GN=H2AC4 PE=1 SV=2	0	72.318	63	11	729	3	130	14.1	11.05	2002.63	11	1	1.77	0.0872832	0.540311	140.87	155.2	44.8			644.5	3.1	43.9	36.8	5.1	4.8	35.3	26.6	4.69461e+08	2.26571e+06	3.19711e+07	2.68083e+07	3.69551e+06	3.47233e+06	2.56839e+07	1.93533e+07	High	High	High	High	Peak Found	High	High	High	1
FALSE	High	Master Protein	Q68CQ4	U3 small nucleolar RNA-associated protein 25 homolog OS=Homo sapiens OX=9606 GN=UTP25 PE=1 SV=2	0	104.152	37	20	77	20	756	87	5.88	225.64	20	0	1.768	0.0866498	0.540311	101.19	122.9	77.1			160.7	9.1	193.7	97.7	62.1	34.5	142.6	99.6	3.0697e+07	1.73509e+06	3.69831e+07	1.86639e+07	1.18625e+07	6.59262e+06	2.72227e+07	1.9013e+07	High	High	High	High	High	High	High	High	1
FALSE	High	Master Protein	O43542	DNA repair protein XRCC3 OS=Homo sapiens OX=9606 GN=XRCC3 PE=1 SV=1	0	15.36	15	4	8	4	346	37.8	8.48	25.6	4	0	1.767	0.221953	0.798442	102.13	132.2	67.8			328.7	6.8	141		72.4	7.4	243.7		2.87327e+06	59118.5	1.23264e+06		632642	64843.7	2.12958e+06		High	Peak Found	High	n/a	High	Peak Found	High	n/a	1
FALSE	High	Master Protein	Q9NW08	DNA-directed RNA polymerase III subunit RPC2 OS=Homo sapiens OX=9606 GN=POLR3B PE=1 SV=2	0	16.747	6	4	12	4	1133	127.7	8.5	29.63	4	0	1.763	0.157297	0.707161	120.59	119.4	80.6			161		230.4	24.1	108.7		256.9	18.9	3.3691e+06		4.82056e+06	504117	2.27362e+06		5.37421e+06	394639	High	n/a	High	High	High	n/a	High	Peak Found	1
FALSE	High	Master Protein	P35556	Fibrillin-2 OS=Homo sapiens OX=9606 GN=FBN2 PE=1 SV=3	0	15.003	2	5	10	5	2912	314.6	4.86	23.58	5	0	1.76	0.281216	0.848809	90.13	145.5	54.5			34.7	243.9	140	151.1	9.5	90.2	32.8	97.8	380033	2.67131e+06	1.53304e+06	1.65551e+06	104500	987968	359580	1.07111e+06	Peak Found	High	High	High	Peak Found	Peak Found	High	High	1
FALSE	High	Master Protein	Q9NPQ8	Synembryn-A OS=Homo sapiens OX=9606 GN=RIC8A PE=1 SV=3	0	54.681	28	12	33	11	531	59.7	5.33	79.69	12	1	1.76	0.0924771	0.550656	112.87	101.3	98.7			37	109.2	26.4	313.6	31.5	121.7	22.3	138.3	1.08826e+07	3.20645e+07	7.75255e+06	9.21249e+07	9.25474e+06	3.57424e+07	6.5386e+06	4.06259e+07	High	High	High	High	High	High	High	Peak Found	1
FALSE	High	Master Protein	P52569	Cationic amino acid transporter 2 OS=Homo sapiens OX=9606 GN=SLC7A2 PE=1 SV=2	0	44.046	15	8	61	7	658	71.6	7.28	161.36	8	2	1.757	0.111474	0.598848	123.48	116.4	83.6			161.1	43.6	194	76.2	84.9	21.7	143.8	74.6	1.36701e+07	3.7012e+06	1.6469e+07	6.47134e+06	7.208e+06	1.84228e+06	1.22066e+07	6.33574e+06	High	High	High	High	High	Peak Found	High	Peak Found	1
FALSE	High	None	Q9BQ87	F-box-like/WD repeat-containing protein TBL1Y OS=Homo sapiens OX=9606 GN=TBL1Y PE=1 SV=1	0	8.748	4	2	11	2	522	56.7	5.62	21.81	2	0	1.757	0.184027	0.749663	98.53	151.5	48.5			216.3	161	64.8	175	47.4	62.4	12.3	60.8	7.71785e+06	5.7455e+06	2.31309e+06	6.2461e+06	1.69272e+06	2.22519e+06	438158	2.16784e+06	High	High	High	High	High	High	High	Peak Found	1
FALSE	High	Master Protein	P04350	Tubulin beta-4A chain OS=Homo sapiens OX=9606 GN=TUBB4A PE=1 SV=2	0	343.653	75	27	2395	2	444	49.6	4.88	6918.92	27	1	1.757	0.0779866	0.511702	113.46	126.4	73.6			143.5	66.9	208.6	35.2	193	28	116.1	8.8	2.164e+07	1.00862e+07	3.14543e+07	5.30325e+06	2.91018e+07	4.22537e+06	1.75097e+07	1.32574e+06	High	High	High	High	High	High	High	Peak Found	1
FALSE	High	None	Q9NR22	Protein arginine N-methyltransferase 8 OS=Homo sapiens OX=9606 GN=PRMT8 PE=1 SV=2	0	40.289	11	5	78	5	394	45.3	6.93	216.89	5	0	1.755	0.0857768	0.539384	96.16	127.3	72.7			84.4	126.1	120.8	168.8	46.9	78.8	63.1	111	2.63235e+07	3.9308e+07	3.76712e+07	5.26366e+07	1.46121e+07	2.45833e+07	1.96717e+07	3.46134e+07	High	High	High	High	High	High	High	High	1
FALSE	High	Master Protein	O95633	Follistatin-related protein 3 OS=Homo sapiens OX=9606 GN=FSTL3 PE=1 SV=1	0	10.846	13	3	6	3	263	27.6	6.77	13.87	3	0	1.75	0.23416	0.811568	126.84	118	82				304	9.1	94.6	36	120	31.4	204.9		5.88277e+06	175335	1.83151e+06	697477	2.32305e+06	607126	3.96521e+06	n/a	Peak Found	Peak Found	Peak Found	High	High	Peak Found	High	1
FALSE	High	Master Protein	Q6PJG2	Mitotic deacetylase-associated SANT domain protein OS=Homo sapiens OX=9606 GN=MIDEAS PE=1 SV=2	0	14.369	5	3	9	3	1045	114.9	9.19	34.07	3	0	1.749	0.311873	0.848809	54.32	71.8	128.2			292.8		93.8	74.4	196.9		142.1		961955		308086	244326	646949		466904		Peak Found	n/a	High	Peak Found	High	Peak Found	High	n/a	1
FALSE	High	Master Protein	Q16222	UDP-N-acetylhexosamine pyrophosphorylase OS=Homo sapiens OX=9606 GN=UAP1 PE=1 SV=3	0	14.633	10	4	16	4	522	58.7	6.33	43.13	4	0	1.749	0.172153	0.731915	95.47	112.8	87.2			99.9	107.5	128.6	100	87.2	12.3	191	73.5	2.93417e+06	3.15722e+06	3.77639e+06	2.93768e+06	2.56256e+06	362211	5.60985e+06	2.15972e+06	High	High	High	High	High	Peak Found	High	High	1
FALSE	High	Master Protein	P04181	Ornithine aminotransferase, mitochondrial OS=Homo sapiens OX=9606 GN=OAT PE=1 SV=1	0	173.825	68	25	276	25	439	48.5	7.03	752.99	25	0	1.748	0.0617548	0.456276	95.43	129.1	70.9			125.8	117.9	146.4	107.9	79.4	47.1	119.2	56.2	1.8337e+08	1.71824e+08	2.1331e+08	1.57284e+08	1.15758e+08	6.86627e+07	1.73671e+08	8.19465e+07	High	High	High	High	High	High	High	High	1
FALSE	High	Master Protein	P32929	Cystathionine gamma-lyase OS=Homo sapiens OX=9606 GN=CTH PE=1 SV=3	0	20.584	12	4	7	4	405	44.5	6.7	16.44	4	0	1.747	0.237626	0.815695	50.16	94.9	105.1			67.2	84.3	100.2	189.3	88.4	26.4	116.9	127.4	814600	1.02131e+06	1.21454e+06	2.29394e+06	1.07156e+06	319847	1.41705e+06	1.54355e+06	High	High	High	High	Peak Found	Peak Found	Peak Found	Peak Found	1
FALSE	High	Master Protein	Q14807	Kinesin-like protein KIF22 OS=Homo sapiens OX=9606 GN=KIF22 PE=1 SV=5	0	60.453	37	15	32	15	665	73.2	9.45	81.39	15	0	1.744	0.0892418	0.546088	97.18	74	126			28.5	44.8	28.6	178.6	10.7	193.6	19.2	296	1.00711e+07	1.58152e+07	1.01032e+07	6.30974e+07	3.77921e+06	6.83726e+07	6.78387e+06	1.04577e+08	High	High	High	High	High	High	High	High	1
FALSE	High	Master Protein	Q9BSV6	tRNA-splicing endonuclease subunit Sen34 OS=Homo sapiens OX=9606 GN=TSEN34 PE=1 SV=1	0	43.913	35	8	51	8	310	33.6	8.43	149.65	8	0	1.743	0.111114	0.598659	100.88	125.6	74.4			180.1	97.1	135.6	63.2	123.2	37.6	135.5	27.8	1.59789e+07	8.61888e+06	1.20324e+07	5.60896e+06	1.09284e+07	3.33499e+06	1.20196e+07	2.46459e+06	High	High	High	High	High	High	High	High	1
FALSE	High	Master Protein	Q9UNN5	FAS-associated factor 1 OS=Homo sapiens OX=9606 GN=FAF1 PE=1 SV=2	0	45.214	16	10	40	10	650	73.9	4.88	103.54	10	0	1.74	0.105711	0.585407	96.75	124.9	75.1			94	146.5	137.1	118.6	67.4	40.7	87.1	108.7	9.97544e+06	1.55352e+07	1.45372e+07	1.25748e+07	7.15001e+06	4.31644e+06	9.23336e+06	1.1533e+07	High	High	High	High	High	High	High	High	1
FALSE	High	Master Protein	O15156	Zinc finger and BTB domain-containing protein 7B OS=Homo sapiens OX=9606 GN=ZBTB7B PE=1 SV=2	0	15.92	10	4	13	4	539	58	5.86	26.22	4	0	1.738	0.185875	0.752169	33.37	109.5	90.5			94.3	193.4	86.6	154.2		99.7	44.2	127.6	2.37586e+06	4.87128e+06	2.18102e+06	3.88358e+06		2.51116e+06	1.11441e+06	3.21426e+06	High	High	High	High	High	High	High	High	1
FALSE	High	Master Protein	P49447	Transmembrane ascorbate-dependent reductase CYB561 OS=Homo sapiens OX=9606 GN=CYB561 PE=1 SV=2	0	15.708	10	2	7	2	251	27.5	8.56	20.82	2	0	1.737	0.21811	0.791916	140.53	128.2	71.8				4.2	167.9	178.6	94	45.1		310.2		34785.9	1.39709e+06	1.4864e+06	782267	375649		2.58101e+06	n/a	Peak Found	High	High	High	Peak Found	n/a	High	1
FALSE	High	Master Protein	Q8NFJ5	Retinoic acid-induced protein 3 OS=Homo sapiens OX=9606 GN=GPRC5A PE=1 SV=2	0.005	4.887	4	1	5	1	357	40.2	8.15	16.68	1	0	1.736	0.3188	0.848809	65.37	118.2	81.8			94.3	270.6	98.2	152.4		55.4		129.1	478000	1.37113e+06	497664	772135		280986		654266	High	Peak Found	Peak Found	Peak Found	n/a	Peak Found	High	High	1
FALSE	High	Master Protein	Q7Z333	Probable helicase senataxin OS=Homo sapiens OX=9606 GN=SETX PE=1 SV=4	0.002	5.741	1	2	3	2	2677	302.7	7.17	9.11	2	0	1.736	0.320525	0.848809	36.76	167.3	32.7			263.8		258.1	69	138.5		20.2	50.4	1.06685e+06		1.04376e+06	279180	560026		81663.9	203771	Peak Found	n/a	High	Peak Found	High	n/a	Peak Found	Peak Found	1
FALSE	High	Master Protein	Q969Z0	FAST kinase domain-containing protein 4 OS=Homo sapiens OX=9606 GN=TBRG4 PE=1 SV=1	0	125.274	49	20	124	20	631	70.7	7.42	352.45	20	0	1.736	0.0773595	0.509663	121.63	112.1	87.9			86	154.4	98.6	113	69.4	79.4	86.2	113	4.13991e+07	7.42976e+07	4.74571e+07	5.43788e+07	3.34073e+07	3.82206e+07	4.14726e+07	5.43845e+07	High	High	High	High	High	High	High	High	1
FALSE	High	None	P30613	Pyruvate kinase PKLR OS=Homo sapiens OX=9606 GN=PKLR PE=1 SV=2	0.008	4.301	2	1	51	1	574	61.8	7.74	127.75	1	0	1.735	0.0505357	0.404594	69.39	127	73			142.3	107.1	153.6	75.9	149	27.7	85.2	59.1	3.77553e+08	2.84169e+08	4.07762e+08	2.01523e+08	3.95535e+08	7.36054e+07	2.26207e+08	1.56854e+08	High	High	High	High	High	High	High	High	1
FALSE	High	None	Q14195	Dihydropyrimidinase-related protein 3 OS=Homo sapiens OX=9606 GN=DPYSL3 PE=1 SV=1	0	17.912	8	3	27	3	570	61.9	6.49	84.66	3	0	1.732	0.114377	0.608983	120.4	130.5	69.5			178.1	190.9	89.8	84.3	75.6	74.3	61.1	45.9	1.73031e+07	1.85439e+07	8.72935e+06	8.19385e+06	7.34498e+06	7.22368e+06	5.93754e+06	4.45522e+06	High	High	High	High	High	High	High	High	1
FALSE	High	Master Protein	O60518	Ran-binding protein 6 OS=Homo sapiens OX=9606 GN=RANBP6 PE=1 SV=2	0	45.285	10	8	66	5	1105	124.6	5.01	160.05	8	0	1.73	0.19582	0.764756	105.88	75.2	124.8			50.5	37.7	79.7	36.2	36.3	10.6	404.5	144.6	2.08054e+06	1.55502e+06	3.28731e+06	1.49141e+06	1.49656e+06	435255	1.66788e+07	5.96435e+06	High	High	High	High	High	High	High	High	1
FALSE	High	Master Protein	Q9NWK9	Box C/D snoRNA protein 1 OS=Homo sapiens OX=9606 GN=ZNHIT6 PE=1 SV=1	0	11.726	12	4	6	4	470	53.9	5.8	15.57	4	0	1.73	0.17324	0.73379	37.61	133.4	66.6				164.5		246.4	6.3	136.6	73.9	172.3		7.82711e+06		1.17217e+07	299864	6.50046e+06	3.51372e+06	8.19731e+06	High	High	n/a	High	High	High	Peak Found	High	1
FALSE	High	Master Protein	Q5JSL3	Dedicator of cytokinesis protein 11 OS=Homo sapiens OX=9606 GN=DOCK11 PE=1 SV=2	0	45.074	8	12	26	10	2073	237.5	7.74	72.6	12	0	1.73	0.181369	0.746044	123.86	90.5	109.5			129.7	9.3	448.2	13.5	80.9	31.7	82	4.7	8.97523e+06	645901	3.10102e+07	934794	5.59636e+06	2.19527e+06	5.67297e+06	322911	High	High	High	Peak Found	High	High	High	High	1
FALSE	High	Master Protein	Q96AH8	Ras-related protein Rab-7b OS=Homo sapiens OX=9606 GN=RAB7B PE=1 SV=1	0.004	5.03	8	1	2	1	199	22.5	6.77	6.47	1	0	1.729	0.346182	0.858131	78.3	126.7	73.3			467.3		169.8		162.9				340755		123802		118806				High	n/a	High	n/a	Peak Found	n/a	n/a	n/a	1
FALSE	High	Master Protein	Q9UMS4	Pre-mRNA-processing factor 19 OS=Homo sapiens OX=9606 GN=PRPF19 PE=1 SV=1	0	204.599	77	20	676	20	504	55.1	6.61	2195.9	20	0	1.727	0.0457354	0.377269	75.12	126.8	73.2			126	124.8	129.1	129	75.4	71.8	76.4	67.5	5.92771e+08	5.87e+08	6.07205e+08	6.06671e+08	3.54604e+08	3.3766e+08	3.59307e+08	3.17316e+08	High	High	High	High	High	High	High	High	1
FALSE	High	Master Protein	P24752	Acetyl-CoA acetyltransferase, mitochondrial OS=Homo sapiens OX=9606 GN=ACAT1 PE=1 SV=1	0	159.724	60	20	172	20	427	45.2	8.85	533.48	20	0	1.727	0.0897643	0.547792	72.87	124	76			109.6	193.4	83.8	122.7	85.4	59.2	89.4	56.4	1.29067e+08	2.27763e+08	9.87276e+07	1.44467e+08	1.006e+08	6.97626e+07	1.05224e+08	6.64549e+07	High	High	High	High	High	High	High	High	1
FALSE	High	Master Protein	P50336	Protoporphyrinogen oxidase OS=Homo sapiens OX=9606 GN=PPOX PE=1 SV=1	0	40.259	30	9	27	9	477	50.7	8.16	77.96	9	0	1.725	0.156949	0.706989	91.89	126.1	73.9			116.8	239.9	78.1	101.1	84.7	50.8	73.3	55.3	7.47569e+06	1.53604e+07	5.00362e+06	6.47126e+06	5.42438e+06	3.25081e+06	4.69596e+06	3.54163e+06	High	High	High	High	High	High	High	Peak Found	1
FALSE	High	Master Protein	O14791	Apolipoprotein L1 OS=Homo sapiens OX=9606 GN=APOL1 PE=1 SV=5	0	36.396	26	7	16	7	398	43.9	5.81	45.08	7	0	1.725	0.196769	0.766127	101.77	166.4	33.6			159.5	222.2	81.8	169.4	33.2	117.3	16.6		4.3783e+06	6.09873e+06	2.24513e+06	4.6476e+06	912016	3.21767e+06	454376		High	High	High	High	High	High	High	Peak Found	1
FALSE	High	Master Protein	P29401	Transketolase OS=Homo sapiens OX=9606 GN=TKT PE=1 SV=3	0	449.833	85	45	1704	45	623	67.8	7.66	5474.58	45	0	1.725	0.046342	0.381121	85.37	128.4	71.6			103.7	154.6	123.5	131.7	83.6	71.7	60.5	70.6	3.10642e+09	4.63071e+09	3.69885e+09	3.94607e+09	2.50397e+09	2.14909e+09	1.81231e+09	2.11511e+09	High	High	High	High	High	High	High	High	1
FALSE	High	Master Protein	P49903	Selenide, water dikinase 1 OS=Homo sapiens OX=9606 GN=SEPHS1 PE=1 SV=2	0	139.793	65	15	169	15	392	42.9	5.97	535.49	15	0	1.723	0.0599015	0.449777	96.32	114.1	85.9			132.4	132.6	108.8	84.9	95.6	85.5	114.8	45.4	1.15068e+08	1.15246e+08	9.45443e+07	7.37335e+07	8.30233e+07	7.42857e+07	9.9752e+07	3.94021e+07	High	High	High	High	High	High	High	High	1
FALSE	High	Master Protein	Q8N7R7	Cyclin-Y-like protein 1 OS=Homo sapiens OX=9606 GN=CCNYL1 PE=1 SV=2	0	59.113	37	11	60	8	359	40.7	6.07	133.2	11	2	1.723	0.106761	0.587607	86.57	140.6	59.4			147	146.9	144.9	78.4	56.2	43.4	115.5	67.6	2.83683e+07	2.83472e+07	2.79687e+07	1.51274e+07	1.08551e+07	8.38327e+06	2.22927e+07	1.30436e+07	High	High	High	High	High	High	High	High	1
FALSE	High	None	Q9Y5K3	Choline-phosphate cytidylyltransferase B OS=Homo sapiens OX=9606 GN=PCYT1B PE=1 SV=1	0	36.857	18	5	49	5	369	41.9	6.4	127.29	5	0	1.721	0.0991805	0.572742	80.93	108.7	91.3			93.2	180.8	102.7	84.3	81.8	51	123.6	82.5	2.83559e+07	5.49743e+07	3.1246e+07	2.56465e+07	2.48854e+07	1.54979e+07	3.76039e+07	2.51014e+07	High	High	High	High	High	High	High	High	1
FALSE	High	Master Protein	P42892	Endothelin-converting enzyme 1 OS=Homo sapiens OX=9606 GN=ECE1 PE=1 SV=2	0	58.523	21	11	63	11	770	87.1	5.88	190.84	11	0	1.718	0.11761	0.617038	90.39	129.2	70.8			267.1	6.9	170.8	59.3	138.6	29.9	95.6	31.9	2.71662e+07	697166	1.73724e+07	6.03374e+06	1.41008e+07	3.03895e+06	9.72048e+06	3.24417e+06	High	High	High	High	High	High	High	High	1
FALSE	High	Master Protein	Q9ULA0	Aspartyl aminopeptidase OS=Homo sapiens OX=9606 GN=DNPEP PE=1 SV=2	0	180.089	65	22	245	22	485	53.4	7.58	668.99	22	0	1.717	0.0823619	0.527108	80.5	121.1	78.9			148	164.8	101.4	92.9	90.1	85.6	74.5	42.7	2.06758e+08	2.30241e+08	1.41645e+08	1.29835e+08	1.25845e+08	1.1959e+08	1.04058e+08	5.96719e+07	High	High	High	High	High	High	High	High	1
FALSE	High	Master Protein	Q9UII4	E3 ISG15--protein ligase HERC5 OS=Homo sapiens OX=9606 GN=HERC5 PE=1 SV=2	0	61.657	22	15	57	15	1024	116.8	7.65	166.03	15	0	1.716	0.122925	0.628551	113.11	131.2	68.8			241.3	17.2	239.2	55.2	73.5	31.1	93.2	49.3	2.60813e+07	1.85708e+06	2.58547e+07	5.96322e+06	7.94891e+06	3.36194e+06	1.00676e+07	5.32852e+06	High	High	High	High	Peak Found	Peak Found	High	Peak Found	1
FALSE	High	Master Protein	O14763	Tumor necrosis factor receptor superfamily member 10B OS=Homo sapiens OX=9606 GN=TNFRSF10B PE=1 SV=2	0	92.507	43	15	93	15	440	47.8	5.55	258.84	15	0	1.715	0.0908026	0.548166	99.68	131.6	68.4			148.3	225.3	60.3	110.8	75.1	74.4	46.2	59.7	3.79737e+07	5.76701e+07	1.5429e+07	2.83697e+07	1.92241e+07	1.90473e+07	1.18211e+07	1.5275e+07	High	High	High	High	High	High	High	High	1
FALSE	High	Master Protein	Q96JM3	Chromosome alignment-maintaining phosphoprotein 1 OS=Homo sapiens OX=9606 GN=CHAMP1 PE=1 SV=2	0	46.546	17	12	29	12	812	89	8.44	70.07	12	0	1.713	0.161244	0.715966	111.4	123.1	76.9			186.5	35	175.6	84.8	91.7	60.6	63.5	102.5	1.0995e+07	2.06179e+06	1.03531e+07	4.99873e+06	5.40456e+06	3.57349e+06	3.74135e+06	6.04086e+06	High	Peak Found	High	High	High	High	High	High	1
FALSE	High	Master Protein	O60701	UDP-glucose 6-dehydrogenase OS=Homo sapiens OX=9606 GN=UGDH PE=1 SV=1	0	146.377	63	23	251	23	494	55	7.12	740.18	23	0	1.712	0.07149	0.490377	100.6	122.5	77.5			82	100.5	109.5	72.3	65.9	50.1	283.2	36.5	1.30114e+08	1.59491e+08	1.73783e+08	1.14752e+08	1.04621e+08	7.94896e+07	4.49463e+08	5.7947e+07	High	High	High	High	High	High	High	High	1
FALSE	High	Master Protein	Q9BZK7	F-box-like/WD repeat-containing protein TBL1XR1 OS=Homo sapiens OX=9606 GN=TBL1XR1 PE=1 SV=1	0	58.026	28	11	52	11	514	55.6	5.55	158.31	11	0	1.71	0.103506	0.581086	92.87	153.9	46.1			109.1	191.3	79	178.9	40	35.4	43.9	122.4	1.42654e+07	2.5024e+07	1.03353e+07	2.34006e+07	5.23428e+06	4.63089e+06	5.73523e+06	1.60039e+07	High	High	High	High	High	High	High	High	1
FALSE	High	Master Protein	O75629	Protein CREG1 OS=Homo sapiens OX=9606 GN=CREG1 PE=1 SV=1	0	28.507	25	3	19	3	220	24.1	7.59	68.53	3	0	1.709	0.177234	0.740639	138.25	129.6	70.4			396.5	0.3	89.5	34.4	174.2	84.3	10.8	10	2.54704e+07	17135.5	5.74876e+06	2.21244e+06	1.11927e+07	5.41725e+06	694086	640083	High	Peak Found	High	High	High	High	High	High	1
FALSE	High	Master Protein	P51153	Ras-related protein Rab-13 OS=Homo sapiens OX=9606 GN=RAB13 PE=1 SV=1	0	30.375	33	6	110	4	203	22.8	9.19	216.71	6	0	1.704	0.21264	0.782971	116	92.7	107.3			163.4	55.5	113.5	35.2	187.4	36	154.3	54.6	4.91249e+06	1.6692e+06	3.41078e+06	1.0589e+06	5.63183e+06	1.08154e+06	4.63797e+06	1.64215e+06	High	High	High	High	High	High	High	Peak Found	1
FALSE	High	Master Protein	Q3KNV8	Polycomb group RING finger protein 3 OS=Homo sapiens OX=9606 GN=PCGF3 PE=1 SV=1	0.009	4.156	6	1	4	1	242	28.1	8.22	6.13	1	0	1.704	0.35337	0.861201	94.72	108	92				110.7	46.5	297.4	21.6	133.3	82.1	108.4		425659	178710	1.14312e+06	82948.2	512355	315772	416678	n/a	Peak Found	High	Peak Found	High	Peak Found	High	Peak Found	1
FALSE	High	Master Protein	P27487	Dipeptidyl peptidase 4 OS=Homo sapiens OX=9606 GN=DPP4 PE=1 SV=2	0	10.559	5	3	5	3	766	88.2	6.04	12.81	3	0	1.704	0.216331	0.789163	77.77	128.4	71.6			139.9	42.2	91.8	239.4	123.9	36.3	61.1	65.2	2.43909e+06	736531	1.6014e+06	4.17432e+06	2.15989e+06	633216	1.06615e+06	1.13749e+06	High	Peak Found	Peak Found	Peak Found	High	Peak Found	Peak Found	Peak Found	1
FALSE	High	Master Protein	Q9UIV1	CCR4-NOT transcription complex subunit 7 OS=Homo sapiens OX=9606 GN=CNOT7 PE=1 SV=3	0	54.21	30	6	51	6	285	32.7	4.84	126.84	6	0	1.703	0.105838	0.585407	118.45	111.5	88.5			143.3	34	142.7	90.6	123.5	36.6	163.3	66	1.68627e+07	4.0037e+06	1.67913e+07	1.0656e+07	1.45283e+07	4.30936e+06	1.92158e+07	7.76818e+06	High	Peak Found	High	High	High	High	High	High	1
FALSE	High	Master Protein	O00442	RNA 3'-terminal phosphate cyclase OS=Homo sapiens OX=9606 GN=RTCA PE=1 SV=1	0	117.61	69	17	126	17	366	39.3	7.85	356.9	17	0	1.699	0.0922307	0.550441	110.54	126.9	73.1			149.7	153.1	93.3	109.2	78.3	69.2	99.2	48.1	7.29266e+07	7.46105e+07	4.5474e+07	5.32198e+07	3.81541e+07	3.36979e+07	4.83294e+07	2.34269e+07	High	High	High	High	High	High	High	High	1
FALSE	High	None	Q6V1X1	Dipeptidyl peptidase 8 OS=Homo sapiens OX=9606 GN=DPP8 PE=1 SV=1	0.008	4.201	2	1	7	1	898	103.3	5.8	21.37	1	0	1.698	0.314707	0.848809	59.38	127.1	72.9			123.4	120.4	138.4	102	80	21.4	153.3	61.1	1.30452e+06	1.27274e+06	1.46283e+06	1.07797e+06	845661	226047	1.62092e+06	646384	Peak Found	Peak Found	Peak Found	High	Peak Found	Peak Found	High	High	1
FALSE	High	Master Protein	Q9H9Y2	Ribosome production factor 1 OS=Homo sapiens OX=9606 GN=RPF1 PE=1 SV=2	0	60.342	50	11	48	11	349	40.1	10.01	116.26	11	0	1.697	0.107196	0.588752	93.24	131	69			115.3	199.1	105.6	129	52.5	69	69.7	59.7	1.91847e+07	3.31185e+07	1.75698e+07	2.14511e+07	8.72905e+06	1.14756e+07	1.15995e+07	9.92791e+06	High	High	High	High	High	High	High	High	1
FALSE	High	Master Protein	Q96CD0	F-box/LRR-repeat protein 8 OS=Homo sapiens OX=9606 GN=FBXL8 PE=1 SV=1	0	9.859	9	3	5	3	374	40.5	7.31	12.03	3	0	1.693	0.35016	0.859551	109.09	135.6	64.4			216.9	194.3	49.4	94.2	43.7	63.5	65.1	72.8	1.76813e+06	1.58422e+06	402688	767771	356632	517732	531039	593347	High	High	Peak Found	Peak Found	High	Peak Found	High	Peak Found	1
FALSE	High	Master Protein	Q8WVX9	Fatty acyl-CoA reductase 1 OS=Homo sapiens OX=9606 GN=FAR1 PE=1 SV=1	0	19.29	11	5	15	5	515	59.3	9.17	42.26	5	0	1.693	0.211811	0.782971	78.05	128.6	71.4			81	158.7	101.8	154.3	73.5	65.6	66	99.1	4.09748e+06	8.02525e+06	5.14766e+06	7.79982e+06	3.71672e+06	3.31694e+06	3.33557e+06	5.00795e+06	High	High	High	High	High	High	Peak Found	High	1
FALSE	High	Master Protein	O95551	Tyrosyl-DNA phosphodiesterase 2 OS=Homo sapiens OX=9606 GN=TDP2 PE=1 SV=1	0	26.269	17	5	27	5	362	40.9	5.1	62.74	5	0	1.692	0.166469	0.725161	113.79	110	90			57.2	111.7	78.6	246	40.8	62.6	94.1	109.1	4.62896e+06	9.03885e+06	6.36167e+06	1.99142e+07	3.29877e+06	5.06381e+06	7.61321e+06	8.82926e+06	High	High	High	High	High	High	Peak Found	High	1
FALSE	High	Master Protein	Q6N075	Molybdate-anion transporter OS=Homo sapiens OX=9606 GN=MFSD5 PE=1 SV=2	0	22.329	13	4	17	4	450	49.7	7.8	48	4	0	1.691	0.231909	0.808856	114.9	112.8	87.2			166.2	8.7	232.4	58.8	145	51.1	114.2	23.6	3.73163e+06	194477	5.21669e+06	1.31909e+06	3.25533e+06	1.14726e+06	2.56317e+06	529462	High	High	High	High	High	High	High	High	1
FALSE	High	Master Protein	Q9H3U5	Major facilitator superfamily domain-containing protein 1 OS=Homo sapiens OX=9606 GN=MFSD1 PE=2 SV=2	0.001	6.551	5	2	14	2	465	51.2	6.74	29.96	2	0	1.69	0.223628	0.800172	65.59	117.5	82.5			85.9	172.8	120.1	100.9	48.3	117.6	80	74.6	1.97897e+06	3.98205e+06	2.76859e+06	2.32458e+06	1.112e+06	2.70967e+06	1.84277e+06	1.71866e+06	High	High	High	High	High	High	High	High	1
FALSE	High	Master Protein	P31153	S-adenosylmethionine synthase isoform type-2 OS=Homo sapiens OX=9606 GN=MAT2A PE=1 SV=1	0	119.032	61	18	190	18	395	43.6	6.48	520.3	18	0	1.689	0.0864828	0.540311	93.1	117.3	82.7			89.5	238.4	92.2	109.7	73.7	68.2	81.9	46.5	1.28886e+08	3.43519e+08	1.32763e+08	1.57974e+08	1.06137e+08	9.82823e+07	1.17953e+08	6.70084e+07	High	High	High	High	High	High	High	High	1
FALSE	High	Master Protein	Q16644	MAP kinase-activated protein kinase 3 OS=Homo sapiens OX=9606 GN=MAPKAPK3 PE=1 SV=1	0	11.188	10	3	11	1	382	43	7.28	25.68	3	0	1.689	0.257302	0.83847	41.26	126	74			201.1	166		57.7	96.8	34.2	145.9	98.4	2.59785e+06	2.14526e+06		745773	1.25003e+06	441373	1.88456e+06	1.27115e+06	High	High	n/a	High	High	High	Peak Found	Peak Found	1
FALSE	High	Master Protein	Q16630	Cleavage and polyadenylation specificity factor subunit 6 OS=Homo sapiens OX=9606 GN=CPSF6 PE=1 SV=2	0	99.978	30	14	152	14	551	59.2	7.15	498.77	14	0	1.688	0.0735806	0.499052	108.44	99.5	100.5			77.2	126	67.8	74.7	248.5	60.6	96.8	48.6	8.598e+07	1.4038e+08	7.55208e+07	8.31828e+07	2.76844e+08	6.75193e+07	1.07855e+08	5.41245e+07	High	High	High	High	High	High	High	High	1
FALSE	High	Master Protein	Q0ZGT2	Nexilin OS=Homo sapiens OX=9606 GN=NEXN PE=1 SV=1	0	24.801	11	6	12	6	675	80.6	5.33	30.39	6	0	1.687	0.202438	0.777479	80.23	102.1	97.9			13.9	79.5	74.3	278.3	41.8	161.3	21	129.9	474400	2.72157e+06	2.5451e+06	9.52913e+06	1.43006e+06	5.52378e+06	717633	4.44678e+06	Peak Found	High	High	High	High	High	Peak Found	Peak Found	1
FALSE	High	Master Protein	Q9H496	Torsin-1A-interacting protein 2, isoform IFRG15 OS=Homo sapiens OX=9606 GN=TOR1AIP2 PE=1 SV=1	0	10.316	25	2	6	2	131	15.3	7.31	13.86	2	0	1.687	0.242986	0.822946	84.64	131.2	68.8			319.9		201.5		180.3		98.3		2.06229e+06		1.29925e+06		1.16251e+06		633896		High	n/a	High	n/a	High	n/a	High	n/a	1
FALSE	High	Master Protein	O43709	Probable 18S rRNA (guanine-N(7))-methyltransferase OS=Homo sapiens OX=9606 GN=BUD23 PE=1 SV=2	0	45.371	27	5	33	5	281	31.9	8.73	100.85	5	0	1.687	0.134031	0.656286	82.5	138.5	61.5			143.2	140	96.4	144.4	95.6	72.5	53.2	54.6	1.45998e+07	1.42718e+07	9.82562e+06	1.47172e+07	9.74729e+06	7.38791e+06	5.42043e+06	5.56858e+06	High	Peak Found	High	High	High	High	High	High	1
FALSE	High	Master Protein	Q9UQ16	Dynamin-3 OS=Homo sapiens OX=9606 GN=DNM3 PE=1 SV=4	0	78.458	13	14	166	1	869	97.7	8.35	367.27	14	0	1.687	0.252471	0.832805	51.85	147.4	52.6			167.5		330.3	88.9	83.7	9.1	52.7	67.9	1.45325e+06		2.86591e+06	771275	726475	79203.2	457304	588908	High	n/a	High	High	Peak Found	High	High	High	1
FALSE	High	Master Protein	Q96EU6	Ribosomal RNA processing protein 36 homolog OS=Homo sapiens OX=9606 GN=RRP36 PE=1 SV=1	0	28.423	29	6	20	6	259	29.8	10.17	46.92	6	0	1.686	0.179093	0.741278	76.1	108	92			71.1	114.8	104.3	158.6	51.1	89.6	96.9	113.5	2.8509e+06	4.60133e+06	4.17955e+06	6.35767e+06	2.04724e+06	3.593e+06	3.88603e+06	4.55107e+06	High	Peak Found	High	High	High	High	High	High	1
FALSE	High	Master Protein	Q9H4I2	Zinc fingers and homeoboxes protein 3 OS=Homo sapiens OX=9606 GN=ZHX3 PE=1 SV=3	0.008	4.278	2	1	1	1	956	104.6	6.07	4.54	1	0	1.684	0.341743	0.85353	9.45	125.5	74.5			365.3				231.2		203.5		462822				292866		257825		High	n/a	n/a	n/a	Peak Found	n/a	Peak Found	n/a	1
FALSE	High	Master Protein	Q96R06	Sperm-associated antigen 5 OS=Homo sapiens OX=9606 GN=SPAG5 PE=1 SV=2	0	8.346	2	2	2	2	1193	134.3	5	6.29	2	0	1.684	0.304024	0.848809	29.14	151.6	48.4				313.4		291.9		108.7		86		1.08703e+06		1.0122e+06		376887		298382	n/a	High	n/a	High	n/a	Peak Found	n/a	Peak Found	1
FALSE	High	Master Protein	Q92888	Rho guanine nucleotide exchange factor 1 OS=Homo sapiens OX=9606 GN=ARHGEF1 PE=1 SV=2	0	14.894	5	4	6	4	912	102.4	5.66	16.86	4	0	1.682	0.243174	0.822996	104.91	124.2	75.8			180.6		151.2	77.7	120.7	68.9	130.5	70.5	2.43472e+06		2.03787e+06	1.04686e+06	1.62668e+06	929309	1.75876e+06	950145	High	n/a	High	High	Peak Found	Peak Found	High	Peak Found	1
FALSE	High	Master Protein	Q6VN20	Ran-binding protein 10 OS=Homo sapiens OX=9606 GN=RANBP10 PE=1 SV=1	0	26.55	12	6	14	5	620	67.2	6.77	36.17	6	0	1.682	0.194319	0.76309	70.71	118.6	81.4			120.5	220.5	68.1	76.9	121.2	65.4	66.8	60.5	4.883e+06	8.93635e+06	2.75939e+06	3.11559e+06	4912682	2.64808e+06	2.70821e+06	2.45264e+06	High	High	Peak Found	Peak Found	High	High	High	High	1
FALSE	High	Master Protein	Q9H410	Kinetochore-associated protein DSN1 homolog OS=Homo sapiens OX=9606 GN=DSN1 PE=1 SV=2	0	49.479	41	12	29	12	356	40	7.05	62.7	12	0	1.681	0.174775	0.736811	115.24	110.3	89.7			31.1	630.7	28.3	18.1	28.2	20.7	32.9	10.1	5.23871e+06	1.06278e+08	4.77159e+06	3.04462e+06	4.74984e+06	3.4851e+06	5.54137e+06	1.69567e+06	High	High	High	High	High	High	High	Peak Found	1
FALSE	High	Master Protein	Q7LG56	Ribonucleoside-diphosphate reductase subunit M2 B OS=Homo sapiens OX=9606 GN=RRM2B PE=1 SV=1	0	78.962	57	14	111	12	351	40.7	4.97	313.31	14	0	1.679	0.115496	0.610437	89.81	129.5	70.5			196	130.4	114.8	99.9	63.2	52.4	73.1	70.3	2.56216e+07	1.70391e+07	1.50079e+07	1.30579e+07	8.25974e+06	6.84388e+06	9.5529e+06	9.18971e+06	High	High	High	High	High	High	High	High	1
FALSE	High	Master Protein	O95900	Pseudouridylate synthase TRUB2, mitochondrial OS=Homo sapiens OX=9606 GN=TRUB2 PE=1 SV=1	0	20.395	17	5	15	5	331	36.7	8.98	35.01	5	0	1.674	0.250696	0.829856	79.01	114.2	85.8			127.1	135.9	97.1	95.3	72.2	54.9	120.8	96.7	2.26672e+06	2.42334e+06	1.73162e+06	1.69875e+06	1.28739e+06	979522	2.15437e+06	1.72402e+06	High	High	High	High	High	Peak Found	High	High	1
FALSE	High	Master Protein	P20248	Cyclin-A2 OS=Homo sapiens OX=9606 GN=CCNA2 PE=1 SV=2	0	24.307	21	5	8	5	432	48.5	6.54	28.6	5	0	1.673	0.248904	0.827726	91.99	150.7	49.3			13.8	208.5	126.7	225.3	53.1		140.1	32.5	232555	3.52256e+06	2.14074e+06	3.80597e+06	897147		2.36685e+06	549153	High	High	High	High	High	n/a	Peak Found	Peak Found	1
FALSE	High	Master Protein	Q9H0H0	Integrator complex subunit 2 OS=Homo sapiens OX=9606 GN=INTS2 PE=1 SV=2	0	28.563	11	7	20	7	1204	134.2	6.05	64.44	7	0	1.673	0.18771	0.753358	58.53	148.3	51.7			237.5		209.1	28.7	131.7	21	131.6	40.3	7.24018e+06		6.37585e+06	875698	4.01618e+06	640350	4.0104e+06	1.22939e+06	High	n/a	High	High	High	Peak Found	High	Peak Found	1
FALSE	High	Master Protein	Q01581	Hydroxymethylglutaryl-CoA synthase, cytoplasmic OS=Homo sapiens OX=9606 GN=HMGCS1 PE=1 SV=2	0	57.384	33	11	49	11	520	57.3	5.41	145.54	11	0	1.668	0.150276	0.696321	110.18	123.5	76.5			88.5	169.5	72.7	146.7	76.8	119.8	61.2	64.9	1.26365e+07	2.41993e+07	1.03744e+07	2.0947e+07	1.09607e+07	1.71109e+07	8.73981e+06	9.26321e+06	High	High	High	High	High	High	High	High	1
FALSE	High	Master Protein	Q15942	Zyxin OS=Homo sapiens OX=9606 GN=ZYX PE=1 SV=1	0	49.96	31	11	54	11	572	61.2	6.67	156.75	11	0	1.668	0.142583	0.674605	92.97	127.9	72.1			95.8	177.6	69.4	148.3	46.3	126.6	38.6	97.4	1.54578e+07	2.866e+07	1.12044e+07	2.39354e+07	7.47348e+06	2.04223e+07	6.22684e+06	1.57088e+07	High	High	High	High	High	High	High	High	1
FALSE	High	Master Protein	Q00587	Cdc42 effector protein 1 OS=Homo sapiens OX=9606 GN=CDC42EP1 PE=1 SV=1	0	35.071	35	8	24	8	391	40.3	7.15	47.69	8	0	1.668	0.120706	0.622884	59.56	148.5	51.5			105.1	236.3	114.9	140.5	50.8	85.3	28.9	38.2	1.04026e+07	2.33926e+07	1.13697e+07	1.39101e+07	5.0276e+06	8.44693e+06	2.85694e+06	3.77974e+06	High	High	High	High	High	High	High	High	1
FALSE	High	Master Protein	P19793	Retinoic acid receptor RXR-alpha OS=Homo sapiens OX=9606 GN=RXRA PE=1 SV=1	0	40.563	29	11	27	6	462	50.8	7.8	71.17	11	5	1.665	0.141447	0.671254	59.1	136.3	63.7			149.9	108.6	192.4	96.4	91.9	21.2	100.9	38.8	1.35668e+07	9.82791e+06	1.74088e+07	8.72144e+06	8.31938e+06	1.91472e+06	9.13072e+06	3.50759e+06	High	High	High	High	High	Peak Found	High	Peak Found	1
FALSE	High	Master Protein	Q9NRG9	Aladin OS=Homo sapiens OX=9606 GN=AAAS PE=1 SV=1	0	66.607	36	13	103	13	546	59.5	7.5	293.92	13	0	1.663	0.123175	0.628599	89.88	135.7	64.3			149.5	125.8	168.2	80.3	93.4	27.9	109.6	45.3	4.50522e+07	3.79056e+07	5.06716e+07	2.4189e+07	2.81439e+07	8.4205e+06	3.3027e+07	1.36534e+07	High	High	High	High	High	High	High	High	1
FALSE	High	Master Protein	Q5MIZ7	Serine/threonine-protein phosphatase 4 regulatory subunit 3B OS=Homo sapiens OX=9606 GN=PPP4R3B PE=1 SV=2	0	73.283	24	14	92	7	849	97.4	4.96	253.43	14	0	1.662	0.258834	0.838817	95.29	117.2	82.8			128.2	4.3	209.6	107.7	156.9	67.1	102.7	23.5	1.83745e+06	61414.4	3.00412e+06	1.54416e+06	2.24879e+06	962538	1.47178e+06	337318	High	Peak Found	High	High	High	High	High	High	1
FALSE	High	None	Q9ULC5	Long-chain-fatty-acid--CoA ligase 5 OS=Homo sapiens OX=9606 GN=ACSL5 PE=1 SV=1	0.006	4.713	2	1	9	1	683	75.9	6.92	25.06	1	0	1.662	0.219289	0.793802	38.04	123.5	76.5			94.4	117.2	153.5	161	78.1	88.2	6.3	101.4	2.74737e+06	3.41272e+06	4.46877e+06	4.68673e+06	2.27404e+06	2.56915e+06	182015	2.95125e+06	High	High	High	High	High	Peak Found	High	Peak Found	1
FALSE	High	Master Protein	Q8NC74	RBBP8 N-terminal-like protein OS=Homo sapiens OX=9606 GN=RBBP8NL PE=1 SV=3	0	13.999	9	4	7	4	664	71.4	6.51	13.63	4	0	1.662	0.256196	0.836659	101.42	132.4	67.6			247.6	0.8	203.3	87.7	117.7	75.3	5.7	61.8	3.68864e+06	12559.5	3.02951e+06	1.30667e+06	1.75286e+06	1.12175e+06	85467	921365	High	Peak Found	High	High	Peak Found	High	Peak Found	Peak Found	1
FALSE	High	Master Protein	Q9Y2D2	UDP-N-acetylglucosamine transporter OS=Homo sapiens OX=9606 GN=SLC35A3 PE=1 SV=1	0	30.697	19	3	30	3	325	36	9.16	82.18	3	0	1.66	0.117603	0.617038	99.87	136	64			238.2	23.5	347.7	32.2	30.8	40.2	42.1	45.2	3.90891e+07	3.85545e+06	5.7065e+07	5.28462e+06	5.05511e+06	6.60138e+06	6.91577e+06	7.41361e+06	High	High	High	High	High	High	High	High	1
FALSE	High	Master Protein	P85298	Rho GTPase-activating protein 8 OS=Homo sapiens OX=9606 GN=ARHGAP8 PE=1 SV=1	0	83.74	40	15	63	15	464	53.5	9.41	143.34	15	0	1.657	0.126865	0.636827	83.72	120	80			65.3	114.6	132.5	167.4	70.2	85.2	79.2	85.7	1.19791e+07	2.10106e+07	2.42918e+07	3.06983e+07	1.2868e+07	1.5617e+07	1.45332e+07	1.5718e+07	High	High	High	High	High	High	High	High	1
FALSE	High	Master Protein	Q7Z4G4	tRNA (guanine(10)-N2)-methyltransferase homolog OS=Homo sapiens OX=9606 GN=TRMT11 PE=1 SV=1	0	9.718	8	2	5	2	463	53.4	7.78	11.87	2	0	1.657	0.268622	0.843591	57.76	122.8	77.2			282.2	78.1	283.6	62.7	93.3				1.75223e+06	485130	1.76072e+06	389567	579537				High	High	High	High	Peak Found	n/a	n/a	n/a	1
FALSE	High	None	Q8N8A2	Serine/threonine-protein phosphatase 6 regulatory ankyrin repeat subunit B OS=Homo sapiens OX=9606 GN=ANKRD44 PE=1 SV=3	0	9.704	2	1	5	1	993	107.5	6.3	19.41	1	0	1.656	0.280688	0.848809	95.44	124.7	75.3			171.6		162.5	70.9		98.1	275.5	21.3	1.53949e+06		1.45833e+06	636372		880503	2.4714e+06	191446	High	n/a	High	High	High	Peak Found	Peak Found	Peak Found	1
FALSE	High	Master Protein	Q96A73	Putative monooxygenase p33MONOX OS=Homo sapiens OX=9606 GN=KIAA1191 PE=1 SV=1	0	15.57	15	4	10	4	305	33.2	9.39	22.94	4	0	1.656	0.26813	0.843591	100.3	128.7	71.3			86.8	298.4	43.3	106	53.5	133.2	26	52.7	1.2671e+06	4.35368e+06	631920	1.54703e+06	781286	1.94364e+06	379269	769208	High	High	High	High	High	High	Peak Found	Peak Found	1
FALSE	High	Master Protein	O75882	Attractin OS=Homo sapiens OX=9606 GN=ATRN PE=1 SV=2	0	14.593	5	4	10	4	1429	158.4	7.31	26.07	4	0	1.656	0.246985	0.825664	102.33	127.9	72.1			124.5	55.1	205	97.3	50.1	146.6	76.9	44.5	2.51783e+06	1.11504e+06	4.14613e+06	1.96666e+06	1.01307e+06	2.96354e+06	1.55508e+06	900020	High	Peak Found	High	Peak Found	Peak Found	Peak Found	High	Peak Found	1
FALSE	High	Master Protein	Q9Y484	WD repeat domain phosphoinositide-interacting protein 4 OS=Homo sapiens OX=9606 GN=WDR45 PE=1 SV=1	0	7.818	7	2	5	2	360	39.8	7.14	14.57	2	0	1.655	0.367755	0.870807	50.78	124.7	75.3				352.4		141.2		80.3		226.1		1.11533e+06		446827		254145		715713	High	High	n/a	High	n/a	Peak Found	High	High	1
FALSE	High	Master Protein	Q8WVV9	Heterogeneous nuclear ribonucleoprotein L-like OS=Homo sapiens OX=9606 GN=HNRNPLL PE=1 SV=1	0	97.88	46	17	115	17	542	60	7.72	329.2	17	0	1.654	0.132616	0.652547	86.25	123.2	76.8			89.6	126.4	120.5	128.8	79.9	74.2	71.6	108.9	2.51883e+07	3.55661e+07	3.38972e+07	3.62357e+07	2.24854e+07	2.08737e+07	2.01467e+07	3.06202e+07	High	High	High	High	High	High	High	High	1
FALSE	High	Master Protein	A7E2V4	Zinc finger SWIM domain-containing protein 8 OS=Homo sapiens OX=9606 GN=ZSWIM8 PE=1 SV=1	0	12.277	4	4	4	4	1837	197.2	6.8	7.78	4	0	1.654	0.224562	0.801868	95.16	159.5	40.5			106.8	41.5	350.9	10.2	79.6	3.6	204.8	2.7	4.811e+06	1.87039e+06	1.58116e+07	459470	3.58555e+06	161402	9.22549e+06	120211	High	High	Peak Found	Peak Found	High	Peak Found	Peak Found	Peak Found	1
FALSE	High	None	Q12816	Trophinin OS=Homo sapiens OX=9606 GN=TRO PE=1 SV=3	0.003	5.451	1	2	9	2	1431	143.6	9.03	16.93	2	0	1.649	0.181902	0.746044	65.66	111.3	88.7				303.7		142.8		165.9	11.9	175.8		1.6318e+07		7.67087e+06		8.91434e+06	638583	9.44496e+06	Peak Found	High	Peak Found	High	High	High	Peak Found	High	1
FALSE	High	Master Protein	Q6YN16	Hydroxysteroid dehydrogenase-like protein 2 OS=Homo sapiens OX=9606 GN=HSDL2 PE=1 SV=1	0	129.906	71	23	125	23	418	45.4	7.99	375.08	23	0	1.649	0.0773549	0.509663	92.64	126.2	73.8			100.5	169.2	101.5	142.4	86.9	75.4	65.5	58.6	6.24597e+07	1.05151e+08	6.30595e+07	8.84707e+07	5.40128e+07	4.68622e+07	4.07238e+07	3.6438e+07	High	High	High	High	High	High	High	High	1
FALSE	High	Master Protein	O75909	Cyclin-K OS=Homo sapiens OX=9606 GN=CCNK PE=1 SV=2	0	58.763	24	9	48	9	580	64.2	8.41	149.65	9	0	1.648	0.134788	0.656982	93.16	123.4	76.6			129.7	112.9	139.5	106.3	124	49.2	114.4	24	1.80761e+07	1.57376e+07	1.94406e+07	1.48147e+07	1.72874e+07	6.86418e+06	1.59426e+07	3.34958e+06	High	High	High	High	High	High	High	High	1
FALSE	High	Master Protein	Q4G0N4	NAD kinase 2, mitochondrial OS=Homo sapiens OX=9606 GN=NADK2 PE=1 SV=2	0	79.52	45	17	78	17	442	49.4	8.18	202.67	17	0	1.648	0.145048	0.68216	84.24	122.5	77.5			99.7	140.8	87.8	110.2	67.5	165.1	63.8	65.1	4.0061e+07	5.65628e+07	3.52897e+07	4.42557e+07	2.71194e+07	6.63209e+07	2.56186e+07	2.61465e+07	High	High	High	High	High	High	High	High	1
FALSE	High	Master Protein	Q9NVF7	F-box only protein 28 OS=Homo sapiens OX=9606 GN=FBXO28 PE=1 SV=1	0	13.022	9	3	10	3	368	41.1	9.55	33.03	3	0	1.648	0.276741	0.848039	80.94	152.5	47.5			86.6	315.1	42.6	154.4	37.4	34.7	33.7	95.5	1.43416e+06	5.21721e+06	706066	2.55711e+06	619484	573984	558531	1.58123e+06	High	High	High	High	High	High	Peak Found	Peak Found	1
FALSE	High	Master Protein	Q99607	ETS-related transcription factor Elf-4 OS=Homo sapiens OX=9606 GN=ELF4 PE=1 SV=1	0.007	4.391	3	1	4	1	663	70.7	5.6	12.27	1	0	1.647	0.364604	0.869089	65.43	124.5	75.5			120.3	397					190.3	92.4	407480	1.34517e+06					644852	313223	High	High	n/a	n/a	n/a	High	Peak Found	High	1
FALSE	High	Master Protein	Q9BRQ0	Pygopus homolog 2 OS=Homo sapiens OX=9606 GN=PYGO2 PE=1 SV=2	0	11.061	10	3	12	3	406	41.2	7.28	32.36	3	0	1.647	0.199181	0.772006	79.21	120.6	79.4			155.1	81.7	96.6	143.4	105.9	47.9	112.7	56.7	8.71734e+06	4.59006e+06	5.43126e+06	8.06113e+06	5.95482e+06	2.69346e+06	6.33314e+06	3.18906e+06	Peak Found	High	High	High	Peak Found	High	High	High	1
FALSE	High	Master Protein	Q9BQ04	RNA-binding protein 4B OS=Homo sapiens OX=9606 GN=RBM4B PE=1 SV=1	0	133.557	63	22	213	4	359	40.1	6.74	473.4	22	0	1.646	0.21763	0.791695	95.7	121.3	78.7			55.3	312.1	44.3	146.1	23.9	61.1	55.6	101.6	2.1099e+06	1.19103e+07	1.69202e+06	5.57354e+06	911601	2.33115e+06	2.12033e+06	3.87876e+06	High	High	High	High	High	High	High	High	1
FALSE	High	Master Protein	Q8WVY7	Ubiquitin-like domain-containing CTD phosphatase 1 OS=Homo sapiens OX=9606 GN=UBLCP1 PE=1 SV=2	0	97.822	49	15	101	15	318	36.8	6.46	230.85	15	0	1.646	0.131615	0.649722	106.88	130.3	69.7			150.7	102	144.4	79.7	70.9	40.5	152.5	59.3	5.86325e+07	3.96882e+07	5.61919e+07	3.10296e+07	2.75905e+07	1.57409e+07	5.93187e+07	2.30893e+07	High	High	High	High	High	High	High	High	1
FALSE	High	Master Protein	Q15573	TATA box-binding protein-associated factor RNA polymerase I subunit A OS=Homo sapiens OX=9606 GN=TAF1A PE=1 SV=1	0.007	4.397	5	2	2	2	450	52.6	9.1	2.41	2	0	1.646	0.330337	0.848809	53.22	112.5	87.5			90.4	161.3	201.4	82.4	94		127.7	42.8	486178	867531	1.08322e+06	443020	505335		686657	230370	Peak Found	Peak Found	High	Peak Found	Peak Found	n/a	Peak Found	Peak Found	1
FALSE	High	Master Protein	Q86VP1	Tax1-binding protein 1 OS=Homo sapiens OX=9606 GN=TAX1BP1 PE=1 SV=2	0	9.638	5	4	7	4	789	90.8	5.43	13.88	4	0	1.645	0.244844	0.824491	62.42	124.4	75.6			193.9		200.6		207	78.7		119.8	1.7203e+06		1.77977e+06		1836924	698187		1.06345e+06	Peak Found	n/a	High	High	Peak Found	High	n/a	High	1
FALSE	High	Master Protein	Q9NV92	NEDD4 family-interacting protein 2 OS=Homo sapiens OX=9606 GN=NDFIP2 PE=1 SV=2	0.003	5.345	10	2	3	2	336	36.4	5.08	9.24	2	0	1.645	0.340047	0.853287	115.56	133.4	66.6			183.6	280.9	25.3		104.8	87.5	21.9	95.9	699773	1.07034e+06	96510.2		399401	333522	83588.5	365584	High	Peak Found	Peak Found	n/a	High	High	Peak Found	Peak Found	1
FALSE	High	Master Protein	P60033	CD81 antigen OS=Homo sapiens OX=9606 GN=CD81 PE=1 SV=1	0	38.59	32	6	29	6	236	25.8	5.29	109.12	6	0	1.645	0.179469	0.742258	74.3	108.7	91.3			220.6		75.8	102.8	49.2	59.2	125.9	166.6	1.66915e+07		5.73225e+06	7.77792e+06	3.7185e+06	4.47636e+06	9.5255e+06	1.2602e+07	High	Peak Found	High	High	High	High	High	High	1
FALSE	High	Master Protein	O43278	Kunitz-type protease inhibitor 1 OS=Homo sapiens OX=9606 GN=SPINT1 PE=1 SV=2	0	123.694	37	20	153	20	529	58.4	6.29	365.5	20	0	1.643	0.0770128	0.509663	102.79	126.4	73.6			120.4	159.1	121.1	119.8	74.1	57.2	81.6	66.7	7.08254e+07	9.35926e+07	7.12433e+07	7.0467e+07	4.36052e+07	3.36699e+07	4.7995e+07	3.92247e+07	High	High	High	High	High	High	High	High	1
FALSE	High	Master Protein	Q9Y6Q5	AP-1 complex subunit mu-2 OS=Homo sapiens OX=9606 GN=AP1M2 PE=1 SV=4	0	81.914	43	16	82	11	423	48.1	8.22	205.75	16	0	1.642	0.121336	0.624642	105.09	124.2	75.8			61.6	219.7	87.2	127.4	56.6	118.7	68.9	60	7.52335e+06	2.68206e+07	1.06476e+07	1.55547e+07	6.91161e+06	1.44872e+07	8.40881e+06	7.32203e+06	High	High	High	High	High	High	High	High	1
FALSE	High	Master Protein	P00915	Carbonic anhydrase 1 OS=Homo sapiens OX=9606 GN=CA1 PE=1 SV=2	0	14.971	19	4	8	4	261	28.9	7.12	17.02	4	0	1.639	0.406754	0.877338	77.54	171.4	28.6			634.8	88.5		7.8	11.9	29.9	8.8	18.3	1.87792e+06	261846		23047.9	35294.5	88474.7	26051.5	54066.2	High	High	n/a	Peak Found	Peak Found	Peak Found	Peak Found	Peak Found	1
FALSE	High	Master Protein	Q9Y2R4	Probable ATP-dependent RNA helicase DDX52 OS=Homo sapiens OX=9606 GN=DDX52 PE=1 SV=4	0	96.424	42	18	94	18	599	67.4	9.67	283.3	18	0	1.639	0.135472	0.658822	99.78	123.5	76.5			71.4	138.9	166.1	115.2	86.7	43.5	107.4	70.9	1.63839e+07	3.18596e+07	3.80981e+07	2.64266e+07	1.98955e+07	9.97909e+06	2.46294e+07	1.62624e+07	High	High	High	High	High	High	High	High	1
FALSE	High	Master Protein	Q8N138	ORM1-like protein 3 OS=Homo sapiens OX=9606 GN=ORMDL3 PE=1 SV=1	0	13.397	29	3	17	2	153	17.5	9.64	39	3	0	1.637	0.380022	0.870807	93.66	101.6	98.4			101.5		26.9	226.8	44.6	131	73.8	195.4	681829		180567	1.52282e+06	299405	879661	495642	1.31188e+06	High	n/a	High	High	Peak Found	High	Peak Found	High	1
FALSE	High	Master Protein	O60443	Gasdermin-E OS=Homo sapiens OX=9606 GN=GSDME PE=1 SV=2	0.001	7.153	7	3	4	3	496	54.5	5.17	10.24	3	0	1.637	0.288711	0.848809	67.98	139	61			159	205.5	123.3	167.8		81.1		63.3	1.93307e+06	2.49952e+06	1.49959e+06	2.0406e+06		986110		770052	High	High	Peak Found	Peak Found	n/a	High	n/a	Peak Found	1
FALSE	High	Master Protein	Q5SW79	Centrosomal protein of 170 kDa OS=Homo sapiens OX=9606 GN=CEP170 PE=1 SV=1	0.001	7.399	2	2	2	2	1584	175.2	7.11	4.38	2	0	1.636	0.364612	0.869089	51.74	124.1	75.9				344.7		163.8		133.1		158.5		1.06517e+06		505993		411213		489632	Peak Found	High	Peak Found	Peak Found	High	Peak Found	n/a	Peak Found	1
FALSE	High	Master Protein	P17174	Aspartate aminotransferase, cytoplasmic OS=Homo sapiens OX=9606 GN=GOT1 PE=1 SV=3	0	154.976	63	22	374	22	413	46.2	7.01	1137.87	22	0	1.634	0.0747817	0.50483	84.78	121.7	78.3			133	142.6	109.3	109.7	92.2	66.8	90.5	55.9	3.15458e+08	3.38071e+08	2.59101e+08	2.60176e+08	2.18695e+08	1.58509e+08	2.14495e+08	1.32445e+08	High	High	High	High	High	High	High	High	1
FALSE	High	Master Protein	P05362	Intercellular adhesion molecule 1 OS=Homo sapiens OX=9606 GN=ICAM1 PE=1 SV=2	0	62.575	35	14	63	14	532	57.8	7.99	177.24	14	0	1.634	0.134807	0.656982	93.02	121.4	78.6			117.8	92.3	203.8	82.5	110.5	65.3	69.7	58.2	2.39805e+07	1.87944e+07	4.14863e+07	1.68019e+07	2.24923e+07	1.33042e+07	1.41859e+07	1.18411e+07	High	High	High	High	High	High	High	High	1
FALSE	High	Master Protein	Q69YN2	CWF19-like protein 1 OS=Homo sapiens OX=9606 GN=CWF19L1 PE=1 SV=2	0	51.64	26	11	28	11	538	60.6	7.24	70.57	11	0	1.634	0.144878	0.681767	79.52	128.4	71.6			94	114.9	113.2	190	58	47.3	69.8	112.8	7.54526e+06	9.22527e+06	9.0855e+06	1.52483e+07	4.65899e+06	3.79389e+06	5.59924e+06	9.05738e+06	High	High	High	High	High	High	High	High	1
FALSE	High	Master Protein	Q8IZV5	Retinol dehydrogenase 10 OS=Homo sapiens OX=9606 GN=RDH10 PE=1 SV=1	0	43.564	30	9	30	9	341	38.1	7.4	73.98	9	0	1.634	0.153981	0.70256	99.9	114.3	85.7			93.7	197.6	94.6	76.4	60.3	36.6	158	82.7	7.17444e+06	1.51304e+07	7.24094e+06	5.85162e+06	4.61776e+06	2.80406e+06	1.20974e+07	6.33244e+06	High	High	High	High	High	High	High	High	1
FALSE	High	Master Protein	Q8NEZ5	F-box only protein 22 OS=Homo sapiens OX=9606 GN=FBXO22 PE=1 SV=1	0	146.796	67	19	227	19	403	44.5	7.03	624.85	19	0	1.633	0.136566	0.66148	97.86	124.7	75.3			182.5	125.9	127.6	73.1	98	68.7	85.4	38.9	2.31098e+08	1.59485e+08	1.61585e+08	9.25928e+07	1.24089e+08	8.70206e+07	1.08106e+08	4.92627e+07	High	High	High	High	High	High	High	High	1
FALSE	High	Master Protein	P35670	Copper-transporting ATPase 2 OS=Homo sapiens OX=9606 GN=ATP7B PE=1 SV=4	0	12.364	3	3	11	3	1465	157.2	6.7	30.98	3	0	1.633	0.286707	0.848809	89.86	77.6	122.4			134.1	60.9	274.8	5.3	166.8		142.5	15.7	1.81966e+06	825726	3.72724e+06	71693.5	2.26257e+06		1.9331e+06	212481	High	Peak Found	High	Peak Found	High	n/a	High	Peak Found	1
FALSE	High	Master Protein	Q96JB3	Hypermethylated in cancer 2 protein OS=Homo sapiens OX=9606 GN=HIC2 PE=1 SV=2	0	25.709	15	8	20	8	615	66.1	6.38	41.61	8	0	1.631	0.153019	0.701225	100.38	84.8	115.2			41.1	233.6	50.4	71.1	21.2	166.6	39.7	176.3	5.25435e+06	2.98548e+07	6.43679e+06	9.09123e+06	2.70759e+06	2.13006e+07	5.08012e+06	2.25379e+07	High	High	High	High	High	High	High	High	1
FALSE	High	Master Protein	Q9H6D7	HAUS augmin-like complex subunit 4 OS=Homo sapiens OX=9606 GN=HAUS4 PE=1 SV=1	0	30.818	28	9	14	9	363	42.4	5.68	33.68	9	0	1.631	0.23008	0.806882	77.65	136.8	63.2			116.7	266.3	90.4	99.8	81.1	48.3	45.9	51.6	4.07238e+06	9.29317e+06	3.15531e+06	3.4827e+06	2.83006e+06	1.68407e+06	1.60174e+06	1.79998e+06	High	High	High	High	High	Peak Found	Peak Found	Peak Found	1
FALSE	High	Master Protein	Q9UN79	Transcription factor SOX-13 OS=Homo sapiens OX=9606 GN=SOX13 PE=1 SV=3	0	43.874	27	12	34	12	622	69.2	6.71	92.29	12	0	1.629	0.178249	0.740639	108.02	111.6	88.4			45.8	115.8	45.4	88.1	26.2	50.2	50.4	378.1	4.89001e+06	1.23766e+07	4.85509e+06	9.4106e+06	2.79478e+06	5.36202e+06	5.3881e+06	4.03997e+07	High	High	High	High	High	High	High	High	1
FALSE	High	Master Protein	P62306	Small nuclear ribonucleoprotein F OS=Homo sapiens OX=9606 GN=SNRPF PE=1 SV=1	0	21.852	24	3	72	3	86	9.7	4.67	144.17	3	0	1.629	0.144827	0.681767	110.87	110.4	89.6			154.7	64.8	71.7	113.6	41.4	49.5	108.5	195.7	3.83069e+07	1.60494e+07	1.77462e+07	2.81275e+07	1.02537e+07	1.22563e+07	2.68758e+07	4.84594e+07	High	High	High	High	High	High	High	High	1
FALSE	High	Master Protein	Q86VP3	Phosphofurin acidic cluster sorting protein 2 OS=Homo sapiens OX=9606 GN=PACS2 PE=1 SV=3	0.002	6.137	3	2	2	2	889	97.6	6.6	6.04	2	0	1.629	0.301695	0.848809	54.3	123.9	76.1			343.7		164.4		150.3		141.7		1.74708e+06		835618		763838		720324		High	n/a	Peak Found	n/a	Peak Found	n/a	Peak Found	n/a	1
FALSE	High	Master Protein	Q13148	TAR DNA-binding protein 43 OS=Homo sapiens OX=9606 GN=TARDBP PE=1 SV=1	0	128.651	63	17	324	17	414	44.7	6.19	1119.22	17	0	1.629	0.0971432	0.56609	104.27	116.6	83.4			139.2	116.7	122.7	87.1	103.5	50.2	109.7	70.8	2.42704e+08	2.03373e+08	2.13778e+08	1.51839e+08	1.80441e+08	8.75431e+07	1.91269e+08	1.23405e+08	High	High	High	High	High	High	High	High	1
FALSE	High	Master Protein	O15270	Serine palmitoyltransferase 2 OS=Homo sapiens OX=9606 GN=SPTLC2 PE=1 SV=1	0	90.979	47	19	122	19	562	62.9	7.78	342.73	19	0	1.628	0.11604	0.612076	100.34	126.8	73.2			86.9	154.9	146.3	112.4	78.6	52.2	98.9	69.7	3.19491e+07	5.69383e+07	5.37624e+07	4.13113e+07	2.89077e+07	1.91974e+07	3.63697e+07	2.56207e+07	High	High	High	High	High	High	High	High	1
FALSE	High	Master Protein	Q7Z3B4	Nucleoporin p54 OS=Homo sapiens OX=9606 GN=NUP54 PE=1 SV=2	0	134.489	55	22	168	22	507	55.4	7.02	422.63	22	0	1.627	0.100189	0.57391	83.08	121.6	78.4			61.8	155.9	104	153.5	95.2	94.4	64.9	70.2	5.24078e+07	1.3221e+08	8.81868e+07	1.30217e+08	8.07766e+07	8.00518e+07	5.50558e+07	5.95351e+07	High	High	High	High	High	High	High	High	1
FALSE	High	Master Protein	Q92729	Receptor-type tyrosine-protein phosphatase U OS=Homo sapiens OX=9606 GN=PTPRU PE=1 SV=2	0	38.708	10	11	30	11	1446	162.3	6.92	78.11	11	0	1.626	0.183723	0.749663	99.53	110.2	89.8			147.7	33	188.1	61	169.6	26.2	127.3	47	1.28604e+07	2.87228e+06	1.63808e+07	5.31452e+06	1.47669e+07	2.28156e+06	1.10815e+07	4.09284e+06	High	High	High	High	High	High	High	Peak Found	1
FALSE	High	Master Protein	Q7Z3K6	Mesoderm induction early response protein 3 OS=Homo sapiens OX=9606 GN=MIER3 PE=1 SV=2	0.003	5.344	4	2	4	2	550	61.4	4.51	5.67	2	0	1.626	0.278558	0.84831	121.25	123.8	76.2			13.3	268.7		200.7		123.4	44.8	149.2	125761	2.54565e+06		1.90109e+06		1.16933e+06	424549	1.41315e+06	High	Peak Found	n/a	High	n/a	High	High	Peak Found	1
FALSE	High	Master Protein	Q14135	Transcription cofactor vestigial-like protein 4 OS=Homo sapiens OX=9606 GN=VGLL4 PE=1 SV=4	0	15.203	17	4	7	4	290	30.9	8.22	17.56	4	0	1.624	0.350453	0.859551	77.89	119.4	80.6			171.6		239.9	93.9	115.8	57.8	121		921247		1.28771e+06	503858	621356	310169	649641		High	Peak Found	High	High	High	Peak Found	High	Peak Found	1
FALSE	High	Master Protein	Q7Z4G1	COMM domain-containing protein 6 OS=Homo sapiens OX=9606 GN=COMMD6 PE=1 SV=1	0.006	4.622	15	1	1	1	85	9.6	6	3.18	1	0	1.624	0.352387	0.860514	107.39	123.8	76.2			508			132.3	159.7				1.39232e+06			362765	437703				High	n/a	n/a	Peak Found	Peak Found	n/a	n/a	n/a	1
FALSE	High	Master Protein	P30260	Cell division cycle protein 27 homolog OS=Homo sapiens OX=9606 GN=CDC27 PE=1 SV=2	0	49.507	23	14	49	14	824	91.8	7.02	133.95	14	0	1.622	0.137863	0.66408	124.06	137.5	62.5			199.4	43.1	183.9	118.7	46.1	62.3	74	72.5	3.2986e+07	7.12758e+06	3.04333e+07	1.96408e+07	7.6334e+06	1.03146e+07	1.22379e+07	1.19871e+07	High	High	High	High	High	High	High	High	1
FALSE	High	Master Protein	Q9H4I3	TraB domain-containing protein OS=Homo sapiens OX=9606 GN=TRABD PE=1 SV=1	0	71.068	46	13	46	13	376	42.3	8	127.62	13	0	1.622	0.156112	0.705178	97.79	102.5	97.5			90.2	248.6	65.9	61.7	60.3	126.1	89.3	58	7.48643e+06	2.06373e+07	5.4712e+06	5.12298e+06	5.00152e+06	1.04642e+07	7.41314e+06	4.81051e+06	High	High	High	High	High	High	High	High	1
FALSE	High	Master Protein	Q86VN1	Vacuolar protein-sorting-associated protein 36 OS=Homo sapiens OX=9606 GN=VPS36 PE=1 SV=1	0	24.858	24	8	16	8	386	43.8	7.2	39.27	8	0	1.621	0.22601	0.802115	120.8	152.2	47.8			98.7	216.9	158.3	67.4	147.2	12.5	79.7	19.3	3.56247e+06	7.82581e+06	5.71282e+06	2.43129e+06	5.30976e+06	451117	2.87694e+06	695915	High	High	High	High	High	High	High	Peak Found	1
FALSE	High	Master Protein	Q15853	Upstream stimulatory factor 2 OS=Homo sapiens OX=9606 GN=USF2 PE=1 SV=1	0	25.44	12	4	9	2	346	36.9	5.1	30.23	4	2	1.62	0.257607	0.83847	102.47	139.3	60.7			252.2	197.8	32.6	94	80.8	23.2	54	65.3	6.22988e+06	4.88605e+06	806315	2.32305e+06	1.99721e+06	574223	1.33461e+06	1.6134e+06	High	High	Peak Found	High	Peak Found	Peak Found	Peak Found	Peak Found	1
FALSE	High	Master Protein	Q9P0U1	Mitochondrial import receptor subunit TOM7 homolog OS=Homo sapiens OX=9606 GN=TOMM7 PE=1 SV=1	0.004	5.174	31	1	4	1	55	6.2	10.29	13.81	1	0	1.619	0.294177	0.848809	105.39	162.9	37.1			320.6		226.5	34.2	33.6	8.6	79	97.5	2.67924e+06		1.89265e+06	285934	280756	71945.4	660339	814831	High	n/a	High	Peak Found	High	Peak Found	Peak Found	Peak Found	1
FALSE	High	Master Protein	Q9BWT3	Poly(A) polymerase gamma OS=Homo sapiens OX=9606 GN=PAPOLG PE=1 SV=2	0	13.841	7	5	62	2	736	82.8	9.14	137.55	5	0	1.617	0.357992	0.864849	48.26	125.3	74.7			125.5		236.3	123.3	92.2	101.3	60.7	60.7	892426		1.68006e+06	876547	655599	720342	431455	431435	Peak Found	n/a	High	Peak Found	Peak Found	High	Peak Found	Peak Found	1
FALSE	High	Master Protein	P17612	cAMP-dependent protein kinase catalytic subunit alpha OS=Homo sapiens OX=9606 GN=PRKACA PE=1 SV=2	0	98.862	55	20	116	6	351	40.6	8.79	302.68	20	14	1.617	0.137606	0.663855	97.6	121.8	78.2			142.2	202.3	95.5	63.9	80.4	62.9	83.2	69.5	6.21247e+07	8.83947e+07	4.17469e+07	2.7927e+07	3.51377e+07	2.74702e+07	3.63747e+07	3.03893e+07	High	High	High	High	High	High	High	High	1
FALSE	High	Master Protein	O95049	Tight junction protein ZO-3 OS=Homo sapiens OX=9606 GN=TJP3 PE=1 SV=3	0	45.242	16	11	36	11	919	101.3	6.76	94.97	11	0	1.616	0.142045	0.672874	65.34	131.9	68.1			234.8		174.2	25.5	85	40.3	144.9	95.3	1.47693e+07		1.09533e+07	1.60314e+06	5.34421e+06	2.53717e+06	9.11467e+06	5.99237e+06	High	n/a	High	High	High	High	High	High	1
FALSE	High	Master Protein	P41240	Tyrosine-protein kinase CSK OS=Homo sapiens OX=9606 GN=CSK PE=1 SV=1	0	26.395	21	8	11	8	450	50.7	7.06	18.23	8	0	1.613	0.231148	0.808658	76.97	158.7	41.3			138.2	235.9	156	64	73.6	16	96.5	19.8	5.96781e+06	1.01913e+07	6.73622e+06	2.76477e+06	3.18005e+06	688960	4.169e+06	856135	High	High	High	High	Peak Found	Peak Found	High	Peak Found	1
FALSE	High	Master Protein	P53609	Geranylgeranyl transferase type-1 subunit beta OS=Homo sapiens OX=9606 GN=PGGT1B PE=1 SV=2	0	15.022	10	4	15	4	377	42.3	6.83	27.61	4	0	1.612	0.24913	0.828045	121.34	152.8	47.2			144.8	360.1	93.4	39.2	35.2	36.5	55.4	35.4	6.31781e+06	1.57144e+07	4.07705e+06	1.71107e+06	1.53634e+06	1.59085e+06	2.41568e+06	1.54376e+06	High	High	High	Peak Found	High	High	High	High	1
FALSE	High	Master Protein	O43929	Origin recognition complex subunit 4 OS=Homo sapiens OX=9606 GN=ORC4 PE=1 SV=2	0	114.128	54	17	87	17	436	50.3	8	250.04	17	0	1.612	0.138065	0.66408	102.95	116.9	83.1			84.2	158.8	109.8	123.2	114	90	76	44	2.15205e+07	4.05869e+07	2.80748e+07	3.14899e+07	2.91468e+07	2.30111e+07	1.9421e+07	1.12479e+07	High	High	High	High	High	High	High	High	1
FALSE	High	Master Protein	Q9ULW0	Targeting protein for Xklp2 OS=Homo sapiens OX=9606 GN=TPX2 PE=1 SV=2	0	200.482	47	35	175	35	747	85.6	9.23	493.85	35	0	1.611	0.0981854	0.570119	96.85	120.1	79.9			146.9	1.2	133.2	103	66.6	206.2	51.8	91.1	1.09369e+08	879225	9.91629e+07	7.66543e+07	4.95738e+07	1.53478e+08	3.85295e+07	6.7779e+07	High	Peak Found	High	High	High	High	High	High	1
FALSE	High	Master Protein	Q6NYC1	Bifunctional arginine demethylase and lysyl-hydroxylase JMJD6 OS=Homo sapiens OX=9606 GN=JMJD6 PE=1 SV=1	0	42.2	30	8	31	8	403	46.4	8.69	82.95	8	0	1.611	0.209938	0.782971	66.67	129.5	70.5			112.4	53	223.5	110	68.9	51.4	127.8	53.1	7.0608e+06	3.32619e+06	1.40377e+07	6.90741e+06	4.32753e+06	3.22929e+06	8.02586e+06	3.33314e+06	High	High	High	High	High	High	High	Peak Found	1
FALSE	High	None	P47974	mRNA decay activator protein ZFP36L2 OS=Homo sapiens OX=9606 GN=ZFP36L2 PE=1 SV=3	0.001	6.384	3	1	7	1	494	51	8.16	18.39	1	0	1.61	0.263384	0.842288	75.38	122.4	77.6			140.2	205.4	66.1	66.1	58	172.9	64.2	27	2.68037e+06	3.92492e+06	1.26383e+06	1.26248e+06	1.10944e+06	3.3038e+06	1.22789e+06	516946	High	High	Peak Found	High	Peak Found	High	High	Peak Found	1
FALSE	High	Master Protein	Q8WUA8	Tsukushi OS=Homo sapiens OX=9606 GN=TSKU PE=1 SV=3	0.004	5.101	4	1	2	1	353	37.8	6.87	4.92	1	0	1.61	0.397234	0.875115	33.39	123.4	76.6				237.7	146.6	120.3	120.5	84		91		514997	317678	260573	261032	181966		197283	n/a	Peak Found	High	High	Peak Found	Peak Found	n/a	Peak Found	1
FALSE	High	Master Protein	Q86UV5	Ubiquitin carboxyl-terminal hydrolase 48 OS=Homo sapiens OX=9606 GN=USP48 PE=1 SV=1	0	29.44	11	7	13	7	1035	119	6.05	45.28	7	0	1.61	0.297362	0.848809	116.95	129.7	70.3			135.2	37.8	241.1	92.8	86.2	42.8	138.7	25.4	1.67462e+06	468266	2.98691e+06	1.15018e+06	1.06801e+06	530649	1.71876e+06	315148	High	High	High	High	High	Peak Found	High	High	1
FALSE	High	Master Protein	O75382	Tripartite motif-containing protein 3 OS=Homo sapiens OX=9606 GN=TRIM3 PE=1 SV=2	0.001	6.338	4	2	5	2	744	80.8	7.83	13.89	2	0	1.609	0.39123	0.870807	82.21	118.6	81.4			159	209.2	43.1	48.2	28.2	63.6	191.8	56.9	1.38366e+06	1.82086e+06	375149	419645	245562	553337	1.66919e+06	494902	High	Peak Found	High	Peak Found	Peak Found	Peak Found	High	High	1
FALSE	High	Master Protein	Q8NC44	Reticulophagy regulator 2 OS=Homo sapiens OX=9606 GN=RETREG2 PE=1 SV=3	0	11.417	12	3	6	3	543	57.8	4.45	20.41	3	0	1.607	0.27764	0.84831	28.7	124.5	75.5				215.6	187.5	64.8	113.8	98.5	119.6			2.25165e+06	1.95817e+06	677076	1.1884e+06	1.0289e+06	1.24937e+06		High	High	Peak Found	Peak Found	Peak Found	High	High	n/a	1
FALSE	High	Master Protein	Q96EP5	DAZ-associated protein 1 OS=Homo sapiens OX=9606 GN=DAZAP1 PE=1 SV=1	0	116.372	41	13	191	13	407	43.4	8.56	537.1	13	0	1.606	0.0941845	0.55857	98.78	108	92			80.8	167.5	80.4	135.6	84.9	93.6	113.4	43.8	7.08209e+07	1.46827e+08	7.05302e+07	1.18865e+08	7.44744e+07	8.20815e+07	9.93897e+07	3.84227e+07	High	High	High	High	High	High	High	High	1
FALSE	High	Master Protein	P31943	Heterogeneous nuclear ribonucleoprotein H OS=Homo sapiens OX=9606 GN=HNRNPH1 PE=1 SV=4	0	241.848	62	25	1518	19	449	49.2	6.3	4750.88	25	7	1.605	0.0867807	0.540311	69.19	118.9	81.1			87.1	157.6	97.5	134.6	69.6	97	82.2	74.3	1.68667e+09	3.05214e+09	1.88859e+09	2.60614e+09	1.34743e+09	1.8788e+09	1.59207e+09	1.4396e+09	High	High	High	High	High	High	High	High	1
FALSE	High	Master Protein	Q9NW82	WD repeat-containing protein 70 OS=Homo sapiens OX=9606 GN=WDR70 PE=1 SV=1	0	55.337	27	14	35	14	654	73.2	6.33	93.58	14	0	1.603	0.167539	0.72655	71.54	151.8	48.2			114.7	118.9	144.4	172.5	43.6	39.8	38.5	127.7	9.01636e+06	9.34569e+06	1.13475e+07	1.3557e+07	3.42566e+06	3.12429e+06	3.02195e+06	1.00325e+07	High	High	High	High	High	High	High	High	1
FALSE	High	Master Protein	Q99618	Cell division cycle-associated protein 3 OS=Homo sapiens OX=9606 GN=CDCA3 PE=1 SV=1	0	64.117	43	10	69	10	268	29	6.43	212.81	10	0	1.602	0.156282	0.705178	74.77	124.8	75.2			140.4	193.5	83.5	96.7	74.7	82.4	62.6	66.1	2.79348e+07	3.85015e+07	1.66172e+07	1.92366e+07	1.48591e+07	1.64017e+07	1.24617e+07	1.3158e+07	High	High	High	High	High	High	High	High	1
FALSE	High	Master Protein	Q9H871	E3 ubiquitin-protein transferase RMND5A OS=Homo sapiens OX=9606 GN=RMND5A PE=1 SV=1	0	31.137	18	6	21	6	391	44	6.06	52.05	6	0	1.6	0.163228	0.719833	95.8	119.7	80.3			52.3	194.3	90.6	154	89.8	50	98.9	70	4.77483e+06	1.77203e+07	8.25972e+06	1.40514e+07	8.19274e+06	4.56498e+06	9.02194e+06	6.38716e+06	High	High	High	High	High	High	High	High	1
FALSE	High	Master Protein	O75127	Pentatricopeptide repeat-containing protein 1, mitochondrial OS=Homo sapiens OX=9606 GN=PTCD1 PE=1 SV=2	0	14.041	7	4	10	4	700	78.8	8.59	22.39	4	0	1.6	0.267682	0.843591	73.06	117.3	82.7			110.7	62.4	209.4	107.5	95.6	5.2	147.2	62	2.92966e+06	1.64978e+06	5.54024e+06	2.84415e+06	2.53068e+06	137354	3.8948e+06	1.63967e+06	High	Peak Found	High	High	High	Peak Found	High	Peak Found	1
FALSE	High	Master Protein	Q16656	Nuclear respiratory factor 1 OS=Homo sapiens OX=9606 GN=NRF1 PE=1 SV=1	0	18.671	16	4	14	4	503	53.5	5.05	39.36	4	0	1.6	0.245087	0.824491	109.34	134	66			179.4	74.1	205.7	16.9	132.9	24.3	156.1	10.6	5.07553e+06	2.09644e+06	5.81801e+06	477550	3.75927e+06	687422	4.41668e+06	300479	High	High	High	High	High	High	High	High	1
FALSE	High	Master Protein	Q9H2P9	Diphthine methyl ester synthase OS=Homo sapiens OX=9606 GN=DPH5 PE=1 SV=2	0	21.643	27	5	12	5	285	31.6	5.31	25.37	5	0	1.6	0.308096	0.848809	71.82	138.4	61.6			201.4	87.5	158.4	28.1	115.6	23.8	166.8	18.4	2.55931e+06	1.11198e+06	2.01302e+06	356943	1.46901e+06	302112	2.11946e+06	233179	High	High	High	High	Peak Found	High	High	Peak Found	1
FALSE	High	Master Protein	Q9H9B1	Histone-lysine N-methyltransferase EHMT1 OS=Homo sapiens OX=9606 GN=EHMT1 PE=1 SV=4	0	15.051	5	5	17	5	1298	141.4	5.76	43.25	5	0	1.599	0.25413	0.834074	87.37	102.5	97.5			63	144.8	101.1	52.3	78	48	73.8	239	2.31589e+06	5.32169e+06	3.71484e+06	1.92312e+06	2.86762e+06	1.76465e+06	2.71377e+06	8.78585e+06	High	High	High	High	High	Peak Found	Peak Found	High	1
FALSE	High	Master Protein	Q9UBC1	NF-kappa-B inhibitor-like protein 1 OS=Homo sapiens OX=9606 GN=NFKBIL1 PE=1 SV=2	0	12.202	13	4	8	4	381	43.2	7.56	19.6	4	0	1.599	0.173452	0.73379	90.86	113.6	86.4			232.2	21.3	130.7		118.7	83.2	202.9	11	1.24379e+07	1.1426e+06	6.99842e+06		6.35859e+06	4.4577e+06	1.08696e+07	588057	High	Peak Found	High	n/a	Peak Found	Peak Found	High	Peak Found	1
FALSE	High	Master Protein	P35579	Myosin-9 OS=Homo sapiens OX=9606 GN=MYH9 PE=1 SV=4	0	1966.39	73	193	4676	168	1960	226.4	5.6	15174.2	193	27	1.598	0.0902681	0.548166	127.18	98.1	101.9			60.5	51.1	190.5	115.3	56.7	40.4	152.5	132.8	3.53921e+09	2.98818e+09	1.11404e+10	6.74417e+09	3.31568e+09	2.36316e+09	8.91916e+09	7.76741e+09	High	High	High	High	High	High	High	High	1
FALSE	High	Master Protein	Q14451	Growth factor receptor-bound protein 7 OS=Homo sapiens OX=9606 GN=GRB7 PE=1 SV=2	0	10.058	6	2	6	2	532	59.6	8.5	18.99	2	0	1.598	0.321454	0.848809	123.27	128	72			224.7	112.8	123.2	9.7	186.1	8.6	79.4	55.4	3.73287e+06	1.87396e+06	2.0471e+06	160990	3.09034e+06	142411	1.31954e+06	920585	High	High	High	Peak Found	High	Peak Found	Peak Found	Peak Found	1
FALSE	High	Master Protein	Q96SZ5	2-aminoethanethiol dioxygenase OS=Homo sapiens OX=9606 GN=ADO PE=1 SV=2	0	14.37	16	4	11	4	270	29.7	6.04	27.01	4	0	1.597	0.32441	0.848809	106.2	119.7	80.3			45	314.5	51.3	125.3	42.9	67.4	41.8	111.9	806430	5.63684e+06	918953	2.24487e+06	769373	1.20761e+06	749003	2.00492e+06	High	Peak Found	High	High	High	High	High	High	1
FALSE	High	Master Protein	Q9NR45	Sialic acid synthase OS=Homo sapiens OX=9606 GN=NANS PE=1 SV=2	0	195.07	67	20	283	20	359	40.3	6.74	812.38	20	0	1.596	0.10507	0.585176	105.98	136.1	63.9			145.7	162.6	143.1	75.4	86.7	77.2	59.4	49.8	2.62053e+08	2.92508e+08	2.57345e+08	1.35595e+08	1.55905e+08	1.3888e+08	1.06902e+08	8.95294e+07	High	High	High	High	High	High	High	High	1
FALSE	High	Master Protein	O95630	STAM-binding protein OS=Homo sapiens OX=9606 GN=STAMBP PE=1 SV=1	0	57.269	37	12	37	12	424	48	6.29	90.83	12	0	1.596	0.160289	0.714512	83.66	160.6	39.4			95.3	248.8	102.9	194.9	39.4	19.9	68.1	30.7	3.08341e+07	8.05387e+07	3.33035e+07	6.31007e+07	1.27611e+07	6.4336e+06	2.20374e+07	9.93631e+06	High	High	High	High	High	High	High	High	1
FALSE	High	Master Protein	Q15428	Splicing factor 3A subunit 2 OS=Homo sapiens OX=9606 GN=SF3A2 PE=1 SV=2	0	113.976	33	13	147	13	464	49.2	9.64	407.29	13	0	1.596	0.111055	0.598659	121.85	129.7	70.3			88.8	108	175.1	138.6	73.5	103	59.8	53.2	7.85333e+07	9.5445e+07	1.54749e+08	1.22555e+08	6.49849e+07	9.10229e+07	5.28471e+07	4.70166e+07	High	High	High	High	High	High	High	High	1
FALSE	High	Master Protein	Q96D46	60S ribosomal export protein NMD3 OS=Homo sapiens OX=9606 GN=NMD3 PE=1 SV=1	0	22.584	15	5	20	5	503	57.6	7.14	47.03	5	0	1.596	0.214687	0.786817	85.33	124.2	75.8			63.4	197.1	82.2	166.3	48.4	113	24.3	105.2	3.96318e+06	1.23194e+07	5.13688e+06	1.03958e+07	3.02662e+06	7.06196e+06	1.51691e+06	6.57737e+06	High	High	High	High	Peak Found	High	Peak Found	High	1
FALSE	High	Master Protein	Q14103	Heterogeneous nuclear ribonucleoprotein D0 OS=Homo sapiens OX=9606 GN=HNRNPD PE=1 SV=1	0	274.098	48	28	794	26	355	38.4	7.81	2253.84	28	2	1.595	0.0913845	0.548307	101.83	118.5	81.5			130.6	147.4	99.7	84.8	92.5	64.5	113.7	66.8	2.00438e+09	2.26313e+09	1.53094e+09	1.3022e+09	1.41912e+09	9.89666e+08	1.74565e+09	1.02461e+09	High	High	High	High	High	High	High	High	1
FALSE	High	Master Protein	P35610	Sterol O-acyltransferase 1 OS=Homo sapiens OX=9606 GN=SOAT1 PE=1 SV=3	0	109.402	29	14	228	14	550	64.7	8.94	614.52	14	0	1.594	0.0969362	0.565629	100.63	120.3	79.7			129	46.7	238.5	80.8	109.3	41.8	113.1	40.8	1.03975e+08	3.76189e+07	1.92234e+08	6.51604e+07	8.81045e+07	3.36848e+07	9.11249e+07	3.28786e+07	High	High	High	High	High	High	High	High	1
FALSE	High	Master Protein	O43347	RNA-binding protein Musashi homolog 1 OS=Homo sapiens OX=9606 GN=MSI1 PE=1 SV=1	0	14.278	10	3	15	1	362	39.1	7.85	28.8	3	0	1.594	0.425857	0.890697	18.88	122.9	77.1				343.6		266.5				189.9		269497		209056				148927	n/a	Peak Found	n/a	High	n/a	n/a	n/a	Peak Found	1
FALSE	High	Master Protein	Q15067	Peroxisomal acyl-coenzyme A oxidase 1 OS=Homo sapiens OX=9606 GN=ACOX1 PE=1 SV=3	0	267.787	63	28	524	28	660	74.4	8.16	1690.52	28	0	1.593	0.0889299	0.545725	86.05	128.6	71.4			113.1	126	145	129.2	89.9	58.8	85.5	52.6	2.42444e+08	2.70062e+08	3.10769e+08	2.76963e+08	1.92644e+08	1.26049e+08	1.83224e+08	1.12727e+08	High	High	High	High	High	High	High	High	1
FALSE	High	Master Protein	Q14147	Probable ATP-dependent RNA helicase DHX34 OS=Homo sapiens OX=9606 GN=DHX34 PE=1 SV=2	0	14.228	5	4	4	4	1143	128	7.56	12.27	4	0	1.59	0.268834	0.843894	64.78	144.8	55.2			223		329.1	27.4	117	18.4	85		1.96468e+06		2.89909e+06	241130	1.03102e+06	161863	749158		High	n/a	High	Peak Found	Peak Found	Peak Found	Peak Found	n/a	1
FALSE	High	Master Protein	Q9BRT6	Protein LLP homolog OS=Homo sapiens OX=9606 GN=LLPH PE=1 SV=1	0	28.56	29	3	20	3	129	15.2	10.37	61.65	3	0	1.59	0.237597	0.815695	113.35	105.8	94.2			300.5	1.1	114.4	70	114.3	63.4	100.3	35.9	1.40511e+07	53704.3	5.35117e+06	3.27235e+06	5345085	2.96539e+06	4.68771e+06	1.67831e+06	High	Peak Found	High	High	High	High	High	High	1
FALSE	High	Master Protein	Q3LXA3	Triokinase/FMN cyclase OS=Homo sapiens OX=9606 GN=TKFC PE=1 SV=2	0	74.287	42	16	60	16	575	58.9	7.49	181.95	16	0	1.589	0.184427	0.749746	86.8	130	70			159.5	147.8	93.4	99	129	60	70.7	40.6	2.80714e+07	2.60194e+07	1.64399e+07	1.7419e+07	2.26959e+07	1.05655e+07	1.24375e+07	7.14088e+06	High	High	High	High	High	High	High	High	1
FALSE	High	Master Protein	Q15397	Pumilio homolog 3 OS=Homo sapiens OX=9606 GN=PUM3 PE=1 SV=3	0	192.885	52	28	211	28	648	73.5	9.64	626.29	28	0	1.589	0.135556	0.658822	70.65	118.9	81.1			79.5	115.4	125.1	147	80.3	78.9	90.1	83.7	8.34009e+07	1.20973e+08	1.31193e+08	1.5413e+08	8.42246e+07	8.27207e+07	9.44502e+07	8.77964e+07	High	High	High	High	High	High	High	High	1
FALSE	High	Master Protein	P60604	Ubiquitin-conjugating enzyme E2 G2 OS=Homo sapiens OX=9606 GN=UBE2G2 PE=1 SV=1	0	43.043	42	4	20	4	165	18.6	4.7	63.63	4	0	1.589	0.224209	0.801518	109.32	96	104			250.3		86.7	19.9	213.6	76.8	115.1	37.7	1.66702e+07		5.77284e+06	1.32345e+06	1.42274e+07	5.11163e+06	7.66672e+06	2.5084e+06	High	n/a	Peak Found	High	High	High	High	High	1
FALSE	High	Master Protein	Q8IY67	Ribonucleoprotein PTB-binding 1 OS=Homo sapiens OX=9606 GN=RAVER1 PE=1 SV=1	0	142.279	58	18	145	18	606	63.8	8.48	486.04	18	0	1.589	0.162284	0.718463	93.37	111.7	88.3			61	86.5	269.4	61.2	170.6	32.9	73.2	45.2	3.26398e+07	4.62612e+07	1.44147e+08	3.27359e+07	9.12507e+07	1.76122e+07	3.9158e+07	2.42067e+07	High	High	High	High	High	High	High	High	1
FALSE	High	Master Protein	O15523	ATP-dependent RNA helicase DDX3Y OS=Homo sapiens OX=9606 GN=DDX3Y PE=1 SV=2	0	267.794	62	36	777	8	660	73.1	7.55	2143.3	36	0	1.589	0.132686	0.652547	67.58	128	72			88.3	136.2	133.8	140.1	90.1	57.1	90.4	64.1	2.19634e+07	3.38821e+07	3.33082e+07	3.48527e+07	2.24269e+07	1.42073e+07	2.25037e+07	1.59402e+07	High	High	High	High	High	High	High	High	1
FALSE	High	Master Protein	P18754	Regulator of chromosome condensation OS=Homo sapiens OX=9606 GN=RCC1 PE=1 SV=1	0	190.919	67	18	505	18	421	44.9	7.52	1696.57	18	0	1.588	0.0946214	0.559871	96.31	121.5	78.5			82.2	155.4	99.7	139.9	64.3	105.2	69.8	83.5	2.97747e+08	5.62464e+08	3.60806e+08	5.0648e+08	2.32928e+08	3.80718e+08	2.52728e+08	3.02402e+08	High	High	High	High	High	High	High	High	1
FALSE	High	Master Protein	Q6NSJ0	Myogenesis-regulating glycosidase OS=Homo sapiens OX=9606 GN=MYORG PE=1 SV=2	0	31.063	15	9	23	9	714	81	8.4	56.85	9	0	1.588	0.204771	0.778599	68.95	146.9	53.1			57.4	0.2	128.2	445.4	80	26.4	34.6	27.9	4.75793e+06	13054.7	1.06322e+07	3.69369e+07	6.63699e+06	2.19202e+06	2.86687e+06	2.30991e+06	High	High	High	High	High	High	High	Peak Found	1
FALSE	High	Master Protein	Q9NYY8	FAST kinase domain-containing protein 2, mitochondrial OS=Homo sapiens OX=9606 GN=FASTKD2 PE=1 SV=1	0	88.301	33	17	76	17	710	81.4	8.05	216.32	17	0	1.586	0.193598	0.762378	89.17	112.3	87.7			83.4	89.1	208	113.3	90.4	68	94.9	52.9	1.34196e+07	1.43382e+07	3.3473e+07	1.82278e+07	1.45468e+07	1.095e+07	1.52641e+07	8.51082e+06	High	High	High	High	High	High	High	High	1
FALSE	High	Master Protein	Q9Y4P3	Transducin beta-like protein 2 OS=Homo sapiens OX=9606 GN=TBL2 PE=1 SV=1	0	113.345	58	24	175	24	447	49.8	9.44	457.82	24	0	1.585	0.107147	0.588752	95.53	126	74			71.2	208.4	66.4	177.4	49.6	87	49.9	90.1	4.26744e+07	1.25009e+08	3.97991e+07	1.064e+08	2.97302e+07	5.21873e+07	2.99548e+07	5.40415e+07	High	High	High	High	High	High	High	High	1
FALSE	High	Master Protein	O60524	Ribosome quality control complex subunit NEMF OS=Homo sapiens OX=9606 GN=NEMF PE=1 SV=4	0	41.804	13	13	33	13	1076	122.9	6.35	60.74	13	0	1.584	0.153242	0.701378	127.38	108.8	91.2			96.7	101	113.4	125	42.2	125.2	64.2	132.4	1.15041e+07	1.20176e+07	1.34914e+07	1.48693e+07	5.02264e+06	1.4895e+07	7.63538e+06	1.57492e+07	High	High	High	High	High	High	High	High	1
FALSE	High	Master Protein	P62068	Ubiquitin carboxyl-terminal hydrolase 46 OS=Homo sapiens OX=9606 GN=USP46 PE=1 SV=1	0	19.684	14	4	19	4	366	42.4	6.83	42.54	4	0	1.584	0.258855	0.838817	114.82	124.5	75.5			118.5	119.3	192.8	42.2	131.9	39.6	131.2	24.5	5.66782e+06	5.70875e+06	9.22539e+06	2.01814e+06	6.31196e+06	1.89549e+06	6.27929e+06	1.17266e+06	High	High	High	High	High	High	High	High	1
FALSE	High	Master Protein	P23526	Adenosylhomocysteinase OS=Homo sapiens OX=9606 GN=AHCY PE=1 SV=4	0	179.808	55	25	675	23	432	47.7	6.34	1722.7	25	0	1.583	0.0974941	0.567199	84.85	116.3	83.7			99.4	146.4	99.4	124.4	80	92.9	80	77.5	6.79338e+08	9.99916e+08	6.79034e+08	8.49569e+08	5.46822e+08	6.34587e+08	5.46746e+08	5.29341e+08	High	High	High	High	High	High	High	High	1
FALSE	High	Master Protein	O75570	Peptide chain release factor 1, mitochondrial OS=Homo sapiens OX=9606 GN=MTRF1 PE=1 SV=2	0.001	6.374	6	2	4	2	445	52.3	8.5	12.42	2	0	1.582	0.400441	0.875272	100.63	90.3	109.7			102		45.7	298.8	200.7		28.9	124	697514		312130	2.04254e+06	1.37195e+06		197247	847414	High	n/a	High	High	High	n/a	Peak Found	Peak Found	1
FALSE	High	Master Protein	P14317	Hematopoietic lineage cell-specific protein OS=Homo sapiens OX=9606 GN=HCLS1 PE=1 SV=3	0	62.483	30	11	60	11	486	54	4.81	168.67	11	0	1.582	0.152771	0.701225	92.25	116.8	83.2			68.6	170.1	115.1	122.3	68.8	104	38.8	112.3	1.7359e+07	4.30663e+07	2.91558e+07	3.09738e+07	1.7417e+07	2.63303e+07	9.81739e+06	2.84424e+07	High	High	High	High	High	High	High	High	1
FALSE	High	Master Protein	P45954	Short/branched chain specific acyl-CoA dehydrogenase, mitochondrial OS=Homo sapiens OX=9606 GN=ACADSB PE=1 SV=1	0	96.638	50	15	105	15	432	47.5	6.99	270.4	15	0	1.58	0.143527	0.678666	105.37	108.9	91.1			81	178.8	74.6	122.4	63.7	110.4	69.5	99.7	4.57038e+07	1.00845e+08	4.20738e+07	6.90374e+07	3.59078e+07	6.2307e+07	3.91848e+07	5.62454e+07	High	High	High	High	High	High	High	High	1
FALSE	High	Master Protein	Q9Y6Y0	Influenza virus NS1A-binding protein OS=Homo sapiens OX=9606 GN=IVNS1ABP PE=1 SV=3	0	20.985	12	6	10	6	642	71.7	5.53	20.77	6	0	1.58	0.294196	0.848809	88.58	91.9	108.1			89.7	90.7	83	234.6	106.1	79.7		116.2	1.59451e+06	1.61359e+06	1.47648e+06	4.17126e+06	1.88677e+06	1.41808e+06		2.06583e+06	High	Peak Found	High	High	Peak Found	High	High	High	1
FALSE	High	Master Protein	Q9H1E3	Nuclear ubiquitous casein and cyclin-dependent kinase substrate 1 OS=Homo sapiens OX=9606 GN=NUCKS1 PE=1 SV=1	0	35.937	21	7	43	7	243	27.3	5.08	121.61	7	0	1.577	0.164568	0.723695	97.31	102.3	97.7			20.6	248.3	25	169.4	29.7	147.9	29.3	129.8	4.33151e+06	5.22387e+07	5.25831e+06	3.56476e+07	6.25197e+06	3.11157e+07	6.16375e+06	2.73217e+07	High	High	High	High	High	High	High	High	1
FALSE	High	Master Protein	P51570	Galactokinase OS=Homo sapiens OX=9606 GN=GALK1 PE=1 SV=1	0	150.236	67	20	152	20	392	42.2	6.46	480.79	20	0	1.576	0.126375	0.636656	95.86	113.1	86.9			129.3	233.1	70.6	70.2	85.9	82	65.8	63	1.06636e+08	1.92176e+08	5.82416e+07	5.78922e+07	7.079e+07	6.76394e+07	5.42704e+07	5.19165e+07	High	High	High	High	High	High	High	High	1
FALSE	High	Master Protein	Q04446	1,4-alpha-glucan-branching enzyme OS=Homo sapiens OX=9606 GN=GBE1 PE=1 SV=3	0	120.539	41	19	110	19	702	80.4	6.32	297.31	19	0	1.576	0.15228	0.699829	106.9	118.7	81.3			85.6	199.9	71.5	138.1	44.5	110.2	65.2	85	3.19552e+07	7.46504e+07	2.66885e+07	5.15499e+07	1.66334e+07	4.11399e+07	2.43452e+07	3.17295e+07	High	High	High	High	High	High	High	High	1
FALSE	High	Master Protein	Q92599	Septin-8 OS=Homo sapiens OX=9606 GN=SEPTIN8 PE=1 SV=4	0	139.122	51	22	309	18	483	55.7	6.28	898.14	22	0	1.575	0.126727	0.636827	87.06	115.5	84.5			99.7	174.1	91.9	124.4	94.2	85.7	52.7	77.3	8.33908e+07	1.45663e+08	7.68966e+07	1.0408e+08	7.88393e+07	7.16646e+07	4.40625e+07	6.46946e+07	High	High	High	High	High	High	High	High	1
FALSE	High	Master Protein	P04406	Glyceraldehyde-3-phosphate dehydrogenase OS=Homo sapiens OX=9606 GN=GAPDH PE=1 SV=3	0	585.54	94	41	5241	40	335	36	8.46	16953.4	41	2	1.575	0.101429	0.57673	113.46	107.9	92.1			144.5	186	67.9	62.3	101	92.2	68.7	77.5	2.96358e+10	3.81496e+10	1.39258e+10	1.27704e+10	2.07278e+10	1.89109e+10	1.40865e+10	1.58968e+10	High	High	High	High	High	High	High	High	1
FALSE	High	Master Protein	P08559	Pyruvate dehydrogenase E1 component subunit alpha, somatic form, mitochondrial OS=Homo sapiens OX=9606 GN=PDHA1 PE=1 SV=3	0	188.912	67	27	309	27	390	43.3	8.06	749.73	27	0	1.574	0.119884	0.621735	109.03	121.2	78.8			109.8	116.7	129.3	84.4	104.9	51.4	151.9	51.6	2.13936e+08	2.27393e+08	2.52e+08	1.64378e+08	2.04385e+08	1.00169e+08	2.95912e+08	1.00596e+08	High	High	High	High	High	High	High	High	1
FALSE	High	Master Protein	Q99519	Sialidase-1 OS=Homo sapiens OX=9606 GN=NEU1 PE=1 SV=1	0	33.91	30	9	47	9	415	45.4	5.88	96.15	9	0	1.574	0.162669	0.718965	76.12	125.2	74.8			138.4	125.8	109.9	91.4	59.8	63.5	77.7	133.4	1.99486e+07	1.81214e+07	1.58367e+07	1.31761e+07	8.62052e+06	9.15237e+06	1.11954e+07	1.92173e+07	High	High	High	High	High	High	High	High	1
FALSE	High	Master Protein	Q9H8H2	Probable ATP-dependent RNA helicase DDX31 OS=Homo sapiens OX=9606 GN=DDX31 PE=1 SV=2	0	14.989	6	5	13	5	851	94	9.99	34.97	5	0	1.573	0.248929	0.827726	88.5	106.4	93.6			86.8	92.4	158.1	108.1	56.2	73.4	119.7	105.4	3.50988e+06	3.73773e+06	6.39455e+06	4.37131e+06	2.27399e+06	2.96863e+06	4.84058e+06	4.26266e+06	High	High	High	Peak Found	Peak Found	Peak Found	High	High	1
FALSE	High	Master Protein	Q53HV7	Single-strand selective monofunctional uracil DNA glycosylase OS=Homo sapiens OX=9606 GN=SMUG1 PE=1 SV=2	0.009	4.193	4	1	2	1	270	29.8	6.62	6.64	1	0	1.573	0.369553	0.870807	104.2	122.3	77.7			293.8		138.9		314.9		52.4		721414		341072		773255		128593		Peak Found	n/a	High	n/a	High	n/a	Peak Found	n/a	1
FALSE	High	Master Protein	Q9H974	Queuine tRNA-ribosyltransferase accessory subunit 2 OS=Homo sapiens OX=9606 GN=QTRT2 PE=1 SV=1	0	44.771	28	9	36	9	415	46.7	6.81	99.21	9	0	1.571	0.155975	0.705178	74.34	112.2	87.8			99.1	99.5	133.9	128	70.7	85	91.8	92	1.07537e+07	1.07972e+07	1.45353e+07	1.38909e+07	7.66883e+06	9.22288e+06	9.9601e+06	9.9854e+06	High	High	High	High	High	High	High	High	1
FALSE	High	Master Protein	Q14254	Flotillin-2 OS=Homo sapiens OX=9606 GN=FLOT2 PE=1 SV=2	0	121.886	54	21	155	21	428	47	5.25	409.55	21	0	1.57	0.126826	0.636827	76.57	114.7	85.3			117.1	122.6	115	111.8	95.8	77.8	99.3	60.7	1.10782e+08	1.15979e+08	1.08792e+08	1.0582e+08	9.06746e+07	7.36014e+07	9.39359e+07	5.7468e+07	High	High	High	High	High	High	High	High	1
FALSE	High	Master Protein	Q15165	Serum paraoxonase/arylesterase 2 OS=Homo sapiens OX=9606 GN=PON2 PE=1 SV=4	0	145.174	72	15	119	15	354	39.4	5.6	353.83	15	0	1.57	0.109845	0.59539	81.13	114.3	85.7			168.9	91.3	117.8	94.2	104.6	59.7	120.7	42.8	1.15491e+08	6.24256e+07	8.05681e+07	6.44302e+07	7.15116e+07	4.079e+07	8.2531e+07	2.92434e+07	High	High	High	High	High	High	High	High	1
FALSE	High	Master Protein	P12955	Xaa-Pro dipeptidase OS=Homo sapiens OX=9606 GN=PEPD PE=1 SV=3	0	101.849	45	17	149	17	493	54.5	6	379.96	17	0	1.569	0.118826	0.619573	93.21	130.2	69.8			140.4	130.6	137.3	84.9	79.8	59.2	103.2	64.5	8.15624e+07	7.58488e+07	7.97498e+07	4.93266e+07	4.63565e+07	3.43919e+07	5.99274e+07	3.74534e+07	High	High	High	High	High	High	High	High	1
FALSE	High	Master Protein	P78406	mRNA export factor RAE1 OS=Homo sapiens OX=9606 GN=RAE1 PE=1 SV=1	0	139.131	68	17	181	17	368	40.9	7.83	485.75	17	0	1.569	0.118442	0.618922	102.28	105.9	94.1			113.6	193.3	72	71.1	73	136.2	88.3	52.5	8.30122e+07	1.41246e+08	5.26104e+07	5.19238e+07	5.33364e+07	9.94727e+07	6.45236e+07	3.83506e+07	High	High	High	High	High	High	High	High	1
FALSE	High	Master Protein	Q9BXR0	Queuine tRNA-ribosyltransferase catalytic subunit 1 OS=Homo sapiens OX=9606 GN=QTRT1 PE=1 SV=3	0	50.979	37	11	34	11	403	44	7.23	82.51	11	0	1.568	0.205405	0.778599	97.84	109.8	90.2			54.6	212.8	64.2	115.2	26.6	137.1	36.5	152.9	1.00192e+07	3.90404e+07	1.1783e+07	2.11402e+07	4.87713e+06	2.51588e+07	6.69108e+06	2.8047e+07	High	High	High	High	High	High	High	High	1
FALSE	High	Master Protein	Q9BXK5	Bcl-2-like protein 13 OS=Homo sapiens OX=9606 GN=BCL2L13 PE=1 SV=1	0	66.128	39	12	74	12	485	52.7	4.44	227.41	12	0	1.568	0.1669	0.725545	99.57	105.6	94.4			55.2	105.7	119.2	112.7	95.7	29.5	99.3	182.6	1.586e+07	3.03612e+07	3.42268e+07	3.23555e+07	2.7489e+07	8.47495e+06	2.85028e+07	5.2422e+07	High	High	High	High	High	High	High	High	1
FALSE	High	Master Protein	Q6NUM9	All-trans-retinol 13,14-reductase OS=Homo sapiens OX=9606 GN=RETSAT PE=1 SV=2	0	57.891	24	9	45	9	610	66.8	8.28	122.96	9	0	1.568	0.188864	0.753358	89.32	90.5	109.5			70.9	75.8	60.8	63.4	151.1	18.7	315.8	43.6	1.78897e+07	1.91197e+07	1.53318e+07	1.5985e+07	3.81164e+07	4.72886e+06	7.96854e+07	1.10001e+07	High	High	High	High	High	High	High	Peak Found	1
FALSE	High	Master Protein	Q15019	Septin-2 OS=Homo sapiens OX=9606 GN=SEPTIN2 PE=1 SV=1	0	226.947	84	23	592	22	361	41.5	6.6	1790.13	23	0	1.568	0.10505	0.585176	93.97	118.7	81.3			128.5	161.3	82.5	109.2	80.3	81.9	84.3	72	6.95906e+08	8.73861e+08	4.46801e+08	5.91742e+08	4.34924e+08	4.4373e+08	4.56582e+08	3.89731e+08	High	High	High	High	High	High	High	High	1
FALSE	High	Master Protein	Q9UPW0	Forkhead box protein J3 OS=Homo sapiens OX=9606 GN=FOXJ3 PE=1 SV=2	0	9.106	5	2	6	2	622	68.9	7.09	17.92	2	0	1.568	0.258012	0.83847	109.41	106	94			69	386.3	32.5		36.8	148.9	24.8	101.6	2.0508e+06	1.14879e+07	967724		1.09329e+06	4.4283e+06	738477	3.02256e+06	High	Peak Found	Peak Found	n/a	High	High	High	High	1
FALSE	High	Master Protein	O75874	Isocitrate dehydrogenase [NADP] cytoplasmic OS=Homo sapiens OX=9606 GN=IDH1 PE=1 SV=2	0	193.014	62	22	285	21	414	46.6	7.01	751.91	22	0	1.567	0.105299	0.585407	93.77	166.5	33.5			54.1	140.5	108.8	238.3	22.9	27	18.1	190.3	3.26217e+08	8.4752e+08	6.56525e+08	1.43786e+09	1.38247e+08	1.62782e+08	1.09026e+08	1.14813e+09	High	High	High	High	High	High	High	High	1
FALSE	High	Master Protein	Q9P013	Spliceosome-associated protein CWC15 homolog OS=Homo sapiens OX=9606 GN=CWC15 PE=1 SV=2	0	32.43	25	6	40	6	229	26.6	5.71	117.89	6	0	1.567	0.189399	0.753358	116.21	116.6	83.4			35.5	148.8	107.8	123.3	74.9	79.7	85.3	144.9	3.16703e+06	1.32751e+07	9.61822e+06	1.10028e+07	6.6802e+06	7.10824e+06	7.6147e+06	1.29271e+07	High	Peak Found	High	High	High	High	High	High	1
FALSE	High	None	A6NF01	Putative nuclear envelope pore membrane protein POM 121B OS=Homo sapiens OX=9606 GN=POM121B PE=5 SV=2	0	18.663	9	4	17	1	834	83	9.95	55.9	4	0	1.567	0.327096	0.848809	119.38	155.1	44.9			294.2		171.2	57.3	187.7	40		49.5	3.07698e+06		1.79122e+06	599434	1.96386e+06	418489		518310	High	n/a	Peak Found	High	High	Peak Found	n/a	Peak Found	1
FALSE	High	Master Protein	A8CG34	Nuclear envelope pore membrane protein POM 121C OS=Homo sapiens OX=9606 GN=POM121C PE=1 SV=3	0	65.066	14	12	75	1	1229	125	10.37	209.32	12	0	1.567	0.327096	0.848809	119.38	155.1	44.9			294.2		171.2	57.3	187.7	40		49.5	3.07698e+06		1.79122e+06	599434	1.96386e+06	418489		518310	High	n/a	Peak Found	High	High	Peak Found	n/a	Peak Found	1
FALSE	High	Master Protein	Q9BT78	COP9 signalosome complex subunit 4 OS=Homo sapiens OX=9606 GN=COPS4 PE=1 SV=1	0	177.575	83	25	172	25	406	46.2	5.83	498.16	25	0	1.567	0.124622	0.631062	96.79	115.6	84.4			90.6	231.1	84.7	112.2	80.7	86.5	67.1	47.2	7.81279e+07	1.99276e+08	7.30499e+07	9.67492e+07	6.95579e+07	7.46104e+07	5.78893e+07	4.07082e+07	High	High	High	High	High	High	High	High	1
FALSE	High	Master Protein	Q9BV44	tRNA (guanine(6)-N2)-methyltransferase THUMP3 OS=Homo sapiens OX=9606 GN=THUMPD3 PE=1 SV=1	0	31.85	20	7	11	7	507	57	6.37	33.03	7	0	1.567	0.27914	0.848583	102.4	160.2	39.8			240.8	143.8	110.8	133.8	89.2	12.5	37.2	31.9	6.52808e+06	3.8998e+06	3.00416e+06	3.6276e+06	2.4188e+06	338861	1.00786e+06	866127	High	High	High	High	High	Peak Found	High	Peak Found	1
FALSE	High	Master Protein	Q86TU7	Actin-histidine N-methyltransferase OS=Homo sapiens OX=9606 GN=SETD3 PE=1 SV=1	0	69.588	38	17	60	17	594	67.2	5.96	173.85	17	0	1.566	0.161508	0.716657	112.79	124	76			77.9	137.5	189.9	111.6	76.5	50.5	75.3	80.9	1.12383e+07	1.98546e+07	2.74057e+07	1.61057e+07	1.10441e+07	7.28602e+06	1.08737e+07	1.1672e+07	High	High	High	High	High	High	High	High	1
FALSE	High	Master Protein	Q9UIW2	Plexin-A1 OS=Homo sapiens OX=9606 GN=PLXNA1 PE=1 SV=3	0	76.218	13	20	100	13	1896	210.9	6.92	217.35	20	0	1.566	0.198401	0.771025	104.55	146.9	53.1			150.7	151.2	237.5	37.5	66.2	15.2	96.7	45	1.31749e+07	1.32234e+07	2.07674e+07	3.27695e+06	5.78857e+06	1.33069e+06	8.45311e+06	3.93307e+06	High	High	High	High	High	Peak Found	High	Peak Found	1
FALSE	High	Master Protein	Q9BR77	Coiled-coil domain-containing protein 77 OS=Homo sapiens OX=9606 GN=CCDC77 PE=1 SV=1	0	10.478	9	3	10	3	488	57.5	8.72	40.38	3	0	1.565	0.283805	0.848809	98.47	125.3	74.7			139.3	114.8	98.6	67.4	87.3	25.9	46.1	220.7	3.16406e+06	2.6077e+06	2.23944e+06	1.53158e+06	1.98374e+06	588149	1.04849e+06	5.01375e+06	High	High	High	Peak Found	High	Peak Found	High	Peak Found	1
FALSE	High	Master Protein	Q03518	Antigen peptide transporter 1 OS=Homo sapiens OX=9606 GN=TAP1 PE=1 SV=3	0	136.867	45	20	372	20	748	80.9	7.31	1305.22	20	0	1.564	0.148066	0.690095	62.73	123.5	76.5			116.9	85.5	167.5	120.6	82	62.8	98.6	66.1	1.61585e+08	1.1814e+08	2.31562e+08	1.66677e+08	1.13348e+08	8.6802e+07	1.36224e+08	9.13245e+07	High	High	High	High	High	High	High	High	1
FALSE	High	Master Protein	Q96GM8	Target of EGR1 protein 1 OS=Homo sapiens OX=9606 GN=TOE1 PE=1 SV=1	0	35.171	18	8	51	8	510	56.5	7.18	143.22	8	0	1.564	0.167623	0.72655	89.02	110.1	89.9			17	252.2	16.5	132.8	8.6	90	16.7	266.2	1.6086e+07	2.39055e+08	1.56854e+07	1.25857e+08	8.10905e+06	8.52946e+07	1.58119e+07	2.5235e+08	High	High	High	High	High	High	High	High	1
FALSE	High	Master Protein	P51608	Methyl-CpG-binding protein 2 OS=Homo sapiens OX=9606 GN=MECP2 PE=1 SV=1	0	64.549	36	14	48	14	486	52.4	9.95	135.36	14	0	1.564	0.169099	0.728079	95.68	128.7	71.3			59.3	220.2	84.9	162.2	49.6	104.8	34	85.1	8.33738e+06	3.09656e+07	1.19442e+07	2.28078e+07	6.97088e+06	1.47441e+07	4.77549e+06	1.19753e+07	High	High	High	High	High	High	High	Peak Found	1
FALSE	High	Master Protein	Q96HQ2	CDKN2AIP N-terminal-like protein OS=Homo sapiens OX=9606 GN=CDKN2AIPNL PE=1 SV=1	0	10.206	24	2	9	2	116	13.2	5	39.03	2	0	1.563	0.319842	0.848809	90.1	141.6	58.4			147.8	10.7	287.3		121	30.7	191.3	11.3	1.18812e+06	86115.6	2.30963e+06		972495	246871	1.53801e+06	90818	High	High	High	n/a	High	High	High	Peak Found	1
FALSE	High	Master Protein	P55210	Caspase-7 OS=Homo sapiens OX=9606 GN=CASP7 PE=1 SV=1	0	39.757	34	7	27	7	303	34.3	6.07	72.45	7	0	1.562	0.257763	0.83847	77.35	130.2	69.8			124.2	142.2	102.3	133.3	65.3	95.3	64.5	72.9	4.56131e+06	5.22408e+06	3.75917e+06	4.89754e+06	2.39887e+06	3.49925e+06	2.37024e+06	2.67928e+06	High	High	High	High	High	High	High	High	1
FALSE	High	Master Protein	Q8NBF2	NHL repeat-containing protein 2 OS=Homo sapiens OX=9606 GN=NHLRC2 PE=1 SV=1	0	39.536	17	8	23	8	726	79.4	5.55	68.07	8	0	1.562	0.23332	0.811196	61.92	121.2	78.8			68.6	201.1	65.5	159.8	59	78.6	56.4	110.9	4.49491e+06	1.31653e+07	4.29149e+06	1.04624e+07	3.86239e+06	5.14713e+06	3.69589e+06	7.26409e+06	High	High	Peak Found	High	High	High	High	High	1
FALSE	High	Master Protein	P22234	Bifunctional phosphoribosylaminoimidazole carboxylase/phosphoribosylaminoimidazole succinocarboxamide synthetase OS=Homo sapiens OX=9606 GN=PAICS PE=1 SV=3	0	220.86	72	28	703	28	425	47	7.23	2099.87	28	0	1.561	0.108708	0.591566	92.93	111.3	88.7			103.4	98.9	139.4	105.5	111.3	52.2	127	62.2	5.21822e+08	4.99213e+08	7.03504e+08	5.32098e+08	5.61583e+08	2.63548e+08	6.40948e+08	3.13569e+08	High	High	High	High	High	High	High	High	1
FALSE	High	Master Protein	Q96S66	Chloride channel CLIC-like protein 1 OS=Homo sapiens OX=9606 GN=CLCC1 PE=1 SV=1	0	71.679	38	14	73	14	551	62	5.55	176.86	14	0	1.56	0.151977	0.699829	116.43	128.9	71.1			59.8	175.7	75	156.7	26.4	135.4	14.2	156.8	1.50176e+07	4.4138e+07	1.88512e+07	3.93531e+07	6.63235e+06	3.40239e+07	3.57417e+06	3.93777e+07	High	High	High	High	High	High	High	High	1
FALSE	High	None	Q9BX82	Zinc finger protein 471 OS=Homo sapiens OX=9606 GN=ZNF471 PE=2 SV=1	0	11.399	8	2	20	0	626	73	8.56	32.92	2	0	1.56	0.27312	0.846028	139.43	115	85			78.3	327.6	84.5	31.5	22.2	133.2	73.3	49.3	1.99564e+06	8.34426e+06	2.15336e+06	802696	566496	3.39367e+06	1.86717e+06	1.25514e+06	n/a	n/a	n/a	n/a	n/a	n/a	n/a	n/a	2
FALSE	High	None	Q96ND8	Zinc finger protein 583 OS=Homo sapiens OX=9606 GN=ZNF583 PE=2 SV=2	0	8.34	2	1	14	0	569	66	8.82	19.97	1	0	1.56	0.39053	0.870807	139.43	118.1	81.9			91.1	7	324.1	127.9	73.1	4.8	76.7	95.3	572084	43674.9	2.0343e+06	802696	458761	29915.5	481548	598343	n/a	n/a	n/a	n/a	n/a	n/a	n/a	n/a	2
FALSE	High	None	Q8TA94	Zinc finger protein 563 OS=Homo sapiens OX=9606 GN=ZNF563 PE=1 SV=1	0	8.34	2	1	14	0	476	55.4	9.14	19.97	1	0	1.56	0.39053	0.870807	139.43	118.1	81.9			91.1	7	324.1	127.9	73.1	4.8	76.7	95.3	572084	43674.9	2.0343e+06	802696	458761	29915.5	481548	598343	n/a	n/a	n/a	n/a	n/a	n/a	n/a	n/a	2
FALSE	High	None	Q8N972	Zinc finger protein 709 OS=Homo sapiens OX=9606 GN=ZNF709 PE=2 SV=1	0	11.399	3	2	20	0	641	74.6	8.95	32.92	2	0	1.56	0.27312	0.846028	139.43	115	85			78.3	327.6	84.5	31.5	22.2	133.2	73.3	49.3	1.99564e+06	8.34426e+06	2.15336e+06	802696	566496	3.39367e+06	1.86717e+06	1.25514e+06	n/a	n/a	n/a	n/a	n/a	n/a	n/a	n/a	2
FALSE	High	None	Q9HCL3	Zinc finger protein 14 homolog OS=Homo sapiens OX=9606 GN=ZFP14 PE=1 SV=2	0	11.399	16	2	34	0	533	63.4	8.62	32.92	2	0	1.56	0.27312	0.846028	139.43	115	85			78.3	327.6	84.5	31.5	22.2	133.2	73.3	49.3	1.99564e+06	8.34426e+06	2.15336e+06	802696	566496	3.39367e+06	1.86717e+06	1.25514e+06	n/a	n/a	n/a	n/a	n/a	n/a	n/a	n/a	2
FALSE	High	None	Q96SK3	Zinc finger protein 607 OS=Homo sapiens OX=9606 GN=ZNF607 PE=1 SV=3	0	8.34	2	1	14	0	696	80.5	8.6	19.97	1	0	1.56	0.39053	0.870807	139.43	118.1	81.9			91.1	7	324.1	127.9	73.1	4.8	76.7	95.3	572084	43674.9	2.0343e+06	802696	458761	29915.5	481548	598343	n/a	n/a	n/a	n/a	n/a	n/a	n/a	n/a	2
FALSE	High	None	Q9Y2G7	Zinc finger protein 30 homolog OS=Homo sapiens OX=9606 GN=ZFP30 PE=1 SV=1	0	8.34	8	1	28	0	519	61.5	8.91	19.97	1	0	1.56	0.39053	0.870807	139.43	118.1	81.9			91.1	7	324.1	127.9	73.1	4.8	76.7	95.3	572084	43674.9	2.0343e+06	802696	458761	29915.5	481548	598343	n/a	n/a	n/a	n/a	n/a	n/a	n/a	n/a	2
FALSE	High	None	Q8TAF7	Zinc finger protein 461 OS=Homo sapiens OX=9606 GN=ZNF461 PE=1 SV=2	0	8.34	10	1	28	0	563	66.2	8.25	19.97	1	0	1.56	0.39053	0.870807	139.43	118.1	81.9			91.1	7	324.1	127.9	73.1	4.8	76.7	95.3	572084	43674.9	2.0343e+06	802696	458761	29915.5	481548	598343	n/a	n/a	n/a	n/a	n/a	n/a	n/a	n/a	2
FALSE	High	None	Q8NB42	Zinc finger protein 527 OS=Homo sapiens OX=9606 GN=ZNF527 PE=2 SV=2	0	8.34	2	1	14	0	609	70.9	8.03	19.97	1	0	1.56	0.39053	0.870807	139.43	118.1	81.9			91.1	7	324.1	127.9	73.1	4.8	76.7	95.3	572084	43674.9	2.0343e+06	802696	458761	29915.5	481548	598343	n/a	n/a	n/a	n/a	n/a	n/a	n/a	n/a	2
FALSE	High	None	Q9ULM2	Zinc finger protein 490 OS=Homo sapiens OX=9606 GN=ZNF490 PE=1 SV=2	0	8.34	2	1	14	0	529	61.3	8.7	19.97	1	0	1.56	0.39053	0.870807	139.43	118.1	81.9			91.1	7	324.1	127.9	73.1	4.8	76.7	95.3	572084	43674.9	2.0343e+06	802696	458761	29915.5	481548	598343	n/a	n/a	n/a	n/a	n/a	n/a	n/a	n/a	2
FALSE	High	None	Q9H7R0	Zinc finger protein 442 OS=Homo sapiens OX=9606 GN=ZNF442 PE=2 SV=1	0	8.34	2	1	14	0	627	72.8	8.7	19.97	1	0	1.56	0.39053	0.870807	139.43	118.1	81.9			91.1	7	324.1	127.9	73.1	4.8	76.7	95.3	572084	43674.9	2.0343e+06	802696	458761	29915.5	481548	598343	n/a	n/a	n/a	n/a	n/a	n/a	n/a	n/a	2
FALSE	High	None	P15621	Zinc finger protein 44 OS=Homo sapiens OX=9606 GN=ZNF44 PE=2 SV=3	0	8.34	2	1	14	0	663	76.5	8.68	19.97	1	0	1.56	0.39053	0.870807	139.43	118.1	81.9			91.1	7	324.1	127.9	73.1	4.8	76.7	95.3	572084	43674.9	2.0343e+06	802696	458761	29915.5	481548	598343	n/a	n/a	n/a	n/a	n/a	n/a	n/a	n/a	2
FALSE	High	None	Q14585	Zinc finger protein 345 OS=Homo sapiens OX=9606 GN=ZNF345 PE=1 SV=1	0	8.34	14	1	14	0	488	55.3	8.34	19.97	1	0	1.56	0.39053	0.870807	139.43	118.1	81.9			91.1	7	324.1	127.9	73.1	4.8	76.7	95.3	572084	43674.9	2.0343e+06	802696	458761	29915.5	481548	598343	n/a	n/a	n/a	n/a	n/a	n/a	n/a	n/a	2
FALSE	High	None	Q96LW9	Zinc finger and SCAN domain-containing protein 31 OS=Homo sapiens OX=9606 GN=ZSCAN31 PE=1 SV=2	0	8.34	3	1	14	0	406	47.3	6.89	19.97	1	0	1.56	0.39053	0.870807	139.43	118.1	81.9			91.1	7	324.1	127.9	73.1	4.8	76.7	95.3	572084	43674.9	2.0343e+06	802696	458761	29915.5	481548	598343	n/a	n/a	n/a	n/a	n/a	n/a	n/a	n/a	2
FALSE	High	None	Q147U1	Zinc finger protein 846 OS=Homo sapiens OX=9606 GN=ZNF846 PE=1 SV=2	0	8.34	4	1	14	0	533	60.5	9	19.97	1	0	1.56	0.39053	0.870807	139.43	118.1	81.9			91.1	7	324.1	127.9	73.1	4.8	76.7	95.3	572084	43674.9	2.0343e+06	802696	458761	29915.5	481548	598343	n/a	n/a	n/a	n/a	n/a	n/a	n/a	n/a	2
FALSE	High	None	Q32M78	Zinc finger protein 699 OS=Homo sapiens OX=9606 GN=ZNF699 PE=1 SV=1	0	8.34	2	1	14	0	642	73.9	8.24	19.97	1	0	1.56	0.39053	0.870807	139.43	118.1	81.9			91.1	7	324.1	127.9	73.1	4.8	76.7	95.3	572084	43674.9	2.0343e+06	802696	458761	29915.5	481548	598343	n/a	n/a	n/a	n/a	n/a	n/a	n/a	n/a	2
FALSE	High	None	Q96BR6	Zinc finger protein 669 OS=Homo sapiens OX=9606 GN=ZNF669 PE=1 SV=2	0	8.34	2	1	14	0	464	52.6	8.72	19.97	1	0	1.56	0.39053	0.870807	139.43	118.1	81.9			91.1	7	324.1	127.9	73.1	4.8	76.7	95.3	572084	43674.9	2.0343e+06	802696	458761	29915.5	481548	598343	n/a	n/a	n/a	n/a	n/a	n/a	n/a	n/a	2
FALSE	High	None	Q96MU6	Zinc finger protein 778 OS=Homo sapiens OX=9606 GN=ZNF778 PE=1 SV=3	0	8.34	2	1	14	0	729	81.9	8.4	19.97	1	0	1.56	0.39053	0.870807	139.43	118.1	81.9			91.1	7	324.1	127.9	73.1	4.8	76.7	95.3	572084	43674.9	2.0343e+06	802696	458761	29915.5	481548	598343	n/a	n/a	n/a	n/a	n/a	n/a	n/a	n/a	2
FALSE	High	None	Q8NEP9	Zinc finger protein 555 OS=Homo sapiens OX=9606 GN=ZNF555 PE=1 SV=4	0	8.34	2	1	14	0	628	73	9.04	19.97	1	0	1.56	0.39053	0.870807	139.43	118.1	81.9			91.1	7	324.1	127.9	73.1	4.8	76.7	95.3	572084	43674.9	2.0343e+06	802696	458761	29915.5	481548	598343	n/a	n/a	n/a	n/a	n/a	n/a	n/a	n/a	2
FALSE	High	None	Q8N7M2	Zinc finger protein 283 OS=Homo sapiens OX=9606 GN=ZNF283 PE=1 SV=4	0	8.34	5	1	14	0	679	77.9	8.28	19.97	1	0	1.56	0.39053	0.870807	139.43	118.1	81.9			91.1	7	324.1	127.9	73.1	4.8	76.7	95.3	572084	43674.9	2.0343e+06	802696	458761	29915.5	481548	598343	n/a	n/a	n/a	n/a	n/a	n/a	n/a	n/a	2
FALSE	High	None	A8MQ14	Zinc finger protein 850 OS=Homo sapiens OX=9606 GN=ZNF850 PE=3 SV=2	0	8.34	2	1	14	0	1090	125.4	8.7	19.97	1	0	1.56	0.39053	0.870807	139.43	118.1	81.9			91.1	7	324.1	127.9	73.1	4.8	76.7	95.3	572084	43674.9	2.0343e+06	802696	458761	29915.5	481548	598343	n/a	n/a	n/a	n/a	n/a	n/a	n/a	n/a	2
FALSE	High	None	Q96NG8	Zinc finger protein 582 OS=Homo sapiens OX=9606 GN=ZNF582 PE=2 SV=1	0	8.34	4	1	14	0	517	60.5	8.47	19.97	1	0	1.56	0.39053	0.870807	139.43	118.1	81.9			91.1	7	324.1	127.9	73.1	4.8	76.7	95.3	572084	43674.9	2.0343e+06	802696	458761	29915.5	481548	598343	n/a	n/a	n/a	n/a	n/a	n/a	n/a	n/a	2
FALSE	High	None	Q8NA42	Zinc finger protein 383 OS=Homo sapiens OX=9606 GN=ZNF383 PE=1 SV=1	0	8.34	7	1	14	0	475	54.6	7.9	19.97	1	0	1.56	0.39053	0.870807	139.43	118.1	81.9			91.1	7	324.1	127.9	73.1	4.8	76.7	95.3	572084	43674.9	2.0343e+06	802696	458761	29915.5	481548	598343	n/a	n/a	n/a	n/a	n/a	n/a	n/a	n/a	2
FALSE	High	None	Q9BUY5	Zinc finger protein 426 OS=Homo sapiens OX=9606 GN=ZNF426 PE=1 SV=1	0	8.34	2	1	14	0	554	63.1	7.74	19.97	1	0	1.56	0.39053	0.870807	139.43	118.1	81.9			91.1	7	324.1	127.9	73.1	4.8	76.7	95.3	572084	43674.9	2.0343e+06	802696	458761	29915.5	481548	598343	n/a	n/a	n/a	n/a	n/a	n/a	n/a	n/a	2
FALSE	High	None	Q8TAQ5	Zinc finger protein 420 OS=Homo sapiens OX=9606 GN=ZNF420 PE=1 SV=1	0	11.399	12	2	20	0	688	80.2	8.62	32.92	2	0	1.56	0.27312	0.846028	139.43	115	85			78.3	327.6	84.5	31.5	22.2	133.2	73.3	49.3	1.99564e+06	8.34426e+06	2.15336e+06	802696	566496	3.39367e+06	1.86717e+06	1.25514e+06	n/a	n/a	n/a	n/a	n/a	n/a	n/a	n/a	2
FALSE	High	None	Q6ZNG0	Zinc finger protein 620 OS=Homo sapiens OX=9606 GN=ZNF620 PE=1 SV=1	0	8.34	3	1	14	0	422	48.5	8.29	19.97	1	0	1.56	0.39053	0.870807	139.43	118.1	81.9			91.1	7	324.1	127.9	73.1	4.8	76.7	95.3	572084	43674.9	2.0343e+06	802696	458761	29915.5	481548	598343	n/a	n/a	n/a	n/a	n/a	n/a	n/a	n/a	2
FALSE	High	None	Q3ZCT1	Zinc finger protein 260 OS=Homo sapiens OX=9606 GN=ZNF260 PE=1 SV=3	0	8.34	3	1	14	0	412	47.2	9.07	19.97	1	0	1.56	0.39053	0.870807	139.43	118.1	81.9			91.1	7	324.1	127.9	73.1	4.8	76.7	95.3	572084	43674.9	2.0343e+06	802696	458761	29915.5	481548	598343	n/a	n/a	n/a	n/a	n/a	n/a	n/a	n/a	2
FALSE	High	None	C9JN71	Zinc finger protein 878 OS=Homo sapiens OX=9606 GN=ZNF878 PE=3 SV=2	0	8.34	2	1	14	0	531	61.5	9.45	19.97	1	0	1.56	0.39053	0.870807	139.43	118.1	81.9			91.1	7	324.1	127.9	73.1	4.8	76.7	95.3	572084	43674.9	2.0343e+06	802696	458761	29915.5	481548	598343	n/a	n/a	n/a	n/a	n/a	n/a	n/a	n/a	2
FALSE	High	None	Q8NDP4	Zinc finger protein 439 OS=Homo sapiens OX=9606 GN=ZNF439 PE=1 SV=1	0	8.34	2	1	14	0	499	58.4	9.25	19.97	1	0	1.56	0.39053	0.870807	139.43	118.1	81.9			91.1	7	324.1	127.9	73.1	4.8	76.7	95.3	572084	43674.9	2.0343e+06	802696	458761	29915.5	481548	598343	n/a	n/a	n/a	n/a	n/a	n/a	n/a	n/a	2
FALSE	High	None	Q9UC07	Zinc finger protein 69 OS=Homo sapiens OX=9606 GN=ZNF69 PE=1 SV=2	0	8.34	4	1	14	0	566	65.7	8.85	19.97	1	0	1.56	0.39053	0.870807	139.43	118.1	81.9			91.1	7	324.1	127.9	73.1	4.8	76.7	95.3	572084	43674.9	2.0343e+06	802696	458761	29915.5	481548	598343	n/a	n/a	n/a	n/a	n/a	n/a	n/a	n/a	2
FALSE	High	None	Q8NDQ6	Zinc finger protein 540 OS=Homo sapiens OX=9606 GN=ZNF540 PE=1 SV=1	0	11.399	6	2	20	0	660	77	9.5	32.92	2	0	1.56	0.27312	0.846028	139.43	115	85			78.3	327.6	84.5	31.5	22.2	133.2	73.3	49.3	1.99564e+06	8.34426e+06	2.15336e+06	802696	566496	3.39367e+06	1.86717e+06	1.25514e+06	n/a	n/a	n/a	n/a	n/a	n/a	n/a	n/a	2
FALSE	High	None	Q6PG37	Zinc finger protein 790 OS=Homo sapiens OX=9606 GN=ZNF790 PE=2 SV=2	0	8.34	2	1	14	0	636	74.5	8.47	19.97	1	0	1.56	0.39053	0.870807	139.43	118.1	81.9			91.1	7	324.1	127.9	73.1	4.8	76.7	95.3	572084	43674.9	2.0343e+06	802696	458761	29915.5	481548	598343	n/a	n/a	n/a	n/a	n/a	n/a	n/a	n/a	2
FALSE	High	None	Q96NI8	Zinc finger protein 570 OS=Homo sapiens OX=9606 GN=ZNF570 PE=2 SV=1	0	11.399	5	2	20	0	536	62.3	8.28	32.92	2	0	1.56	0.27312	0.846028	139.43	115	85			78.3	327.6	84.5	31.5	22.2	133.2	73.3	49.3	1.99564e+06	8.34426e+06	2.15336e+06	802696	566496	3.39367e+06	1.86717e+06	1.25514e+06	n/a	n/a	n/a	n/a	n/a	n/a	n/a	n/a	2
FALSE	High	None	Q9UJL9	Zinc finger protein 69 homolog B OS=Homo sapiens OX=9606 GN=ZFP69B PE=1 SV=2	0	8.34	2	1	14	0	534	61.4	9.01	19.97	1	0	1.56	0.39053	0.870807	139.43	118.1	81.9			91.1	7	324.1	127.9	73.1	4.8	76.7	95.3	572084	43674.9	2.0343e+06	802696	458761	29915.5	481548	598343	n/a	n/a	n/a	n/a	n/a	n/a	n/a	n/a	2
FALSE	High	None	Q8NHY6	Zinc finger protein 28 homolog OS=Homo sapiens OX=9606 GN=ZFP28 PE=1 SV=1	0	11.399	3	2	20	0	868	98.6	9.32	32.92	2	0	1.56	0.27312	0.846028	139.43	115	85			78.3	327.6	84.5	31.5	22.2	133.2	73.3	49.3	1.99564e+06	8.34426e+06	2.15336e+06	802696	566496	3.39367e+06	1.86717e+06	1.25514e+06	n/a	n/a	n/a	n/a	n/a	n/a	n/a	n/a	2
FALSE	High	None	Q3KP31	Zinc finger protein 791 OS=Homo sapiens OX=9606 GN=ZNF791 PE=1 SV=1	0	11.399	5	2	20	0	576	66.8	9.22	32.92	2	0	1.56	0.27312	0.846028	139.43	115	85			78.3	327.6	84.5	31.5	22.2	133.2	73.3	49.3	1.99564e+06	8.34426e+06	2.15336e+06	802696	566496	3.39367e+06	1.86717e+06	1.25514e+06	n/a	n/a	n/a	n/a	n/a	n/a	n/a	n/a	2
FALSE	High	None	Q8N587	Zinc finger protein 561 OS=Homo sapiens OX=9606 GN=ZNF561 PE=1 SV=2	0	8.34	2	1	14	0	486	55.2	8.82	19.97	1	0	1.56	0.39053	0.870807	139.43	118.1	81.9			91.1	7	324.1	127.9	73.1	4.8	76.7	95.3	572084	43674.9	2.0343e+06	802696	458761	29915.5	481548	598343	n/a	n/a	n/a	n/a	n/a	n/a	n/a	n/a	2
FALSE	High	None	Q6ECI4	Zinc finger protein 470 OS=Homo sapiens OX=9606 GN=ZNF470 PE=2 SV=3	0	8.34	5	1	14	0	717	82.6	8.57	19.97	1	0	1.56	0.39053	0.870807	139.43	118.1	81.9			91.1	7	324.1	127.9	73.1	4.8	76.7	95.3	572084	43674.9	2.0343e+06	802696	458761	29915.5	481548	598343	n/a	n/a	n/a	n/a	n/a	n/a	n/a	n/a	2
FALSE	High	None	Q494X3	Zinc finger protein 404 OS=Homo sapiens OX=9606 GN=ZNF404 PE=1 SV=2	0	8.34	2	1	14	0	552	65.4	9.14	19.97	1	0	1.56	0.39053	0.870807	139.43	118.1	81.9			91.1	7	324.1	127.9	73.1	4.8	76.7	95.3	572084	43674.9	2.0343e+06	802696	458761	29915.5	481548	598343	n/a	n/a	n/a	n/a	n/a	n/a	n/a	n/a	2
FALSE	High	None	Q9H0M5	Zinc finger protein 700 OS=Homo sapiens OX=9606 GN=ZNF700 PE=2 SV=1	0	8.34	1	1	14	0	742	86.2	8.9	19.97	1	0	1.56	0.39053	0.870807	139.43	118.1	81.9			91.1	7	324.1	127.9	73.1	4.8	76.7	95.3	572084	43674.9	2.0343e+06	802696	458761	29915.5	481548	598343	n/a	n/a	n/a	n/a	n/a	n/a	n/a	n/a	2
FALSE	High	None	Q969W8	Zinc finger protein 566 OS=Homo sapiens OX=9606 GN=ZNF566 PE=1 SV=1	0	8.34	13	1	14	0	418	49.2	8.06	19.97	1	0	1.56	0.39053	0.870807	139.43	118.1	81.9			91.1	7	324.1	127.9	73.1	4.8	76.7	95.3	572084	43674.9	2.0343e+06	802696	458761	29915.5	481548	598343	n/a	n/a	n/a	n/a	n/a	n/a	n/a	n/a	2
FALSE	High	None	Q86UE3	Zinc finger protein 546 OS=Homo sapiens OX=9606 GN=ZNF546 PE=1 SV=2	0	11.399	2	2	20	0	836	98.3	8.6	32.92	2	0	1.56	0.27312	0.846028	139.43	115	85			78.3	327.6	84.5	31.5	22.2	133.2	73.3	49.3	1.99564e+06	8.34426e+06	2.15336e+06	802696	566496	3.39367e+06	1.86717e+06	1.25514e+06	n/a	n/a	n/a	n/a	n/a	n/a	n/a	n/a	2
FALSE	High	None	Q8N9F8	Zinc finger protein 454 OS=Homo sapiens OX=9606 GN=ZNF454 PE=2 SV=2	0	11.399	6	2	20	0	522	60	8.65	32.92	2	0	1.56	0.27312	0.846028	139.43	115	85			78.3	327.6	84.5	31.5	22.2	133.2	73.3	49.3	1.99564e+06	8.34426e+06	2.15336e+06	802696	566496	3.39367e+06	1.86717e+06	1.25514e+06	n/a	n/a	n/a	n/a	n/a	n/a	n/a	n/a	2
FALSE	High	None	Q8N2I2	Zinc finger protein 619 OS=Homo sapiens OX=9606 GN=ZNF619 PE=2 SV=1	0	8.34	2	1	14	0	560	63.3	8.35	19.97	1	0	1.56	0.39053	0.870807	139.43	118.1	81.9			91.1	7	324.1	127.9	73.1	4.8	76.7	95.3	572084	43674.9	2.0343e+06	802696	458761	29915.5	481548	598343	n/a	n/a	n/a	n/a	n/a	n/a	n/a	n/a	2
FALSE	High	None	P17039	Zinc finger protein 30 OS=Homo sapiens OX=9606 GN=ZNF30 PE=2 SV=5	0	8.34	5	1	28	0	623	71.4	9.07	19.97	1	0	1.56	0.39053	0.870807	139.43	118.1	81.9			91.1	7	324.1	127.9	73.1	4.8	76.7	95.3	572084	43674.9	2.0343e+06	802696	458761	29915.5	481548	598343	n/a	n/a	n/a	n/a	n/a	n/a	n/a	n/a	2
FALSE	High	None	P58317	Zinc finger protein 121 OS=Homo sapiens OX=9606 GN=ZNF121 PE=1 SV=2	0	8.34	3	1	14	0	390	44.7	8.05	19.97	1	0	1.56	0.39053	0.870807	139.43	118.1	81.9			91.1	7	324.1	127.9	73.1	4.8	76.7	95.3	572084	43674.9	2.0343e+06	802696	458761	29915.5	481548	598343	n/a	n/a	n/a	n/a	n/a	n/a	n/a	n/a	2
FALSE	High	None	Q3KNS6	Zinc finger protein 829 OS=Homo sapiens OX=9606 GN=ZNF829 PE=1 SV=1	0	8.34	8	1	14	0	432	50.1	7.93	19.97	1	0	1.56	0.39053	0.870807	139.43	118.1	81.9			91.1	7	324.1	127.9	73.1	4.8	76.7	95.3	572084	43674.9	2.0343e+06	802696	458761	29915.5	481548	598343	n/a	n/a	n/a	n/a	n/a	n/a	n/a	n/a	2
FALSE	High	None	Q6ZSS3	Zinc finger protein 621 OS=Homo sapiens OX=9606 GN=ZNF621 PE=2 SV=1	0	8.34	3	1	14	0	439	49.2	8.94	19.97	1	0	1.56	0.39053	0.870807	139.43	118.1	81.9			91.1	7	324.1	127.9	73.1	4.8	76.7	95.3	572084	43674.9	2.0343e+06	802696	458761	29915.5	481548	598343	n/a	n/a	n/a	n/a	n/a	n/a	n/a	n/a	2
FALSE	High	None	Q3ZCX4	Zinc finger protein 568 OS=Homo sapiens OX=9606 GN=ZNF568 PE=1 SV=2	0	11.399	3	2	20	0	644	74.3	8.22	32.92	2	0	1.56	0.27312	0.846028	139.43	115	85			78.3	327.6	84.5	31.5	22.2	133.2	73.3	49.3	1.99564e+06	8.34426e+06	2.15336e+06	802696	566496	3.39367e+06	1.86717e+06	1.25514e+06	n/a	n/a	n/a	n/a	n/a	n/a	n/a	n/a	2
FALSE	High	Master Protein	O94864	STAGA complex 65 subunit gamma OS=Homo sapiens OX=9606 GN=SUPT7L PE=1 SV=1	0	10.014	13	3	8	3	414	46.2	5.12	19.06	3	0	1.56	0.272286	0.846028	36.11	128.4	71.6					160.5	203.7	90.1	164.3	68.4	112.9			3.41546e+06	4.3344e+06	1.91651e+06	3.49492e+06	1.4555e+06	2.40263e+06	n/a	n/a	Peak Found	High	High	High	High	Peak Found	1
FALSE	High	Master Protein	Q13228	Methanethiol oxidase OS=Homo sapiens OX=9606 GN=SELENBP1 PE=1 SV=2	0	25.812	19	6	14	6	472	52.4	6.37	28.59	6	0	1.559	0.255382	0.83539	55.75	179.5	20.5			216.4	206.1	167.7	122	20.6	21.2	46.2		7.09032e+06	6.75375e+06	5.49471e+06	3.99645e+06	673466	693910	1.51347e+06		High	High	High	High	High	High	High	n/a	1
FALSE	High	Master Protein	Q96AA3	Protein RFT1 homolog OS=Homo sapiens OX=9606 GN=RFT1 PE=1 SV=1	0	22.847	13	4	17	4	541	60.3	8.85	56.38	4	0	1.559	0.319215	0.848809	128.96	103.7	96.3			150.4	10.9	293.8	17.9	93.2	14.3	194.5	24.9	4.38287e+06	318679	8.5598e+06	522350	2.71507e+06	415879	5.66625e+06	726474	High	High	High	Peak Found	High	Peak Found	High	Peak Found	1
FALSE	High	Master Protein	O60256	Phosphoribosyl pyrophosphate synthase-associated protein 2 OS=Homo sapiens OX=9606 GN=PRPSAP2 PE=1 SV=1	0	60.974	54	13	43	11	369	40.9	7.44	126.91	13	2	1.555	0.182833	0.747902	87.38	152.3	47.7			123.2	249	47.5	158.6	32.9	48.2	39.6	101	1.97469e+07	3.99198e+07	7.62136e+06	2.54264e+07	5.27938e+06	7.73566e+06	6.35061e+06	1.61882e+07	High	High	High	High	High	High	High	High	1
FALSE	High	Master Protein	Q92925	SWI/SNF-related matrix-associated actin-dependent regulator of chromatin subfamily D member 2 OS=Homo sapiens OX=9606 GN=SMARCD2 PE=1 SV=3	0	137.705	49	21	118	19	531	58.9	9.64	343.69	21	4	1.555	0.169877	0.728281	87.47	124.2	75.8			84.8	154.3	112	133.1	69.9	79.4	68.9	97.6	4.26189e+07	7.75858e+07	5.62939e+07	6.69346e+07	3.51481e+07	3.99051e+07	3.46626e+07	4.90967e+07	High	High	High	High	High	High	High	High	1
FALSE	High	Master Protein	Q96I51	RCC1-like G exchanging factor-like protein OS=Homo sapiens OX=9606 GN=RCC1L PE=1 SV=3	0	23.682	22	5	18	5	464	49.9	8.29	51.01	5	0	1.555	0.282632	0.848809	93.42	111.3	88.7			94.1	163.6	71.5	134.3	23.9	122.2	124.7	65.6	3.32252e+06	5.77333e+06	2.52363e+06	4.74177e+06	844175	4.31374e+06	4.40198e+06	2.31595e+06	High	High	High	High	High	Peak Found	High	High	1
FALSE	High	Master Protein	Q9H6R4	Nucleolar protein 6 OS=Homo sapiens OX=9606 GN=NOL6 PE=1 SV=2	0	163.258	38	28	186	28	1146	127.5	7.64	533.7	28	0	1.554	0.173613	0.73379	97.05	116.5	83.5			179.5	25.3	171.2	86.5	77.3	50.9	110.8	98.4	8.17614e+07	1.1531e+07	7.79807e+07	3.93991e+07	3.52193e+07	2.32017e+07	5.04422e+07	4.4793e+07	High	High	High	High	High	High	High	High	1
FALSE	High	Master Protein	O60547	GDP-mannose 4,6 dehydratase OS=Homo sapiens OX=9606 GN=GMDS PE=1 SV=1	0	80.776	44	14	74	14	372	41.9	7.31	181.61	14	0	1.554	0.178215	0.740639	110.24	108.1	91.9			125.7	225.2	41.3	62.5	73.7	133.2	77.1	61.4	3.00777e+07	5.38686e+07	9.87659e+06	1.49482e+07	1.763e+07	3.18532e+07	1.84418e+07	1.46799e+07	High	High	High	High	High	High	High	High	1
FALSE	High	Master Protein	P57772	Selenocysteine-specific elongation factor OS=Homo sapiens OX=9606 GN=EEFSEC PE=1 SV=4	0	113.872	43	18	74	18	596	65.3	8.35	206.93	18	0	1.554	0.190131	0.754948	95.31	104.8	95.2			80.4	167.3	72.7	91.1	88.9	67.9	171	60.6	2.39862e+07	4.99135e+07	2.16855e+07	2.718e+07	2.65315e+07	2.02659e+07	5.09977e+07	1.80901e+07	High	High	High	High	High	High	High	High	1
FALSE	High	Master Protein	Q9ULM3	YEATS domain-containing protein 2 OS=Homo sapiens OX=9606 GN=YEATS2 PE=1 SV=2	0.001	6.865	3	3	4	3	1422	150.7	8.98	7.98	3	0	1.552	0.420586	0.883778	91.94	93	107			117.3	84.7	178.9	16.5	126.3	140.2	104.2	31.8	933859	674659	1.42479e+06	131740	1.00548e+06	1.11635e+06	829941	253255	Peak Found	High	High	Peak Found	Peak Found	High	Peak Found	Peak Found	1
FALSE	High	Master Protein	Q99871	HAUS augmin-like complex subunit 7 OS=Homo sapiens OX=9606 GN=HAUS7 PE=1 SV=4	0	31.137	28	7	13	7	358	39.8	4.75	36.21	7	0	1.552	0.253303	0.834074	101.35	131.5	68.5			148.9	119.8	106.1	31.5	47.7	233.6	72.3	40.1	6.67001e+06	5.36925e+06	4.7521e+06	1.41305e+06	2.13776e+06	1.04685e+07	3.23912e+06	1.79526e+06	High	High	High	High	Peak Found	High	High	Peak Found	1
FALSE	High	Master Protein	Q07889	Son of sevenless homolog 1 OS=Homo sapiens OX=9606 GN=SOS1 PE=1 SV=1	0	15.996	4	4	6	4	1333	152.4	6.84	16.69	4	0	1.551	0.43063	0.893808	0	183.6	16.4			447.3		318.9		33.8				1.00398e+06		715934		75911.5				High	High	High	n/a	Peak Found	n/a	n/a	n/a	1
FALSE	High	Master Protein	Q01658	Protein Dr1 OS=Homo sapiens OX=9606 GN=DR1 PE=1 SV=1	0	20.792	35	3	11	3	176	19.4	4.75	45.93	3	0	1.55	0.284205	0.848809	115.54	187.6	12.4			288.6		226.8	17.9	222.6	7.7	29.3	7	7.8654e+06		6.18158e+06	489030	6.06658e+06	210714	799064	191503	High	n/a	High	Peak Found	High	High	Peak Found	Peak Found	1
FALSE	High	Master Protein	Q8N1G0	Zinc finger protein 687 OS=Homo sapiens OX=9606 GN=ZNF687 PE=1 SV=1	0	13.656	4	3	12	3	1237	129.4	8.19	44.82	3	0	1.55	0.27216	0.846028	77.05	112.3	87.7			128.8	44	278.6	15.1	58.7		254.3	20.5	4.35271e+06	1.48602e+06	9.41671e+06	509882	1.98501e+06		8.59388e+06	692803	High	High	High	High	High	n/a	High	Peak Found	1
FALSE	High	Master Protein	P18846	Cyclic AMP-dependent transcription factor ATF-1 OS=Homo sapiens OX=9606 GN=ATF1 PE=1 SV=2	0	20.687	15	3	45	1	271	29.2	8.37	110.3	3	0	1.55	0.265101	0.842288	77.8	135.3	64.7				286.2	71.5	161.9	77.4	133.6		69.4		1.02701e+07	2.5644e+06	5.80882e+06	2777207	4.79437e+06		2.48867e+06	High	High	High	High	High	High	n/a	Peak Found	1
FALSE	High	Master Protein	Q5T749	Keratinocyte proline-rich protein OS=Homo sapiens OX=9606 GN=KPRP PE=1 SV=1	0	26.199	16	6	17	6	579	64.1	8.27	45.4	6	0	1.549	0.276368	0.848039	77.14	105.1	94.9			96	170.2	107.8	69.9	114.8	93.1	90.8	57.3	2.59034e+06	4.59145e+06	2.90908e+06	1.88443e+06	3.0979e+06	2.51252e+06	2.44956e+06	1.54601e+06	High	High	High	Peak Found	High	Peak Found	High	High	1
FALSE	High	None	P47895	Retinaldehyde dehydrogenase 3 OS=Homo sapiens OX=9606 GN=ALDH1A3 PE=1 SV=2	0.001	7.131	3	3	37	1	512	56.1	7.25	60.91	3	0	1.549	0.432846	0.895957	86.31	121.5	78.5					313.2	133.2			294.5	59.1			1.83448e+06	779967			1.72504e+06	345868	n/a	n/a	High	Peak Found	High	n/a	Peak Found	Peak Found	1
FALSE	High	Master Protein	P28288	ATP-binding cassette sub-family D member 3 OS=Homo sapiens OX=9606 GN=ABCD3 PE=1 SV=1	0	183.246	51	30	345	30	659	75.4	9.36	994.24	30	0	1.548	0.159324	0.712775	104.51	129.5	70.5			126	136	139.2	91.7	94.5	72.1	70.3	70.2	1.26459e+08	1.36552e+08	1.3969e+08	9.20651e+07	9.4836e+07	7.2392e+07	7.06096e+07	7.04453e+07	High	High	High	High	High	High	High	High	1
FALSE	High	Master Protein	P20585	DNA mismatch repair protein Msh3 OS=Homo sapiens OX=9606 GN=MSH3 PE=1 SV=4	0	151.106	42	35	157	35	1137	127.3	8.02	463.31	35	0	1.548	0.201309	0.77504	105.29	113.3	86.7			120.9	39.5	191	97.4	126.1	44.1	126.1	54.8	3.57366e+07	1.16743e+07	5.64461e+07	2.87715e+07	3.72715e+07	1.30395e+07	3.72603e+07	1.61915e+07	High	High	High	High	High	High	High	High	1
FALSE	High	Master Protein	P35520	Cystathionine beta-synthase OS=Homo sapiens OX=9606 GN=CBS PE=1 SV=2	0	136.209	66	21	133	21	551	60.5	6.65	392.68	21	0	1.547	0.142497	0.674604	91.32	119.1	80.9			83.2	115.6	107	140.3	54.2	55.4	103.1	141.2	4.83784e+07	6.71927e+07	6.21888e+07	8.15981e+07	3.15423e+07	3.22148e+07	5.99622e+07	8.20706e+07	High	High	High	High	High	High	High	High	1
FALSE	High	Master Protein	O15047	Histone-lysine N-methyltransferase SETD1A OS=Homo sapiens OX=9606 GN=SETD1A PE=1 SV=3	0	34.926	9	8	18	8	1707	185.9	5.14	58.36	8	0	1.546	0.308418	0.848809	57.64	118.9	81.1			149.5	153.7	105.1	78.3	71.4	36.7	102.5	102.9	2.91807e+06	3.00178e+06	2.05115e+06	1.52945e+06	1.39326e+06	716172	2.00032e+06	2.00926e+06	High	High	High	High	High	Peak Found	High	High	1
FALSE	High	Master Protein	Q9UBQ6	Exostosin-like 2 OS=Homo sapiens OX=9606 GN=EXTL2 PE=1 SV=1	0	37.799	28	7	33	7	330	37.4	8.95	87.76	7	0	1.546	0.204108	0.778599	85.58	131.8	68.2			164	147.7	130.2	67.4	97.6	54	95.5	43.7	1.46805e+07	1.32151e+07	1.16532e+07	6.03164e+06	8.73122e+06	4.83473e+06	8.54347e+06	3.91218e+06	High	High	High	High	High	High	High	Peak Found	1
FALSE	High	Master Protein	Q92613	Protein Jade-3 OS=Homo sapiens OX=9606 GN=JADE3 PE=1 SV=1	0	15.814	5	3	17	3	823	93.7	7.18	48.02	3	0	1.545	0.287115	0.848809	104.52	98.3	101.7			86.3	41.3	135.7	47.8	59.4	298	57.3	74.3	4.09386e+06	1.95878e+06	6.43782e+06	2.2657e+06	2.81897e+06	1.41353e+07	2.71751e+06	3.52233e+06	High	Peak Found	High	High	High	High	High	High	1
FALSE	High	None	Q92901	Ribosomal protein uL3-like OS=Homo sapiens OX=9606 GN=RPL3L PE=1 SV=3	0	19.842	5	3	86	3	407	46.3	10.45	179.48	3	0	1.543	0.140659	0.668464	41.34	118.4	81.6			102.3	106.7	102.7	176	65	56.2	80	111.1	9.16306e+07	9.55772e+07	9.19324e+07	1.57596e+08	5.81691e+07	5.03237e+07	7.16126e+07	9.94593e+07	High	High	High	High	High	High	High	High	1
FALSE	High	Master Protein	Q09028	Histone-binding protein RBBP4 OS=Homo sapiens OX=9606 GN=RBBP4 PE=1 SV=3	0	170.366	80	19	438	13	425	47.6	4.89	1365.82	19	0	1.542	0.139679	0.666564	100.98	118.2	81.8			95.1	136.7	99.1	147.7	74.9	93.2	66.7	86.6	1.57369e+08	2.26248e+08	1.64133e+08	2.44508e+08	1.24068e+08	1.54311e+08	1.10501e+08	1.43379e+08	High	High	High	High	High	High	High	High	1
FALSE	High	Master Protein	P61962	DDB1- and CUL4-associated factor 7 OS=Homo sapiens OX=9606 GN=DCAF7 PE=1 SV=1	0	74.537	45	14	60	14	342	38.9	5.52	152.23	14	0	1.542	0.201116	0.77504	102.84	138.5	61.5			130.3	150.8	204.6	63.6	31.3	47	82.5	89.9	2.01526e+07	2.33155e+07	3.16371e+07	9.84087e+06	4.84185e+06	7.26138e+06	1.27534e+07	1.39026e+07	High	High	High	High	High	High	High	High	1
FALSE	High	Master Protein	Q9UPW5	Cytosolic carboxypeptidase 1 OS=Homo sapiens OX=9606 GN=AGTPBP1 PE=1 SV=3	0.008	4.279	1	1	1	1	1226	138.4	6.15	2.86	1	0	1.541	0.428791	0.89175	86.72	121.3	78.7			119.5		396.9		129.8		153.8		214142		711030		232551		275575		Peak Found	n/a	High	n/a	Peak Found	n/a	Peak Found	n/a	1
FALSE	High	Master Protein	Q96EY1	DnaJ homolog subfamily A member 3, mitochondrial OS=Homo sapiens OX=9606 GN=DNAJA3 PE=1 SV=2	0	113.759	39	17	152	17	480	52.5	9.26	431.06	17	0	1.54	0.181579	0.746044	97.27	126.2	73.8			141.1	137.8	117.2	71.6	93.1	59.3	127	52.9	7.13923e+07	6.97607e+07	5.92938e+07	3.62178e+07	4.71336e+07	3.0014e+07	6.42969e+07	2.67801e+07	High	High	High	High	High	High	High	High	1
FALSE	High	Master Protein	Q53FA7	Quinone oxidoreductase PIG3 OS=Homo sapiens OX=9606 GN=TP53I3 PE=1 SV=2	0	60.909	46	12	82	12	332	35.5	7.17	193.79	12	0	1.54	0.210701	0.782971	76.99	131.2	68.8			126.6	184.9	120	90.5	57.7	71.2	90.4	58.7	4.42901e+07	6.46925e+07	4.19818e+07	3.16852e+07	2.02031e+07	2.49212e+07	3.16337e+07	2.05563e+07	High	High	High	High	High	High	High	High	1
FALSE	High	Master Protein	Q5VWN6	Protein TASOR 2 OS=Homo sapiens OX=9606 GN=TASOR2 PE=1 SV=1	0	65.383	9	16	38	16	2430	268.7	5.9	98.99	16	0	1.539	0.234323	0.811568	83.45	127.3	72.7			150.4	138.6	123.8	65.3	66.6	43.8	127.6	83.9	1.08791e+07	1.00225e+07	8.95548e+06	4.72583e+06	4.81696e+06	3.16649e+06	9.22662e+06	6.07155e+06	High	High	High	High	High	High	High	High	1
FALSE	High	Master Protein	Q96I15	Selenocysteine lyase OS=Homo sapiens OX=9606 GN=SCLY PE=1 SV=4	0	35.63	33	8	26	8	445	48.1	7.12	79.84	8	0	1.539	0.245041	0.824491	96.83	149.5	50.5			549.2	79.2	38.1	49.6	35.5	21	21.4	6	9.42449e+07	1.3586e+07	6.54124e+06	8.5128e+06	6.08822e+06	3.59692e+06	3.6729e+06	1.03272e+06	High	High	High	High	High	High	High	Peak Found	1
FALSE	High	Master Protein	Q16822	Phosphoenolpyruvate carboxykinase [GTP], mitochondrial OS=Homo sapiens OX=9606 GN=PCK2 PE=1 SV=4	0	217.914	62	33	502	33	640	70.7	7.62	1462.54	33	0	1.538	0.120158	0.621735	70.84	122.1	77.9			123	119.2	128.8	105.6	97.3	77.6	76.8	71.6	3.97563e+08	3.85154e+08	4.16378e+08	3.41227e+08	3.14566e+08	2.50886e+08	2.48281e+08	2.31431e+08	High	High	High	High	High	High	High	High	1
FALSE	High	Master Protein	O95433	Activator of 90 kDa heat shock protein ATPase homolog 1 OS=Homo sapiens OX=9606 GN=AHSA1 PE=1 SV=1	0	160.19	77	23	310	23	338	38.3	5.53	847.51	23	0	1.538	0.138917	0.665832	105.5	121.1	78.9			127.6	173.6	100.2	102.4	72.6	80	76.5	67	2.27296e+08	3.09139e+08	1.78385e+08	1.82433e+08	1.29323e+08	1.42374e+08	1.3622e+08	1.19392e+08	High	High	High	High	High	High	High	High	1
FALSE	High	Master Protein	P38432	Coilin OS=Homo sapiens OX=9606 GN=COIL PE=1 SV=1	0	42.302	17	9	45	9	576	62.6	9.07	128.83	9	0	1.537	0.207789	0.780477	75.17	112.2	87.8			89.6	69.9	265.4	52.5	82.7	40	153.4	46.4	1.08066e+07	8.43233e+06	3.20003e+07	6.32427e+06	9.9733e+06	4.82682e+06	1.84901e+07	5.59706e+06	High	High	High	High	High	High	High	High	1
FALSE	High	Master Protein	Q9Y4P1	Cysteine protease ATG4B OS=Homo sapiens OX=9606 GN=ATG4B PE=1 SV=2	0	36.74	32	8	34	8	393	44.3	5.07	100.28	8	0	1.537	0.230129	0.806882	63.82	125.3	74.7			74.2	178	105.3	111.5	64	155.7	65.2	46.1	4.98157e+06	1.19583e+07	7.07514e+06	7.48948e+06	4.29825e+06	1.04591e+07	4.38027e+06	3.09478e+06	High	High	High	High	High	High	High	High	1
FALSE	High	Master Protein	Q99848	Probable rRNA-processing protein EBP2 OS=Homo sapiens OX=9606 GN=EBNA1BP2 PE=1 SV=2	0	111.836	54	19	210	19	306	34.8	10.1	561.41	19	0	1.536	0.139605	0.666564	94.97	114.5	85.5			68.6	274.3	54.7	83.1	49.5	157.3	48.3	64.2	1.71606e+08	6.86667e+08	1.36989e+08	2.08072e+08	1.23822e+08	3.93606e+08	1.20924e+08	1.60685e+08	High	High	High	High	High	High	High	High	1
FALSE	High	Master Protein	Q9BXW7	Haloacid dehalogenase-like hydrolase domain-containing 5 OS=Homo sapiens OX=9606 GN=HDHD5 PE=1 SV=1	0	130.675	52	13	152	13	423	46.3	8.13	480.68	13	0	1.535	0.119843	0.621735	95.95	125.4	74.6			164	198.1	88.2	65.3	80.2	69.5	73.5	61.1	1.05149e+08	1.27021e+08	5.65293e+07	4.18947e+07	5.14301e+07	4.45794e+07	4.71576e+07	3.9195e+07	High	High	High	High	High	High	High	High	1
FALSE	High	Master Protein	Q8NHQ9	ATP-dependent RNA helicase DDX55 OS=Homo sapiens OX=9606 GN=DDX55 PE=1 SV=3	0	19.818	12	6	12	6	600	68.5	9.25	33.33	6	0	1.535	0.343216	0.854957	76.6	120.8	79.2				265.3	2.3	199.6	1.5	130.8		200.4		2.94325e+06	25218.6	2.21436e+06	16899.5	1.45053e+06		2.22339e+06	High	High	High	High	High	High	High	High	1
FALSE	High	Master Protein	Q8WVM0	Dimethyladenosine transferase 1, mitochondrial OS=Homo sapiens OX=9606 GN=TFB1M PE=1 SV=1	0	52.359	44	11	46	11	346	39.5	9.26	102.66	11	0	1.534	0.207208	0.780381	88.18	128.8	71.2			207	99.5	129.6	54.5	65.7	29.6	154	60.1	2.28325e+07	1.09786e+07	1.4298e+07	6.01466e+06	7.24836e+06	3.26408e+06	1.6989e+07	6.62438e+06	High	High	High	High	High	High	High	High	1
FALSE	High	Master Protein	P86790	Vacuolar fusion protein CCZ1 homolog B OS=Homo sapiens OX=9606 GN=CCZ1B PE=1 SV=1	0	34.825	23	9	27	9	482	55.8	6.48	64.68	9	0	1.533	0.235834	0.813099	76.68	116.5	83.5			65	193.7	143.5	80.7	91.9	42	118.4	64.9	5.0861e+06	1.5156e+07	1.12326e+07	6.31243e+06	7.19039e+06	3.2828e+06	9.26432e+06	5.07479e+06	High	High	High	High	High	High	High	High	1
FALSE	High	Master Protein	Q9Y3Z3	Deoxynucleoside triphosphate triphosphohydrolase SAMHD1 OS=Homo sapiens OX=9606 GN=SAMHD1 PE=1 SV=2	0	42.953	22	10	19	10	626	72.2	7.14	54.77	10	0	1.533	0.292684	0.848809	52.37	117.4	82.6			30.2	179.5	81.5	175	101.3	87.2	81	64.4	1.5282e+06	9.09064e+06	4.12664e+06	8.85938e+06	5.1279e+06	4.41506e+06	4.10044e+06	3.26207e+06	High	High	High	High	High	High	High	Peak Found	1
FALSE	High	Master Protein	Q8NCG7	Diacylglycerol lipase-beta OS=Homo sapiens OX=9606 GN=DAGLB PE=1 SV=2	0.006	4.721	2	1	3	1	672	73.7	6.55	8.15	1	0	1.533	0.332304	0.848809	95.06	121	79					313.8		111.9		374.3				1.31082e+06		467476		1.56389e+06		n/a	n/a	High	n/a	Peak Found	n/a	High	n/a	1
FALSE	High	Master Protein	Q16831	Uridine phosphorylase 1 OS=Homo sapiens OX=9606 GN=UPP1 PE=1 SV=1	0	28.603	28	8	27	8	310	33.9	7.88	63.56	8	0	1.533	0.173659	0.73379	132.94	124.3	75.7			112	35	120.2	179.4	53.3	38.2	93.9	168.1	1.00045e+07	3.12446e+06	1.07455e+07	1.60305e+07	4.76044e+06	3.41254e+06	8.39241e+06	1.50208e+07	High	High	High	High	High	High	High	High	1
FALSE	High	Master Protein	P62995	Transformer-2 protein homolog beta OS=Homo sapiens OX=9606 GN=TRA2B PE=1 SV=1	0	62.801	43	12	201	10	288	33.6	11.25	557.02	12	3	1.532	0.15202	0.699829	81.04	108.3	91.7			89	151.4	108.4	106.5	60.4	102.1	85.5	96.6	1.26452e+08	2.15138e+08	1.53978e+08	1.51316e+08	8.58223e+07	1.45104e+08	1.21465e+08	1.37264e+08	High	High	High	High	High	High	High	High	1
FALSE	High	Master Protein	Q8TE85	Grainyhead-like protein 3 homolog OS=Homo sapiens OX=9606 GN=GRHL3 PE=1 SV=3	0.003	5.24	3	1	2	1	626	70.3	6.84	6.83	1	0	1.532	0.41407	0.881359	72.79	121	79				111.3		398.7		99		191.1		280890		1.00636e+06		249829		482406	n/a	Peak Found	High	High	n/a	Peak Found	n/a	Peak Found	1
FALSE	High	Master Protein	Q9H9P8	L-2-hydroxyglutarate dehydrogenase, mitochondrial OS=Homo sapiens OX=9606 GN=L2HGDH PE=1 SV=3	0	151.999	59	21	190	21	463	50.3	8.15	528.25	21	0	1.531	0.154471	0.7027	99.45	118.5	81.5			104	135.7	127.2	101.7	90.3	69.1	110.3	61.7	8.05066e+07	1.05121e+08	9.84751e+07	7.87629e+07	6.99255e+07	5.35467e+07	8.5435e+07	4.77554e+07	High	High	High	High	High	High	High	High	1
FALSE	High	Master Protein	Q13356	RING-type E3 ubiquitin-protein ligase PPIL2 OS=Homo sapiens OX=9606 GN=PPIL2 PE=1 SV=1	0	24.585	18	6	16	6	520	58.8	8.78	46.7	6	0	1.531	0.306274	0.848809	93.69	146.6	53.4			138.4	138.4	151.4	52.6	98.1	12.1	183.1	25.9	3.28348e+06	3.28516e+06	3.59292e+06	1.24745e+06	2.32733e+06	287221	4.3453e+06	614675	High	High	High	High	High	High	High	High	1
FALSE	High	Master Protein	O94817	Ubiquitin-like protein ATG12 OS=Homo sapiens OX=9606 GN=ATG12 PE=1 SV=1	0.004	5.194	14	2	5	2	140	15.1	5.1	6.57	2	0	1.531	0.285816	0.848809	74.42	137.9	62.1			87.3	124.5	176.8	130.7	144.3	21.6	56.7	58.2	3.18781e+06	4.54514e+06	6.45673e+06	4.7726e+06	5.269e+06	787625	2.06972e+06	2.12382e+06	High	Peak Found	High	High	High	High	Peak Found	Peak Found	1
FALSE	High	Master Protein	O76021	Ribosomal L1 domain-containing protein 1 OS=Homo sapiens OX=9606 GN=RSL1D1 PE=1 SV=3	0	188.948	47	29	453	29	490	54.9	10.13	1122.48	29	0	1.53	0.128406	0.641946	91.65	108.4	91.6			97.3	105.2	139.4	108.9	98.2	61.3	106.5	83.3	2.45327e+08	2.65199e+08	3.51554e+08	2.74587e+08	2.47645e+08	1.5455e+08	2.68661e+08	2.10026e+08	High	High	High	High	High	High	High	High	1
FALSE	High	Master Protein	Q92947	Glutaryl-CoA dehydrogenase, mitochondrial OS=Homo sapiens OX=9606 GN=GCDH PE=1 SV=1	0	78.149	41	10	63	10	438	48.1	8.06	194.56	10	0	1.53	0.187136	0.752816	89.67	127.8	72.2			141.8	74.1	172.1	113.8	75.2	62	92.5	68.5	2.88065e+07	1.50459e+07	3.4959e+07	2.31081e+07	1.52849e+07	1.25964e+07	1.87893e+07	1.39087e+07	High	High	High	High	High	High	High	High	1
FALSE	High	Master Protein	Q9P086	Mediator of RNA polymerase II transcription subunit 11 OS=Homo sapiens OX=9606 GN=MED11 PE=1 SV=2	0	14.124	50	3	8	3	117	13.1	5.96	14.32	3	0	1.53	0.434353	0.89656	121.14	106.3	93.7			155.5		37.2	136.9	152.7	95.4	2.5	219.8	933758		223538	822060	917024	572788	14974.4	1.31989e+06	High	n/a	Peak Found	High	High	Peak Found	Peak Found	High	1
FALSE	High	Master Protein	O15297	Protein phosphatase 1D OS=Homo sapiens OX=9606 GN=PPM1D PE=1 SV=1	0	14.793	6	3	13	3	605	66.6	8.94	31.62	3	0	1.53	0.306353	0.848809	93.36	141.6	58.4			127.2	221	79.4	168.8	60.4		105.6	37.6	2.7932e+06	4.85248e+06	1.74323e+06	3.70492e+06	1.32622e+06		2.3181e+06	824784	High	High	High	High	Peak Found	High	High	High	1
FALSE	High	Master Protein	Q9HAN9	Nicotinamide/nicotinic acid mononucleotide adenylyltransferase 1 OS=Homo sapiens OX=9606 GN=NMNAT1 PE=1 SV=1	0	8.451	13	3	6	3	279	31.9	8.87	13.83	3	0	1.529	0.394611	0.872394	96.75	140.1	59.9					268.3	75.7	56.8	5	328.7	65.4			2.63339e+06	742404	557563	49450.4	3.22583e+06	642085	n/a	n/a	High	High	Peak Found	Peak Found	High	Peak Found	1
FALSE	High	Master Protein	Q9NSY1	BMP-2-inducible protein kinase OS=Homo sapiens OX=9606 GN=BMP2K PE=1 SV=2	0	11.87	4	3	16	2	1161	129.1	6.51	49.39	3	0	1.529	0.435728	0.897011	143.98	113.4	86.6			256.8		166.9	28.7	55.5		292.1		1.1413e+06		741694	127498	246825		1.29787e+06		High	n/a	High	High	High	n/a	Peak Found	n/a	1
FALSE	High	Master Protein	Q8NAV1	Pre-mRNA-splicing factor 38A OS=Homo sapiens OX=9606 GN=PRPF38A PE=1 SV=1	0	67.674	37	13	84	13	312	37.5	9.96	243.49	13	0	1.528	0.211458	0.782971	66.95	125.4	74.6			133.7	127.8	94.6	117	75.7	62.6	118.8	69.9	5.46169e+07	5.21933e+07	3.86316e+07	4.78008e+07	3.09379e+07	2.55602e+07	4.85415e+07	2.85547e+07	High	High	High	High	High	High	High	High	1
FALSE	High	Master Protein	P30837	Aldehyde dehydrogenase X, mitochondrial OS=Homo sapiens OX=9606 GN=ALDH1B1 PE=1 SV=4	0	109.312	49	21	145	19	517	57.2	6.99	387.11	21	0	1.528	0.193016	0.761019	66.53	131.8	68.2			125.7	133.6	125.3	94.1	84.3	43.8	143.3	50	5.49469e+07	5.84197e+07	5.47949e+07	4.11202e+07	3.68404e+07	1.91275e+07	6.26271e+07	2.18505e+07	High	High	High	High	High	High	High	High	1
FALSE	High	Master Protein	Q8IYU2	E3 ubiquitin-protein ligase HACE1 OS=Homo sapiens OX=9606 GN=HACE1 PE=1 SV=2	0	9.673	4	3	7	3	909	102.3	5.92	17.39	3	0	1.527	0.340798	0.853287	85.74	157.4	42.6			231.2	2.4	181.4		150.8	3.6	214.5	16	2.27624e+06	24050.1	1.78562e+06		1.48486e+06	35928.2	2.11184e+06	157066	High	Peak Found	High	n/a	High	Peak Found	High	Peak Found	1
FALSE	High	Master Protein	Q8IWA4	Mitofusin-1 OS=Homo sapiens OX=9606 GN=MFN1 PE=1 SV=3	0	121.051	45	23	110	23	741	84.1	6.33	313.97	23	0	1.527	0.204017	0.778599	114.68	123.2	76.8			62.1	52.7	177.4	222.7	99.2	52	81.7	52.3	1.74227e+07	1.47784e+07	4.97905e+07	6.25135e+07	2.78356e+07	1.45894e+07	2.29391e+07	1.4683e+07	High	High	High	High	High	High	High	High	1
FALSE	High	Master Protein	P63261	Actin, cytoplasmic 2 OS=Homo sapiens OX=9606 GN=ACTG1 PE=1 SV=1	0	660.22	98	45	7960	21	375	41.8	5.48	25078	45	38	1.526	0.129741	0.646153	95.69	118.1	81.9			91.5	162.6	81.1	138.9	64.8	87	70.1	104.1	6.36821e+10	1.13201e+11	5.64552e+10	9.66915e+10	4.51525e+10	6.06119e+10	4.88079e+10	7.24805e+10	High	High	High	High	High	High	High	High	1
FALSE	High	Master Protein	P30038	Delta-1-pyrroline-5-carboxylate dehydrogenase, mitochondrial OS=Homo sapiens OX=9606 GN=ALDH4A1 PE=1 SV=3	0	88.752	38	17	103	17	563	61.7	8.07	283.05	17	0	1.525	0.211829	0.782971	96.74	131.2	68.8			81.2	164.5	91.9	168.5	64.1	64.7	62.3	102.8	3.67651e+07	7.44797e+07	4.15791e+07	7.62661e+07	2.90161e+07	2.9293e+07	2.8194e+07	4.65412e+07	High	High	High	High	High	High	High	High	1
FALSE	High	Master Protein	Q2Q1W2	E3 ubiquitin-protein ligase TRIM71 OS=Homo sapiens OX=9606 GN=TRIM71 PE=1 SV=1	0	73.707	27	16	98	16	868	93.3	7.61	292.13	16	0	1.524	0.173778	0.73379	77.36	133	67			129.4	106.5	188.5	90.6	120.3	36.8	88.3	39.6	3.35707e+07	2.76359e+07	4.89134e+07	2.34992e+07	3.1212e+07	9.55493e+06	2.29151e+07	1.02798e+07	High	High	High	High	High	High	High	High	1
FALSE	High	Master Protein	P39656	Dolichyl-diphosphooligosaccharide--protein glycosyltransferase 48 kDa subunit OS=Homo sapiens OX=9606 GN=DDOST PE=1 SV=4	0	140.123	58	17	582	17	456	50.8	6.55	1629.49	17	0	1.523	0.131514	0.64963	98.27	117.8	82.2			136.1	100.2	117.9	78	162.8	39.6	115.8	49.7	1.67553e+09	1.23391e+09	1.45131e+09	9.60385e+08	2.00419e+09	4.87446e+08	1.42558e+09	6.12182e+08	High	High	High	High	High	High	High	High	1
FALSE	High	Master Protein	Q8WXI9	Transcriptional repressor p66-beta OS=Homo sapiens OX=9606 GN=GATAD2B PE=1 SV=1	0	43.629	26	10	47	8	593	65.2	9.7	130.58	10	0	1.523	0.299933	0.848809	59.11	142.9	57.1			121.3	177.7	95.1	175.8	48.2	81.8	29.2	70.9	5.73075e+06	8.3924e+06	4.48983e+06	8.30549e+06	2.27457e+06	3.86585e+06	1.37901e+06	3.34731e+06	High	High	High	High	High	High	Peak Found	High	1
FALSE	High	Master Protein	P50552	Vasodilator-stimulated phosphoprotein OS=Homo sapiens OX=9606 GN=VASP PE=1 SV=3	0	90.357	47	15	78	15	380	39.8	8.94	209.96	15	0	1.522	0.203186	0.778072	93.89	120.7	79.3			102	168.5	95.8	142.1	82.2	80.3	78	51.1	2.21874e+07	3.66671e+07	2.08315e+07	3.09102e+07	1.78741e+07	1.74754e+07	1.69681e+07	1.11252e+07	High	High	High	High	High	High	High	High	1
FALSE	High	Master Protein	Q8NB15	Zinc finger protein 511 OS=Homo sapiens OX=9606 GN=ZNF511 PE=1 SV=2	0.001	6.761	12	2	5	2	252	28.2	7.66	10.86	2	0	1.522	0.404966	0.877338	85.43	105.5	94.5				289.9	78.6	86.6	137.9	109.6	42.6	54.9		2.08835e+06	565887	623558	993479	789197	307025	395643	n/a	Peak Found	High	High	High	High	Peak Found	Peak Found	1
FALSE	High	Master Protein	Q9Y6X9	ATPase MORC2 OS=Homo sapiens OX=9606 GN=MORC2 PE=1 SV=2	0	30.947	12	9	32	9	1032	117.8	8.38	77.24	9	0	1.519	0.269569	0.844737	126.71	118.8	81.2			205.3	26.1	144.3	88.7	62.3	36.1	141.4	95.8	1.20175e+07	1.52799e+06	8.44491e+06	5.18933e+06	3.64629e+06	2.11047e+06	8.27612e+06	5.60715e+06	High	High	High	High	High	High	High	High	1
FALSE	High	Master Protein	P09651	Heterogeneous nuclear ribonucleoprotein A1 OS=Homo sapiens OX=9606 GN=HNRNPA1 PE=1 SV=5	0	411.411	63	31	1878	11	372	38.7	9.13	5513.45	31	20	1.519	0.134263	0.656951	98.25	102.5	97.5			105.8	160.2	82.5	89.1	76.1	100	85.5	100.8	3.95715e+09	5.98803e+09	3.08444e+09	3.33277e+09	2.84505e+09	3.74042e+09	3.19501e+09	3.76742e+09	High	High	High	High	High	High	High	High	1
FALSE	High	Master Protein	Q06547	GA-binding protein subunit beta-1 OS=Homo sapiens OX=9606 GN=GABPB1 PE=1 SV=2	0	19.401	10	2	6	2	395	42.5	4.86	21.46	2	0	1.519	0.370362	0.870807	98.46	109.3	90.7				279.5		155.4		240.7		124.4		2.47976e+06		1.3787e+06		2.13579e+06		1.10376e+06	n/a	High	n/a	High	n/a	High	n/a	High	1
FALSE	High	Master Protein	Q99808	Equilibrative nucleoside transporter 1 OS=Homo sapiens OX=9606 GN=SLC29A1 PE=1 SV=3	0	93.207	24	12	259	12	456	50.2	8.29	771.78	12	0	1.518	0.167431	0.72655	105.84	106.6	93.4			109.1	89.5	178.2	69	115.7	64.8	121.8	51.9	1.14212e+08	9.3718e+07	1.86513e+08	7.22837e+07	1.21099e+08	6.78226e+07	1.27547e+08	5.43161e+07	High	High	High	High	High	High	High	High	1
FALSE	High	None	Q5T2Q4	Cyclin-Y-like protein 2 OS=Homo sapiens OX=9606 GN=CCNYL2 PE=3 SV=2	0.004	4.945	3	1	8	0	361	41.3	6.64	21.39	1	0	1.518	0.29618	0.848809	90.03	127.1	72.9			124.9	113.3	163.3	54.4	94.1	16.1	184.5	49.4	3.36019e+06	3.04998e+06	4.3961e+06	1.46453e+06	2.53134e+06	432439	4.9665e+06	1.3297e+06	n/a	n/a	n/a	n/a	n/a	n/a	n/a	n/a	2
FALSE	High	Master Protein	Q01085	Nucleolysin TIAR OS=Homo sapiens OX=9606 GN=TIAL1 PE=1 SV=1	0	115.394	56	17	192	13	375	41.6	7.74	545.76	17	5	1.518	0.157079	0.706989	84.96	117.4	82.6			126.6	168.9	91.3	99.9	86.4	79.9	78.2	68.9	1.2117e+08	1.61632e+08	8.73473e+07	9.55686e+07	8.27185e+07	7.64588e+07	7.48784e+07	6.59202e+07	High	High	High	High	High	High	High	High	1
FALSE	High	Master Protein	P21549	Alanine--glyoxylate aminotransferase OS=Homo sapiens OX=9606 GN=AGXT PE=1 SV=1	0	17.281	16	5	13	5	392	43	8.4	37.1	5	0	1.517	0.361207	0.865989	102.69	115.8	84.2			153.3	275	25	45.2	52.7	69.4	163.5	15.9	2.39641e+06	4.299e+06	391006	706534	823758	1.08449e+06	2.5554e+06	247892	High	High	Peak Found	Peak Found	High	High	Peak Found	Peak Found	1
FALSE	High	Master Protein	Q92879	CUGBP Elav-like family member 1 OS=Homo sapiens OX=9606 GN=CELF1 PE=1 SV=2	0	122.46	38	16	107	15	486	52	8.46	299.24	16	1	1.517	0.195309	0.764302	66.97	127	73			95.1	146.9	122.1	143.7	75.2	57.5	82.4	77.1	3.20639e+07	4.95428e+07	4.11581e+07	4.8436e+07	2.53507e+07	1.93785e+07	2.77898e+07	2.60107e+07	High	High	High	High	High	High	High	High	1
FALSE	High	Master Protein	O14773	Tripeptidyl-peptidase 1 OS=Homo sapiens OX=9606 GN=TPP1 PE=1 SV=2	0	57.771	23	7	106	7	563	61.2	6.48	330.91	7	0	1.516	0.153344	0.701437	89.84	120	80			86.6	194.4	65.6	145.3	86.6	64.3	64.6	92.6	7.76612e+07	1.74314e+08	5.87925e+07	1.30268e+08	7.76802e+07	5.76183e+07	5.78779e+07	8.30235e+07	High	High	High	High	High	High	High	High	1
FALSE	High	None	P31941	DNA dC->dU-editing enzyme APOBEC-3A OS=Homo sapiens OX=9606 GN=APOBEC3A PE=1 SV=3	0.001	7.294	13	2	5	2	199	23	6.84	11.17	2	0	1.514	0.436632	0.897011	57.13	117.8	82.2			223.3	50.4	277.6	33.6	44.2		96.9	74	1.17215e+06	264552	1.45668e+06	176497	231838		508534	388341	High	High	High	Peak Found	Peak Found	n/a	Peak Found	Peak Found	1
FALSE	High	Master Protein	Q9UH17	DNA dC->dU-editing enzyme APOBEC-3B OS=Homo sapiens OX=9606 GN=APOBEC3B PE=1 SV=1	0	28.858	24	6	17	5	382	45.9	6.06	39.55	6	1	1.514	0.307423	0.848809	67.05	126.3	73.7			146.4	85.5	221.2	80	76	56	79.7	55.2	3.57665e+06	2.08801e+06	5.40287e+06	1.95447e+06	1.85593e+06	1.36886e+06	1.94761e+06	1.34922e+06	High	High	High	High	High	Peak Found	Peak Found	Peak Found	1
FALSE	High	Master Protein	P30414	NK-tumor recognition protein OS=Homo sapiens OX=9606 GN=NKTR PE=1 SV=2	0	16.366	3	3	14	3	1462	165.6	9.99	38.01	3	0	1.513	0.336034	0.848809	89.66	103.7	96.3			88.7	99.3	117.7	81.4	62	57.1	122.6	171.2	2.04261e+06	2.28635e+06	2.71161e+06	1.87554e+06	1.4279e+06	1.31446e+06	2.823e+06	3.94381e+06	High	Peak Found	High	High	High	High	High	High	1
FALSE	High	None	P60709	Actin, cytoplasmic 1 OS=Homo sapiens OX=9606 GN=ACTB PE=1 SV=1	0	648.855	93	44	7956	20	375	41.7	5.48	25057.9	44	0	1.513	0.138244	0.66408	95.74	118.1	81.9			91.4	162.6	81.1	138.9	64.8	87	70.1	104.1	6.36813e+10	1.13201e+11	5.64549e+10	9.66915e+10	4.51523e+10	6.06119e+10	4.88077e+10	7.24805e+10	High	High	High	High	High	High	High	High	1
FALSE	High	Master Protein	P00966	Argininosuccinate synthase OS=Homo sapiens OX=9606 GN=ASS1 PE=1 SV=2	0	21.429	17	5	12	5	412	46.5	8.02	22.36	5	0	1.513	0.292721	0.848809	53.89	127.7	72.3			71.1	182.4	96.3	174	105.7	17.6	54.5	98.6	2.36934e+06	6.07898e+06	3.21094e+06	5.79894e+06	3.52249e+06	585742	1.81561e+06	3.28679e+06	High	High	High	High	Peak Found	Peak Found	Peak Found	Peak Found	1
FALSE	High	Master Protein	Q9UBS0	Ribosomal protein S6 kinase beta-2 OS=Homo sapiens OX=9606 GN=RPS6KB2 PE=1 SV=2	0.001	6.612	6	2	7	1	482	53.4	7.34	15.48	2	0	1.513	0.321236	0.848809	35.89	120.4	79.6			226.8				124.1	207.1	181.2	60.9	1.79498e+06				982125	1.6387e+06	1.43374e+06	481801	High	High	n/a	n/a	High	Peak Found	Peak Found	Peak Found	1
FALSE	High	Master Protein	Q96JP5	E3 ubiquitin-protein ligase ZFP91 OS=Homo sapiens OX=9606 GN=ZFP91 PE=1 SV=1	0	14.664	9	4	20	4	570	63.4	7.36	46.92	4	0	1.512	0.311967	0.848809	102.52	118.9	81.1			66.4	162	109	115.1	48.2	121.2	23.4	154.7	1.43334e+06	3.49826e+06	2.35372e+06	2.48602e+06	1.04116e+06	2.61697e+06	504310	3.34137e+06	High	High	High	High	High	High	High	High	1
FALSE	High	Master Protein	P50579	Methionine aminopeptidase 2 OS=Homo sapiens OX=9606 GN=METAP2 PE=1 SV=1	0	46.979	27	10	26	10	478	52.9	5.82	62.8	10	0	1.511	0.191497	0.758746	78.14	123.1	76.9			43.9	137.7	104.9	177.3	69.6	74.2	75.9	116.5	5.16569e+06	1.6181e+07	1.23355e+07	2.08346e+07	8.18036e+06	8.72328e+06	8.91797e+06	1.36914e+07	High	High	High	High	High	High	High	High	1
FALSE	High	Master Protein	Q9H4L4	Sentrin-specific protease 3 OS=Homo sapiens OX=9606 GN=SENP3 PE=1 SV=2	0	55.2	34	11	46	11	574	65	8.56	141.5	11	0	1.511	0.186693	0.752794	78.83	128.2	71.8			69.3	162.7	123.4	75.2	228.7	38.9	74.7	27.1	9.73578e+06	2.28529e+07	1.73326e+07	1.05628e+07	3.21218e+07	5.46389e+06	1.04964e+07	3.8117e+06	High	High	High	High	High	High	High	High	1
FALSE	High	Master Protein	Q03405	Urokinase plasminogen activator surface receptor OS=Homo sapiens OX=9606 GN=PLAUR PE=1 SV=1	0	23.229	16	3	16	3	335	37	6.65	44.11	3	0	1.51	0.288833	0.848809	91.61	121.1	78.9			99.6	251.5	50.5	114.8	112.4	30.4	61	79.6	3.31865e+06	8.38435e+06	1.68432e+06	3.82806e+06	3.74792e+06	1.01487e+06	2.0344e+06	2.6528e+06	High	High	High	Peak Found	High	High	Peak Found	Peak Found	1
FALSE	High	Master Protein	Q86YP4	Transcriptional repressor p66-alpha OS=Homo sapiens OX=9606 GN=GATAD2A PE=1 SV=1	0	130.048	50	24	176	22	633	68	9.94	456.05	24	1	1.51	0.133759	0.656166	70.21	102.1	97.9			70.5	182.8	59.6	122.3	46.1	130.7	63.7	124.3	4.98279e+07	1.29131e+08	4.20709e+07	8.63572e+07	3.25597e+07	9.23389e+07	4.50149e+07	8.77732e+07	High	High	High	High	High	High	High	High	1
FALSE	High	Master Protein	Q9H9Q4	Non-homologous end-joining factor 1 OS=Homo sapiens OX=9606 GN=NHEJ1 PE=1 SV=1	0	44.829	60	9	31	9	299	33.3	5.97	91.01	9	0	1.509	0.279146	0.848583	67.94	123	77			143.1	157.8	96.5	96.6	60.6	97.8	81.1	66.7	6.23074e+06	6.87377e+06	4.20179e+06	4.20508e+06	2.63873e+06	4.25882e+06	3.5305e+06	2.90309e+06	High	High	High	High	High	High	High	High	1
FALSE	High	Master Protein	Q9H1H9	Kinesin-like protein KIF13A OS=Homo sapiens OX=9606 GN=KIF13A PE=1 SV=2	0	14.042	3	3	9	2	1805	202.2	5.6	25.27	3	0	1.509	0.45954	0.901199	67.9	120.3	79.7			387.5		115.7		196.7		100.1		457568		136601		232286		118225		Peak Found	n/a	Peak Found	n/a	High	n/a	Peak Found	n/a	1
FALSE	High	Master Protein	P52272	Heterogeneous nuclear ribonucleoprotein M OS=Homo sapiens OX=9606 GN=HNRNPM PE=1 SV=3	0	496.301	75	51	2378	51	730	77.5	8.7	6508.47	51	0	1.508	0.142021	0.672874	77.05	113.7	86.3			65.2	112.2	98.2	143.5	60.9	104.4	55	160.5	2.06861e+09	3.56008e+09	3.11471e+09	4.55257e+09	1.93185e+09	3.31341e+09	1.74547e+09	5.09283e+09	High	High	High	High	High	High	High	High	1
FALSE	High	Master Protein	O95396	Adenylyltransferase and sulfurtransferase MOCS3 OS=Homo sapiens OX=9606 GN=MOCS3 PE=1 SV=1	0	12.46	10	3	6	3	460	49.6	6.21	19.73	3	0	1.506	0.406672	0.877338	96.99	98.6	101.4			70	162.3	63.7	101.8	116.3	202.1	65	18.9	809604	1.87673e+06	736406	1.17763e+06	1.34459e+06	2.33687e+06	751169	218649	High	Peak Found	High	High	High	Peak Found	Peak Found	Peak Found	1
FALSE	High	Master Protein	Q9NXJ5	Pyroglutamyl-peptidase 1 OS=Homo sapiens OX=9606 GN=PGPEP1 PE=1 SV=1	0	35.235	49	5	18	5	209	23.1	5.9	63.05	5	0	1.504	0.261012	0.842288	112.46	107	93			241		129.9	28.2	141.7	141.9	27.4	89.9	1.06438e+07		5.73874e+06	1.24734e+06	6.25767e+06	6.26908e+06	1.20917e+06	3.97174e+06	High	n/a	High	High	High	Peak Found	High	Peak Found	1
FALSE	High	Master Protein	P49815	Tuberin OS=Homo sapiens OX=9606 GN=TSC2 PE=1 SV=2	0	64.363	13	17	34	17	1807	200.5	7.31	91.76	17	0	1.502	0.289248	0.848809	98.17	126.3	73.7			137	172.2	120.8	66	56.2	43.4	104.4	100	5.97164e+06	7.50805e+06	5.26753e+06	2.87689e+06	2.45159e+06	1.89336e+06	4.54958e+06	4.3607e+06	High	High	High	High	High	High	High	High	1
FALSE	High	Master Protein	O43502	DNA repair protein RAD51 homolog 3 OS=Homo sapiens OX=9606 GN=RAD51C PE=1 SV=1	0	13.791	14	4	9	4	376	42.2	6.74	23.21	4	0	1.501	0.298457	0.848809	53.31	112.2	87.8			197.5	162.5	168.9		105.3		165.8		2.71356e+06	2.23323e+06	2.31983e+06		1.44683e+06		2.27765e+06		High	High	High	Peak Found	High	Peak Found	High	Peak Found	1
FALSE	High	Master Protein	Q9NVX2	Notchless protein homolog 1 OS=Homo sapiens OX=9606 GN=NLE1 PE=1 SV=4	0	28.369	27	8	31	8	485	53.3	7.34	65.55	8	0	1.501	0.276638	0.848039	69.95	130.4	69.6			53.4	351.2	67.8	101.7	17	110.8	28	70.2	3.33907e+06	2.19615e+07	4.23712e+06	6.35758e+06	1.06426e+06	6.92974e+06	1.75231e+06	4.38886e+06	High	High	High	High	High	High	High	High	1
FALSE	High	Master Protein	Q99614	Tetratricopeptide repeat protein 1 OS=Homo sapiens OX=9606 GN=TTC1 PE=1 SV=1	0	110.026	74	16	115	16	292	33.5	4.84	328.35	16	0	1.501	0.195966	0.764756	86.51	119.7	80.3			124.7	202.3	68.8	104.9	77.7	89.8	75.8	56.1	4.64222e+07	7.53204e+07	2.56168e+07	3.90386e+07	2.89253e+07	3.34224e+07	2.82408e+07	2.08742e+07	High	High	High	High	High	High	High	High	1
FALSE	High	Master Protein	Q9UL33	Trafficking protein particle complex subunit 2-like protein OS=Homo sapiens OX=9606 GN=TRAPPC2L PE=1 SV=1	0	9.351	19	2	4	2	140	16.1	6.77	12.43	2	0	1.5	0.45446	0.901199	61.03	103.7	96.3			286.7		62.4		53.4	148.9	124.3	124.1	1.55268e+06		338111		289266	806441	673183	672134	Peak Found	n/a	High	n/a	High	High	High	Peak Found	1
FALSE	High	Master Protein	O00515	Ladinin-1 OS=Homo sapiens OX=9606 GN=LAD1 PE=1 SV=2	0	126.088	40	20	205	20	517	57.1	9.67	543.18	20	0	1.499	0.165578	0.724738	84.82	118.7	81.3			83.9	209.5	76.9	135.3	77.7	88.6	59.6	68.4	6.30159e+07	1.57424e+08	5.77931e+07	1.01697e+08	5.83971e+07	6.66047e+07	4.48066e+07	5.13931e+07	High	High	High	High	High	High	High	High	1
FALSE	High	Master Protein	Q9BYC5	Alpha-(1,6)-fucosyltransferase OS=Homo sapiens OX=9606 GN=FUT8 PE=1 SV=2	0	132.43	48	25	145	25	575	66.5	7.66	352.98	25	0	1.499	0.160451	0.714795	94.17	130.7	69.3			103.8	126.8	136.1	159.6	43.9	77.9	62.3	89.6	6.74906e+07	8.24212e+07	8.84598e+07	1.03773e+08	2.85528e+07	5.06361e+07	4.0479e+07	5.82803e+07	High	High	High	High	High	High	High	High	1
FALSE	High	Master Protein	Q5VW32	BRO1 domain-containing protein BROX OS=Homo sapiens OX=9606 GN=BROX PE=1 SV=1	0	114.346	52	16	120	16	411	46.4	7.65	409.08	16	0	1.499	0.169663	0.728206	86.39	114.4	85.6			99.1	171.4	100.7	117.5	84.2	78.9	98.5	49.8	5.36987e+07	9.29047e+07	5.45735e+07	6.37118e+07	4.56225e+07	4.27507e+07	5.33986e+07	2.69913e+07	High	High	High	High	High	High	High	High	1
FALSE	High	Master Protein	Q13509	Tubulin beta-3 chain OS=Homo sapiens OX=9606 GN=TUBB3 PE=1 SV=2	0	252.922	58	23	1630	5	450	50.4	4.93	4559.56	23	0	1.498	0.298541	0.848809	91.75	136.6	63.4			123.1	185.3	162.8	114.8	68.4	6.5	62.9	76.1	5.91899e+06	8.91054e+06	7.82645e+06	5.52225e+06	3.29089e+06	310335	3.02626e+06	3.66143e+06	High	High	High	High	High	High	High	High	1
FALSE	High	Master Protein	P11474	Steroid hormone receptor ERR1 OS=Homo sapiens OX=9606 GN=ESRRA PE=1 SV=3	0	20.964	14	3	10	3	423	45.5	6.38	38.99	3	0	1.498	0.332406	0.848809	41.59	139.5	60.5			185.9	121.8	238.3	43.2	139.3		65.3	6.2	3.18647e+06	2.08805e+06	4.08537e+06	741064	2.38885e+06		1.11872e+06	105716	High	High	High	High	Peak Found	n/a	Peak Found	Peak Found	1
FALSE	High	Master Protein	P09972	Fructose-bisphosphate aldolase C OS=Homo sapiens OX=9606 GN=ALDOC PE=1 SV=2	0	70.923	41	11	245	8	364	39.4	6.87	936.88	11	0	1.496	0.16806	0.727243	77.09	116.9	83.1			141.2	138.4	92.7	81.4	126.7	84.1	77.1	58.2	2.94159e+08	2.88365e+08	1.93139e+08	1.69654e+08	2.64032e+08	1.75212e+08	1.60683e+08	1.21309e+08	High	High	High	High	High	High	High	High	1
FALSE	High	Master Protein	P13489	Ribonuclease inhibitor OS=Homo sapiens OX=9606 GN=RNH1 PE=1 SV=2	0	207.167	84	26	283	26	461	49.9	4.82	944.33	26	0	1.496	0.136542	0.66148	86.21	119.4	80.6			92.8	137.3	91.1	158.4	80.6	104	71.9	63.8	2.00858e+08	2.97209e+08	1.97199e+08	3.42804e+08	1.7442e+08	2.24968e+08	1.55641e+08	1.38151e+08	High	High	High	High	High	High	High	High	1
FALSE	High	Master Protein	Q9BUK0	Coiled-coil-helix-coiled-coil-helix domain-containing protein 7 OS=Homo sapiens OX=9606 GN=CHCHD7 PE=1 SV=1	0.004	4.922	21	1	3	1	85	10.1	8.82	8.39	1	0	1.496	0.457415	0.901199	4.65	119.9	80.1			180.3		75.9	183.6		116.9	122.8	120.5	588511		247903	599454		381534	400809	393446	High	n/a	High	High	n/a	Peak Found	Peak Found	Peak Found	1
FALSE	High	None	Q7Z5Q1	Cytoplasmic polyadenylation element-binding protein 2 OS=Homo sapiens OX=9606 GN=CPEB2 PE=2 SV=3	0	21.251	13	5	16	5	589	64.9	7.21	45.4	5	0	1.496	0.357802	0.864849	117.52	116.5	83.5			87.1	204.9	61.5	96.5	164.8	36.3	118.7	30.2	1.81512e+06	4.27197e+06	1.28168e+06	2.01279e+06	3.43556e+06	757833	2.47578e+06	629571	High	High	High	High	High	High	High	High	1
FALSE	High	None	Q8NE35	Cytoplasmic polyadenylation element-binding protein 3 OS=Homo sapiens OX=9606 GN=CPEB3 PE=1 SV=2	0	21.251	11	5	16	5	698	76	7.03	45.4	5	0	1.496	0.357802	0.864849	117.52	116.5	83.5			87.1	204.9	61.5	96.5	164.8	36.3	118.7	30.2	1.81512e+06	4.27197e+06	1.28168e+06	2.01279e+06	3.43556e+06	757833	2.47578e+06	629571	High	High	High	High	High	High	High	High	1
FALSE	High	Master Protein	Q86U42	Polyadenylate-binding protein 2 OS=Homo sapiens OX=9606 GN=PABPN1 PE=1 SV=3	0	97.201	52	14	233	14	306	32.7	5.06	689.08	14	0	1.495	0.172205	0.731915	108.23	120	80			77.2	143.7	102.4	140.3	72.5	106.3	69.6	88.1	1.18081e+08	2.19892e+08	1.56687e+08	2.14608e+08	1.10943e+08	1.62657e+08	1.06426e+08	1.34758e+08	High	High	High	High	High	High	High	High	1
FALSE	High	Master Protein	Q9H329	Band 4.1-like protein 4B OS=Homo sapiens OX=9606 GN=EPB41L4B PE=2 SV=2	0	16.994	4	3	34	2	900	99.7	9.04	74.27	3	0	1.495	0.293051	0.848809	50.14	107.7	92.3			142.9	103.4	252.5	21.6	155	20.5	104.1		5.66135e+06	4.09891e+06	1.00057e+07	857121	6.14259e+06	810521	4.12474e+06		Peak Found	High	High	Peak Found	High	High	Peak Found	n/a	1
FALSE	High	Master Protein	Q96SK2	Transmembrane protein 209 OS=Homo sapiens OX=9606 GN=TMEM209 PE=1 SV=2	0	50.291	30	9	30	9	561	62.9	8.63	99.82	9	0	1.495	0.290054	0.848809	44.85	134.5	65.5			186.5	133.3	91.7	87.2	52.2	55.7	31.3	162.1	8.62168e+06	6.16484e+06	4.23903e+06	4.03245e+06	2.41171e+06	2.57351e+06	1.44861e+06	7.49281e+06	High	High	High	High	High	High	High	Peak Found	1
FALSE	High	Master Protein	Q9BZE9	Tether containing UBX domain for GLUT4 OS=Homo sapiens OX=9606 GN=ASPSCR1 PE=1 SV=1	0	95.633	53	18	81	18	553	60.1	6.64	255.9	18	0	1.495	0.208924	0.78212	65.78	126.2	73.8			84.9	217.7	105.2	130.1	68	69	38.7	86.4	4.083e+07	1.04729e+08	5.06209e+07	6.25766e+07	3.26961e+07	3.31647e+07	1.86147e+07	4.15598e+07	High	High	High	High	High	High	High	High	1
FALSE	High	Master Protein	P15408	Fos-related antigen 2 OS=Homo sapiens OX=9606 GN=FOSL2 PE=1 SV=1	0	15.356	16	3	11	3	326	35.2	7.49	40.56	3	0	1.494	0.370812	0.870807	87.2	116	84			35.9	186	23.2	227.4	25.7	136.1	13.8	151.9	679579	3.51671e+06	438536	4.30101e+06	486171	2.57347e+06	261556	2.87216e+06	High	High	High	High	High	High	Peak Found	Peak Found	1
FALSE	High	Master Protein	P19827	Inter-alpha-trypsin inhibitor heavy chain H1 OS=Homo sapiens OX=9606 GN=ITIH1 PE=1 SV=3	0	33.385	4	5	73	5	911	101.3	6.79	167.04	5	0	1.494	0.202727	0.777829	89.73	98.2	101.8			82.7	84.6	128.1	99.9	72.2	54.4	152.5	125.8	2.09769e+07	2.14574e+07	3.25072e+07	2.53509e+07	1.83159e+07	1.37969e+07	3.86851e+07	3.19106e+07	High	High	High	High	High	High	High	High	1
FALSE	High	None	P29803	Pyruvate dehydrogenase E1 component subunit alpha, testis-specific form, mitochondrial OS=Homo sapiens OX=9606 GN=PDHA2 PE=1 SV=1	0	43.042	11	5	106	5	388	42.9	8.46	241.67	5	0	1.493	0.232377	0.809549	108.4	107.3	92.7			119	92	126.1	76	132.3	61.7	151.8	41	4.75989e+07	3.67794e+07	5.043e+07	3.04052e+07	5.29058e+07	2.46603e+07	6.0683e+07	1.64001e+07	High	High	High	High	High	High	High	High	1
FALSE	High	Master Protein	Q9Y421	Protein FAM32A OS=Homo sapiens OX=9606 GN=FAM32A PE=1 SV=2	0	12.999	36	4	8	4	112	13.2	9.99	13.78	4	0	1.493	0.288744	0.848809	60.45	80.3	119.7			49.4		81.5	139.1	206.7	66.8	169.8	86.8	2.29635e+06		3.79127e+06	6.47064e+06	9.61553e+06	3.11007e+06	7.89781e+06	4.03883e+06	High	n/a	High	High	Peak Found	Peak Found	High	High	1
FALSE	High	Master Protein	Q9UER7	Death domain-associated protein 6 OS=Homo sapiens OX=9606 GN=DAXX PE=1 SV=2	0	24.975	9	4	16	4	740	81.3	4.87	57.41	4	0	1.492	0.280504	0.848809	64.15	106.6	93.4			194.3		112.7	69.5	157.6	77.4	126.1	62.2	1.00567e+07		5.83476e+06	3.59905e+06	8.15758e+06	4.00748e+06	6.52906e+06	3.22126e+06	High	n/a	High	High	High	High	High	High	1
FALSE	High	Master Protein	P56182	Ribosomal RNA processing protein 1 homolog A OS=Homo sapiens OX=9606 GN=RRP1 PE=1 SV=1	0	90.679	35	18	99	18	461	52.8	9.33	290.41	18	0	1.492	0.183941	0.749663	77.02	122.3	77.7			84.5	139.6	103.5	168.8	84.5	82	71.1	65.9	4.56276e+07	7.54287e+07	5.59442e+07	9.12039e+07	4.56801e+07	4.43224e+07	3.84292e+07	3.55953e+07	High	High	High	High	High	High	High	High	1
FALSE	High	Master Protein	Q9UH99	SUN domain-containing protein 2 OS=Homo sapiens OX=9606 GN=SUN2 PE=1 SV=3	0	195.821	63	27	201	27	717	80.3	6.73	665.82	27	0	1.491	0.248243	0.827547	96.61	118.5	81.5			74.2	168	119.5	115.2	96.8	76.8	84.9	64.6	2.99699e+07	6.78472e+07	4.82788e+07	4.65056e+07	3.9094e+07	3.10172e+07	3.42906e+07	2.60731e+07	High	High	High	High	High	High	High	High	1
FALSE	High	Master Protein	O75420	GRB10-interacting GYF protein 1 OS=Homo sapiens OX=9606 GN=GIGYF1 PE=1 SV=2	0.002	5.671	3	2	3	2	1035	114.5	5.39	7.99	2	0	1.488	0.456356	0.901199	75.64	115.4	84.6			296		100.4	34.2	157.2	24.2	152.3	35.5	1.37165e+06		465371	158531	728589	112115	705804	164654	High	n/a	Peak Found	Peak Found	Peak Found	High	Peak Found	Peak Found	1
FALSE	High	Master Protein	P52848	Bifunctional heparan sulfate N-deacetylase/N-sulfotransferase 1 OS=Homo sapiens OX=9606 GN=NDST1 PE=1 SV=1	0	29.768	11	8	18	7	882	100.8	7.97	46.56	8	1	1.488	0.310287	0.848809	87.85	110.5	89.5			187.7	0.6	168	76.1	113.2	74.3	130.1	49.9	9.28047e+06	31290	8.31097e+06	3.76595e+06	5.59836e+06	3.67308e+06	6.43502e+06	2.46942e+06	High	Peak Found	High	Peak Found	High	High	High	High	1
FALSE	High	Master Protein	Q9C0C4	Semaphorin-4C OS=Homo sapiens OX=9606 GN=SEMA4C PE=1 SV=2	0	132.181	35	22	233	22	833	92.6	7.28	688.38	22	0	1.488	0.181695	0.746044	80.95	116.1	83.9			141.6	47.6	154	101.7	113.2	81.1	92.7	68	7.65182e+07	2.57405e+07	8.32264e+07	5.49428e+07	6.11969e+07	4.38387e+07	5.0092e+07	3.67459e+07	High	High	High	High	High	High	High	High	1
FALSE	High	Master Protein	Q9NX76	CKLF-like MARVEL transmembrane domain-containing protein 6 OS=Homo sapiens OX=9606 GN=CMTM6 PE=1 SV=1	0	16.017	22	3	16	3	183	20.4	5.29	41.12	3	0	1.487	0.280316	0.848809	121.27	83.9	116.1			60.7	0.2	36.5	339.3	27.1	105.1	40.4	190.8	5.31065e+06	18748	3.18929e+06	2.96663e+07	2.369e+06	9.18717e+06	3.53276e+06	1.66834e+07	High	Peak Found	High	High	Peak Found	High	High	High	1
FALSE	High	Master Protein	O15213	WD repeat-containing protein 46 OS=Homo sapiens OX=9606 GN=WDR46 PE=1 SV=3	0	84.595	37	17	58	17	610	68	9.67	154.83	17	0	1.487	0.220703	0.796115	90.8	137.9	62.1			94.8	142.2	168.7	124.9	43.1	31.9	83.4	110.9	1.89581e+07	2.8437e+07	3.37281e+07	2.49695e+07	8.62458e+06	6.37968e+06	1.66818e+07	2.21671e+07	High	High	High	High	High	Peak Found	High	High	1
FALSE	High	Master Protein	Q9UNZ2	NSFL1 cofactor p47 OS=Homo sapiens OX=9606 GN=NSFL1C PE=1 SV=2	0	135.615	57	21	182	21	370	40.5	5.1	537.12	21	0	1.487	0.202056	0.776774	109.9	117	83			107.1	194.7	70.2	112.3	105.6	92	65.7	52.3	1.17114e+08	2.12827e+08	7.67579e+07	1.22801e+08	1.1546e+08	1.00604e+08	7.18269e+07	5.7156e+07	High	High	High	High	High	High	High	High	1
FALSE	High	Master Protein	Q9H2D6	TRIO and F-actin-binding protein OS=Homo sapiens OX=9606 GN=TRIOBP PE=1 SV=3	0	91.382	10	20	50	19	2365	261.2	8.48	141.77	20	0	1.487	0.256577	0.837553	103.05	108	92			57.2	165.6	38.1	213	38.1	101.5	67.8	118.7	9.58986e+06	2.77518e+07	6.37672e+06	3.56963e+07	6.38632e+06	1.70005e+07	1.13529e+07	1.98977e+07	High	High	High	High	High	High	Peak Found	Peak Found	1
FALSE	High	Master Protein	Q15545	Transcription initiation factor TFIID subunit 7 OS=Homo sapiens OX=9606 GN=TAF7 PE=1 SV=1	0	39.699	30	8	19	8	349	40.2	5.2	45.09	8	0	1.486	0.321749	0.848809	72.03	133.5	66.5			58.7	137.5	139.3	175.9	67	60.1	71	90.5	2.04058e+06	4.77712e+06	4.83927e+06	6.11403e+06	2.32815e+06	2.08958e+06	2.46681e+06	3.14486e+06	High	Peak Found	High	High	High	High	High	Peak Found	1
FALSE	High	Master Protein	Q02750	Dual specificity mitogen-activated protein kinase kinase 1 OS=Homo sapiens OX=9606 GN=MAP2K1 PE=1 SV=2	0	147.535	55	18	151	12	393	43.4	6.62	443.26	18	0	1.486	0.236648	0.81412	92.66	118.5	81.5			80.8	243.5	63	120.4	72.9	98.4	57.9	63.1	3.7922e+07	1.14312e+08	2.95811e+07	5.64957e+07	3.42342e+07	4.61878e+07	2.71784e+07	2.96252e+07	High	High	High	High	High	High	High	High	1
FALSE	High	Master Protein	P21802	Fibroblast growth factor receptor 2 OS=Homo sapiens OX=9606 GN=FGFR2 PE=1 SV=1	0	7.707	3	3	53	2	821	92	5.88	86.24	3	0	1.486	0.468704	0.904875	127.45	119.9	80.1			50.3	33.5	226		58	2.7	410.1	19.4	736314	490541	3.31039e+06		849910	39915.3	6.00647e+06	284171	High	Peak Found	High	n/a	Peak Found	Peak Found	High	Peak Found	1
FALSE	High	Master Protein	Q96P48	Arf-GAP with Rho-GAP domain, ANK repeat and PH domain-containing protein 1 OS=Homo sapiens OX=9606 GN=ARAP1 PE=1 SV=3	0	24.162	8	9	15	9	1450	162.1	6.23	38.73	9	0	1.485	0.320844	0.848809	93.53	127.3	72.7			179.2	72.4	198.1	47.9	106.8	24.6	131.5	39.6	5.16678e+06	2.08795e+06	5.71429e+06	1.38146e+06	3.07895e+06	710057	3.79202e+06	1.14091e+06	High	High	High	Peak Found	High	Peak Found	Peak Found	Peak Found	1
FALSE	High	None	Q00266	S-adenosylmethionine synthase isoform type-1 OS=Homo sapiens OX=9606 GN=MAT1A PE=1 SV=2	0	20.294	8	3	33	3	395	43.6	6.29	72.32	3	0	1.485	0.223571	0.800172	83.91	111.8	88.2			102.8	193.2	121.5	44.9	91.3	85	133.7	27.5	2.78855e+07	5.24366e+07	3.29726e+07	1.21919e+07	2.47789e+07	2.30773e+07	3.62865e+07	7.47537e+06	High	High	High	High	High	High	High	High	1
FALSE	High	Master Protein	O95140	Mitofusin-2 OS=Homo sapiens OX=9606 GN=MFN2 PE=1 SV=3	0	70.767	26	16	71	16	757	86.3	6.98	190.34	16	0	1.484	0.224174	0.801518	104.27	126.1	73.9			109	128.8	144.2	121.4	62.5	88.8	59.2	86.2	1.91628e+07	2.26517e+07	2.53645e+07	2.13494e+07	1.09828e+07	1.56183e+07	1.04034e+07	1.51511e+07	High	High	High	High	High	High	High	High	1
FALSE	High	Master Protein	Q7Z739	YTH domain-containing family protein 3 OS=Homo sapiens OX=9606 GN=YTHDF3 PE=1 SV=1	0	53.012	22	10	148	6	585	63.8	9.04	351.02	10	0	1.484	0.220771	0.796115	89.86	111.3	88.7			78.2	117.9	88.3	166.2	57.2	115.5	30.5	146.3	7.92989e+06	1.19633e+07	8.95825e+06	1.6866e+07	5.8011e+06	1.17176e+07	3.0981e+06	1.4841e+07	High	High	High	High	High	High	High	High	1
FALSE	High	Master Protein	Q9BZ67	FERM domain-containing protein 8 OS=Homo sapiens OX=9606 GN=FRMD8 PE=1 SV=1	0	12.273	9	3	10	3	464	51.2	6.23	25.9	3	0	1.484	0.217223	0.791658	123.31	138.4	61.6			66.5	21.8	110.5	264.3	7.4	117.7	12.4	199.3	1.63403e+07	5.35955e+06	2.71531e+07	6.4924e+07	1.81243e+06	2.89136e+07	3.03546e+06	4.89571e+07	High	Peak Found	High	High	High	High	High	Peak Found	1
FALSE	High	Master Protein	Q9UJ83	2-hydroxyacyl-CoA lyase 1 OS=Homo sapiens OX=9606 GN=HACL1 PE=1 SV=2	0	113.172	45	19	157	19	578	63.7	7.36	391.34	19	0	1.483	0.208657	0.781793	93.16	116.3	83.7			135.7	83.5	170.8	96.6	95.2	45	101.9	71.2	6.58149e+07	4.0493e+07	8.28152e+07	4.68508e+07	46187645	2.18467e+07	4.94184e+07	3.45443e+07	High	High	High	High	High	High	High	High	1
FALSE	High	Master Protein	Q9Y2T2	AP-3 complex subunit mu-1 OS=Homo sapiens OX=9606 GN=AP3M1 PE=1 SV=1	0	63.921	49	13	94	13	418	46.9	6.93	236.02	13	0	1.483	0.233228	0.811196	78.96	117.7	82.3			152.4	90.4	139.6	83.8	122	60.8	101.5	49.5	4.97225e+07	2.94914e+07	4.55402e+07	2.73465e+07	3.98122e+07	1.98379e+07	3.31306e+07	1.61489e+07	High	High	High	High	High	High	High	High	1
FALSE	High	Master Protein	P05091	Aldehyde dehydrogenase, mitochondrial OS=Homo sapiens OX=9606 GN=ALDH2 PE=1 SV=2	0	228.416	73	35	762	33	517	56.3	7.05	2167.68	35	2	1.483	0.16055	0.714831	85.51	114.3	85.7			79.7	99.5	142.7	139.2	102.3	58.8	99.3	78.4	6.03646e+08	7.53085e+08	1.08079e+09	1.05399e+09	7.74773e+08	4.45514e+08	7.51594e+08	5.93635e+08	High	High	High	High	High	High	High	High	1
FALSE	High	Master Protein	Q8WWI1	LIM domain only protein 7 OS=Homo sapiens OX=9606 GN=LMO7 PE=1 SV=3	0	129.291	24	31	91	31	1683	192.6	8.09	246.19	31	0	1.481	0.244925	0.824491	87.16	116.9	83.1			93.3	230.7	80.4	115.7	62.4	94.6	35.5	87.4	1.55193e+07	3.83719e+07	1.33672e+07	1.9247e+07	1.03768e+07	1.5736e+07	5.90498e+06	1.45332e+07	High	High	High	High	High	High	High	High	1
FALSE	High	Master Protein	P55268	Laminin subunit beta-2 OS=Homo sapiens OX=9606 GN=LAMB2 PE=1 SV=2	0	49.896	12	13	23	13	1798	195.9	6.52	72.91	13	0	1.481	0.312361	0.848809	78.95	142.4	57.6			169.1	181.3	137.7	54.7	102.5	20.1	94.2	40.4	4.14474e+06	4.44307e+06	3.37492e+06	1.34111e+06	2512684	491949	2.30865e+06	990445	High	High	High	High	High	High	High	Peak Found	1
FALSE	High	Master Protein	Q9Y2Z9	Ubiquinone biosynthesis monooxygenase COQ6, mitochondrial OS=Homo sapiens OX=9606 GN=COQ6 PE=1 SV=2	0	39.03	36	11	39	11	468	50.8	7.3	83.39	11	0	1.48	0.203161	0.778072	73.05	112.9	87.1			109.9	127.5	114.1	104.4	94.5	70.9	99.7	79.1	1.35612e+07	1.57364e+07	1.40778e+07	1.28758e+07	1.16567e+07	8.74383e+06	1.23034e+07	9.75606e+06	High	High	High	High	High	High	High	High	1
FALSE	High	Master Protein	O14929	Histone acetyltransferase type B catalytic subunit OS=Homo sapiens OX=9606 GN=HAT1 PE=1 SV=2	0	103.6	49	14	161	14	419	49.5	5.69	499.87	14	0	1.48	0.154694	0.7027	78.27	123.5	76.5			98.1	121.2	131.6	138.9	80.8	75.7	90.2	63.6	6.32541e+07	7.81863e+07	8.48889e+07	8.95655e+07	5.21092e+07	4.88184e+07	5.8165e+07	4.10379e+07	High	High	High	High	High	High	High	High	1
FALSE	High	Master Protein	Q8IZ73	Pseudouridylate synthase RPUSD2 OS=Homo sapiens OX=9606 GN=RPUSD2 PE=1 SV=2	0	48.588	36	12	34	12	545	61.3	7.17	91.29	12	0	1.479	0.23508	0.811568	88.03	115.3	84.7			57.1	180.6	110.2	120.1	64.4	77.8	98.1	91.7	5.30172e+06	1.67589e+07	1.02297e+07	1.1142e+07	5.9758e+06	7.22112e+06	9.10766e+06	8.51047e+06	High	High	High	High	High	High	High	Peak Found	1
FALSE	High	Master Protein	P08174	Complement decay-accelerating factor OS=Homo sapiens OX=9606 GN=CD55 PE=1 SV=4	0	65.735	41	13	160	13	381	41.4	7.59	395.24	13	0	1.477	0.241121	0.81914	92.83	125.6	74.4			110.4	156.9	128.6	117.9	51.2	61.1	86.8	87.1	1.30297e+08	1.85089e+08	1.51751e+08	1.39084e+08	6.03926e+07	7.21245e+07	1.02469e+08	1.02818e+08	High	High	High	High	High	High	High	High	1
FALSE	High	Master Protein	P16930	Fumarylacetoacetase OS=Homo sapiens OX=9606 GN=FAH PE=1 SV=2	0	44.354	35	11	41	11	419	46.3	6.95	104.65	11	0	1.477	0.259437	0.839414	77.88	114	86			101.9	191.4	93.2	91.3	80.7	66.9	117.5	57	1.39396e+07	2.61832e+07	1.27441e+07	1.24835e+07	1.10441e+07	9.15074e+06	1.60688e+07	7.80247e+06	High	High	High	High	High	High	High	High	1
FALSE	High	Master Protein	Q9P0U3	Sentrin-specific protease 1 OS=Homo sapiens OX=9606 GN=SENP1 PE=1 SV=2	0	36.222	18	8	25	8	644	73.4	8.47	60.98	8	0	1.477	0.264865	0.842288	85.09	148	52			84.7	184.9	177.2	102.3	126.6	31.3	21.7	71.4	6.51747e+06	1.42319e+07	1.36396e+07	7.87033e+06	9.74122e+06	2.40895e+06	1.66656e+06	5.49282e+06	High	High	High	High	High	High	High	High	1
FALSE	High	Master Protein	O14672	Disintegrin and metalloproteinase domain-containing protein 10 OS=Homo sapiens OX=9606 GN=ADAM10 PE=1 SV=1	0	42.497	21	9	33	9	748	84.1	7.77	98.8	9	0	1.477	0.257928	0.83847	86.41	110.2	89.8			69.8	94.7	119	176.6	64.7	81.8	91.6	101.9	4.8804e+06	6.62581e+06	8.32076e+06	1.23475e+07	4.52157e+06	5.72118e+06	6.40406e+06	7.12763e+06	High	High	High	High	High	High	High	High	1
FALSE	High	Master Protein	P08240	Signal recognition particle receptor subunit alpha OS=Homo sapiens OX=9606 GN=SRPRA PE=1 SV=2	0	104.401	42	19	113	19	638	69.8	8.95	321.36	19	0	1.476	0.254005	0.834074	96.81	105	95			76.1	55.4	179.4	104.5	176.1	22.1	139.8	46.6	4.30095e+07	3.12836e+07	1.01305e+08	5.90484e+07	9.94402e+07	1.24791e+07	7.89863e+07	2.63091e+07	High	High	High	High	High	High	High	High	1
FALSE	High	Master Protein	O94763	Unconventional prefoldin RPB5 interactor 1 OS=Homo sapiens OX=9606 GN=URI1 PE=1 SV=3	0	41.52	32	10	19	10	535	59.8	5.05	58.77	10	0	1.476	0.305462	0.848809	88.82	109.4	90.6			84.5	220.7	38	118.1	30.8	142.2	77.8	87.9	4.39458e+06	1.14707e+07	1.97636e+06	6.13983e+06	1.60084e+06	7.38933e+06	4.04287e+06	4.5714e+06	High	High	Peak Found	High	High	High	Peak Found	Peak Found	1
FALSE	High	Master Protein	Q8TD55	Pleckstrin homology domain-containing family O member 2 OS=Homo sapiens OX=9606 GN=PLEKHO2 PE=1 SV=1	0	32.199	19	6	31	6	490	53.3	5.43	113.15	6	0	1.476	0.279967	0.848809	110.37	116.9	83.1			48	108.5	103.7	205.3	71.7	72.3	111.9	78.5	3.15967e+06	7.13793e+06	6.8224e+06	1.35072e+07	4.71607e+06	4.75783e+06	7.35752e+06	5.16357e+06	High	High	High	High	High	High	High	High	1
FALSE	High	Master Protein	Q9Y6K9	NF-kappa-B essential modulator OS=Homo sapiens OX=9606 GN=IKBKG PE=1 SV=2	0	26.849	23	8	18	8	419	48.2	5.71	49.99	8	0	1.476	0.265881	0.843011	92.33	113.9	86.1			92.3	168.5	125.6	93.9	80	106.5	84.2	49	6.2418e+06	1.13987e+07	8.50021e+06	6.35267e+06	5.41614e+06	7.20326e+06	5.69872e+06	3.31729e+06	High	Peak Found	High	High	High	High	High	Peak Found	1
FALSE	High	Master Protein	P16422	Epithelial cell adhesion molecule OS=Homo sapiens OX=9606 GN=EPCAM PE=1 SV=2	0	92.652	45	13	139	13	314	34.9	7.46	459.3	13	0	1.475	0.172652	0.732581	90.3	117.2	82.8			118.6	162.9	92.3	101.5	93.9	61.6	105.2	64.1	7.65894e+07	1.05196e+08	5.96073e+07	6.55368e+07	6.06215e+07	3.97948e+07	6.79467e+07	4.13713e+07	High	High	High	High	High	High	High	High	1
FALSE	High	Master Protein	Q96BN8	Ubiquitin thioesterase otulin OS=Homo sapiens OX=9606 GN=OTULIN PE=1 SV=3	0	70.187	54	13	41	13	352	40.2	5.47	120.23	13	0	1.475	0.212114	0.782971	104.18	132.1	67.9			166	214.7	74.6	85.7	89.2	80.8	42.3	46.6	1.87141e+07	2.42017e+07	8.41376e+06	9.65857e+06	1.00564e+07	9.11172e+06	4.76929e+06	5.25203e+06	High	High	High	High	High	High	High	Peak Found	1
FALSE	High	Master Protein	Q9UK58	Cyclin-L1 OS=Homo sapiens OX=9606 GN=CCNL1 PE=1 SV=1	0	18.077	10	4	12	4	526	59.6	10.7	21.16	4	0	1.475	0.325111	0.848809	59.6	128.8	71.2			150	109.3	157.4	107.6	78.8	38.3	63.7	94.9	3.84784e+06	2.80375e+06	4.03848e+06	2.75934e+06	2.02176e+06	983395	1.63351e+06	2.43329e+06	High	High	High	High	Peak Found	High	Peak Found	High	1
FALSE	High	Master Protein	Q9H3M7	Thioredoxin-interacting protein OS=Homo sapiens OX=9606 GN=TXNIP PE=1 SV=1	0.001	6.358	7	2	5	2	391	43.6	7.5	10.77	2	0	1.475	0.41353	0.881359	67.57	124.7	75.3			156.6	108.8	131.9	67.6	171	52.3	99.8	12.1	1.86347e+06	1.29469e+06	1.56951e+06	804712	2.03502e+06	622266	1.18844e+06	144235	High	High	Peak Found	Peak Found	High	High	Peak Found	Peak Found	1
FALSE	High	Master Protein	Q9NZ42	Gamma-secretase subunit PEN-2 OS=Homo sapiens OX=9606 GN=PSENEN PE=1 SV=1	0	9.728	26	2	9	2	101	12	9.19	16.2	2	0	1.475	0.472911	0.905532	118.81	111.8	88.2			241.9	47.1	66.5	63.7	101.4	26	228.5	24.9	1.52525e+06	296855	419103	401307	639527	164005	1.44047e+06	157047	High	High	High	Peak Found	High	Peak Found	High	Peak Found	1
FALSE	High	Master Protein	Q86YR5	G-protein-signaling modulator 1 OS=Homo sapiens OX=9606 GN=GPSM1 PE=1 SV=2	0.001	6.825	4	2	4	2	675	74.5	6.54	10.14	2	0	1.475	0.376725	0.870807	128.49	114.4	85.6			55.3	13.8	156.9	280.7	18	99.3	48.9	127.2	923497	230558	2.62133e+06	4.69058e+06	301029	1.65941e+06	816823	2.12637e+06	High	High	Peak Found	Peak Found	High	Peak Found	Peak Found	Peak Found	1
FALSE	High	Master Protein	Q8WWV3	Reticulon-4-interacting protein 1, mitochondrial OS=Homo sapiens OX=9606 GN=RTN4IP1 PE=1 SV=2	0	87.215	51	15	56	15	396	43.6	9.11	151.83	15	0	1.475	0.258594	0.838817	97.66	123.5	76.5			97.2	231.9	59.8	133.9	31.1	66.9	74.8	104.3	1.45185e+07	3.46188e+07	8.93537e+06	1.9992e+07	4.64577e+06	9.99393e+06	1.11621e+07	1.55744e+07	High	High	High	High	High	High	High	High	1
FALSE	High	Master Protein	Q9NZM3	Intersectin-2 OS=Homo sapiens OX=9606 GN=ITSN2 PE=1 SV=3	0	170.66	30	37	144	32	1697	193.3	8.12	406.04	37	4	1.474	0.223396	0.800172	93.99	108.9	91.1			110.2	99.2	149.9	92.7	100.7	72.5	85.7	89.1	3.80709e+07	3.42744e+07	5.17997e+07	3.20285e+07	3.47895e+07	2.50667e+07	2.96175e+07	3.08032e+07	High	High	High	High	High	High	High	High	1
FALSE	High	Master Protein	O95716	Ras-related protein Rab-3D OS=Homo sapiens OX=9606 GN=RAB3D PE=1 SV=1	0	34.567	35	8	119	1	219	24.3	4.93	249.9	8	3	1.473	0.302017	0.848809	91.45	121.5	78.5			185.3	168.8	96	40.8	100.9	82.9	43.7	81.6	5.30229e+06	4.82772e+06	2.74639e+06	1.16708e+06	2.88652e+06	2.37185e+06	1.24962e+06	2.33508e+06	Peak Found	n/a	High	High	Peak Found	Peak Found	n/a	Peak Found	1
FALSE	High	Master Protein	Q15528	Mediator of RNA polymerase II transcription subunit 22 OS=Homo sapiens OX=9606 GN=MED22 PE=1 SV=2	0	26.554	24	6	22	6	200	22.2	4.68	52.01	6	0	1.472	0.351022	0.859927	87.45	97.6	102.4			329.1	1.4	106.9	59	104.3	66.6	123.1	9.6	7.93113e+06	33070.7	2.57645e+06	1.42198e+06	2.51337e+06	1.60394e+06	2.96711e+06	230706	High	Peak Found	High	High	High	High	High	Peak Found	1
FALSE	High	Master Protein	P06748	Nucleophosmin OS=Homo sapiens OX=9606 GN=NPM1 PE=1 SV=2	0	300.178	74	23	1769	23	294	32.6	4.78	6116.49	23	0	1.472	0.168775	0.728049	119.82	101.9	98.1			82.3	126.2	84	122.6	87.1	102.2	94.9	100.7	3.62785e+09	5.56078e+09	3.70396e+09	5.40145e+09	3.83729e+09	4.50283e+09	4.18359e+09	4.44017e+09	High	High	High	High	High	High	High	High	1
FALSE	High	Master Protein	Q9H9Y6	DNA-directed RNA polymerase I subunit RPA2 OS=Homo sapiens OX=9606 GN=POLR1B PE=1 SV=2	0	70.283	23	20	62	20	1135	128.1	7.83	163.69	20	0	1.472	0.210588	0.782971	119.11	101.1	98.9			114.8	23.6	186.3	75.8	115.9	62.7	148.9	72	1.54563e+07	3.1777e+06	2.50869e+07	1.02136e+07	1.56078e+07	8.43995e+06	2.00484e+07	9.69466e+06	High	High	High	High	High	High	High	High	1
FALSE	High	Master Protein	Q96KP4	Cytosolic non-specific dipeptidase OS=Homo sapiens OX=9606 GN=CNDP2 PE=1 SV=2	0	383.075	86	40	1010	40	475	52.8	5.97	3136.04	40	0	1.471	0.169665	0.728206	84.96	115.8	84.2			128	127.3	107.9	98.3	115.7	87.5	82.9	52.5	1.29277e+09	1.28586e+09	1.08977e+09	9.9334e+08	1.16848e+09	8.83963e+08	8.37105e+08	5.30018e+08	High	High	High	High	High	High	High	High	1
FALSE	High	Master Protein	Q8IV48	3'-5' exoribonuclease 1 OS=Homo sapiens OX=9606 GN=ERI1 PE=1 SV=3	0	34.645	29	7	41	7	349	40	6.7	105.85	7	0	1.471	0.24321	0.822996	102.1	124.4	75.6			123.2	161.3	95.5	58.4	74.9	22.1	58	206.7	1.20524e+07	1.57702e+07	9.34247e+06	5.70972e+06	7.32007e+06	2.16088e+06	5.66924e+06	2.02107e+07	High	High	High	High	High	High	High	High	1
FALSE	High	None	Q75LS8	Putative FK506-binding protein 9-like protein OS=Homo sapiens OX=9606 GN=FKBP9P1 PE=5 SV=1	0.001	6.778	14	2	9	2	142	15.6	4.37	14.4	2	0	1.471	0.299806	0.848809	58.03	112.4	87.6			58.2	61	198.4	144	42.4	118.9	44.9	132.2	2.772e+06	2.90558e+06	9.45565e+06	6.86064e+06	2.02082e+06	5.6676e+06	2.13951e+06	6.29898e+06	High	High	High	High	High	High	Peak Found	Peak Found	1
FALSE	High	Master Protein	Q9NV06	DDB1- and CUL4-associated factor 13 OS=Homo sapiens OX=9606 GN=DCAF13 PE=1 SV=2	0	74.2	40	14	65	14	445	51.4	9.19	171.18	14	0	1.471	0.228525	0.805219	84.62	115.5	84.5			95.1	122.8	118.8	155	29.7	100.7	78.3	99.5	2.09425e+07	2.70464e+07	2.61627e+07	3.41442e+07	6.54927e+06	2.2175e+07	1.72535e+07	2.1916e+07	High	High	High	High	High	High	High	High	1
FALSE	High	Master Protein	P09669	Cytochrome c oxidase subunit 6C OS=Homo sapiens OX=9606 GN=COX6C PE=1 SV=2	0	50.214	52	7	73	7	75	8.8	10.39	137.37	7	0	1.471	0.17435	0.735813	121.12	86.5	113.5			163.2	38.7	55.4	121.9	29.8	96.1	120.8	174.1	1.46442e+08	3.47394e+07	4.97389e+07	1.0937e+08	2.6751e+07	8.62391e+07	1.08451e+08	1.56221e+08	High	High	High	High	High	High	High	High	1
FALSE	High	Master Protein	Q5TEU4	Arginine-hydroxylase NDUFAF5, mitochondrial OS=Homo sapiens OX=9606 GN=NDUFAF5 PE=1 SV=1	0	11.183	10	3	11	3	345	38.9	6.57	25.52	3	0	1.47	0.332417	0.848809	88.38	151.2	48.8			150	135.4	121.2	75.3	42.8	40	201.8	33.4	3.51869e+06	3.17596e+06	2.84305e+06	1.76648e+06	1.00486e+06	938167	4.73408e+06	784326	High	High	High	Peak Found	High	Peak Found	High	High	1
FALSE	High	Master Protein	P16278	Beta-galactosidase OS=Homo sapiens OX=9606 GN=GLB1 PE=1 SV=2	0	82.457	36	17	137	17	677	76	6.57	347.51	17	0	1.47	0.227998	0.804447	72.01	122.6	77.4			127.9	161.7	95.4	115.2	83.4	62.7	82.7	71	7.11004e+07	8.98739e+07	5.30063e+07	6.40203e+07	4.6363e+07	3.48818e+07	4.59689e+07	3.9495e+07	High	High	High	High	High	High	High	High	1
FALSE	High	Master Protein	Q9BQ67	Glutamate-rich WD repeat-containing protein 1 OS=Homo sapiens OX=9606 GN=GRWD1 PE=1 SV=1	0	71.413	51	13	59	13	446	49.4	4.92	188.79	13	0	1.469	0.207466	0.780381	76	133.5	66.5			120.7	107.5	205.9	115.2	64.3	24.6	108.1	53.7	3.27851e+07	2.9194e+07	5.59359e+07	3.13027e+07	1.74559e+07	6.69143e+06	2.9368e+07	1.4598e+07	High	High	High	High	High	High	High	High	1
FALSE	High	Master Protein	Q13608	Peroxisomal ATPase PEX6 OS=Homo sapiens OX=9606 GN=PEX6 PE=1 SV=2	0	17.272	7	4	10	4	980	104	6.34	26.63	4	0	1.469	0.348387	0.85954	14.44	118.7	81.3			248		201	30.7	137.6	30	152.7		3.09308e+06		2.50669e+06	382675	1.71631e+06	374379	1.90425e+06		High	n/a	High	Peak Found	High	High	High	n/a	1
FALSE	High	Master Protein	P78318	Immunoglobulin-binding protein 1 OS=Homo sapiens OX=9606 GN=IGBP1 PE=1 SV=1	0	83.339	55	13	78	13	339	39.2	5.38	220.17	13	0	1.469	0.233628	0.811568	87.38	125.7	74.3			145.1	171	90.1	72.9	67.4	51.7	134	67.8	3.12668e+07	3.68589e+07	1.94166e+07	1.57125e+07	1.4536e+07	1.11387e+07	2.8872e+07	1.46076e+07	High	High	High	High	High	High	High	High	1
FALSE	High	Master Protein	Q02413	Desmoglein-1 OS=Homo sapiens OX=9606 GN=DSG1 PE=1 SV=2	0	19.01	8	6	6	6	1049	113.7	5.03	11.86	6	0	1.469	0.498212	0.909605	130.94	177.7	22.3			361.1	246.2	14.4			17.6	129.8	30.9	415603	283358	16542.6			20298.5	149365	35568.9	High	High	Peak Found	n/a	n/a	Peak Found	Peak Found	Peak Found	1
FALSE	High	Master Protein	Q8NBZ7	UDP-glucuronic acid decarboxylase 1 OS=Homo sapiens OX=9606 GN=UXS1 PE=1 SV=1	0	42.508	37	8	27	8	420	47.5	8.94	86.96	8	0	1.468	0.247557	0.825961	79.49	121.9	78.1			124.2	99	164.6	102	76.6	67.8	124.3	41.5	9.32332e+06	7.43512e+06	1.23578e+07	7.65513e+06	5.75286e+06	5.08725e+06	9.32904e+06	3.11236e+06	High	High	High	High	High	High	High	Peak Found	1
FALSE	High	Master Protein	P30566	Adenylosuccinate lyase OS=Homo sapiens OX=9606 GN=ADSL PE=1 SV=2	0	130.041	52	19	118	19	484	54.9	7.11	313.02	19	0	1.468	0.193472	0.762378	70.77	118.8	81.2			128	116.6	124.1	109.3	93.5	72.5	94.3	61.7	1.09913e+08	1.0013e+08	1.06571e+08	9.38157e+07	8.0275e+07	6.22192e+07	8.094e+07	5.29737e+07	High	High	High	High	High	High	High	High	1
FALSE	High	Master Protein	Q9NU23	LYR motif-containing protein 2 OS=Homo sapiens OX=9606 GN=LYRM2 PE=1 SV=1	0.001	6.624	20	3	13	3	88	10.4	10.46	20.59	3	0	1.467	0.370825	0.870807	98.25	99.7	100.3			115.3		107.4	80.4	164.8	44.4	216.7	71	1.94321e+06		1.81087e+06	1.35477e+06	2.77853e+06	747843	3.65253e+06	1.19683e+06	High	n/a	High	High	High	High	High	High	1
FALSE	High	Master Protein	Q04323	UBX domain-containing protein 1 OS=Homo sapiens OX=9606 GN=UBXN1 PE=1 SV=2	0	111.481	70	17	83	17	297	33.3	5.25	283.94	17	0	1.467	0.245279	0.824491	106.1	108.8	91.2			121.8	156.4	83.2	92.1	88.1	89.4	95.7	73.3	3.47304e+07	4.45891e+07	2.37194e+07	2.62608e+07	2.51094e+07	2.54707e+07	2.72858e+07	2.08819e+07	High	High	High	High	High	High	High	High	1
FALSE	High	Master Protein	Q92968	Peroxisomal membrane protein PEX13 OS=Homo sapiens OX=9606 GN=PEX13 PE=1 SV=2	0	14.885	13	4	13	4	403	44.1	8.05	33.53	4	0	1.467	0.227947	0.804447	99.06	191.1	8.9			24.8	60.4	149.2	503.1	3.8	4.4		54.2	9.46752e+06	2.30873e+07	5.70191e+07	1.92262e+08	1.46356e+06	1.68661e+06		2.07312e+07	High	High	High	High	High	High	High	High	1
FALSE	High	Master Protein	P42765	3-ketoacyl-CoA thiolase, mitochondrial OS=Homo sapiens OX=9606 GN=ACAA2 PE=1 SV=2	0	240.584	81	26	325	26	397	41.9	8.09	1007.8	26	0	1.467	0.180124	0.744576	88.25	117.8	82.2			100.8	201.8	72.5	119.7	79.4	81.2	70.5	74.2	2.16367e+08	4.33047e+08	1.5557e+08	2.56963e+08	1.70394e+08	1.74374e+08	1.51234e+08	1.59192e+08	High	High	High	High	High	High	High	High	1
FALSE	High	Master Protein	Q6IA69	Glutamine-dependent NAD(+) synthetase OS=Homo sapiens OX=9606 GN=NADSYN1 PE=1 SV=3	0	47.623	17	9	48	9	706	79.2	6.44	124.96	9	0	1.467	0.27322	0.846028	99.13	126.3	73.7			109	189	135.5	76.8	91	70.1	71.8	56.9	1.42222e+07	2.46494e+07	1.76736e+07	1.00242e+07	1.18664e+07	9.13939e+06	9.36949e+06	7.4167e+06	High	High	High	High	High	High	High	High	1
FALSE	High	Master Protein	P40121	Macrophage-capping protein OS=Homo sapiens OX=9606 GN=CAPG PE=1 SV=2	0	127.73	78	18	345	18	348	38.5	6.19	992.96	18	0	1.467	0.167187	0.726265	100.66	117	83			157.5	180.6	80.7	76.8	94.9	91.8	69.8	47.8	4.5009e+08	5.1594e+08	2.30682e+08	2.19491e+08	2.70983e+08	2.62336e+08	1.99518e+08	1.36492e+08	High	High	High	High	High	High	High	High	1
FALSE	High	Master Protein	Q15061	WD repeat-containing protein 43 OS=Homo sapiens OX=9606 GN=WDR43 PE=1 SV=3	0	199.214	51	24	318	24	677	74.8	5.57	977.64	24	0	1.465	0.231513	0.808856	101.55	112.2	87.8			99.1	127.4	149	89.9	85.9	64.3	94.1	90.2	1.10481e+08	1.42012e+08	1.66086e+08	1.00187e+08	9.5726e+07	7.1618e+07	1.04869e+08	1.00465e+08	High	High	High	High	High	High	High	High	1
FALSE	High	Master Protein	P08697	Alpha-2-antiplasmin OS=Homo sapiens OX=9606 GN=SERPINF2 PE=1 SV=3	0.001	6.836	6	2	19	2	491	54.5	6.29	50.49	2	0	1.465	0.210257	0.782971	133.86	120.8	79.2			186.4	70.8	168.2	8.9	120.9	2.4	199.9	42.5	5.99333e+07	2.2768e+07	5.40991e+07	2.8745e+06	3.88625e+07	780470	6.42682e+07	1.36505e+07	High	High	High	High	High	High	High	High	1
FALSE	High	Master Protein	P03891	NADH-ubiquinone oxidoreductase chain 2 OS=Homo sapiens OX=9606 GN=MT-ND2 PE=1 SV=2	0	9.374	10	2	18	2	347	38.9	9.83	38.61	2	0	1.464	0.315796	0.848809	131.05	130.2	69.8			228.7	15.2	229.1	44.7	69.7	14.2	156.3	42.1	1.27244e+07	846713	1.27449e+07	2.48449e+06	3.87642e+06	787921	8.69762e+06	2.34364e+06	High	High	High	High	High	Peak Found	High	High	1
FALSE	High	Master Protein	O75319	RNA/RNP complex-1-interacting phosphatase OS=Homo sapiens OX=9606 GN=DUSP11 PE=1 SV=2	0	84.577	41	12	50	12	377	43.7	9.29	138.28	12	0	1.463	0.241132	0.81914	82.33	113.1	86.9			107.7	174.1	98.9	67.9	137.6	71.8	87.5	54.4	1.77108e+07	2.86145e+07	1.62573e+07	1.11651e+07	2.26227e+07	1.18059e+07	1.43758e+07	8.94957e+06	High	High	High	High	High	High	High	High	1
FALSE	High	Master Protein	Q6PK04	Coiled-coil domain-containing protein 137 OS=Homo sapiens OX=9606 GN=CCDC137 PE=1 SV=1	0	50.912	36	10	49	10	289	33.2	10.93	134.92	10	0	1.462	0.215938	0.788654	64.11	115.4	84.6			99.6	173.8	108.3	90.8	84.3	68.6	114.3	60.2	9.68054e+06	1.68865e+07	1.05182e+07	8.82112e+06	8.19299e+06	6.66686e+06	1.11007e+07	5.8502e+06	High	High	High	High	High	High	High	High	1
FALSE	High	Master Protein	P15313	V-type proton ATPase subunit B, kidney isoform OS=Homo sapiens OX=9606 GN=ATP6V1B1 PE=1 SV=3	0	92.979	44	15	205	8	513	56.8	5.66	560.62	15	0	1.461	0.219153	0.793802	90.96	101.6	98.4			75.2	115.9	55.1	82.9	75	264	78	53.9	9.73992e+06	1.50179e+07	7.14046e+06	1.07448e+07	9.71813e+06	3.42036e+07	1.01014e+07	6.98622e+06	High	High	High	High	High	High	High	High	1
FALSE	High	Master Protein	P15735	Phosphorylase b kinase gamma catalytic chain, liver/testis isoform OS=Homo sapiens OX=9606 GN=PHKG2 PE=1 SV=1	0	70.9	36	11	69	11	406	46.4	6.38	197.05	11	0	1.461	0.200794	0.774678	102.9	117.6	82.4			278.8	110	76.7	37.6	131.9	38.8	106.7	19.5	9.11337e+07	3.59672e+07	2.5065e+07	1.22863e+07	4.31184e+07	1.26684e+07	3.4892e+07	6.36806e+06	High	High	High	High	High	High	High	High	1
FALSE	High	Master Protein	Q9Y6W3	Calpain-7 OS=Homo sapiens OX=9606 GN=CAPN7 PE=1 SV=1	0	43.373	14	10	42	10	813	92.6	7.65	107.28	10	0	1.461	0.225813	0.802115	97.65	85.8	114.2			60.5	8.6	126.8	53.4	66.9	334.6	63.8	85.4	9.57429e+06	1.35677e+06	2.00616e+07	8.44165e+06	1.05875e+07	5.29225e+07	1.00919e+07	1.35135e+07	High	High	High	High	High	High	High	Peak Found	1
FALSE	High	Master Protein	Q9Y697	Cysteine desulfurase OS=Homo sapiens OX=9606 GN=NFS1 PE=1 SV=3	0	98.177	47	16	85	16	457	50.2	8.31	227.45	16	0	1.46	0.24585	0.825645	99.26	110.4	89.6			112.3	148.1	67.1	104.7	114.3	76.3	75.8	101.5	4.34357e+07	5.72795e+07	2.59408e+07	4.04988e+07	4.4214e+07	2.95272e+07	2.93148e+07	3.92475e+07	High	High	High	High	High	High	High	High	1
FALSE	High	Master Protein	P53801	Pituitary tumor-transforming gene 1 protein-interacting protein OS=Homo sapiens OX=9606 GN=PTTG1IP PE=1 SV=1	0	9.485	17	2	9	2	180	20.3	8.79	27.05	2	0	1.459	0.482937	0.905748	41.51	110.9	89.1			428.5	93.3	18.9	66.5	51.9	63.3		77.6	4.24671e+06	925091	187315	659450	514267	627593		768796	High	Peak Found	High	High	High	High	n/a	High	1
FALSE	High	Master Protein	Q8NC26	Zinc finger protein 114 OS=Homo sapiens OX=9606 GN=ZNF114 PE=1 SV=1	0	10.099	9	3	7	3	417	47.7	8.59	8.72	3	0	1.459	0.381262	0.870807	67.71	121.5	78.5			91.9	167.2	71.9	148.4	89.9	112.2	63.4	54.9	1.38577e+06	2.52074e+06	1.08364e+06	2.23743e+06	1.35546e+06	1.69189e+06	956072	828111	High	Peak Found	High	High	High	High	Peak Found	Peak Found	1
FALSE	High	Master Protein	P09622	Dihydrolipoyl dehydrogenase, mitochondrial OS=Homo sapiens OX=9606 GN=DLD PE=1 SV=2	0	172.557	47	20	511	20	509	54.1	7.85	1503.67	20	0	1.459	0.180253	0.744717	94.16	114.3	85.7			78.4	116.4	106.1	146.2	79.5	87.3	107.2	78.8	2.83564e+08	4.21222e+08	3.84074e+08	5.29027e+08	2.8788e+08	3.16088e+08	3.87964e+08	2.8533e+08	High	High	High	High	High	High	High	High	1
FALSE	High	Master Protein	Q8TBC4	NEDD8-activating enzyme E1 catalytic subunit OS=Homo sapiens OX=9606 GN=UBA3 PE=1 SV=2	0	127.319	67	23	138	23	463	51.8	5.45	417.42	23	0	1.459	0.181549	0.746044	70.22	123.8	76.2			121.3	152.3	93.8	125.2	88.7	66.3	84.5	68	8.15175e+07	1.02336e+08	6.30327e+07	8.41203e+07	5.95939e+07	4.45498e+07	5.67945e+07	4.57099e+07	High	High	High	High	High	High	High	High	1
FALSE	High	Master Protein	Q8IX18	Probable ATP-dependent RNA helicase DHX40 OS=Homo sapiens OX=9606 GN=DHX40 PE=1 SV=2	0	36.409	13	8	24	8	779	88.5	8.65	57.89	8	0	1.458	0.306853	0.848809	85.06	113	87			79	44.8	183.3	152.3	67	42.4	106.5	124.7	4.65106e+06	2.63701e+06	1.07864e+07	8.96518e+06	3.94451e+06	2.49449e+06	6.27055e+06	7.33668e+06	High	High	High	High	High	High	High	Peak Found	1
FALSE	High	Master Protein	Q9H7B4	Histone-lysine N-methyltransferase SMYD3 OS=Homo sapiens OX=9606 GN=SMYD3 PE=1 SV=4	0	20.307	16	5	13	5	428	49.1	7.25	40.29	5	0	1.458	0.387024	0.870807	111.64	117.9	82.1			272.8	3.3	169.8	31	161	21.3	119.3	21.5	6.50527e+06	79384.7	4.04776e+06	740003	3.8381e+06	508171	2.84418e+06	511503	High	Peak Found	High	Peak Found	High	High	High	Peak Found	1
FALSE	High	Master Protein	Q92560	Ubiquitin carboxyl-terminal hydrolase BAP1 OS=Homo sapiens OX=9606 GN=BAP1 PE=1 SV=2	0	8.278	6	2	5	2	729	80.3	6.84	16	2	0	1.457	0.480729	0.905748	27.7	118.6	81.4			244.2		354.1		201.8				268702		389609		222031				High	n/a	High	High	High	n/a	n/a	n/a	1
FALSE	High	Master Protein	Q9BST9	Rhotekin OS=Homo sapiens OX=9606 GN=RTKN PE=1 SV=2	0	18.653	15	4	9	4	563	62.6	7.44	33.23	4	0	1.457	0.48432	0.905748	57.22	145	55			323.5	125.1	68.9	115.7	17.8	43.7	57.6	47.7	3.80933e+06	1.47331e+06	811731	1.36195e+06	209689	514818	678357	561452	High	High	High	High	Peak Found	High	Peak Found	Peak Found	1
FALSE	High	Master Protein	P34896	Serine hydroxymethyltransferase, cytosolic OS=Homo sapiens OX=9606 GN=SHMT1 PE=1 SV=1	0	96.041	56	20	188	19	483	53	7.71	576.08	20	0	1.457	0.247367	0.825775	74.42	115.4	84.6			92.8	125.6	121.2	139.2	97.8	96.2	85.1	42.1	2.90535e+07	3.93044e+07	3.79391e+07	4.3558e+07	3.05983e+07	3.01247e+07	2.66352e+07	1.31857e+07	High	High	High	High	High	High	High	High	1
FALSE	High	None	O94805	Actin-like protein 6B OS=Homo sapiens OX=9606 GN=ACTL6B PE=1 SV=1	0	12.774	8	3	35	3	426	46.8	5.71	82.33	3	0	1.455	0.254418	0.834579	97.19	114.1	85.9			119.6	89.1	149.4	88.8	93.7	39.6	155.4	64.4	1.80445e+07	1.34511e+07	2.2544e+07	1.34007e+07	1.41466e+07	5.97388e+06	2.34575e+07	9.71844e+06	High	High	High	High	High	High	High	High	1
FALSE	High	Master Protein	Q9H8G2	Caspase activity and apoptosis inhibitor 1 OS=Homo sapiens OX=9606 GN=CAAP1 PE=1 SV=2	0	13.421	13	4	8	4	361	38.3	4.72	21.06	4	0	1.455	0.323485	0.848809	121.87	108.3	91.7			74.7	167.2	8.5	76	24.8	385		63.8	3.63465e+06	8.13149e+06	413676	3.69664e+06	1204016	1.8722e+07		3.10276e+06	Peak Found	Peak Found	High	Peak Found	High	High	High	High	1
FALSE	High	Master Protein	Q86Y56	Dynein axonemal assembly factor 5 OS=Homo sapiens OX=9606 GN=DNAAF5 PE=1 SV=4	0	49.187	17	12	36	12	855	93.5	6.42	88.63	12	0	1.454	0.238066	0.815996	103.14	139	61			123.5	28.6	181.6	141.6	80.7	41.6	174	28.4	1.18487e+07	2.73969e+06	1.743e+07	1.35849e+07	7.74421e+06	3.99359e+06	1.66945e+07	2.72937e+06	High	High	High	High	High	High	High	Peak Found	1
FALSE	High	None	Q7Z6W7	DnaJ homolog subfamily B member 7 OS=Homo sapiens OX=9606 GN=DNAJB7 PE=2 SV=2	0	9.965	5	2	14	2	309	35.4	5.52	29.49	2	0	1.454	0.484864	0.905748	108.07	67.3	132.7			260.5	20.7	178.4	22.8	183.8		125.8	8.1	2.89597e+06	230178	1.98336e+06	253463	2.04369e+06		1.39837e+06	90106.3	High	High	High	Peak Found	High	n/a	High	Peak Found	1
FALSE	High	Master Protein	Q8NCL4	Polypeptide N-acetylgalactosaminyltransferase 6 OS=Homo sapiens OX=9606 GN=GALNT6 PE=1 SV=2	0	86.813	36	19	120	16	622	71.1	8.18	334.97	19	0	1.454	0.192701	0.76058	114.07	151.1	48.9			165.9	56.4	196.4	145.9	33	59.3	42.8	100.4	1.01188e+08	3.4433e+07	1.19795e+08	8.90117e+07	2.01123e+07	3.61452e+07	2.60883e+07	6.12314e+07	High	High	High	High	High	High	High	High	1
FALSE	High	Master Protein	Q96CB8	Integrator complex subunit 12 OS=Homo sapiens OX=9606 GN=INTS12 PE=1 SV=1	0	8.365	8	3	3	3	462	48.8	9.69	7.58	3	0	1.453	0.398895	0.875115	16.82	141.9	58.1				349.6		165.4	84.9		101.6	98.4		3.38936e+06		1.60363e+06	823427		985057	954181	High	High	n/a	Peak Found	Peak Found	n/a	Peak Found	Peak Found	1
FALSE	High	Master Protein	Q9HCC0	Methylcrotonoyl-CoA carboxylase beta chain, mitochondrial OS=Homo sapiens OX=9606 GN=MCCC2 PE=1 SV=1	0	153.57	65	26	180	26	563	61.3	7.68	492.12	26	0	1.453	0.181342	0.746044	102.73	114.5	85.5			74.5	126.6	98.6	139.6	74.1	59.6	132.8	94.1	5.71886e+07	9.7166e+07	7.56915e+07	1.07154e+08	5.6829e+07	4.57577e+07	1.01888e+08	7.21707e+07	High	High	High	High	High	High	High	High	1
FALSE	High	Master Protein	O15182	Centrin-3 OS=Homo sapiens OX=9606 GN=CETN3 PE=1 SV=2	0	8.745	27	2	2	2	167	19.5	4.74	7.22	2	0	1.453	0.489006	0.908727	188.16	128.2	71.8			255.3			168.9		40.3		335.4	594069			392994		93771.3		780383	High	n/a	n/a	Peak Found	n/a	Peak Found	n/a	High	1
FALSE	High	Master Protein	Q9BVP2	Guanine nucleotide-binding protein-like 3 OS=Homo sapiens OX=9606 GN=GNL3 PE=1 SV=2	0	187.336	54	30	347	29	549	62	9.16	911.75	30	1	1.453	0.199431	0.772006	75.84	116.4	83.6			117	87.3	188.1	91.7	84.5	48.8	117.1	65.5	2.36059e+08	1.76121e+08	3.79601e+08	1.85005e+08	1.70387e+08	9.84468e+07	2.3624e+08	1.32192e+08	High	High	High	High	High	High	High	High	1
FALSE	High	Master Protein	P49585	Choline-phosphate cytidylyltransferase A OS=Homo sapiens OX=9606 GN=PCYT1A PE=1 SV=2	0	113.862	62	18	127	18	367	41.7	7.25	326.53	18	0	1.453	0.192624	0.76058	105.9	118.3	81.7			99.6	194.4	114.5	79.9	82.6	50.3	113.1	65.7	5.63819e+07	1.10077e+08	6.48327e+07	4.52459e+07	4.67961e+07	2.84701e+07	6.40815e+07	3.71981e+07	High	High	High	High	High	High	High	High	1
FALSE	High	Master Protein	O75145	Liprin-alpha-3 OS=Homo sapiens OX=9606 GN=PPFIA3 PE=1 SV=3	0	19.455	5	5	13	1	1194	133.4	5.68	29.94	5	0	1.452	0.215734	0.788654	100.1	130.3	69.7			22.2	152.5	86.5	214.6	39.7	160.9	54.7	68.9	2.91539e+06	2.00245e+07	1.13566e+07	2.81784e+07	5.20662e+06	2.11324e+07	7.17972e+06	9.05106e+06	Peak Found	High	High	High	Peak Found	High	Peak Found	High	1
FALSE	High	Master Protein	P41250	Glycine--tRNA ligase OS=Homo sapiens OX=9606 GN=GARS1 PE=1 SV=3	0	316.449	63	38	678	38	739	83.1	7.03	1997.42	38	0	1.45	0.187768	0.753358	87.55	123.8	76.2			122.9	146.4	122	107.5	92.4	57.7	71.9	79.1	4.30987e+08	5.13624e+08	4.27994e+08	3.77159e+08	3.23972e+08	2.02308e+08	2.52339e+08	2.77432e+08	High	High	High	High	High	High	High	High	1
FALSE	High	Master Protein	P26599	Polypyrimidine tract-binding protein 1 OS=Homo sapiens OX=9606 GN=PTBP1 PE=1 SV=2	0	356.245	74	31	1326	28	557	59.6	9.16	4796.89	31	3	1.45	0.188369	0.753358	95.05	118.8	81.2			110.5	129.7	127.2	103.3	100.5	64.4	96.4	68	2.01369e+09	2.36421e+09	2.31818e+09	1.88303e+09	1.83195e+09	1.17427e+09	1.75805e+09	1.23969e+09	High	High	High	High	High	High	High	High	1
FALSE	High	Master Protein	P06744	Glucose-6-phosphate isomerase OS=Homo sapiens OX=9606 GN=GPI PE=1 SV=4	0	250.896	60	28	608	28	558	63.1	8.32	1749.98	28	0	1.449	0.188462	0.753358	100.95	113.1	86.9			104.6	126.6	111.7	117.6	91	95.2	85.3	67.9	5.41467e+08	6.55635e+08	5.7842e+08	6.08827e+08	4.71213e+08	4.92888e+08	4.41392e+08	3.5173e+08	High	High	High	High	High	High	High	High	1
FALSE	High	Master Protein	P63151	Serine/threonine-protein phosphatase 2A 55 kDa regulatory subunit B alpha isoform OS=Homo sapiens OX=9606 GN=PPP2R2A PE=1 SV=1	0	137.644	64	19	221	19	447	51.7	6.2	676.9	19	0	1.449	0.1855	0.752149	93.65	169.4	30.6			43.9	314.7	27.1	329	27.2	20.2	22.4	15.6	1.74481e+08	1.25133e+09	1.07639e+08	1.30783e+09	1.07966e+08	8.02863e+07	8.89093e+07	6.21485e+07	High	High	High	High	High	High	High	High	1
FALSE	High	None	P20337	Ras-related protein Rab-3B OS=Homo sapiens OX=9606 GN=RAB3B PE=1 SV=2	0	15.824	21	4	88	0	219	24.7	5.02	193.44	4	0	1.449	0.398562	0.875115	77.73	139	61			152.9		177.3	150.4	49	67.1		203.2	1.00267e+06		1.16271e+06	986368	321330	440216		1.33241e+06	n/a	n/a	n/a	n/a	n/a	n/a	n/a	n/a	2
FALSE	High	None	Q96E17	Ras-related protein Rab-3C OS=Homo sapiens OX=9606 GN=RAB3C PE=1 SV=1	0	24.866	21	5	98	0	227	25.9	5.24	221.41	5	0	1.449	0.398562	0.875115	77.73	139	61			152.9		177.3	150.4	49	67.1		203.2	1.00267e+06		1.16271e+06	986368	321330	440216		1.33241e+06	n/a	n/a	n/a	n/a	n/a	n/a	n/a	n/a	2
FALSE	High	Master Protein	Q96T60	Bifunctional polynucleotide phosphatase/kinase OS=Homo sapiens OX=9606 GN=PNKP PE=1 SV=1	0	81.935	54	19	81	19	521	57	8.46	205.29	19	0	1.449	0.268386	0.843591	74.67	124.9	75.1			111.9	138.9	127.8	97.6	83	62.3	116.8	61.8	3.08571e+07	3.8297e+07	3.52285e+07	2.69105e+07	2.28735e+07	1.71727e+07	3.21916e+07	1.70424e+07	High	High	High	High	High	High	High	High	1
FALSE	High	Master Protein	P23381	Tryptophan--tRNA ligase, cytoplasmic OS=Homo sapiens OX=9606 GN=WARS1 PE=1 SV=2	0	165.997	65	23	193	23	471	53.1	6.23	568.98	23	0	1.447	0.213078	0.78402	84.07	116.8	83.2			121.9	193.7	93.9	88.2	78.5	59.4	90.6	73.8	1.01286e+08	1.61005e+08	7.7996e+07	7.32744e+07	6.52306e+07	4.93657e+07	7.53155e+07	6.13493e+07	High	High	High	High	High	High	High	High	1
FALSE	High	Master Protein	Q5T0D9	Tumor protein p63-regulated gene 1-like protein OS=Homo sapiens OX=9606 GN=TPRG1L PE=1 SV=1	0	23.993	42	6	16	6	272	30.2	7.34	46.11	6	0	1.447	0.321422	0.848809	141.17	116.9	83.1			219.7	38.3	164.4	5.9	92.2	24.9	219.9	34.6	8.57747e+06	1.49689e+06	6.42038e+06	229989	3.60122e+06	971781	8.58635e+06	1.35086e+06	High	Peak Found	High	High	High	High	High	Peak Found	1
FALSE	High	Master Protein	O60906	Sphingomyelin phosphodiesterase 2 OS=Homo sapiens OX=9606 GN=SMPD2 PE=1 SV=2	0	16.137	9	3	16	3	423	47.6	6.98	33.21	3	0	1.447	0.468073	0.904875	78.8	103.9	96.1			69.6	183.9	153.5	55.5	86.9	26.2	119.4	105.1	741860	1.95988e+06	1.63583e+06	591636	926393	279319	1.27266e+06	1.11978e+06	High	High	High	Peak Found	High	Peak Found	High	Peak Found	1
FALSE	High	Master Protein	O43913	Origin recognition complex subunit 5 OS=Homo sapiens OX=9606 GN=ORC5 PE=1 SV=1	0	54.596	39	13	52	13	435	50.3	7.74	136.55	13	0	1.447	0.280168	0.848809	78.85	126.5	73.5			91.2	112.6	156.5	100.9	100.4	33.8	166.5	38.1	1.55807e+07	1.92268e+07	2.67265e+07	1.72258e+07	1.71486e+07	5.77506e+06	2.84305e+07	6.51132e+06	High	High	High	High	High	High	High	High	1
FALSE	High	Master Protein	Q99961	Endophilin-A2 OS=Homo sapiens OX=9606 GN=SH3GL1 PE=1 SV=1	0	159.187	60	19	163	19	368	41.5	5.43	471.71	19	0	1.445	0.253117	0.834074	89.74	124.2	75.8			108.6	188.9	84.1	122.7	86.5	70.8	70.1	68.2	1.23401e+08	2.14609e+08	9.55562e+07	1.39356e+08	9.82562e+07	8.04187e+07	7.95847e+07	7.75007e+07	High	High	High	High	High	High	High	High	1
FALSE	High	Master Protein	P61201	COP9 signalosome complex subunit 2 OS=Homo sapiens OX=9606 GN=COPS2 PE=1 SV=1	0	187.852	59	24	171	24	443	51.6	5.53	486.35	24	0	1.444	0.206791	0.780273	77.38	119.1	80.9			112.4	117.9	131.1	105.9	113.1	57.9	105.4	56.2	9.79026e+07	1.02656e+08	1.1413e+08	9.22337e+07	9.84638e+07	5.04458e+07	9.18142e+07	4.89653e+07	High	High	High	High	High	High	High	High	1
FALSE	High	Master Protein	Q9NRX1	RNA-binding protein PNO1 OS=Homo sapiens OX=9606 GN=PNO1 PE=1 SV=1	0	73.008	52	12	95	12	252	27.9	9.73	235.39	12	0	1.444	0.245988	0.825645	113.6	116.2	83.8			104.6	45.8	149.2	123.5	67.1	77.9	145.7	86.1	2.92615e+07	1.28e+07	4.17347e+07	3.45517e+07	1.87591e+07	2.17982e+07	4.07553e+07	2.40837e+07	High	Peak Found	High	High	High	High	High	High	1
FALSE	High	Master Protein	Q9BUL9	Ribonuclease P protein subunit p25 OS=Homo sapiens OX=9606 GN=RPP25 PE=1 SV=1	0	10.46	17	3	13	3	199	20.6	9.61	23.76	3	0	1.444	0.328624	0.848809	46.47	131.8	68.2			174.4		166.9	66.5	102.9	158.3	72.4	58.5	4.01007e+06		3.83705e+06	1.52976e+06	2.36677e+06	3.63932e+06	1.66545e+06	1.34408e+06	High	n/a	High	High	High	High	High	High	1
FALSE	High	Master Protein	Q9UPX8	SH3 and multiple ankyrin repeat domains protein 2 OS=Homo sapiens OX=9606 GN=SHANK2 PE=1 SV=4	0	15.413	5	4	5	4	1849	201.1	6.7	18.83	4	0	1.444	0.492418	0.908727	68.13	123.2	76.8			144.2	173	108.7		137.8	71.9	51.9	112.4	977115	1.17263e+06	736266		934028	487527	351629	761873	High	High	Peak Found	n/a	High	High	Peak Found	Peak Found	1
FALSE	High	Master Protein	P82933	Small ribosomal subunit protein uS9m OS=Homo sapiens OX=9606 GN=MRPS9 PE=1 SV=2	0	127.702	55	21	126	21	396	45.8	9.51	350.16	21	0	1.443	0.291947	0.848809	87.54	116.9	83.1			118.2	166.8	83.5	79.4	78.2	63.3	146.7	63.9	4.62039e+07	6.52086e+07	3.26596e+07	3.10516e+07	3.0576e+07	2.47617e+07	5.73521e+07	2.4971e+07	High	High	High	High	High	High	High	High	1
FALSE	High	Master Protein	Q9BTT0	Acidic leucine-rich nuclear phosphoprotein 32 family member E OS=Homo sapiens OX=9606 GN=ANP32E PE=1 SV=1	0	91.531	41	11	130	11	268	30.7	3.85	453.03	11	0	1.443	0.20082	0.774678	94.82	112.9	87.1			191.4	36.5	153.1	77	100.9	27.7	143.9	69.6	1.97339e+08	3.76456e+07	1.57844e+08	7.93813e+07	1.03988e+08	2.85471e+07	1.48339e+08	7.17219e+07	High	High	High	High	High	High	High	High	1
FALSE	High	Master Protein	Q12849	G-rich sequence factor 1 OS=Homo sapiens OX=9606 GN=GRSF1 PE=1 SV=3	0	202.629	55	21	224	21	480	53.1	6.19	725.06	21	0	1.443	0.212035	0.782971	84.6	120.8	79.2			80.1	132.3	113.7	149.7	56.8	90.6	105.3	71.5	1.15927e+08	1.9158e+08	1.6462e+08	2.1674e+08	8.22072e+07	1.31142e+08	1.52513e+08	1.03468e+08	High	High	High	High	High	High	High	High	1
FALSE	High	Master Protein	Q13555	Calcium/calmodulin-dependent protein kinase type II subunit gamma OS=Homo sapiens OX=9606 GN=CAMK2G PE=1 SV=4	0	56.359	37	13	66	10	558	62.6	7.83	185.79	13	0	1.443	0.229466	0.806537	96.4	128.3	71.7			150.7	174.6	108.7	69	121.3	28	92.2	55.5	1.65887e+07	1.92196e+07	1.19669e+07	7.59225e+06	1.3358e+07	3.08116e+06	1.0153e+07	6.10775e+06	High	High	High	High	High	High	High	Peak Found	1
FALSE	High	Master Protein	P38159	RNA-binding motif protein, X chromosome OS=Homo sapiens OX=9606 GN=RBMX PE=1 SV=3	0	167.267	51	25	513	8	391	42.3	10.05	1263.09	25	18	1.442	0.194972	0.763818	109.91	112.6	87.4			94.6	124.5	100.1	147	67.6	86.6	86.9	92.8	5.05831e+08	6.65783e+08	5.35695e+08	7.86488e+08	3.61875e+08	4.63214e+08	4.64733e+08	4.96212e+08	High	High	High	High	High	High	High	High	1
FALSE	High	Master Protein	Q7Z2Z2	Elongation factor-like GTPase 1 OS=Homo sapiens OX=9606 GN=EFL1 PE=1 SV=2	0	68.508	16	13	41	13	1120	125.4	5.91	129.8	13	0	1.442	0.349038	0.85954	130.99	100	100			179.3	40.6	180.3	31.8	138	16.3	161.1	52.8	8.01558e+06	1.81308e+06	8.06023e+06	1.41965e+06	6.16996e+06	727550	7.20087e+06	2.35923e+06	High	Peak Found	High	High	High	Peak Found	High	High	1
FALSE	High	Master Protein	Q9UJX4	Anaphase-promoting complex subunit 5 OS=Homo sapiens OX=9606 GN=ANAPC5 PE=1 SV=2	0	54.27	27	12	28	12	755	85	6.87	92.46	12	0	1.442	0.356685	0.864696	70.01	105.7	94.3			98.5	76.6	202.8	74.3	124.4	68.1	78.7	76.4	3.84242e+06	2.98807e+06	7.90861e+06	2.89748e+06	4.85255e+06	2.6556e+06	3.07078e+06	2.97979e+06	High	High	High	High	High	High	High	High	1
FALSE	High	Master Protein	Q9BXV9	EKC/KEOPS complex subunit GON7 OS=Homo sapiens OX=9606 GN=GON7 PE=1 SV=2	0	28.01	69	5	19	5	100	10.9	4.27	63.92	5	0	1.441	0.341949	0.85353	64.79	138.1	61.9			239.8		148.9	40.6	202.1	49.9	89.1	29.5	4.49053e+06		2.78881e+06	760860	3.78571e+06	934187	1.66907e+06	553399	High	n/a	High	High	High	High	High	Peak Found	1
FALSE	High	Master Protein	Q9NPH2	Inositol-3-phosphate synthase 1 OS=Homo sapiens OX=9606 GN=ISYNA1 PE=1 SV=1	0	121.784	44	18	464	18	558	61	5.76	1471.36	18	0	1.44	0.196848	0.766127	69.43	116	84			135.8	120	114	98.1	93.8	85.9	83.5	68.9	5.91597e+08	5.22595e+08	4.96703e+08	4.27249e+08	4.08371e+08	3.74171e+08	3.63471e+08	3.00048e+08	High	High	High	High	High	High	High	High	1
FALSE	High	Master Protein	Q8WUQ7	Splicing factor Cactin OS=Homo sapiens OX=9606 GN=CACTIN PE=1 SV=3	0	27.855	8	5	15	5	758	88.6	9.14	36.55	5	0	1.44	0.36425	0.869089	96.99	106.9	93.1			149.1		123.8	51.7	176.8	146.5	79.3	72.8	2.77184e+06		2.30077e+06	961196	3.28704e+06	2.72399e+06	1.4752e+06	1.35284e+06	High	n/a	High	High	High	High	High	High	1
FALSE	High	Master Protein	Q6P1J9	Parafibromin OS=Homo sapiens OX=9606 GN=CDC73 PE=1 SV=1	0	109.261	60	26	174	26	531	60.5	9.61	400.96	26	0	1.44	0.22503	0.801936	71.69	127.2	72.8			113.9	379.1	53.8	66.6	50	32.9	49.7	54.1	2.2335e+08	7.43219e+08	1.05483e+08	1.30601e+08	9.7963e+07	6.44035e+07	9.73399e+07	1.06006e+08	High	High	High	High	High	High	High	High	1
FALSE	High	None	P35558	Phosphoenolpyruvate carboxykinase, cytosolic [GTP] OS=Homo sapiens OX=9606 GN=PCK1 PE=1 SV=3	0	7.621	4	2	21	2	622	69.2	6.14	71.49	2	0	1.44	0.234642	0.811568	28.09	118	82			115.9	101.2	176.3	80.9	112.2	60.6	89.7	63.2	1.65187e+07	1.44185e+07	2.51135e+07	1.15188e+07	1.59855e+07	8.62861e+06	1.27853e+07	9.00768e+06	High	High	High	High	High	High	High	High	1
FALSE	High	Master Protein	P50148	Guanine nucleotide-binding protein G(q) subunit alpha OS=Homo sapiens OX=9606 GN=GNAQ PE=1 SV=4	0	121.899	62	18	171	9	359	42.1	5.68	409.47	18	0	1.44	0.253793	0.834074	85.21	115.9	84.1			146.6	130.1	83.4	100.8	66.4	89.1	106.1	77.5	4.78106e+07	4.24323e+07	2.71884e+07	3.28724e+07	2.16635e+07	2.90607e+07	3.4602e+07	2.52698e+07	High	High	High	High	High	High	High	High	1
FALSE	High	Master Protein	P50749	Ras association domain-containing protein 2 OS=Homo sapiens OX=9606 GN=RASSF2 PE=1 SV=1	0	44.852	36	10	21	10	326	37.8	8.84	51.71	10	0	1.439	0.325106	0.848809	82.35	113.1	86.9			114.3	83.2	189.6	44.9	93.5	39.5	175.1	59.9	5.66336e+06	4.12193e+06	9.39342e+06	2.22416e+06	4.63328e+06	1.95928e+06	8.67587e+06	2.96945e+06	High	High	High	High	High	High	High	Peak Found	1
FALSE	High	Master Protein	Q9NYQ8	Protocadherin Fat 2 OS=Homo sapiens OX=9606 GN=FAT2 PE=1 SV=2	0	55.609	5	16	31	16	4349	479	5.16	81.34	16	0	1.438	0.359584	0.865664	100.31	124.5	75.5			159.8	70.2	234.7	56	84.9	48.6	109	36.8	8.76431e+06	3.8477e+06	1.2872e+07	3.07337e+06	4.65624e+06	2.66434e+06	5.97705e+06	2.01826e+06	High	High	High	High	Peak Found	Peak Found	High	High	1
FALSE	High	Master Protein	P48730	Casein kinase I isoform delta OS=Homo sapiens OX=9606 GN=CSNK1D PE=1 SV=2	0	91.208	47	15	71	5	415	47.3	9.74	166.09	15	12	1.437	0.221498	0.797638	86.99	130.6	69.4			143.7	135.7	111.5	118.7	99.5	54.8	82.9	53.2	3.73608e+07	3.52793e+07	2.89956e+07	3.08662e+07	2.58846e+07	1.42559e+07	2.15687e+07	1.38466e+07	High	High	High	High	High	High	Peak Found	Peak Found	1
FALSE	High	Master Protein	Q15084	Protein disulfide-isomerase A6 OS=Homo sapiens OX=9606 GN=PDIA6 PE=1 SV=1	0	233.567	63	27	959	27	440	48.1	5.08	3227.18	27	0	1.437	0.200473	0.774678	91.87	110.2	89.8			104.9	116.7	120.1	105.1	113.7	87.8	92.8	58.9	2.03518e+09	2.26505e+09	2.33032e+09	2.04014e+09	2.20682e+09	1.70424e+09	1.80167e+09	1.14332e+09	High	High	High	High	High	High	High	High	1
FALSE	High	Master Protein	Q96ME1	F-box/LRR-repeat protein 18 OS=Homo sapiens OX=9606 GN=FBXL18 PE=1 SV=3	0	106.95	42	19	74	19	718	78.9	8.27	216.27	19	0	1.436	0.262376	0.842288	90.63	118.1	81.9			124	105.8	113.5	90.4	85.1	59.1	154.3	67.9	2.74289e+07	2.34049e+07	2.50921e+07	1.99879e+07	1.88177e+07	1.30696e+07	3.41219e+07	1.50066e+07	High	High	High	High	High	High	High	High	1
FALSE	High	Master Protein	Q93052	Lipoma-preferred partner OS=Homo sapiens OX=9606 GN=LPP PE=1 SV=1	0	86.069	43	17	59	17	612	65.7	7.37	144.64	17	0	1.436	0.251433	0.83107	74.08	131.7	68.3			51.2	284.2	38.7	135	17.6	105.5	7.9	159.9	1.13022e+07	6.2794e+07	8.5561e+06	2.98283e+07	3.89868e+06	2.33074e+07	1.74556e+06	3.53266e+07	High	High	High	High	High	High	High	High	1
FALSE	High	Master Protein	P00558	Phosphoglycerate kinase 1 OS=Homo sapiens OX=9606 GN=PGK1 PE=1 SV=3	0	436.296	86	40	1760	34	417	44.6	8.1	5291.06	40	7	1.436	0.200722	0.774678	93.54	115.4	84.6			118.8	144.7	117.8	96.9	92.2	81.5	93.8	54.2	3.52682e+09	4.29599e+09	3.49774e+09	2.87609e+09	2.737e+09	2.42062e+09	2.78458e+09	1.60765e+09	High	High	High	High	High	High	High	High	1
FALSE	High	Master Protein	Q16543	Hsp90 co-chaperone Cdc37 OS=Homo sapiens OX=9606 GN=CDC37 PE=1 SV=1	0	175.474	47	23	215	23	378	44.4	5.25	567.91	23	0	1.436	0.205305	0.778599	88.43	113.7	86.3			94	121.2	108.7	124.2	103.6	73.1	113.9	61.3	1.8883e+08	2.43351e+08	2.1836e+08	2.49498e+08	2.08105e+08	1.4691e+08	2.28762e+08	1.23113e+08	High	High	High	High	High	High	High	High	1
FALSE	High	Master Protein	P61964	WD repeat-containing protein 5 OS=Homo sapiens OX=9606 GN=WDR5 PE=1 SV=1	0	59.802	51	11	116	11	334	36.6	8.27	301.68	11	0	1.436	0.21696	0.79109	104.2	111	89			26.5	408.1	34.1	104.9	52.5	93.7	36.5	43.7	3.99968e+07	6.16003e+08	5.13944e+07	1.58349e+08	7.92951e+07	1.41465e+08	5.50721e+07	6.59266e+07	High	High	High	High	High	High	High	High	1
FALSE	High	Master Protein	P43490	Nicotinamide phosphoribosyltransferase OS=Homo sapiens OX=9606 GN=NAMPT PE=1 SV=1	0	175.65	64	25	198	25	491	55.5	7.15	580.42	25	0	1.436	0.241806	0.820718	73.95	120.3	79.7			90.8	135.8	109.1	144	100.9	72.4	89.9	57.2	8.86041e+07	1.32561e+08	1.06463e+08	1.40573e+08	9.84477e+07	7.07001e+07	8.7714e+07	5.58471e+07	High	High	High	High	High	High	High	High	1
FALSE	High	Master Protein	Q9UHK0	FMR1-interacting protein NUFIP1 OS=Homo sapiens OX=9606 GN=NUFIP1 PE=1 SV=2	0.003	5.405	4	2	4	2	495	56.3	9.13	9.77	2	0	1.435	0.354439	0.861847	18.06	119.6	80.4			252.6		225.7		150.2		171.5		2.01929e+06		1.80388e+06		1.20049e+06		1.37117e+06		High	n/a	Peak Found	n/a	High	n/a	Peak Found	n/a	1
FALSE	High	Master Protein	Q13206	Probable ATP-dependent RNA helicase DDX10 OS=Homo sapiens OX=9606 GN=DDX10 PE=1 SV=2	0	170.456	48	33	177	33	875	100.8	8.63	511.62	33	0	1.435	0.263872	0.842288	91.05	102.6	97.4			104.3	1.1	216.8	92.9	141.1	53.7	112	78	5.9148e+07	616318	1.22906e+08	5.26863e+07	8.00291e+07	3.0461e+07	6.352e+07	4.42381e+07	High	High	High	High	High	High	High	High	1
FALSE	High	Master Protein	Q969V5	Mitochondrial ubiquitin ligase activator of NFKB 1 OS=Homo sapiens OX=9606 GN=MUL1 PE=1 SV=1	0	24.007	25	6	9	6	352	39.8	8.13	18.08	6	0	1.435	0.497393	0.909605	123.97	101.5	98.5			77.9	315.2	47.5	66.8	21	87	56.3	128.2	1.04049e+06	4.2098e+06	634252	892298	281136	1.16237e+06	752623	1.71292e+06	Peak Found	High	High	Peak Found	High	High	High	High	1
FALSE	High	Master Protein	O60488	Long-chain-fatty-acid--CoA ligase 4 OS=Homo sapiens OX=9606 GN=ACSL4 PE=1 SV=2	0	34.498	18	8	38	6	711	79.1	8.38	91	8	0	1.434	0.428007	0.89175	91.79	112.6	87.4			69.6	110.6	269.5	105.9	84.1	47.7	112.7		956540	1.52069e+06	3.70536e+06	1.45567e+06	1.15595e+06	655298	1.54934e+06		High	High	High	High	High	Peak Found	Peak Found	Peak Found	1
FALSE	High	Master Protein	Q71U36	Tubulin alpha-1A chain OS=Homo sapiens OX=9606 GN=TUBA1A PE=1 SV=1	0	394.731	85	38	2114	3	451	50.1	5.06	6839.24	38	4	1.434	0.203018	0.778072	64.29	122.1	77.9			121.8	154.1	85.6	114	85.7	117.7	65.8	55.4	4.43206e+08	5.60746e+08	3.11398e+08	4.14791e+08	3.11997e+08	4.28217e+08	2.39449e+08	2.0161e+08	High	High	High	High	High	High	High	High	1
FALSE	High	Master Protein	Q9NVU0	DNA-directed RNA polymerase III subunit RPC5 OS=Homo sapiens OX=9606 GN=POLR3E PE=1 SV=1	0	13.415	7	4	10	4	708	79.8	6.47	26.95	4	0	1.434	0.468378	0.904875	59.7	116.5	83.5			169.9	32.1	231.7	55.3	122.6	36.2	45	107.2	2.2657e+06	427722	3.08953e+06	736814	1.63401e+06	482865	600344	1.42931e+06	High	Peak Found	High	Peak Found	High	Peak Found	High	Peak Found	1
FALSE	High	Master Protein	O15504	Nucleoporin NUP42 OS=Homo sapiens OX=9606 GN=NUP42 PE=1 SV=1	0	29.312	13	5	18	5	423	44.8	9.19	43.26	5	0	1.433	0.36409	0.869089	85.28	95.7	104.3			44	158.9	65	131.2	96.3	105	110.4	89.2	2.29614e+06	8.29649e+06	3.39376e+06	6.85055e+06	5.02784e+06	5.48469e+06	5.76326e+06	4.65945e+06	High	High	High	High	High	High	Peak Found	High	1
FALSE	High	Master Protein	Q6YHK3	CD109 antigen OS=Homo sapiens OX=9606 GN=CD109 PE=1 SV=2	0.008	4.279	1	2	2	2	1445	161.6	5.85	1.69	2	0	1.432	0.477555	0.905532	121.6	103	97			116.8	78.4	137	41	55.7	36.1	189.5	145.6	1.16189e+06	780156	1.36321e+06	407763	553991	358978	1.88541e+06	1.44832e+06	High	Peak Found	Peak Found	Peak Found	Peak Found	Peak Found	Peak Found	High	1
FALSE	High	Master Protein	P38646	Stress-70 protein, mitochondrial OS=Homo sapiens OX=9606 GN=HSPA9 PE=1 SV=2	0	489.999	64	47	1546	47	679	73.6	6.16	4800.23	47	0	1.431	0.205406	0.778599	93.03	122.2	77.8			72.3	123.2	124.6	139.3	75.8	79.9	77.7	107.1	1.5768e+09	2.68655e+09	2.7162e+09	3.037e+09	1.65352e+09	1.7421e+09	1.69485e+09	2.33554e+09	High	High	High	High	High	High	High	High	1
FALSE	High	Master Protein	P35250	Replication factor C subunit 2 OS=Homo sapiens OX=9606 GN=RFC2 PE=1 SV=3	0	199.632	79	22	232	22	354	39.1	6.44	725.06	22	0	1.431	0.247138	0.825664	101.95	118.3	81.7			114.5	113.7	138.7	66	97.4	63.8	147.1	58.9	1.58264e+08	1.57242e+08	1.91778e+08	9.12061e+07	1.3462e+08	8.81834e+07	2.03444e+08	8.148e+07	High	High	High	High	High	High	High	High	1
FALSE	High	Master Protein	Q9H707	Zinc finger protein 552 OS=Homo sapiens OX=9606 GN=ZNF552 PE=1 SV=2	0.006	4.738	3	1	3	1	407	46.2	8.51	3.9	1	0	1.431	0.452537	0.901199	30.92	110.1	89.9				168.8	73.6	219.2		137.9	51.4	149		1.02685e+06	447816	1.33389e+06		839199	312915	906560	n/a	High	High	High	n/a	Peak Found	Peak Found	Peak Found	1
FALSE	High	Master Protein	Q9NQX3	Gephyrin OS=Homo sapiens OX=9606 GN=GPHN PE=1 SV=1	0	34.542	17	9	32	9	736	79.7	5.43	72.89	9	0	1.431	0.240736	0.818857	59.97	124.6	75.4			156.9		165.4	114.3	94.2	74.6	95.6	99.1	1.09101e+07		1.15012e+07	7.94736e+06	6.55541e+06	5.18833e+06	6.65235e+06	6.88971e+06	High	n/a	High	High	High	High	High	High	1
FALSE	High	Master Protein	Q96RS6	NudC domain-containing protein 1 OS=Homo sapiens OX=9606 GN=NUDCD1 PE=1 SV=2	0	50.263	33	14	86	14	583	66.7	5.11	193.06	14	0	1.431	0.230834	0.808641	92.82	117	83			87.7	89.1	141.3	134.2	75.8	79.2	73.8	119	2.15269e+07	2.18569e+07	3.46656e+07	3.29286e+07	1.86009e+07	1.9442e+07	1.81061e+07	2.91958e+07	High	High	High	High	High	High	High	High	1
FALSE	High	Master Protein	P49411	Elongation factor Tu, mitochondrial OS=Homo sapiens OX=9606 GN=TUFM PE=1 SV=3	0	332.02	73	33	1188	33	455	49.8	7.61	3297.82	33	0	1.43	0.206721	0.780273	81.55	113.9	86.1			84.6	158.6	96.9	118	77.9	104.8	83.8	75.4	1.5821e+09	2.96729e+09	1.81325e+09	2.20741e+09	1.45686e+09	1.96079e+09	1.56816e+09	1.41053e+09	High	High	High	High	High	High	High	High	1
FALSE	High	Master Protein	Q6ZN08	Putative zinc finger protein 66 OS=Homo sapiens OX=9606 GN=ZNF66 PE=5 SV=3	0	9.182	14	3	16	1	573	65.8	9.33	29.71	3	0	1.43	0.497774	0.909605	77.4	104.2	95.8			261.7		124.5		165.9		45.9	202	1.07494e+06		511311		681285		188723	829600	High	Peak Found	High	Peak Found	High	n/a	High	Peak Found	1
FALSE	High	Master Protein	Q9NWU1	3-oxoacyl-[acyl-carrier-protein] synthase, mitochondrial OS=Homo sapiens OX=9606 GN=OXSM PE=1 SV=1	0	35.949	31	8	48	8	459	48.8	7.66	143.69	8	0	1.43	0.305762	0.848809	80.62	119	81			60.2	188.9	89	134	74.6	112.4	66.9	74.1	9.71955e+06	3.05249e+07	1.43761e+07	2.16414e+07	1.20516e+07	1.81569e+07	1.08046e+07	1.19726e+07	High	High	High	High	High	High	High	High	1
FALSE	High	Master Protein	Q8NHH9	Atlastin-2 OS=Homo sapiens OX=9606 GN=ATL2 PE=1 SV=2	0	149.434	44	20	158	19	583	66.2	5.48	469.61	20	1	1.428	0.268343	0.843591	97.68	120.4	79.6			100.1	222.4	77.2	114.8	80.3	62.7	64	78.5	5.19607e+07	1.15449e+08	4.00971e+07	5.95847e+07	4.16954e+07	3.25256e+07	3.32318e+07	4.0771e+07	High	High	High	High	High	High	High	High	1
FALSE	High	Master Protein	Q9NZC9	SWI/SNF-related matrix-associated actin-dependent regulator of chromatin subfamily A-like protein 1 OS=Homo sapiens OX=9606 GN=SMARCAL1 PE=1 SV=1	0	8.841	4	3	6	3	954	105.9	9.06	6.84	3	0	1.427	0.503934	0.910393	85.7	117.6	82.4			19		162.9	286.8	114.1	144.9	72.3		29264.3		250927	441769	175849	223223	111435		Peak Found	n/a	High	High	High	Peak Found	High	n/a	1
FALSE	High	Master Protein	Q9Y2Z4	Tyrosine--tRNA ligase, mitochondrial OS=Homo sapiens OX=9606 GN=YARS2 PE=1 SV=2	0	109.564	53	17	146	17	477	53.2	8.98	440.51	17	0	1.427	0.258032	0.83847	90.48	125	75			142.8	123.7	129.9	83.2	84.4	68.4	112.5	55.1	6.62259e+07	5.73683e+07	6.02508e+07	3.86042e+07	3.9159e+07	3.1727e+07	5.22057e+07	2.55723e+07	High	High	High	High	High	High	High	High	1
FALSE	High	Master Protein	Q9NVP1	ATP-dependent RNA helicase DDX18 OS=Homo sapiens OX=9606 GN=DDX18 PE=1 SV=2	0	273.089	63	36	444	36	670	75.4	9.5	1273.11	36	0	1.426	0.228178	0.80472	94.59	115.2	84.8			95.1	95.9	164.6	119.6	78	76.4	79.8	90.6	1.71888e+08	1.73297e+08	2.97411e+08	2.16115e+08	1.4088e+08	1.38102e+08	1.44249e+08	1.63754e+08	High	High	High	High	High	High	High	High	1
FALSE	High	Master Protein	Q6PJT7	Zinc finger CCCH domain-containing protein 14 OS=Homo sapiens OX=9606 GN=ZC3H14 PE=1 SV=1	0	127.797	44	24	124	24	736	82.8	7.31	296.81	24	0	1.426	0.267039	0.843591	72.03	118.1	81.9			108.1	68.6	106.9	204.5	57.1	100.8	56.5	97.4	4.928e+07	3.12685e+07	4.87237e+07	9.3216e+07	2.60246e+07	4.59512e+07	2.57662e+07	4.43678e+07	High	High	High	High	High	High	High	High	1
FALSE	High	None	A8K0Z3	WASH complex subunit 1 OS=Homo sapiens OX=9606 GN=WASHC1 PE=1 SV=2	0	10.186	7	3	13	1	465	50.3	5.68	32.35	3	0	1.426	0.322298	0.848809	98.51	154.5	45.5			332.4	18.8	287.1	40.3	25.5	31.2	32.7	32.1	2.91701e+07	1.64677e+06	2.51916e+07	3.53455e+06	2.23717e+06	2.7378e+06	2.86838e+06	2.82079e+06	Peak Found	Peak Found	Peak Found	High	Peak Found	High	High	Peak Found	1
FALSE	High	Master Protein	Q01167	Forkhead box protein K2 OS=Homo sapiens OX=9606 GN=FOXK2 PE=1 SV=3	0	20.256	13	5	18	3	660	69	9.54	45.72	5	0	1.425	0.418716	0.883082	29.57	124.8	75.2			148	161.8	36	127	79	86.5	62.6	99.1	2.01763e+06	2.20645e+06	491310	1.73099e+06	1.07748e+06	1.17878e+06	853885	1.35047e+06	High	High	Peak Found	High	High	High	Peak Found	High	1
FALSE	High	Master Protein	Q12824	SWI/SNF-related matrix-associated actin-dependent regulator of chromatin subfamily B member 1 OS=Homo sapiens OX=9606 GN=SMARCB1 PE=1 SV=2	0	77.86	55	14	58	14	385	44.1	6.23	183.31	14	0	1.425	0.288224	0.848809	82	111.4	88.6			159.1	96.9	109.1	86.7	136.9	34.7	121.6	55	7.3936e+07	4.50601e+07	5.06962e+07	4.03074e+07	6.36324e+07	1.61269e+07	5.6532e+07	2.55495e+07	High	High	High	High	High	High	High	High	1
FALSE	High	Master Protein	Q13685	Angio-associated migratory cell protein OS=Homo sapiens OX=9606 GN=AAMP PE=1 SV=2	0	43.101	23	7	29	7	434	46.7	4.42	70.1	7	0	1.425	0.284151	0.848809	99.86	133	67			87.6	216.4	87.6	140.9	32.1	116.9	40	78.4	8.9772e+06	2.21777e+07	8.97852e+06	1.4434e+07	3.29395e+06	1.19735e+07	4.09941e+06	8.03489e+06	High	High	High	High	High	High	High	High	1
FALSE	High	Master Protein	P58004	Sestrin-2 OS=Homo sapiens OX=9606 GN=SESN2 PE=1 SV=1	0	24.993	16	6	20	6	480	54.5	5.9	48.86	6	0	1.425	0.301136	0.848809	73.79	125.9	74.1			112	164.3	86.7	114	61.7	61.8	127.8	71.6	8.43596e+06	1.23748e+07	6.53218e+06	8.58834e+06	4.64777e+06	4.65665e+06	9.62406e+06	5.39088e+06	High	High	High	High	High	High	High	High	1
FALSE	High	Master Protein	P68371	Tubulin beta-4B chain OS=Homo sapiens OX=9606 GN=TUBB4B PE=1 SV=1	0	470.234	84	34	2878	2	445	49.8	4.89	8526.18	34	53	1.425	0.212189	0.782971	85.1	114.9	85.1			121.8	129.6	113	101.3	100	79.7	94.8	59.9	8.29462e+09	8.82509e+09	7.69836e+09	6.90219e+09	6.8078e+09	5.4262e+09	6.45456e+09	4.07982e+09	High	High	High	High	High	High	High	High	1
FALSE	High	None	P26439	3 beta-hydroxysteroid dehydrogenase/Delta 5-->4-isomerase type 2 OS=Homo sapiens OX=9606 GN=HSD3B2 PE=1 SV=2	0	39.872	22	7	25	7	372	42	8.03	73.88	7	0	1.424	0.347257	0.858131	107.46	145.5	54.5			327.9	175.6	43.6	55	117.8	36.3	37.3	6.4	1.36534e+07	7.31199e+06	1.81469e+06	2.29051e+06	4.90496e+06	1.5104e+06	1.55432e+06	266848	High	High	High	Peak Found	High	High	High	Peak Found	1
FALSE	High	Master Protein	P49023	Paxillin OS=Homo sapiens OX=9606 GN=PXN PE=1 SV=3	0	127.389	51	17	103	17	591	64.5	6.19	343.34	17	0	1.424	0.283712	0.848809	98.7	105.2	94.8			70.4	189.2	50.3	153.2	105.8	92.5	43.8	94.8	2.16962e+07	5.82812e+07	1.54861e+07	4.71859e+07	3.2601e+07	2.85094e+07	1.34932e+07	2.92023e+07	High	High	High	High	High	High	High	High	1
FALSE	High	Master Protein	Q96HB5	Coiled-coil domain-containing protein 120 OS=Homo sapiens OX=9606 GN=CCDC120 PE=1 SV=1	0.001	6.943	6	2	2	2	630	67.5	9.38	7.47	2	0	1.423	0.47811	0.905748	53.13	120.3	79.7				185	193.5	157.5		83.3		180.7		525704	549765	447451		236586		513472	High	High	Peak Found	Peak Found	n/a	Peak Found	n/a	Peak Found	1
FALSE	High	Master Protein	Q9P258	Protein RCC2 OS=Homo sapiens OX=9606 GN=RCC2 PE=1 SV=2	0	171.695	59	22	434	22	522	56	8.78	1279.63	22	0	1.423	0.222793	0.799369	84.77	114.6	85.4			88.5	107.6	136.7	115.2	95.6	70.9	113.7	71.9	1.66771e+08	2.02737e+08	2.57617e+08	2.17076e+08	1.80111e+08	1.33668e+08	2.14204e+08	1.35433e+08	High	High	High	High	High	High	High	High	1
FALSE	High	Master Protein	Q96S55	ATPase WRNIP1 OS=Homo sapiens OX=9606 GN=WRNIP1 PE=1 SV=2	0	93.808	34	19	91	19	665	72.1	6.1	223.21	19	0	1.423	0.272429	0.846028	102.92	122.2	77.8			85.9	146.7	100.3	158.5	86.4	59.1	69.2	93.9	4.37233e+07	7.46638e+07	5.10641e+07	8.06605e+07	4.3951e+07	3.00535e+07	3.52065e+07	4.77655e+07	High	High	High	High	High	High	High	High	1
FALSE	High	Master Protein	O15084	Serine/threonine-protein phosphatase 6 regulatory ankyrin repeat subunit A OS=Homo sapiens OX=9606 GN=ANKRD28 PE=1 SV=5	0	71.292	18	13	49	13	1053	112.9	6.25	143.17	13	0	1.421	0.262259	0.842288	102.72	117	83			143.9	9.9	147.5	90.2	86.4	75.8	188.8	57.5	1.73461e+07	1.19409e+06	1.77777e+07	1.08706e+07	1.04088e+07	9.13076e+06	2.27519e+07	6.93501e+06	High	Peak Found	High	High	High	High	High	High	1
FALSE	High	Master Protein	Q13042	Cell division cycle protein 16 homolog OS=Homo sapiens OX=9606 GN=CDC16 PE=1 SV=2	0	51.458	23	14	41	14	620	71.6	5.85	100.36	14	0	1.42	0.283522	0.848809	83.96	120	80			80.1	148.8	109	122.3	57.6	64.6	91.6	126	8.22758e+06	1.52824e+07	1.12002e+07	1.25672e+07	5.91681e+06	6.63432e+06	9.41309e+06	1.29474e+07	High	High	High	High	High	High	High	High	1
FALSE	High	Master Protein	Q08170	Serine/arginine-rich splicing factor 4 OS=Homo sapiens OX=9606 GN=SRSF4 PE=1 SV=2	0	93.731	20	12	246	8	494	56.6	11.52	625.15	12	0	1.42	0.285287	0.848809	120.66	113	87			216	70.9	125.1	75.2	112.3	76	73.4	51.2	5.066e+07	1.66294e+07	2.93272e+07	1.76236e+07	2.63289e+07	1.78173e+07	1.72139e+07	1.20027e+07	High	High	High	High	High	High	High	High	1
FALSE	High	None	Q9NQI0	Probable ATP-dependent RNA helicase DDX4 OS=Homo sapiens OX=9606 GN=DDX4 PE=1 SV=2	0	12.832	3	2	48	0	724	79.3	5.87	101.18	2	0	1.42	0.284474	0.848809	84.79	112.9	87.1			114.5	107.3	143.7	72.4	135.5	59.4	123.2	44	3.25236e+07	3.04865e+07	4.08024e+07	2.05759e+07	3.8477e+07	1.68732e+07	3.49822e+07	1.25105e+07	n/a	n/a	n/a	n/a	n/a	n/a	n/a	n/a	2
FALSE	High	Master Protein	P22570	NADPH:adrenodoxin oxidoreductase, mitochondrial OS=Homo sapiens OX=9606 GN=FDXR PE=1 SV=3	0	253.384	79	32	622	32	491	53.8	8.44	1798.72	32	0	1.419	0.217318	0.791658	91.2	110.5	89.5			111.7	138.5	79.2	116.9	107.6	98.3	87.2	60.7	7.62531e+08	9.44893e+08	5.40769e+08	7.97492e+08	7.34231e+08	6.70657e+08	5.94782e+08	4.14214e+08	High	High	High	High	High	High	High	High	1
FALSE	High	None	Q8N7X1	RNA-binding motif protein, X-linked-like-3 OS=Homo sapiens OX=9606 GN=RBMXL3 PE=2 SV=2	0.003	5.354	1	1	64	0	1067	114.9	9.1	207.43	1	0	1.419	0.21124	0.782971	42.29	118	82			134.4	47	157.2	117.2	90.9	83.6	109.4	60.3	8.70612e+07	3.04453e+07	1.01792e+08	7.58783e+07	5.88988e+07	5.41392e+07	7.0864e+07	3.90269e+07	n/a	n/a	n/a	n/a	n/a	n/a	n/a	n/a	2
FALSE	High	Master Protein	P22830	Ferrochelatase, mitochondrial OS=Homo sapiens OX=9606 GN=FECH PE=1 SV=2	0	115.521	49	14	101	14	423	47.8	8.73	287.35	14	0	1.419	0.26588	0.843011	65.27	113.4	86.6			75.3	142.7	111.7	128.5	90.8	92.3	99.9	58.8	2.70155e+07	5.12031e+07	4.01003e+07	4.61187e+07	3.25785e+07	3.31277e+07	3.58446e+07	2.11166e+07	High	High	High	High	High	High	High	High	1
FALSE	High	Master Protein	P78563	Double-stranded RNA-specific editase 1 OS=Homo sapiens OX=9606 GN=ADARB1 PE=1 SV=1	0	27.756	16	7	9	7	741	80.7	9.01	24.08	7	0	1.418	0.380344	0.870807	93.44	117.4	82.6			191.3	0.3	243	52.3	128.9	53.2	93	38.1	5.1912e+06	7367.96	6.59371e+06	1.41934e+06	3.49813e+06	1.44468e+06	2.5229e+06	1.0348e+06	Peak Found	Peak Found	High	High	Peak Found	Peak Found	High	Peak Found	1
FALSE	High	Master Protein	Q6NXG1	Epithelial splicing regulatory protein 1 OS=Homo sapiens OX=9606 GN=ESRP1 PE=1 SV=2	0	111.119	53	21	167	20	681	75.5	6.68	562.16	21	1	1.418	0.278483	0.84831	104.24	114.5	85.5			122.3	99.2	148.1	53	145.3	64.9	104.1	63.1	6.67192e+07	5.41132e+07	8.07522e+07	2.8903e+07	7.92547e+07	3.54258e+07	5.67754e+07	3.44047e+07	High	High	High	High	High	High	High	High	1
FALSE	High	Master Protein	O95260	Arginyl-tRNA--protein transferase 1 OS=Homo sapiens OX=9606 GN=ATE1 PE=1 SV=2	0	18.167	12	5	7	5	518	59.1	7.93	20.76	5	0	1.417	0.509575	0.913354	62.3	73.7	126.3			96.7	18.2	246.1		249.7	23.8	165.5		584551	110249	1.48838e+06		1.51039e+06	144158	1.00077e+06		High	High	High	Peak Found	High	Peak Found	High	Peak Found	1
FALSE	High	Master Protein	Q9NWY4	Histone PARylation factor 1 OS=Homo sapiens OX=9606 GN=HPF1 PE=1 SV=2	0	91.061	40	15	78	15	346	39.4	6.8	201.44	15	0	1.417	0.273863	0.846028	86.9	116.7	83.3			112.7	185.3	105.4	96.7	56.2	85	87.5	71.2	2.09339e+07	3.43988e+07	1.95762e+07	1.79491e+07	1.04263e+07	1.57844e+07	1.62434e+07	1.32221e+07	High	High	High	High	High	High	High	High	1
FALSE	High	Master Protein	Q9Y6I4	Ubiquitin carboxyl-terminal hydrolase 3 OS=Homo sapiens OX=9606 GN=USP3 PE=1 SV=2	0.001	7.203	6	2	2	2	520	58.9	8.18	6.16	2	0	1.416	0.414375	0.881359	12.87	117.2	82.8				270.3		321.5		208.1				1.36751e+06		1.62644e+06		1.0529e+06			n/a	High	n/a	Peak Found	n/a	Peak Found	n/a	n/a	1
FALSE	High	Master Protein	O75955	Flotillin-1 OS=Homo sapiens OX=9606 GN=FLOT1 PE=1 SV=3	0	147.883	67	23	189	23	427	47.3	7.49	497.32	23	0	1.416	0.231048	0.808658	85.05	117.2	82.8			89.4	130.4	127.4	115.9	85.2	108.7	86.4	56.6	6.89831e+07	1.00618e+08	9.8288e+07	8.94376e+07	6.57538e+07	8.38888e+07	6.66243e+07	4.36494e+07	High	High	High	High	High	High	High	High	1
FALSE	High	Master Protein	O75521	Enoyl-CoA delta isomerase 2 OS=Homo sapiens OX=9606 GN=ECI2 PE=1 SV=4	0	46.955	37	9	23	9	394	43.6	9	78.85	9	0	1.416	0.325591	0.848809	122.05	143	57			122.6	202.1	8.4	158.8	21.3	109.5	28.3	149.1	7.82263e+06	1.28945e+07	537069	1.01298e+07	1.36012e+06	6.98547e+06	1.80303e+06	9.51174e+06	High	High	Peak Found	Peak Found	High	High	Peak Found	Peak Found	1
FALSE	High	Master Protein	Q8NBS9	Thioredoxin domain-containing protein 5 OS=Homo sapiens OX=9606 GN=TXNDC5 PE=1 SV=2	0	166.116	63	23	503	23	432	47.6	5.97	1291.74	23	0	1.416	0.221005	0.796591	86.67	114.4	85.6			108.8	131.7	111.6	115.2	94.5	91.3	79	68	6.12879e+08	7.42053e+08	6.28797e+08	6.49254e+08	5.32486e+08	5.14297e+08	4.44917e+08	3.82953e+08	High	High	High	High	High	High	High	High	1
FALSE	High	Master Protein	O15379	Histone deacetylase 3 OS=Homo sapiens OX=9606 GN=HDAC3 PE=1 SV=2	0	16.97	12	4	28	3	428	48.8	5.16	54.38	4	0	1.416	0.36058	0.865829	89.66	132.3	67.7			118	195	111.6	130.9	58.5	22.4	94.7	69	3.07532e+06	5.08224e+06	2.90831e+06	3.41262e+06	1.52531e+06	583932	2.46815e+06	1.79835e+06	High	Peak Found	High	High	Peak Found	Peak Found	High	Peak Found	1
FALSE	High	Master Protein	P09960	Leukotriene A-4 hydrolase OS=Homo sapiens OX=9606 GN=LTA4H PE=1 SV=2	0	192.758	54	28	311	28	611	69.2	6.18	867.29	28	0	1.416	0.288288	0.848809	81.01	114	86			98.2	122.7	119.9	105.1	106.5	82.9	78.2	86.6	1.21643e+08	1.51987e+08	1.48561e+08	1.30171e+08	1.31993e+08	1.02708e+08	9.69264e+07	1.07245e+08	High	High	High	High	High	High	High	High	1
FALSE	High	Master Protein	Q9UDY8	Mucosa-associated lymphoid tissue lymphoma translocation protein 1 OS=Homo sapiens OX=9606 GN=MALT1 PE=1 SV=1	0.006	4.507	1	1	1	1	824	92.2	5.73	4.12	1	0	1.414	0.513523	0.917473	108.67	117.2	82.8			127.2		495.3		177.5				144459		562250		201499				Peak Found	n/a	High	n/a	Peak Found	n/a	n/a	n/a	1
FALSE	High	Master Protein	O43663	Protein regulator of cytokinesis 1 OS=Homo sapiens OX=9606 GN=PRC1 PE=1 SV=2	0	38.837	21	11	38	10	620	71.6	6.68	87.68	11	0	1.414	0.278122	0.84831	95.18	131.7	68.3			76.2	61.4	429.5	58.8	71.9	38.2	31.2	32.8	1.17565e+07	9.46784e+06	6.62731e+07	9.07348e+06	1.10986e+07	5.89535e+06	4.81087e+06	5.06835e+06	High	High	High	High	High	High	High	High	1
FALSE	High	Master Protein	P50281	Matrix metalloproteinase-14 OS=Homo sapiens OX=9606 GN=MMP14 PE=1 SV=3	0	70.2	31	17	89	17	582	65.9	7.77	204.26	17	0	1.414	0.287548	0.848809	57.86	119	81			122.9	138.4	98.2	108.2	92.9	66.3	107.3	65.6	3.86263e+07	4.34896e+07	3.0852e+07	3.39873e+07	2.91915e+07	2.08452e+07	3.37208e+07	2.06244e+07	High	High	High	High	High	High	High	High	1
FALSE	High	None	Q5T0B9	Zinc finger protein 362 OS=Homo sapiens OX=9606 GN=ZNF362 PE=1 SV=1	0	13.632	7	3	35	2	420	45.8	9.64	70.74	3	0	1.414	0.346623	0.858131	38.3	124	76			163.4	82.5	181.6	70.6	73.5	68.7	95.2	64.4	4.6914e+06	2.36757e+06	5.21235e+06	2.02753e+06	2.11044e+06	1.97325e+06	2.7331e+06	1.84766e+06	High	Peak Found	High	Peak Found	High	Peak Found	High	Peak Found	1
FALSE	High	Master Protein	P78347	General transcription factor II-I OS=Homo sapiens OX=9606 GN=GTF2I PE=1 SV=2	0	176.135	47	38	248	38	998	112.3	6.39	693.19	38	0	1.414	0.237155	0.815419	115.57	120.8	79.2			151.3	17.4	166.4	98.6	76.5	54.9	151.2	83.6	1.23685e+08	1.42043e+07	1.36063e+08	8.0606e+07	6.25714e+07	4.48619e+07	1.23596e+08	6.83789e+07	High	High	High	High	High	High	High	High	1
FALSE	High	Master Protein	Q9NQG6	Mitochondrial dynamics protein MIEF1 OS=Homo sapiens OX=9606 GN=MIEF1 PE=1 SV=1	0	11.135	9	4	8	4	463	51.3	7.64	12.37	4	0	1.413	0.421629	0.885036	73.04	124.9	75.1			46.4	133.1	138.7	170.4	31.6	102.8	65	112	888390	2.54957e+06	2.65578e+06	3.26464e+06	605275	1.96966e+06	1.24419e+06	2.1458e+06	High	High	High	High	High	High	Peak Found	Peak Found	1
FALSE	High	Master Protein	Q8IYU8	Calcium uptake protein 2, mitochondrial OS=Homo sapiens OX=9606 GN=MICU2 PE=1 SV=2	0	45.935	28	8	30	8	434	49.6	9.09	92.08	8	0	1.413	0.288173	0.848809	87.46	114.6	85.4			120.6	112.2	134.4	106.4	122.5	89.7	83.8	30.4	9.38796e+06	8.73506e+06	1.04659e+07	8.27969e+06	9.53428e+06	6.98621e+06	6.52435e+06	2.3673e+06	High	High	High	High	High	High	High	Peak Found	1
FALSE	High	Master Protein	Q96BW5	Phosphotriesterase-related protein OS=Homo sapiens OX=9606 GN=PTER PE=1 SV=1	0	43.922	46	10	37	10	349	39	6.52	88.04	10	0	1.413	0.314109	0.848809	74.65	123	77			115.7	262.3	81.8	60.5	58.8	40.3	117.4	63.1	1.7089e+07	3.87251e+07	1.20767e+07	8.9351e+06	8.67452e+06	5.95578e+06	1.7341e+07	9.32282e+06	High	High	High	High	High	High	High	High	1
FALSE	High	Master Protein	Q9HAF1	Chromatin modification-related protein MEAF6 OS=Homo sapiens OX=9606 GN=MEAF6 PE=1 SV=1	0	11.424	12	1	9	1	191	21.6	9.32	39.56	1	0	1.413	0.411372	0.880838	90.77	90.6	109.4			55.2		78.8	275.8	68.4	132.6	31.9	157.3	616997		881152	3.08168e+06	764306	1.48171e+06	356236	1.75829e+06	High	n/a	High	High	High	High	Peak Found	High	1
FALSE	High	Master Protein	Q96G46	tRNA-dihydrouridine(47) synthase [NAD(P)(+)]-like OS=Homo sapiens OX=9606 GN=DUS3L PE=1 SV=2	0	54.403	26	12	32	12	650	72.5	8.05	95.26	12	0	1.413	0.271997	0.846028	105.57	87.1	112.9			52	196.7	26	120.4	80.8	130.3	34.5	159.3	5.38632e+06	2.03822e+07	2.69383e+06	1.24793e+07	8.37785e+06	1.35074e+07	3.57261e+06	1.65122e+07	High	High	High	High	High	High	High	High	1
FALSE	High	Master Protein	P50613	Cyclin-dependent kinase 7 OS=Homo sapiens OX=9606 GN=CDK7 PE=1 SV=1	0	110.17	53	18	148	18	346	39	8.47	408.49	18	0	1.413	0.246786	0.825664	68.22	113.2	86.8			105.3	149	105.2	106.3	61.3	88.2	110.2	74.5	8.46119e+07	1.19793e+08	8.45582e+07	8.54426e+07	4.92975e+07	7.08754e+07	8.85861e+07	5.98645e+07	High	High	High	High	High	High	High	High	1
FALSE	High	Master Protein	P26368	Splicing factor U2AF 65 kDa subunit OS=Homo sapiens OX=9606 GN=U2AF2 PE=1 SV=4	0	202.087	53	18	721	18	475	53.5	9.09	2404.5	18	0	1.413	0.224531	0.801868	74.41	111.8	88.2			104	110.7	144.3	101.8	106.8	71.2	100.6	60.5	5.35364e+08	5.6988e+08	7.42601e+08	5.23909e+08	5.49933e+08	3.66627e+08	5.18012e+08	3.11628e+08	High	High	High	High	High	High	High	High	1
FALSE	High	Master Protein	P51858	Hepatoma-derived growth factor OS=Homo sapiens OX=9606 GN=HDGF PE=1 SV=1	0	206.176	80	25	370	23	240	26.8	4.73	1162.99	25	2	1.412	0.224815	0.801868	99.19	114.3	85.7			99.3	198.7	86.6	102.8	74.1	90.1	77.4	71.1	3.70405e+08	7.41392e+08	3.23072e+08	3.83654e+08	2.7654e+08	3.36127e+08	2.88732e+08	2.65243e+08	High	High	High	High	High	High	High	High	1
FALSE	High	Master Protein	Q9H488	GDP-fucose protein O-fucosyltransferase 1 OS=Homo sapiens OX=9606 GN=POFUT1 PE=1 SV=1	0	135.303	62	14	164	14	388	43.9	8.53	462.73	14	0	1.412	0.284674	0.848809	68.01	119.3	80.7			122.9	175.7	91.9	99.5	75	74.6	92.5	67.8	1.54593e+08	2.21022e+08	1.15662e+08	1.25162e+08	9.44098e+07	9.38177e+07	1.16409e+08	8.53175e+07	High	High	High	High	High	High	High	High	1
FALSE	High	Master Protein	Q13177	Serine/threonine-protein kinase PAK 2 OS=Homo sapiens OX=9606 GN=PAK2 PE=1 SV=3	0	229.205	69	28	337	22	524	58	5.96	999.7	28	8	1.412	0.237847	0.815741	74.06	118.5	81.5			114.4	178.7	92.4	105.9	86.7	80.2	70.2	71.5	1.99641e+08	3.1176e+08	1.61229e+08	1.8473e+08	1.51177e+08	1.3998e+08	1.22497e+08	1.24653e+08	High	High	High	High	High	High	High	High	1
FALSE	High	Master Protein	Q92769	Histone deacetylase 2 OS=Homo sapiens OX=9606 GN=HDAC2 PE=1 SV=2	0	202.746	54	19	544	11	488	55.3	5.91	1587.37	19	0	1.411	0.298435	0.848809	98.84	107.7	92.3			85.8	100.6	154.6	100.5	96.9	70.4	114.5	76.6	1.17199e+08	1.37396e+08	2.11043e+08	1.37267e+08	1.32274e+08	9.61081e+07	1.56357e+08	1.04574e+08	High	High	High	High	High	High	High	High	1
FALSE	High	Master Protein	Q8IVL6	Prolyl 3-hydroxylase 3 OS=Homo sapiens OX=9606 GN=P3H3 PE=1 SV=1	0.003	5.401	3	2	4	2	736	81.8	6.32	9.52	2	0	1.411	0.519032	0.920199	106.96	117	83					291.1		403.3		105.6				774824		1.07331e+06		280957		n/a	n/a	High	n/a	High	n/a	Peak Found	n/a	1
FALSE	High	Master Protein	Q5XPI4	E3 ubiquitin-protein ligase RNF123 OS=Homo sapiens OX=9606 GN=RNF123 PE=1 SV=1	0.007	4.35	1	1	2	1	1314	148.4	6.74	6.35	1	0	1.409	0.525323	0.920238	85.43	96.3	103.7			118.7		280	46.7	198.7	28.2	127.8		790679		1.86567e+06	311132	1.32365e+06	187619	851811		Peak Found	n/a	Peak Found	Peak Found	High	High	Peak Found	n/a	1
FALSE	High	Master Protein	P17535	Transcription factor JunD OS=Homo sapiens OX=9606 GN=JUND PE=1 SV=3	0	48.431	46	8	71	8	347	35.2	7.37	234.56	8	0	1.409	0.25711	0.83847	79.29	109.1	90.9			108.7	203.3	64.5	87.8	104.2	106.9	63.6	61.1	2.6809e+07	5.01534e+07	1.59171e+07	2.16588e+07	2.57078e+07	2.63712e+07	1.56971e+07	1.50703e+07	High	High	High	High	High	High	High	High	1
FALSE	High	Master Protein	Q9Y230	RuvB-like 2 OS=Homo sapiens OX=9606 GN=RUVBL2 PE=1 SV=3	0	266.186	77	37	559	37	463	51.1	5.64	1535.46	37	0	1.409	0.228761	0.805328	77.76	113.8	86.2			84.8	133.2	109.9	120.5	79.9	98.8	95.1	77.9	4.65977e+08	7.31923e+08	6.03768e+08	6.61988e+08	4.39193e+08	5.42841e+08	5.22761e+08	4.27983e+08	High	High	High	High	High	High	High	High	1
FALSE	High	Master Protein	P26374	Rab proteins geranylgeranyltransferase component A 2 OS=Homo sapiens OX=9606 GN=CHML PE=1 SV=2	0	55.878	23	11	42	11	656	74	4.93	124.02	11	0	1.408	0.282974	0.848809	92.08	102.7	97.3			79.9	111.4	124.8	90.2	136.8	66.5	88.6	101.9	9.26573e+06	1.29238e+07	1.44759e+07	1.04687e+07	1.58692e+07	7.71669e+06	1.02755e+07	1.1818e+07	High	High	High	High	High	High	High	High	1
FALSE	High	Master Protein	Q96Q11	CCA tRNA nucleotidyltransferase 1, mitochondrial OS=Homo sapiens OX=9606 GN=TRNT1 PE=1 SV=2	0	79.546	46	16	110	16	434	50.1	8.1	264.32	16	0	1.408	0.284897	0.848809	86.74	125.4	74.6			77.5	138.1	144.5	128.9	67.4	74.9	84.3	84.2	4.46985e+07	7.96262e+07	8.33207e+07	7.43179e+07	3.88718e+07	4.31504e+07	4.86229e+07	4.85659e+07	High	High	High	High	High	High	High	High	1
FALSE	High	Master Protein	P98160	Basement membrane-specific heparan sulfate proteoglycan core protein OS=Homo sapiens OX=9606 GN=HSPG2 PE=1 SV=4	0	44.883	4	12	22	12	4391	468.5	6.51	51.14	12	0	1.408	0.381823	0.870807	116.79	89.4	110.6			43.5	71.4	169.7	74.3	64.3	76.3	194.2	106.4	1.24871e+06	2.0487e+06	4.86792e+06	2.13187e+06	1.84385e+06	2.18774e+06	5.5709e+06	3.05222e+06	High	Peak Found	High	High	Peak Found	Peak Found	High	High	1
FALSE	High	Master Protein	Q13283	Ras GTPase-activating protein-binding protein 1 OS=Homo sapiens OX=9606 GN=G3BP1 PE=1 SV=1	0	261.419	63	24	608	23	466	52.1	5.52	1783.43	24	1	1.408	0.229628	0.806537	63.96	118.4	81.6			95.5	121.4	168.5	99.3	98	72.8	78.6	66	5.71565e+08	7.26372e+08	1.00812e+09	5.93998e+08	5.86722e+08	4.35633e+08	4.70354e+08	3.94784e+08	High	High	High	High	High	High	High	High	1
FALSE	High	Master Protein	P30520	Adenylosuccinate synthetase isozyme 2 OS=Homo sapiens OX=9606 GN=ADSS2 PE=1 SV=3	0	124.115	50	20	162	20	456	50.1	6.55	467.69	20	0	1.407	0.225617	0.802115	81.87	122.6	77.4			84.7	127.3	148.2	113.7	97.3	51.5	118.1	59.3	6.39289e+07	9.60403e+07	1.11837e+08	8.57829e+07	7.34312e+07	3.88724e+07	8.91131e+07	4.47784e+07	High	High	High	High	High	High	High	High	1
FALSE	High	Master Protein	Q8ND90	Paraneoplastic antigen Ma1 OS=Homo sapiens OX=9606 GN=PNMA1 PE=1 SV=2	0	8.688	8	2	4	2	353	39.7	4.83	8.98	2	0	1.406	0.463559	0.903319	122.09	137.5	62.5			191.2		226	66.1	290.7	26			474444		561003	164037	721545	64496.2			High	n/a	High	High	High	Peak Found	n/a	n/a	1
FALSE	High	Master Protein	O15160	DNA-directed RNA polymerases I and III subunit RPAC1 OS=Homo sapiens OX=9606 GN=POLR1C PE=1 SV=1	0	88.301	61	13	105	13	346	39.2	5.5	323.16	13	0	1.406	0.286827	0.848809	87.71	118.7	81.3			140.1	155.7	92	83.4	71.1	76.7	102.2	78.9	6.95252e+07	7.72622e+07	4.56469e+07	4.13931e+07	3.52608e+07	3.80433e+07	5.07051e+07	3.91774e+07	High	High	High	High	High	High	High	High	1
FALSE	High	Master Protein	P46937	Transcriptional coactivator YAP1 OS=Homo sapiens OX=9606 GN=YAP1 PE=1 SV=2	0	130.321	51	15	117	15	504	54.4	5.17	390.5	15	0	1.406	0.284237	0.848809	82.1	126.6	73.4			113.7	195.7	59.6	129.1	69.5	109.8	51.6	71	3.66791e+07	6.31383e+07	1.9227e+07	4.16423e+07	2.24172e+07	3.54117e+07	1.66408e+07	2.2905e+07	High	High	High	High	High	High	High	High	1
FALSE	High	Master Protein	Q9UMD9	Collagen alpha-1(XVII) chain OS=Homo sapiens OX=9606 GN=COL17A1 PE=1 SV=3	0	37.278	8	10	51	10	1497	150.3	8.79	143.39	10	0	1.404	0.263455	0.842288	116.22	75.2	124.8			94.2	74.2	73.4	49.8	89.8	180.6	71	167.1	1.23666e+07	9.73934e+06	9.63277e+06	6.54245e+06	1.17881e+07	2.37044e+07	9.32256e+06	2.19314e+07	High	High	High	Peak Found	High	High	High	High	1
FALSE	High	Master Protein	P11117	Lysosomal acid phosphatase OS=Homo sapiens OX=9606 GN=ACP2 PE=1 SV=3	0	8.224	5	2	5	2	423	48.3	6.74	11.48	2	0	1.404	0.378845	0.870807	60.51	94.3	105.7			105.7	34	173.9	75.6	161.6	41	132	76.1	3.7529e+06	1.20906e+06	6.1769e+06	2.68657e+06	5.73985e+06	1.45549e+06	4.68964e+06	2.70332e+06	Peak Found	Peak Found	High	High	High	Peak Found	Peak Found	Peak Found	1
FALSE	High	Master Protein	Q92643	GPI-anchor transamidase OS=Homo sapiens OX=9606 GN=PIGK PE=1 SV=2	0	86.007	48	14	87	14	395	45.2	6.16	230.19	14	0	1.404	0.267237	0.843591	103.05	110.8	89.2			101.9	185.8	80	98.9	73.8	80.4	98.3	81	3.15129e+07	5.74712e+07	2.4739e+07	3.05837e+07	2.28153e+07	2.48838e+07	3.04121e+07	2.50622e+07	High	High	High	High	High	High	High	High	1
FALSE	High	Master Protein	Q9NRY5	Protein FAM114A2 OS=Homo sapiens OX=9606 GN=FAM114A2 PE=1 SV=4	0	54.22	32	10	32	10	505	55.4	4.88	84.28	10	0	1.404	0.289022	0.848809	57.58	99.6	100.4			46	100.1	80.9	182.5	93.5	129.8	79.1	88.1	4.31935e+06	9.39281e+06	7.58977e+06	1.71323e+07	8.77829e+06	1.21839e+07	7.42125e+06	8.26808e+06	High	High	High	High	High	High	High	High	1
FALSE	High	Master Protein	Q13601	KRR1 small subunit processome component homolog OS=Homo sapiens OX=9606 GN=KRR1 PE=1 SV=4	0	71.033	43	14	86	14	381	43.6	9.77	240.82	14	0	1.403	0.27471	0.846456	85.31	115.9	84.1			92.1	93.5	127.6	133.4	87.2	72.2	136	57.9	4.10281e+07	4.16928e+07	5.68874e+07	5.94762e+07	3.88569e+07	3.21773e+07	6.06293e+07	2.58071e+07	High	High	High	High	High	High	High	High	1
FALSE	High	Master Protein	Q15050	Ribosome biogenesis regulatory protein homolog OS=Homo sapiens OX=9606 GN=RRS1 PE=1 SV=2	0	112.749	54	20	171	20	365	41.2	10.7	451.23	20	0	1.403	0.237234	0.815419	111.41	126.9	73.1			96.1	130.7	127.8	139.7	70.1	79.2	110.1	46.4	8.07014e+07	1.09718e+08	1.07259e+08	1.17232e+08	5.8804e+07	6.65029e+07	9.24003e+07	3.89076e+07	High	High	High	High	High	High	High	High	1
FALSE	High	Master Protein	Q4J6C6	Prolyl endopeptidase-like OS=Homo sapiens OX=9606 GN=PREPL PE=1 SV=1	0	17.05	7	4	15	4	727	83.9	6.38	38.41	4	0	1.403	0.410923	0.880564	100.71	105.6	94.4			63.9	67.6	120.8	72.7	68.1	300	49.3	57.7	1.80934e+06	1.9159e+06	3.42339e+06	2.0597e+06	1.9284e+06	8.50014e+06	1.39653e+06	1.63465e+06	High	High	High	High	High	High	High	High	1
FALSE	High	Master Protein	P78330	Phosphoserine phosphatase OS=Homo sapiens OX=9606 GN=PSPH PE=1 SV=2	0	25.663	33	6	19	6	225	25	5.69	41.67	6	0	1.403	0.304509	0.848809	35.16	105.6	94.4			117.9		112.4	125	104.9	81.4	152.4	106	7.29094e+06		6.95271e+06	7.73291e+06	6.48634e+06	5.03709e+06	9.42266e+06	6.55349e+06	High	n/a	High	High	High	High	High	High	1
FALSE	High	Master Protein	Q9BXY0	Protein MAK16 homolog OS=Homo sapiens OX=9606 GN=MAK16 PE=1 SV=2	0	72.388	39	11	65	11	300	35.3	5.38	199.71	11	0	1.403	0.298575	0.848809	79.33	121.9	78.1			116.3	137.3	127.8	95	100.4	45.8	116.5	60.8	3.494e+07	4.12457e+07	3.8413e+07	2.85528e+07	3.0166e+07	1.37714e+07	3.50183e+07	1.82672e+07	High	High	High	High	High	High	High	High	1
FALSE	High	Master Protein	Q13371	Phosducin-like protein OS=Homo sapiens OX=9606 GN=PDCL PE=1 SV=3	0	18.614	15	5	13	5	301	34.3	4.73	33.92	5	0	1.403	0.358987	0.865664	118.13	97	103			184.3	78.8	110.1	54.3	118.1	82.9	157.5	14.1	7.42834e+06	3.175e+06	4.43789e+06	2.19094e+06	4.76058e+06	3.34044e+06	6.34958e+06	569875	High	Peak Found	High	High	High	High	High	High	1
FALSE	High	Master Protein	Q9P0J1	[Pyruvate dehydrogenase [acetyl-transferring]]-phosphatase 1, mitochondrial OS=Homo sapiens OX=9606 GN=PDP1 PE=1 SV=3	0	11.237	8	3	6	3	537	61	6.67	16.08	3	0	1.402	0.417967	0.883011	36.59	116.8	83.2			195.8		265.7		122.5		216		1.52551e+06		2.07039e+06		954217		1.68289e+06		High	High	Peak Found	High	High	n/a	Peak Found	n/a	1
FALSE	High	Master Protein	Q9Y316	Protein MEMO1 OS=Homo sapiens OX=9606 GN=MEMO1 PE=1 SV=1	0	21.094	24	5	16	5	297	33.7	7.14	37.41	5	0	1.402	0.388239	0.870807	93.23	132.1	67.9			166.1		37.7	171.8	70.7	103.1	46.6	203.9	4.3362e+06		984609	4.48538e+06	1.8467e+06	2.69192e+06	1.21737e+06	5.32343e+06	High	Peak Found	High	High	High	High	High	High	1
FALSE	High	Master Protein	Q8TBZ6	tRNA methyltransferase 10 homolog A OS=Homo sapiens OX=9606 GN=TRMT10A PE=1 SV=1	0	37.716	30	7	24	7	339	39.7	7.65	60.01	7	0	1.401	0.361215	0.865989	97	127.5	72.5			122.5	136	177.7	91	84.6	41.3	71	76	4.77348e+06	5.30041e+06	6.92488e+06	3.54617e+06	3.29677e+06	1.60959e+06	2.76629e+06	2.96163e+06	High	High	High	High	High	High	High	Peak Found	1
FALSE	High	Master Protein	Q9BXS5	AP-1 complex subunit mu-1 OS=Homo sapiens OX=9606 GN=AP1M1 PE=1 SV=3	0	151.343	61	22	246	17	423	48.6	7.3	644	22	6	1.401	0.255191	0.835364	101.24	111.1	88.9			102.4	128.7	94.9	114.3	110.7	74.9	100.2	74	9.55429e+07	1.20101e+08	8.85732e+07	1.06622e+08	1.03327e+08	6.98703e+07	9.34997e+07	6.9029e+07	High	High	High	High	High	High	High	High	1
FALSE	High	Master Protein	Q99633	Pre-mRNA-splicing factor 18 OS=Homo sapiens OX=9606 GN=PRPF18 PE=1 SV=1	0	29.573	20	7	24	7	342	39.8	8.15	57.93	7	0	1.4	0.347263	0.858131	90.71	138.7	61.3			86.1	221	57	196.4	69.7	77.3	47.3	45.1	5.42422e+06	1.39232e+07	3.58961e+06	1.23704e+07	4.39164e+06	4.86819e+06	2.98199e+06	2.84214e+06	High	High	High	High	High	High	High	High	1
FALSE	High	Master Protein	Q9H6Z4	Ran-binding protein 3 OS=Homo sapiens OX=9606 GN=RANBP3 PE=1 SV=1	0	56.721	27	11	45	11	567	60.2	4.78	108.72	11	0	1.4	0.293275	0.848809	93.02	117.2	82.8			82.5	166.2	107.9	113.1	84.3	113	60.8	72.2	1.45288e+07	2.92744e+07	1.90079e+07	1.99306e+07	1.48515e+07	1.99016e+07	1.07196e+07	1.27174e+07	High	High	High	High	High	High	High	High	1
FALSE	High	Master Protein	Q9H8Y8	Golgi reassembly-stacking protein 2 OS=Homo sapiens OX=9606 GN=GORASP2 PE=1 SV=3	0	92.451	35	11	180	11	452	47.1	4.82	539.06	11	0	1.4	0.249436	0.82836	103.92	116.6	83.4			86.8	209.2	61.7	121.7	72.4	113.1	60.5	74.7	1.50189e+08	3.62086e+08	1.06789e+08	2.10632e+08	1.25249e+08	1.95758e+08	1.04792e+08	1.29398e+08	High	High	High	High	High	High	High	High	1
FALSE	High	Master Protein	Q86W56	Poly(ADP-ribose) glycohydrolase OS=Homo sapiens OX=9606 GN=PARG PE=1 SV=1	0	20.248	6	5	9	5	976	111	6.43	24.82	5	0	1.4	0.380183	0.870807	27.45	161	39			329.8		196.2	37.4	105.5	32.8	69	29.4	5.97419e+06		3.55449e+06	677513	1.91081e+06	594127	1.25014e+06	532443	High	n/a	High	Peak Found	Peak Found	High	High	Peak Found	1
FALSE	High	Master Protein	Q14141	Septin-6 OS=Homo sapiens OX=9606 GN=SEPTIN6 PE=1 SV=4	0	144.428	58	23	347	15	434	49.7	6.67	969.72	23	0	1.399	0.313906	0.848809	92.49	118	82			81.8	169	93.2	136.3	95.4	99.6	64.4	60.3	3.6289e+07	7.50182e+07	4.13825e+07	6.05077e+07	4.23429e+07	4.41968e+07	2.85777e+07	2.67443e+07	High	High	High	High	High	High	High	High	1
FALSE	High	Master Protein	P33897	ATP-binding cassette sub-family D member 1 OS=Homo sapiens OX=9606 GN=ABCD1 PE=1 SV=2	0	141.716	48	24	199	24	745	82.9	8.95	583.15	24	0	1.399	0.236206	0.813452	91.79	118.7	81.3			109.3	117.7	136.3	103.5	64.5	77.8	113.4	77.5	7.25644e+07	7.81683e+07	9.05074e+07	6.87324e+07	4.28325e+07	5.16924e+07	7.53321e+07	5.14883e+07	High	High	High	High	High	High	High	High	1
FALSE	High	Master Protein	Q6P6C2	RNA demethylase ALKBH5 OS=Homo sapiens OX=9606 GN=ALKBH5 PE=1 SV=2	0	30.058	29	7	42	7	394	44.2	9.09	148.6	7	0	1.399	0.248105	0.82744	86.89	91	109			90.2	170.8	85.8	78.1	108.4	102.6	121.9	42.3	9.99368e+06	1.89216e+07	9.50517e+06	8.65861e+06	1.20093e+07	1.13668e+07	1.35127e+07	4.68333e+06	High	High	High	High	High	High	High	High	1
FALSE	High	Master Protein	O95926	Pre-mRNA-splicing factor SYF2 OS=Homo sapiens OX=9606 GN=SYF2 PE=1 SV=1	0	50.259	42	10	30	10	243	28.7	8.4	84.47	10	0	1.399	0.328933	0.848809	43.47	94.6	105.4			79.1	54.2	161.9	120.9	119.6	109.1	109	46.2	3.05173e+06	2.0912e+06	6.2456e+06	4.66335e+06	4.61207e+06	4.20992e+06	4.20379e+06	1.78358e+06	High	Peak Found	High	High	High	High	High	Peak Found	1
FALSE	High	Master Protein	Q8TF68	Zinc finger protein 384 OS=Homo sapiens OX=9606 GN=ZNF384 PE=1 SV=2	0	50.272	23	9	89	8	577	63.2	8.95	208.9	9	1	1.398	0.292952	0.848809	73.35	113.9	86.1			138.5	121.7	113.9	99.4	85.5	92.7	51.3	97.1	2.79719e+07	2.45693e+07	2.30048e+07	2.00674e+07	1.72686e+07	1.87199e+07	1.03598e+07	1.96051e+07	High	High	High	High	High	High	High	High	1
FALSE	High	Master Protein	O14578	Citron Rho-interacting kinase OS=Homo sapiens OX=9606 GN=CIT PE=1 SV=2	0	15.046	3	5	6	5	2027	231.3	6.57	14.72	5	0	1.398	0.496051	0.909605	125.8	47.7	152.3			27.4	511.7		10.8		101.7	60.7	87.6	749874	1.39856e+07		294404		2.77881e+06	1.65969e+06	2.39496e+06	High	High	High	Peak Found	Peak Found	Peak Found	High	Peak Found	1
FALSE	High	Master Protein	P13010	X-ray repair cross-complementing protein 5 OS=Homo sapiens OX=9606 GN=XRCC5 PE=1 SV=3	0	566.177	87	62	1655	62	732	82.7	5.81	5545.8	62	0	1.398	0.240254	0.818637	110.62	101.6	98.4			97.7	86.8	182.5	79.7	109.6	63.4	103.2	77.1	1.77578e+09	1.57659e+09	3.3162e+09	1.448e+09	1.99188e+09	1.1524e+09	1.87534e+09	1.40118e+09	High	High	High	High	High	High	High	High	1
FALSE	High	Master Protein	P62195	26S proteasome regulatory subunit 8 OS=Homo sapiens OX=9606 GN=PSMC5 PE=1 SV=1	0	276.683	67	30	633	29	406	45.6	7.55	1969.17	30	0	1.398	0.240728	0.818857	79.13	116	84			108.3	116.8	123.2	103.6	87.9	75.5	118.5	66.3	4.66606e+08	5.03251e+08	5.30742e+08	4.46305e+08	3.78966e+08	3.25508e+08	5.10499e+08	2.85638e+08	High	High	High	High	High	High	High	High	1
FALSE	High	Master Protein	Q9H4A4	Aminopeptidase B OS=Homo sapiens OX=9606 GN=RNPEP PE=1 SV=2	0	257.021	68	36	459	36	650	72.5	5.74	1325.04	36	0	1.398	0.22733	0.803803	92.75	113.4	86.6			115	160.5	107.4	109	81.9	89.1	44.4	92.7	3.09358e+08	4.31985e+08	2.88935e+08	2.93295e+08	2.20271e+08	2.39747e+08	1.1953e+08	2.49549e+08	High	High	High	High	High	High	High	High	1
FALSE	High	Master Protein	Q5T9A4	ATPase family AAA domain-containing protein 3B OS=Homo sapiens OX=9606 GN=ATAD3B PE=1 SV=1	0	144.775	49	27	276	10	648	72.5	9.2	679.56	27	0	1.397	0.267223	0.843591	99.36	117	83			58.7	129.4	130.7	124	81.5	90.8	95.9	88.9	1.71904e+07	3.78805e+07	3.8262e+07	3.63015e+07	2.38465e+07	2.65723e+07	2.80562e+07	2.60167e+07	High	High	High	High	High	High	High	High	1
FALSE	High	None	O75317	Ubiquitin carboxyl-terminal hydrolase 12 OS=Homo sapiens OX=9606 GN=USP12 PE=1 SV=2	0	10.179	7	2	13	2	370	42.8	6.6	26.54	2	0	1.397	0.3824	0.870807	116.36	125.9	74.1			143.8	54.2	234.1	24.4	152.7	17.7	159.3	13.8	5.66782e+06	2.1353e+06	9.22539e+06	962214	6.01967e+06	697836	6.27929e+06	542920	High	High	High	High	High	High	High	High	1
FALSE	High	Master Protein	Q99487	Platelet-activating factor acetylhydrolase 2, cytoplasmic OS=Homo sapiens OX=9606 GN=PAFAH2 PE=1 SV=1	0	34.535	24	8	37	8	392	44	6.89	86.2	8	0	1.396	0.267721	0.843591	100.9	133.6	66.4			81.1	136.1	230	39.2	164.1	28.2	96.5	24.8	1.22452e+07	2.05473e+07	3.47211e+07	5.91076e+06	2.47764e+07	4.26368e+06	1.45672e+07	3.74796e+06	High	High	High	High	High	High	High	High	1
FALSE	High	Master Protein	O60828	Polyglutamine-binding protein 1 OS=Homo sapiens OX=9606 GN=PQBP1 PE=1 SV=1	0	40.243	45	6	30	6	265	30.5	6.33	129.49	6	0	1.396	0.357005	0.864696	60.44	117.4	82.6			105.7	136.8	86.4	143.9	91	89.9	66.7	79.7	6.07401e+06	7.86443e+06	4.96537e+06	8.27284e+06	5.23326e+06	5.17016e+06	3.83233e+06	4.58039e+06	High	High	High	High	High	High	High	High	1
FALSE	High	Master Protein	Q96PE3	Inositol polyphosphate-4-phosphatase type I A OS=Homo sapiens OX=9606 GN=INPP4A PE=1 SV=1	0	16.382	8	5	12	5	977	109.9	6.96	32.72	5	0	1.396	0.381473	0.870807	106.24	137.9	62.1			198.1		116.2	24.1	282.4	19.5	140.5	19.1	5.60126e+06		3.28602e+06	680294	7.98336e+06	552610	3.97069e+06	540317	High	n/a	High	High	High	High	High	High	1
FALSE	High	Master Protein	Q6ZN18	Zinc finger protein AEBP2 OS=Homo sapiens OX=9606 GN=AEBP2 PE=1 SV=2	0	8.022	5	2	5	2	517	54.4	5.21	10.69	2	0	1.396	0.502608	0.910188	100.04	116.5	83.5			44.4	151	126	67	81.2	13.9	263.2	53.3	645675	2.19437e+06	1.83157e+06	973690	1.18015e+06	202360	3.82565e+06	775112	High	Peak Found	High	Peak Found	Peak Found	Peak Found	High	High	1
FALSE	High	Master Protein	Q9NZ08	Endoplasmic reticulum aminopeptidase 1 OS=Homo sapiens OX=9606 GN=ERAP1 PE=1 SV=3	0	289.838	54	42	571	42	941	107.2	6.46	1482.23	42	0	1.396	0.226644	0.802915	93.84	111.9	88.1			149.9	68.1	169.9	71.7	118.1	68.5	97.4	56.3	3.45248e+08	1.56732e+08	3.91227e+08	1.65133e+08	2.7207e+08	1.57845e+08	2.24337e+08	1.29742e+08	High	High	High	High	High	High	High	High	1
FALSE	High	Master Protein	Q8IWA5	Choline transporter-like protein 2 OS=Homo sapiens OX=9606 GN=SLC44A2 PE=1 SV=3	0	91.79	25	17	308	17	706	80.1	8.57	711.26	17	0	1.395	0.303445	0.848809	85.65	108.3	91.7			117.8	66.3	168.5	84.7	126.4	61.3	110.2	64.9	1.41538e+08	7.96703e+07	2.02479e+08	1.0177e+08	1.51881e+08	7.36732e+07	1.32441e+08	7.79751e+07	High	High	High	High	High	High	High	High	1
FALSE	High	Master Protein	Q8N543	Prolyl 3-hydroxylase OGFOD1 OS=Homo sapiens OX=9606 GN=OGFOD1 PE=1 SV=1	0	119.667	41	18	127	18	542	63.2	5.11	374.95	18	0	1.394	0.293101	0.848809	104.58	119.8	80.2			85.1	167.1	153	94.3	89.3	38.3	100.3	72.5	3.14171e+07	6.1665e+07	5.64623e+07	3.48048e+07	3.29714e+07	1.41486e+07	3.70158e+07	2.67361e+07	High	High	High	High	High	High	High	High	1
FALSE	High	Master Protein	Q9BQ89	Protein FAM110A OS=Homo sapiens OX=9606 GN=FAM110A PE=1 SV=1	0.001	6.508	8	2	2	2	295	31.3	10.45	3.16	2	0	1.394	0.500724	0.909605	39.03	111.1	88.9			254		160.4		161.6	16.4	207.5		733770		463519		467006	47511.9	599661		Peak Found	n/a	High	n/a	High	Peak Found	Peak Found	n/a	1
FALSE	High	Master Protein	Q9HB90	Ras-related GTP-binding protein C OS=Homo sapiens OX=9606 GN=RRAGC PE=1 SV=1	0	89.309	47	12	126	12	399	44.2	5.1	366.73	12	0	1.394	0.299073	0.848809	92.95	113.5	86.5			100.5	132.5	128.8	99.7	110.2	80.6	93.2	54.5	3.28911e+07	4.33508e+07	4.21566e+07	3.26325e+07	3.60808e+07	2.63834e+07	3.04973e+07	1.78394e+07	High	High	High	High	High	High	High	High	1
FALSE	High	Master Protein	Q9UGI8	Testin OS=Homo sapiens OX=9606 GN=TES PE=1 SV=1	0	113.487	51	19	105	19	421	48	7.68	264.09	19	0	1.394	0.294104	0.848809	82.67	122.1	77.9			109.2	190.4	68.3	118.2	60.6	108.9	57.6	86.8	4.0914e+07	7.13088e+07	2.5581e+07	4.42799e+07	2.2685e+07	4.08081e+07	2.15962e+07	3.25199e+07	High	High	High	High	High	High	High	High	1
FALSE	High	Master Protein	Q9Y570	Protein phosphatase methylesterase 1 OS=Homo sapiens OX=9606 GN=PPME1 PE=1 SV=3	0	126.158	53	18	160	18	386	42.3	5.97	438.05	18	0	1.394	0.269112	0.84409	81.97	121	79			88.4	171.4	87.4	128.5	63.6	121.5	73	66.2	7.21447e+07	1.39853e+08	7.13471e+07	1.04907e+08	5.18705e+07	9.91296e+07	5.95794e+07	5.40573e+07	High	High	High	High	High	High	High	High	1
FALSE	High	Master Protein	P05455	Lupus La protein OS=Homo sapiens OX=9606 GN=SSB PE=1 SV=2	0	397.433	65	45	951	45	408	46.8	7.12	2840.79	45	0	1.394	0.245016	0.824491	108.54	116.8	83.2			79.1	114.5	128.4	141.6	85.9	100.1	86.7	63.7	8.21796e+08	1.18965e+09	1.33441e+09	1.47173e+09	8.92761e+08	1.04056e+09	9.01555e+08	6.62286e+08	High	High	High	High	High	High	High	High	1
FALSE	High	Master Protein	Q9Y5J1	U3 small nucleolar RNA-associated protein 18 homolog OS=Homo sapiens OX=9606 GN=UTP18 PE=1 SV=3	0	162.748	65	23	179	23	556	62	8.76	548.48	23	0	1.393	0.260475	0.84119	99.26	116.5	83.5			83.5	111.3	124.4	144.5	77.3	80.4	88.3	90.3	4.8303e+07	6.43794e+07	7.19339e+07	8.35618e+07	4.469e+07	4.64912e+07	5.10946e+07	5.22274e+07	High	High	High	High	High	High	High	High	1
FALSE	High	Master Protein	Q8IY37	Probable ATP-dependent RNA helicase DHX37 OS=Homo sapiens OX=9606 GN=DHX37 PE=1 SV=1	0	87.179	24	20	70	20	1157	129.5	8.1	180.84	20	0	1.392	0.287799	0.848809	94.65	114.5	85.5			128.6	37.1	199.5	72.8	98.6	52.2	158.4	52.8	1.84749e+07	5.3319e+06	2.86664e+07	1.04548e+07	1.41746e+07	7.50397e+06	2.2765e+07	7.591e+06	High	Peak Found	High	High	High	High	High	High	1
FALSE	High	Master Protein	O15371	Eukaryotic translation initiation factor 3 subunit D OS=Homo sapiens OX=9606 GN=EIF3D PE=1 SV=1	0	197.59	60	24	393	24	548	63.9	6.05	1219.93	24	0	1.392	0.262039	0.842288	85.03	107.4	92.6			105.8	127.3	107.7	103.8	102	83.2	61.2	109.1	1.62262e+08	1.95141e+08	1.65133e+08	1.59156e+08	1.5637e+08	1.27573e+08	9.38009e+07	1.67333e+08	High	High	High	High	High	High	High	High	1
FALSE	High	Master Protein	P06213	Insulin receptor OS=Homo sapiens OX=9606 GN=INSR PE=1 SV=4	0	43.799	10	12	40	9	1382	156.2	6.2	91.42	12	0	1.392	0.32477	0.848809	119.51	112.8	87.2			117.2	32.9	137.6	130.1	88.6	62	102.7	128.9	7.75857e+06	2.17523e+06	9.10673e+06	8.6093e+06	5.86212e+06	4.10489e+06	6.79784e+06	8.52877e+06	High	Peak Found	High	High	High	High	High	High	1
FALSE	High	Master Protein	P0DMV9	Heat shock 70 kDa protein 1B OS=Homo sapiens OX=9606 GN=HSPA1B PE=1 SV=1	0	463.712	78	48	1830	29	641	70	5.66	5789.45	48	17	1.392	0.247396	0.825775	85.18	108.1	91.9			97.9	142.6	100.6	110.9	96	103.6	64.3	84.1	3.20601e+09	4.67208e+09	3.29618e+09	3.6337e+09	3.14694e+09	3.39548e+09	2.10675e+09	2.75425e+09	High	High	High	High	High	High	High	High	1
FALSE	High	Master Protein	Q96T37	RNA-binding protein 15 OS=Homo sapiens OX=9606 GN=RBM15 PE=1 SV=2	0	135.705	34	27	179	27	977	107.1	10.08	486.62	27	0	1.391	0.259872	0.839933	97.5	128.7	71.3			170.1	8.4	154.9	126.6	83.2	67.7	116.9	72.2	1.31442e+08	6.48331e+06	1.19673e+08	9.78073e+07	6.42867e+07	5.23529e+07	9.03687e+07	5.58281e+07	High	High	High	High	High	High	High	High	1
FALSE	High	Master Protein	P11802	Cyclin-dependent kinase 4 OS=Homo sapiens OX=9606 GN=CDK4 PE=1 SV=2	0	28.14	27	6	67	5	303	33.7	7.01	106.18	6	0	1.391	0.38358	0.870807	84.68	116.7	83.3			184.6	69.9	97.2	121.8	59.7	68	110	88.8	6.55142e+06	2.48081e+06	3.44894e+06	4.32131e+06	2.11873e+06	2.41131e+06	3.90206e+06	3.15098e+06	High	Peak Found	High	High	Peak Found	High	High	High	1
[truncated: 5,970 more rows]
[truncated: 1 more columns]

## Sheet: dysregulated proteins
Checked	Protein FDR Confidence: Combined	Master	Accession	Description	Exp. q-value: Combined	Sum PEP Score	Coverage [%]	# Peptides	# PSMs	# Unique Peptides	# AAs	MW [kDa]	calc. pI	Score Sequest HT: Sequest HT	# Peptides (by Search Engine): Sequest HT	# Razor Peptides	Abundance Ratio: (3 Ca L DMSO) / (4 CA L FORSK)	Abundance Ratio P-Value: (3 Ca L DMSO) / (4 CA L FORSK)	Abundance Ratio Adj. P-Value: (3 Ca L DMSO) / (4 CA L FORSK)	Abundance Ratio Variability [%]: (3 Ca L DMSO) / (4 CA L FORSK)	Abundances (Grouped): 3 Ca L DMSO	Abundances (Grouped): 4 CA L FORSK	Abundances (Grouped) CV [%]: 3 Ca L DMSO	Abundances (Grouped) CV [%]: 4 CA L FORSK	Abundances (Scaled): F11: Sample, 3 Ca L DMSO, ca low dmso	Abundances (Scaled): F13: Sample, 3 Ca L DMSO, ca low dmso	Abundances (Scaled): F34: Sample, 3 Ca L DMSO, ca low dmso	Abundances (Scaled): F36: Sample, 3 Ca L DMSO, ca low dmso	Abundances (Scaled): F15: Sample, 4 CA L FORSK, ca low forsk	Abundances (Scaled): F17: Sample, 4 CA L FORSK, ca low forsk	Abundances (Scaled): F38: Sample, 4 CA L FORSK, ca low forsk	Abundances (Scaled): F40: Sample, 4 CA L FORSK, ca low forsk	Abundances (Normalized): F11: Sample, 3 Ca L DMSO, ca low dmso	Abundances (Normalized): F13: Sample, 3 Ca L DMSO, ca low dmso	Abundances (Normalized): F34: Sample, 3 Ca L DMSO, ca low dmso	Abundances (Normalized): F36: Sample, 3 Ca L DMSO, ca low dmso	Abundances (Normalized): F15: Sample, 4 CA L FORSK, ca low forsk	Abundances (Normalized): F17: Sample, 4 CA L FORSK, ca low forsk	Abundances (Normalized): F38: Sample, 4 CA L FORSK, ca low forsk	Abundances (Normalized): F40: Sample, 4 CA L FORSK, ca low forsk	Found in Sample: F11: Sample, 3 Ca L DMSO, ca low dmso	Found in Sample: F13: Sample, 3 Ca L DMSO, ca low dmso	Found in Sample: F34: Sample, 3 Ca L DMSO, ca low dmso	Found in Sample: F36: Sample, 3 Ca L DMSO, ca low dmso	Found in Sample: F15: Sample, 4 CA L FORSK, ca low forsk	Found in Sample: F17: Sample, 4 CA L FORSK, ca low forsk	Found in Sample: F38: Sample, 4 CA L FORSK, ca low forsk	Found in Sample: F40: Sample, 4 CA L FORSK, ca low forsk	# Protein Groups
[truncated: 623 more rows]
[truncated: 1 more columns]
