# Supplementary material for: The proteomic landscape of trophoblasts unravels calcium-dependent syncytialization processes and beta-chorionic gonadotropin (ß-hCG) production
Source: Reprod Biol Endocrinol. 2025 Mar 4;23:33. doi: 10.1186/s12958-025-01362-7 (PMC11877844; doi:10.1186/s12958-025-01362-7)
Supplement: Supplementary file 3 — Supplementary Material 3: Supplement Table 3: Proteome Discoverer 3.0 result export of BeWo cell lysates (4 replicates) cultured with DMSO and either with low (0.35 mM) or high (0.94 mM) calcium. [file 12958_2025_1362_MOESM3_ESM.xlsx]

## Sheet: all proteins
Checked	Protein FDR Confidence: Combined	Master	Accession	Description	Exp. q-value: Combined	Sum PEP Score	Coverage [%]	# Peptides	# PSMs	# Unique Peptides	# AAs	MW [kDa]	calc. pI	Score Sequest HT: Sequest HT	# Peptides (by Search Engine): Sequest HT	# Razor Peptides	Abundance Ratio: (1 Ca N DMSO) / (3 Ca L DMSO)	Abundance Ratio P-Value: (1 Ca N DMSO) / (3 Ca L DMSO)	Abundance Ratio Adj. P-Value: (1 Ca N DMSO) / (3 Ca L DMSO)	Abundance Ratio Variability [%]: (1 Ca N DMSO) / (3 Ca L DMSO)	Abundances (Grouped): 1 Ca N DMSO	Abundances (Grouped): 3 Ca L DMSO	Abundances (Grouped) CV [%]: 1 Ca N DMSO	Abundances (Grouped) CV [%]: 3 Ca L DMSO	Abundances (Scaled): F3: Sample, 1 Ca N DMSO, ca norm dmso	Abundances (Scaled): F5: Sample, 1 Ca N DMSO, ca norm dmso	Abundances (Scaled): F19: Sample, 1 Ca N DMSO, ca norm dmso	Abundances (Scaled): F21: Sample, 1 Ca N DMSO, ca norm dmso	Abundances (Scaled): F11: Sample, 3 Ca L DMSO, ca low dmso	Abundances (Scaled): F13: Sample, 3 Ca L DMSO, ca low dmso	Abundances (Scaled): F34: Sample, 3 Ca L DMSO, ca low dmso	Abundances (Scaled): F36: Sample, 3 Ca L DMSO, ca low dmso	Abundances (Normalized): F3: Sample, 1 Ca N DMSO, ca norm dmso	Abundances (Normalized): F5: Sample, 1 Ca N DMSO, ca norm dmso	Abundances (Normalized): F19: Sample, 1 Ca N DMSO, ca norm dmso	Abundances (Normalized): F21: Sample, 1 Ca N DMSO, ca norm dmso	Abundances (Normalized): F11: Sample, 3 Ca L DMSO, ca low dmso	Abundances (Normalized): F13: Sample, 3 Ca L DMSO, ca low dmso	Abundances (Normalized): F34: Sample, 3 Ca L DMSO, ca low dmso	Abundances (Normalized): F36: Sample, 3 Ca L DMSO, ca low dmso	Found in Sample: F3: Sample, 1 Ca N DMSO, ca norm dmso	Found in Sample: F5: Sample, 1 Ca N DMSO, ca norm dmso	Found in Sample: F19: Sample, 1 Ca N DMSO, ca norm dmso	Found in Sample: F21: Sample, 1 Ca N DMSO, ca norm dmso	Found in Sample: F11: Sample, 3 Ca L DMSO, ca low dmso	Found in Sample: F13: Sample, 3 Ca L DMSO, ca low dmso	Found in Sample: F34: Sample, 3 Ca L DMSO, ca low dmso	Found in Sample: F36: Sample, 3 Ca L DMSO, ca low dmso	# Protein Groups
TRUE	High	Master Protein	O14939	Phospholipase D2 OS=Homo sapiens OX=9606 GN=PLD2 PE=1 SV=2	0	12.368	5	3	4	3	933	105.9	7.64	12.76	3	0	100	1e-17	3.57511e-16		200				258.9	17.3	503.2	20.6					718662	48104.4	1.39661e+06	57040.8					Peak Found	Peak Found	High	High	n/a	n/a	High	n/a	1
TRUE	High	Master Protein	Q9UDW3	Zinc finger matrin-type protein 5 OS=Homo sapiens OX=9606 GN=ZMAT5 PE=1 SV=1	0	7.076	15	2	2	2	170	20	8.59	5.04	2	0	100	1e-17	3.57511e-16		200					595		205						720394		248263					n/a	Peak Found	High	High	n/a	n/a	n/a	n/a	1
TRUE	High	None	Q9BZA5	Putative gamma-taxilin 2 OS=Homo sapiens OX=9606 GN=TXLNGY PE=5 SV=3	0.002	5.59	14	1	2	1	131	14.6	5.33	10.95	1	0	100	1e-17	3.57511e-16		200						800								661507						High	n/a	High	n/a	n/a	n/a	n/a	n/a	1
TRUE	High	Master Protein	Q8IWY9	Codanin-1 OS=Homo sapiens OX=9606 GN=CDAN1 PE=1 SV=4	0.002	5.962	1	1	1	1	1227	134	6.77	4.1	1	0	100	1e-17	3.57511e-16		200				800								229063								High	n/a	n/a	n/a	n/a	n/a	n/a	n/a	1
TRUE	High	Master Protein	Q8IZQ1	WD repeat and FYVE domain-containing protein 3 OS=Homo sapiens OX=9606 GN=WDFY3 PE=1 SV=2	0	14.836	2	5	6	5	3526	395	6.76	15.25	5	0	100	1e-17	3.57511e-16		200						594	206							1.10283e+06	382350					High	n/a	High	High	High	n/a	n/a	n/a	1
TRUE	High	Master Protein	P19105	Myosin regulatory light chain 12A OS=Homo sapiens OX=9606 GN=MYL12A PE=1 SV=2	0	210.585	84	15	395	1	171	19.8	4.81	1292.67	15	0	100	1e-17	3.57511e-16		200				800								368733								High	n/a	n/a	n/a	High	n/a	n/a	n/a	1
TRUE	High	Master Protein	Q8IXW5	Putative RNA polymerase II subunit B1 CTD phosphatase RPAP2 OS=Homo sapiens OX=9606 GN=RPAP2 PE=1 SV=1	0.005	4.91	2	1	1	1	612	69.5	7.78	3.13	1	0	100	1e-17	3.57511e-16	25.78	198.6	1.4				330.3		467	2.7					704115		995295	5774.71				n/a	High	n/a	Peak Found	Peak Found	n/a	n/a	n/a	1
TRUE	High	None	Q9H7R5	Zinc finger protein 665 OS=Homo sapiens OX=9606 GN=ZNF665 PE=2 SV=3	0.004	5	15	2	12	1	678	77.6	9.1	25.24	2	0	100	1e-17	3.57511e-16		200				91.4	367.6	153.1	187.9					301414	1.21199e+06	504768	619523					High	Peak Found	High	Peak Found	n/a	n/a	n/a	n/a	1
TRUE	High	Master Protein	Q8IV56	Proline-rich protein 15 OS=Homo sapiens OX=9606 GN=PRR15 PE=1 SV=1	0.008	4.228	12	1	1	1	129	13.7	9.64	2.8	1	0	100	1e-17	3.57511e-16		200					507.2		292.8						706887		408103					n/a	High	n/a	Peak Found	n/a	n/a	n/a	n/a	1
TRUE	High	Master Protein	Q8WVD3	E3 ubiquitin-protein ligase RNF138 OS=Homo sapiens OX=9606 GN=RNF138 PE=1 SV=1	0	7.833	14	2	3	2	245	28.2	6.93	11.37	2	0	100	1e-17	3.57511e-16		200					371.4		428.6						980603		1.13182e+06					n/a	High	High	High	n/a	n/a	n/a	n/a	1
TRUE	High	Master Protein	Q8N6N7	Acyl-CoA-binding domain-containing protein 7 OS=Homo sapiens OX=9606 GN=ACBD7 PE=1 SV=1	0.008	4.355	16	1	1	1	88	9.8	6.71	2.49	1	0	100	1e-17	3.57511e-16		200					595.1	94.6	110.2						1.53049e+06	243290	283505					n/a	Peak Found	High	Peak Found	n/a	n/a	n/a	n/a	1
TRUE	High	Master Protein	Q9NXF8	Palmitoyltransferase ZDHHC7 OS=Homo sapiens OX=9606 GN=ZDHHC7 PE=1 SV=2	0.004	4.956	6	1	1	1	308	35.1	7.94	4.22	1	0	100	1e-17	3.57511e-16		200				800								267514								High	n/a	n/a	n/a	n/a	n/a	n/a	n/a	1
TRUE	High	Master Protein	O43353	Receptor-interacting serine/threonine-protein kinase 2 OS=Homo sapiens OX=9606 GN=RIPK2 PE=1 SV=2	0.002	5.78	5	2	2	2	540	61.2	7.09	5.27	2	0	100	1e-17	3.57511e-16		200				800								1.34541e+06								High	Peak Found	n/a	Peak Found	High	Peak Found	n/a	Peak Found	1
TRUE	High	Master Protein	Q6EEV4	DNA-directed RNA polymerase II subunit GRINL1A, isoforms 4/5 OS=Homo sapiens OX=9606 GN=POLR2M PE=1 SV=1	0	9.64	25	2	4	2	148	15.1	8.37	7.12	2	0	100	1e-17	3.57511e-16		200				800								453527								High	High	Peak Found	High	Peak Found	n/a	Peak Found	n/a	1
TRUE	High	Master Protein	Q8IYA6	Cytoskeleton-associated protein 2-like OS=Homo sapiens OX=9606 GN=CKAP2L PE=1 SV=4	0	7.892	4	2	2	2	745	83.5	9.83	3.06	2	0	100	1e-17	3.57511e-16		200					146.2		653.8						63976.4		286113					n/a	Peak Found	n/a	High	n/a	n/a	n/a	n/a	1
TRUE	High	None	Q8N823	Zinc finger protein 611 OS=Homo sapiens OX=9606 GN=ZNF611 PE=1 SV=2	0.004	5	3	2	12	1	705	81.4	8.9	25.24	2	0	100	1e-17	3.57511e-16		200				91.4	367.6	153.1	187.9					301414	1.21199e+06	504768	619523					High	Peak Found	High	Peak Found	n/a	n/a	n/a	n/a	1
TRUE	High	Master Protein	P41134	DNA-binding protein inhibitor ID-1 OS=Homo sapiens OX=9606 GN=ID1 PE=1 SV=3	0.002	6.027	12	1	2	1	155	16.1	6.99	7.78	1	0	100	1e-17	3.57511e-16		200					573.4		226.6						2.19766e+06		868317					n/a	High	n/a	Peak Found	n/a	n/a	n/a	n/a	1
TRUE	High	Master Protein	Q9P0P0	E3 ubiquitin-protein ligase RNF181 OS=Homo sapiens OX=9606 GN=RNF181 PE=1 SV=1	0	13.976	21	4	12	4	153	17.9	5.06	24.12	4	0	100	1e-17	3.57511e-16	144.98	196.6	3.4			211.4	296.7	150.1	107.6	15.2	0.6	18	0.4	5.86938e+06	8.23771e+06	4.16774e+06	2.9887e+06	422910	17191.1	499387	12148.5	High	High	High	High	Peak Found	Peak Found	Peak Found	Peak Found	1
TRUE	High	Master Protein	Q7L8W6	Diphthine--ammonia ligase OS=Homo sapiens OX=9606 GN=DPH6 PE=1 SV=3	0	15.704	13	4	7	4	267	30.3	5.4	16.13	4	0	100	1e-17	3.57511e-16		200				116.2	170.2	443.5	70.1					716849	1.05024e+06	2.73691e+06	432706					High	High	High	Peak Found	n/a	n/a	n/a	n/a	1
TRUE	High	Master Protein	Q9BSY4	Coiled-coil-helix-coiled-coil-helix domain-containing protein 5 OS=Homo sapiens OX=9606 GN=CHCHD5 PE=1 SV=1	0	13.24	29	2	3	2	110	12.4	6.73	8.46	2	0	100	1e-17	3.57511e-16		200				391.9	310		98.1					615486	486916		154087					Peak Found	High	n/a	Peak Found	n/a	n/a	n/a	n/a	1
TRUE	High	Master Protein	P78332	RNA-binding protein 6 OS=Homo sapiens OX=9606 GN=RBM6 PE=1 SV=5	0	11.67	6	6	18	4	1123	128.6	6.32	30.72	6	0	100	1e-17	3.57511e-16		200				177.2			622.8					217549			764674					High	n/a	Peak Found	High	High	n/a	n/a	n/a	1
TRUE	High	Master Protein	Q9NPJ8	NTF2-related export protein 2 OS=Homo sapiens OX=9606 GN=NXT2 PE=1 SV=1	0	19.857	32	4	9	3	142	16.2	5.48	29.07	4	0	100	1e-17	3.57511e-16		200				800								726366								High	n/a	n/a	n/a	High	n/a	n/a	n/a	1
TRUE	High	None	O75346	Zinc finger protein 253 OS=Homo sapiens OX=9606 GN=ZNF253 PE=2 SV=2	0.004	5	11	2	12	1	499	57.6	9.16	25.24	2	0	100	1e-17	3.57511e-16		200				91.4	367.6	153.1	187.9					301414	1.21199e+06	504768	619523					High	Peak Found	High	Peak Found	n/a	n/a	n/a	n/a	1
TRUE	High	Master Protein	Q7L266	Isoaspartyl peptidase/L-asparaginase OS=Homo sapiens OX=9606 GN=ASRGL1 PE=1 SV=2	0.005	4.88	6	1	1	1	308	32	6.24	2.99	1	0	100	1e-17	3.57511e-16		200					379.9	300.4	119.8						611960	483866	192943					n/a	High	Peak Found	Peak Found	n/a	n/a	n/a	n/a	1
TRUE	High	Master Protein	Q9H467	CUE domain-containing protein 2 OS=Homo sapiens OX=9606 GN=CUEDC2 PE=1 SV=1	0	8.796	9	2	2	2	287	32	4.81	4.99	2	0	100	1e-17	3.57511e-16		200				82.9	296.5	129.1	291.4					597856	2.13772e+06	930640	2.10071e+06					Peak Found	High	Peak Found	High	n/a	n/a	n/a	n/a	1
TRUE	High	Master Protein	Q70EL4	Ubiquitin carboxyl-terminal hydrolase 43 OS=Homo sapiens OX=9606 GN=USP43 PE=1 SV=2	0.001	6.482	4	2	2	2	1123	122.7	9.19	6.14	2	0	100	1e-17	3.57511e-16		200				297.7	299.3		203					563814	566736		384369					High	High	n/a	Peak Found	n/a	n/a	n/a	n/a	1
TRUE	High	Master Protein	P51808	Dynein light chain Tctex-type 3 OS=Homo sapiens OX=9606 GN=DYNLT3 PE=1 SV=1	0.003	5.245	15	1	1	1	116	13.1	5.66	0	1	0	100	1e-17	3.57511e-16		200					333		467						456109		639629					n/a	Peak Found	n/a	High	n/a	n/a	n/a	n/a	1
TRUE	High	Master Protein	Q13191	E3 ubiquitin-protein ligase CBL-B OS=Homo sapiens OX=9606 GN=CBLB PE=1 SV=2	0	17.197	5	4	19	1	982	109.4	7.88	58.42	4	0	100	1e-17	3.57511e-16		200				800								687479								High	High	High	n/a	High	n/a	High	n/a	1
TRUE	High	Master Protein	O60237	Protein phosphatase 1 regulatory subunit 12B OS=Homo sapiens OX=9606 GN=PPP1R12B PE=1 SV=2	0	16.127	5	4	11	3	982	110.3	5.67	25.14	4	0	100	1e-17	3.57511e-16		200					391.6		408.4						536490		559381					n/a	High	n/a	High	n/a	High	n/a	n/a	1
TRUE	High	Master Protein	P51511	Matrix metalloproteinase-15 OS=Homo sapiens OX=9606 GN=MMP15 PE=1 SV=1	0.01	4.038	2	1	1	1	669	75.8	7.46	2.94	1	0	100	1e-17	3.57511e-16		200					800								271790							n/a	High	n/a	n/a	n/a	n/a	n/a	n/a	1
TRUE	High	Master Protein Candidate	P0DUB6	Alpha-amylase 1A OS=Homo sapiens OX=9606 GN=AMY1A PE=1 SV=1	0.002	6.3	5	2	2	2	511	57.7	6.93	5.66	2	0	100	1e-17	3.57511e-16		200				204.6	75.7		519.6					780761	288810		1.98252e+06					Peak Found	Peak Found	n/a	High	High	n/a	n/a	n/a	1
TRUE	High	Master Protein	Q9H9J4	Ubiquitin carboxyl-terminal hydrolase 42 OS=Homo sapiens OX=9606 GN=USP42 PE=1 SV=3	0	10.213	3	3	3	3	1324	145.3	8.63	8.04	3	0	100	1e-17	3.57511e-16		200				209.9	162.5	427.6						427415	330903	870687						High	Peak Found	High	Peak Found	Peak Found	n/a	Peak Found	Peak Found	1
TRUE	High	Master Protein	Q9BZM1	Group XIIA secretory phospholipase A2 OS=Homo sapiens OX=9606 GN=PLA2G12A PE=1 SV=1	0.002	6.271	8	1	1	1	189	21.1	7.24	5.07	1	0	100	1e-17	3.57511e-16		200					647.3		152.7						822238		193902					n/a	High	n/a	Peak Found	n/a	n/a	n/a	n/a	1
TRUE	High	Master Protein Candidate	P19961	Alpha-amylase 2B OS=Homo sapiens OX=9606 GN=AMY2B PE=1 SV=1	0.002	6.3	5	2	2	2	511	57.7	7.09	5.66	2	0	100	1e-17	3.57511e-16		200				204.6	75.7		519.6					780761	288810		1.98252e+06					Peak Found	Peak Found	n/a	High	High	n/a	n/a	n/a	1
TRUE	High	Master Protein	Q96P47	Arf-GAP with GTPase, ANK repeat and PH domain-containing protein 3 OS=Homo sapiens OX=9606 GN=AGAP3 PE=1 SV=2	0	9.002	6	3	3	3	875	95	7.97	9.63	3	0	100	1e-17	3.57511e-16		200				102.1	212.7		485.2					296153	617063		1.40749e+06					High	Peak Found	n/a	High	n/a	n/a	n/a	n/a	1
TRUE	High	Master Protein	Q9NVP2	Histone chaperone ASF1B OS=Homo sapiens OX=9606 GN=ASF1B PE=1 SV=1	0	18.176	42	5	17	4	202	22.4	4.56	32.53	5	0	100	1e-17	3.57511e-16		200				500.5	103.9	145.9	49.7					4.42502e+06	918160	1.29016e+06	439050					High	High	High	High	n/a	n/a	n/a	Peak Found	1
TRUE	High	Master Protein	Q6N063	2-oxoglutarate and iron-dependent oxygenase domain-containing protein 2 OS=Homo sapiens OX=9606 GN=OGFOD2 PE=1 SV=2	0.007	4.536	4	1	1	1	350	39	5.68	0	1	0	100	1e-17	3.57511e-16		200					46.3	692.9	60.9						22467.7	336549	29567.9					n/a	Peak Found	High	Peak Found	n/a	n/a	n/a	n/a	1
TRUE	High	Master Protein	P23025	DNA repair protein complementing XP-A cells OS=Homo sapiens OX=9606 GN=XPA PE=1 SV=1	0.003	5.444	5	1	1	1	273	31.3	6.73	3.51	1	0	100	1e-17	3.57511e-16		200				485.6	70.1	195	49.3					1.71142e+06	247058	687297	173722					Peak Found	Peak Found	High	Peak Found	n/a	n/a	n/a	n/a	1
TRUE	High	Master Protein Candidate	Q8N339	Metallothionein-1M OS=Homo sapiens OX=9606 GN=MT1M PE=1 SV=2	0.005	4.897	20	1	1	1	61	6.1	7.69	2.81	1	0	100	1e-17	3.57511e-16		200				800								328444								High	n/a	n/a	n/a	n/a	n/a	n/a	n/a	1
TRUE	High	Master Protein	P10114	Ras-related protein Rap-2a OS=Homo sapiens OX=9606 GN=RAP2A PE=1 SV=1	0	73.448	61	9	63	2	183	20.6	4.82	196.74	9	0	100	1e-17	3.57511e-16		200				800								782777								High	Peak Found	High	High	Peak Found	n/a	Peak Found	n/a	1
TRUE	High	Master Protein	Q92526	T-complex protein 1 subunit zeta-2 OS=Homo sapiens OX=9606 GN=CCT6B PE=1 SV=5	0	41.095	15	7	204	1	530	57.8	7.24	514.38	7	0	100	1e-17	3.57511e-16		200				800								540802								High	Peak Found	Peak Found	High	Peak Found	High	Peak Found	High	1
TRUE	High	Master Protein	Q8N0V3	Putative ribosome-binding factor A, mitochondrial OS=Homo sapiens OX=9606 GN=RBFA PE=1 SV=3	0	20.895	13	2	6	2	343	38.3	7.85	28.27	2	0	100	1e-17	3.57511e-16		200				800								124316								High	n/a	High	n/a	High	n/a	n/a	High	1
TRUE	High	Master Protein Candidate	P80297	Metallothionein-1X OS=Homo sapiens OX=9606 GN=MT1X PE=1 SV=1	0.005	4.897	20	1	1	1	61	6.1	7.96	2.81	1	0	100	1e-17	3.57511e-16		200				800								328444								High	n/a	n/a	n/a	n/a	n/a	n/a	n/a	1
TRUE	High	Master Protein	Q8NB46	Serine/threonine-protein phosphatase 6 regulatory ankyrin repeat subunit C OS=Homo sapiens OX=9606 GN=ANKRD52 PE=1 SV=3	0.001	6.653	2	2	9	1	1076	115	6.48	21.8	2	0	100	1e-17	3.57511e-16		200				682.5		117.5						636818		109625						High	n/a	High	n/a	n/a	n/a	n/a	n/a	1
TRUE	High	Master Protein	Q6IQ32	Activity-dependent neuroprotector homeobox protein 2 OS=Homo sapiens OX=9606 GN=ADNP2 PE=1 SV=1	0.005	4.837	2	1	1	1	1131	122.8	9.16	3.27	1	0	100	1e-17	3.57511e-16		200				800								1.05226e+06								High	n/a	n/a	n/a	n/a	n/a	n/a	n/a	1
TRUE	High	Master Protein	Q9Y235	C->U-editing enzyme APOBEC-2 OS=Homo sapiens OX=9606 GN=APOBEC2 PE=1 SV=1	0	8.348	18	2	2	2	224	25.7	4.84	6.29	2	0	100	1e-17	3.57511e-16		200				800								868629								High	n/a	n/a	n/a	n/a	n/a	n/a	n/a	1
TRUE	High	Master Protein	Q9H1H9	Kinesin-like protein KIF13A OS=Homo sapiens OX=9606 GN=KIF13A PE=1 SV=2	0	17.432	2	2	10	1	1805	202.2	5.6	27.75	2	0	100	1e-17	3.57511e-16		200				800								181530								High	n/a	n/a	n/a	n/a	n/a	n/a	n/a	1
TRUE	High	Master Protein	Q9H0R5	Guanylate-binding protein 3 OS=Homo sapiens OX=9606 GN=GBP3 PE=1 SV=3	0	57.105	19	7	51	1	595	68.1	6.51	170.78	7	0	100	1e-17	3.57511e-16		200				800								815929								High	n/a	n/a	n/a	n/a	n/a	n/a	n/a	1
TRUE	High	Master Protein	P60763	Ras-related C3 botulinum toxin substrate 3 OS=Homo sapiens OX=9606 GN=RAC3 PE=1 SV=1	0	26.786	48	7	117	2	192	21.4	8.15	253.96	7	0	100	1e-17	3.57511e-16		200				321	442.1		36.9					1599928	2.20364e+06		184009					High	High	n/a	Peak Found	High	n/a	n/a	n/a	1
TRUE	High	None	P17097	Zinc finger protein 7 OS=Homo sapiens OX=9606 GN=ZNF7 PE=1 SV=1	0.004	5	4	2	12	1	686	77.8	8.29	25.24	2	0	100	1e-17	3.57511e-16		200				91.4	367.6	153.1	187.9					301414	1.21199e+06	504768	619523					High	Peak Found	High	Peak Found	n/a	n/a	n/a	n/a	1
TRUE	High	Master Protein	Q9P0K8	Forkhead box protein J2 OS=Homo sapiens OX=9606 GN=FOXJ2 PE=1 SV=1	0	9.85	5	2	4	2	574	62.4	6.7	12.06	2	0	100	1e-17	3.57511e-16		200					624.1		175.9						1.32051e+06		372180					High	Peak Found	High	High	Peak Found	High	n/a	n/a	1
TRUE	High	Master Protein	P36406	E3 ubiquitin-protein ligase TRIM23 OS=Homo sapiens OX=9606 GN=TRIM23 PE=1 SV=1	0	7.439	5	2	18	1	574	64	6.38	39.92	2	0	100	1e-17	3.57511e-16		200					94.8		705.2						1.55216e+06		1.15513e+07					High	High	High	High	High	n/a	High	High	1
TRUE	High	Master Protein	Q5BKU9	Oxidoreductase-like domain-containing protein 1 OS=Homo sapiens OX=9606 GN=OXLD1 PE=2 SV=1	0.009	4.21	10	1	1	1	147	15.8	8.22	2.82	1	0	100	1e-17	3.57511e-16		200					565.8		234.2						758437		313910					n/a	High	n/a	Peak Found	n/a	n/a	n/a	n/a	1
TRUE	High	Master Protein	Q6ICB0	Desumoylating isopeptidase 1 OS=Homo sapiens OX=9606 GN=DESI1 PE=1 SV=1	0.002	6.158	20	2	2	2	168	18.3	4.94	3.24	2	0	100	1e-17	3.57511e-16		200				289.3	172.1	252.7	85.8					1.96495e+06	1.1692e+06	1.71674e+06	583126					High	High	Peak Found	Peak Found	n/a	n/a	n/a	n/a	1
TRUE	High	Master Protein	Q96L93	Kinesin-like protein KIF16B OS=Homo sapiens OX=9606 GN=KIF16B PE=1 SV=2	0	15.351	3	3	17	1	1317	151.9	6.16	42.72	3	0	100	1e-17	3.57511e-16		200				800								83320								High	High	High	High	n/a	High	n/a	High	1
TRUE	High	Master Protein	Q9BVM4	Gamma-glutamylaminecyclotransferase OS=Homo sapiens OX=9606 GN=GGACT PE=1 SV=2	0	9.301	25	2	2	2	153	17.3	6.87	5.46	2	0	100	1e-17	3.57511e-16		200				205.3	594.7							382812	1.10919e+06							High	High	n/a	n/a	n/a	n/a	n/a	n/a	1
TRUE	High	Master Protein	Q9UBM1	Phosphatidylethanolamine N-methyltransferase OS=Homo sapiens OX=9606 GN=PEMT PE=1 SV=4	0	10.059	7	1	4	1	199	22.1	8.76	11.14	1	0	100	1e-17	3.57511e-16		200				52.2	489.3	125.3	133.2					237497	2.22429e+06	569519	605388					High	High	Peak Found	High	n/a	n/a	n/a	n/a	1
TRUE	High	Master Protein	O95067	G2/mitotic-specific cyclin-B2 OS=Homo sapiens OX=9606 GN=CCNB2 PE=1 SV=1	0	9.081	5	1	3	1	398	45.3	8.9	10.13	1	0	100	1e-17	3.57511e-16		200					503.1		296.9						1.35735e+06		801054					High	High	n/a	High	n/a	n/a	n/a	n/a	1
TRUE	High	Master Protein	P04746	Pancreatic alpha-amylase OS=Homo sapiens OX=9606 GN=AMY2A PE=1 SV=2	0.002	6.3	5	2	2	2	511	57.7	7.05	5.66	2	0	100	1e-17	3.57511e-16		200				204.6	75.7		519.6					780761	288810		1.98252e+06					Peak Found	Peak Found	n/a	High	High	n/a	n/a	n/a	1
TRUE	High	Master Protein	Q6PJI9	GATOR2 complex protein WDR59 OS=Homo sapiens OX=9606 GN=WDR59 PE=1 SV=2	0.002	6.211	3	2	2	2	974	109.7	7.91	5.48	2	0	100	1e-17	3.57511e-16		200					63.9	674.5	61.6						122734	1.29594e+06	118391					n/a	Peak Found	High	Peak Found	Peak Found	n/a	Peak Found	n/a	1
TRUE	High	Master Protein	A5YM69	Rho guanine nucleotide exchange factor 35 OS=Homo sapiens OX=9606 GN=ARHGEF35 PE=1 SV=1	0	7.908	7	2	5	1	484	53.3	4.31	11.41	2	0	100	1e-17	3.57511e-16		200						800								771341						n/a	n/a	High	High	n/a	n/a	n/a	n/a	1
TRUE	High	Master Protein Candidate	P02795	Metallothionein-2 OS=Homo sapiens OX=9606 GN=MT2A PE=1 SV=1	0.005	4.897	20	1	1	1	61	6	7.83	2.81	1	0	100	1e-17	3.57511e-16		200				800								328444								High	n/a	n/a	n/a	n/a	n/a	n/a	n/a	1
TRUE	High	None	Q15937	Zinc finger protein 79 OS=Homo sapiens OX=9606 GN=ZNF79 PE=1 SV=2	0.004	5	4	2	12	1	498	55.3	8.18	25.24	2	0	100	1e-17	3.57511e-16		200				91.4	367.6	153.1	187.9					301414	1.21199e+06	504768	619523					High	Peak Found	High	Peak Found	n/a	n/a	n/a	n/a	1
TRUE	High	Master Protein	Q9UIL1	Short coiled-coil protein OS=Homo sapiens OX=9606 GN=SCOC PE=1 SV=2	0	18.734	29	3	6	3	159	18	8.85	21.17	3	0	100	1e-17	3.57511e-16		200					800								1.28087e+06							High	High	n/a	n/a	High	n/a	n/a	n/a	1
TRUE	High	Master Protein	Q3KNV8	Polycomb group RING finger protein 3 OS=Homo sapiens OX=9606 GN=PCGF3 PE=1 SV=1	0	8.918	11	2	3	2	242	28.1	8.22	5.4	2	0	100	1e-17	3.57511e-16		200				103.4	28.7	87	580.9					93319.7	25865.3	78502.4	524293					High	Peak Found	Peak Found	High	n/a	n/a	High	n/a	1
TRUE	High	None	P13535	Myosin-8 OS=Homo sapiens OX=9606 GN=MYH8 PE=1 SV=3	0.001	6.611	2	3	7	2	1937	222.6	5.74	15.11	3	0	100	1e-17	3.57511e-16		200				666.9		133.1						3321393		663006						High	n/a	Peak Found	n/a	n/a	n/a	n/a	High	1
TRUE	High	Master Protein	Q16619	Cardiotrophin-1 OS=Homo sapiens OX=9606 GN=CTF1 PE=1 SV=1	0.001	6.668	10	1	3	1	201	21.2	9.01	8.93	1	0	100	1e-17	3.57511e-16		200				208.7	394.7	81.8	114.8					639889	1.21028e+06	250881	352174					High	High	Peak Found	High	n/a	n/a	n/a	n/a	1
TRUE	High	Master Protein	Q6UWS5	Protein PET117 homolog, mitochondrial OS=Homo sapiens OX=9606 GN=PET117 PE=1 SV=1	0.003	5.456	20	1	3	1	81	9.2	10.1	9.89	1	0	100	1e-17	3.57511e-16		200						800								148721						n/a	n/a	High	n/a	n/a	n/a	n/a	n/a	1
TRUE	High	None	Q9HCG1	Zinc finger protein 160 OS=Homo sapiens OX=9606 GN=ZNF160 PE=2 SV=3	0.004	5	10	2	12	1	818	94.1	9.28	25.24	2	0	100	1e-17	3.57511e-16		200				91.4	367.6	153.1	187.9					301414	1.21199e+06	504768	619523					High	Peak Found	High	Peak Found	n/a	n/a	n/a	n/a	1
TRUE	High	Master Protein Candidate	P04732	Metallothionein-1E OS=Homo sapiens OX=9606 GN=MT1E PE=1 SV=1	0.005	4.897	20	1	1	1	61	6	7.96	2.81	1	0	100	1e-17	3.57511e-16		200				800								328444								High	n/a	n/a	n/a	n/a	n/a	n/a	n/a	1
TRUE	High	Master Protein	P13640	Metallothionein-1G OS=Homo sapiens OX=9606 GN=MT1G PE=1 SV=2	0.005	4.897	19	1	1	1	62	6.1	7.96	2.81	1	0	100	1e-17	3.57511e-16		200				800								328444								High	n/a	n/a	n/a	n/a	n/a	n/a	n/a	1
TRUE	High	Master Protein	Q9P0N9	TBC1 domain family member 7 OS=Homo sapiens OX=9606 GN=TBC1D7 PE=1 SV=1	0.002	6.026	7	2	3	2	293	34	7.94	4.32	2	0	100	1e-17	3.57511e-16		200					484.1		315.9						1.72417e+06		1.12522e+06					n/a	High	High	High	n/a	n/a	n/a	n/a	1
TRUE	High	Master Protein	Q9BQC3	2-(3-amino-3-carboxypropyl)histidine synthase subunit 2 OS=Homo sapiens OX=9606 GN=DPH2 PE=1 SV=1	0	10.86	12	3	3	3	489	52.1	5.53	10.24	3	0	100	1e-17	3.57511e-16		200					627.7		172.3						730997		200657					High	High	Peak Found	Peak Found	n/a	n/a	Peak Found	Peak Found	1
TRUE	High	None	A6NP11	Zinc finger protein 716 OS=Homo sapiens OX=9606 GN=ZNF716 PE=2 SV=4	0.004	5	4	2	12	1	495	57	9.17	25.24	2	0	100	1e-17	3.57511e-16		200				91.4	367.6	153.1	187.9					301414	1.21199e+06	504768	619523					High	Peak Found	High	Peak Found	n/a	n/a	n/a	n/a	1
TRUE	High	Master Protein	Q8WYH8	Inhibitor of growth protein 5 OS=Homo sapiens OX=9606 GN=ING5 PE=1 SV=1	0	9.509	7	1	2	1	240	27.7	7.61	5.06	1	0	100	1e-17	3.57511e-16		200				259.7	17.2	257.8	265.4					936362	61875.5	929363	956852					Peak Found	Peak Found	Peak Found	High	n/a	n/a	n/a	n/a	1
TRUE	High	Master Protein	Q24JP5	Transmembrane protein 132A OS=Homo sapiens OX=9606 GN=TMEM132A PE=1 SV=1	0.003	5.308	3	2	2	2	1023	110	5.62	5.48	2	0	100	1e-17	3.57511e-16		200				253.4		546.6						715382		1.54291e+06						Peak Found	n/a	High	n/a	n/a	n/a	n/a	n/a	1
TRUE	High	Master Protein	Q5TKA1	Protein lin-9 homolog OS=Homo sapiens OX=9606 GN=LIN9 PE=1 SV=1	0	8.11	7	2	2	2	542	61.9	9.04	7.57	2	0	100	1e-17	3.57511e-16		200				145.7	122.7	495.4	36.2					253914	213685	863025	63099.7					High	Peak Found	High	Peak Found	n/a	n/a	n/a	n/a	1
TRUE	High	None	Q9UPQ3	Arf-GAP with GTPase, ANK repeat and PH domain-containing protein 1 OS=Homo sapiens OX=9606 GN=AGAP1 PE=1 SV=4	0.01	4.09	2	1	1	1	857	94.4	7.94	3.44	1	0	100	1e-17	3.57511e-16		200				102.1	212.7		485.2					296153	617063		1.40749e+06					Peak Found	Peak Found	n/a	High	n/a	n/a	n/a	n/a	1
TRUE	High	Master Protein	O75884	Serine hydrolase RBBP9 OS=Homo sapiens OX=9606 GN=RBBP9 PE=1 SV=2	0	20.746	41	4	6	4	186	21	6.2	17.94	4	0	100	1e-17	3.57511e-16	29.08	176.8	23.2			164	196.2		56.2	382.5		1.2		828826	991379		283785	1.93312e+06		6113.06		High	High	n/a	High	High	n/a	Peak Found	High	1
TRUE	High	Master Protein	Q13129	Zinc finger protein Rlf OS=Homo sapiens OX=9606 GN=RLF PE=1 SV=2	0.003	5.368	1	1	1	1	1914	217.8	6.77	2.74	1	0	67.428	1.85278e-08	6.10809e-07	0	197.1	2.9					788.3		11.7						605445		8979.15				n/a	n/a	High	n/a	Peak Found	n/a	n/a	n/a	1
TRUE	High	Master Protein	O76015	Keratin, type I cuticular Ha8 OS=Homo sapiens OX=9606 GN=KRT38 PE=1 SV=3	0.005	4.755	4	2	159	1	456	50.4	4.84	286.02	2	0	62.368	1e-17	3.57511e-16	97.45	196.8	3.2			770.4				22.9		6.7		3.5426e+08				1.05305e+07		3.06384e+06		High	High	High	Peak Found	High	n/a	High	High	1
TRUE	High	Master Protein	A0AVK6	Transcription factor E2F8 OS=Homo sapiens OX=9606 GN=E2F8 PE=1 SV=1	0	13.153	5	3	4	3	867	94.1	8.98	10.82	3	0	59.374	2.67395e-09	9.03749e-08	58.91	192	8				266.1	62.5	428.6	3.1		39.6			1.366e+06	320865	2.20031e+06	16055.7		203423		n/a	High	High	High	Peak Found	n/a	Peak Found	n/a	1
TRUE	High	Master Protein	P53816	Phospholipase A and acyltransferase 3 OS=Homo sapiens OX=9606 GN=PLAAT3 PE=1 SV=2	0	8.356	16	2	3	2	162	17.9	7.99	8.85	2	0	57.409	2.13738e-08	7.01758e-07	93.9	196.6	3.4			395.1	248.4	7	146.2				3.3	2416978	1.51967e+06	43089.6	894185				20305.4	High	High	Peak Found	Peak Found	n/a	n/a	n/a	Peak Found	1
TRUE	High	Master Protein	O75113	NEDD4-binding protein 1 OS=Homo sapiens OX=9606 GN=N4BP1 PE=1 SV=4	0	14.263	6	3	3	3	896	100.3	5.36	9.46	3	0	55.267	4.01523e-07	1.26166e-05	237.4	196.4	3.6			60.4			735.7	3.8				117073			1.42524e+06	7391.04				High	n/a	n/a	Peak Found	Peak Found	n/a	n/a	n/a	1
TRUE	High	Master Protein	Q96LW7	Caspase recruitment domain-containing protein 19 OS=Homo sapiens OX=9606 GN=CARD19 PE=1 SV=1	0	19.845	23	5	8	5	228	25.6	9.2	16.46	5	0	41.115	6.80509e-09	2.27138e-07	0	195.1	4.9			179.8	428.3	17.1	170.5	4.4				1.49361e+06	3.55702e+06	141730	1.41582e+06	36327.5				High	High	High	High	Peak Found	n/a	Peak Found	n/a	1
TRUE	High	Master Protein	Q96S90	LysM and putative peptidoglycan-binding domain-containing protein 1 OS=Homo sapiens OX=9606 GN=LYSMD1 PE=1 SV=1	0.003	5.215	9	2	2	2	227	25	8.57	4.75	2	0	39.837	1.04561e-07	3.33765e-06	61.19	195.1	4.9			528.2	99	168.6					4.2	3821670	716347	1.21976e+06					30618.7	Peak Found	High	High	n/a	n/a	n/a	n/a	Peak Found	1
TRUE	High	Master Protein	Q9H5J8	TATA box-binding protein-associated factor RNA polymerase I subunit D OS=Homo sapiens OX=9606 GN=TAF1D PE=1 SV=1	0.001	6.391	9	2	3	2	278	32	8.73	7.53	2	0	37.837	3.77476e-14	1.33176e-12	51.58	187.2	12.8			67.7	178.9	211.9	283.9	25.3	12.6	14	5.7	3.16815e+06	8.36803e+06	9.91599e+06	1.32808e+07	1.18471e+06	589598	656084	264420	Peak Found	Peak Found	High	Peak Found	High	Peak Found	High	Peak Found	1
TRUE	High	Master Protein	P58557	Endoribonuclease YbeY OS=Homo sapiens OX=9606 GN=YBEY PE=1 SV=2	0.001	6.505	10	1	3	1	167	19.3	7.55	7.53	1	0	36.065	3.55117e-08	1.15184e-06	202.5	194.6	5.4				716.9		76.6				6.5		6.51256e+06		696134				59039.3	n/a	High	High	High	n/a	n/a	n/a	Peak Found	1
TRUE	High	Master Protein	O95867	Lymphocyte antigen 6 complex locus protein G6c OS=Homo sapiens OX=9606 GN=LY6G6C PE=1 SV=1	0.003	5.156	13	1	2	1	125	13.8	8.15	5.97	1	0	35.225	1.40919e-07	4.4628e-06	237.86	194.5	5.5			528.6	219.5			50		1.9		1.80675e+06	750171			170969		6389.12		High	High	n/a	n/a	Peak Found	n/a	Peak Found	n/a	1
TRUE	High	Master Protein	Q5TGL8	PX domain-containing protein 1 OS=Homo sapiens OX=9606 GN=PXDC1 PE=2 SV=3	0.001	6.535	8	2	3	2	231	26.5	5.03	6.71	2	0	32.516	4.74698e-07	1.48579e-05	0	195.9	4.1			534.7	257.6				7.7			1.42099e+06	684458				20401			High	High	High	n/a	n/a	Peak Found	n/a	n/a	1
TRUE	High	Master Protein	Q96GX2	Ataxin-7-like protein 3B OS=Homo sapiens OX=9606 GN=ATXN7L3B PE=1 SV=2	0	7.337	31	2	2	2	97	10.8	4.36	5.66	2	0	30.471	2.32031e-05	0.000643607	29.1	193.6	6.4				186.6	457.3	150		6.1				430850	1.05578e+06	346292		14139.5			n/a	High	High	Peak Found	n/a	Peak Found	n/a	n/a	1
TRUE	High	Master Protein	Q9UNL4	Inhibitor of growth protein 4 OS=Homo sapiens OX=9606 GN=ING4 PE=1 SV=1	0.002	5.697	7	2	2	2	249	28.5	7.62	5.63	2	0	29.039	7.28101e-05	0.00186988	1526.62	193.3	6.7			796.8		1.9				1.3		1.86428e+06		4375.21				3110.12		High	n/a	High	Peak Found	n/a	n/a	Peak Found	Peak Found	1
TRUE	High	Master Protein	Q9NZD2	Glycolipid transfer protein OS=Homo sapiens OX=9606 GN=GLTP PE=1 SV=3	0	17.483	31	4	9	4	209	23.8	7.39	29.01	4	0	25.314	7.86799e-07	2.41565e-05	135.23	197.8	2.2			280	308.8	53.1	140.5	15.1		0.4	2.2	3.39754e+06	3.74751e+06	644048	1.70454e+06	183527		4772.45	26180.9	High	High	Peak Found	High	High	n/a	Peak Found	Peak Found	1
TRUE	High	Master Protein	Q8NFG4	Folliculin OS=Homo sapiens OX=9606 GN=FLCN PE=1 SV=1	0.007	4.478	3	1	2	1	579	64.4	6.23	8.07	1	0	19.938	7.29914e-05	0.00186988	44.3	190.4	9.6				502.5		278.8	18.8					882085		489403	32953.8				n/a	High	n/a	Peak Found	Peak Found	High	n/a	n/a	1
TRUE	High	Master Protein	P30047	GTP cyclohydrolase 1 feedback regulatory protein OS=Homo sapiens OX=9606 GN=GCHFR PE=1 SV=3	0	9.996	49	2	3	2	84	9.7	6.54	8.97	2	0	19.257	1.41786e-05	0.000400185	0	190.1	9.9			760.5				39.5				855372				44417.7				High	High	n/a	n/a	Peak Found	n/a	n/a	n/a	1
TRUE	High	Master Protein	P20336	Ras-related protein Rab-3A OS=Homo sapiens OX=9606 GN=RAB3A PE=1 SV=1	0	30.919	29	6	103	1	220	25	5.03	254.05	6	0	17.863	1.47775e-10	5.0583e-09	0	189.4	10.6			757.6							42.4	8.15953e+06							456772	Peak Found	n/a	n/a	n/a	n/a	n/a	High	High	1
TRUE	High	Master Protein	Q15582	Transforming growth factor-beta-induced protein ig-h3 OS=Homo sapiens OX=9606 GN=TGFBI PE=1 SV=1	0	9.769	5	3	6	3	683	74.6	7.71	13.74	3	0	17.64	1e-17	3.57511e-16	145.02	194	6				323.8	2	417.9	18.7	5.4	28.3	3.9		2.13525e+08	1.34431e+06	2.75586e+08	1.23369e+07	3.55908e+06	1.86616e+07	2.60496e+06	n/a	Peak Found	High	High	High	Peak Found	High	Peak Found	1
TRUE	High	Master Protein	P20962	Parathymosin OS=Homo sapiens OX=9606 GN=PTMS PE=1 SV=2	0	8.154	24	2	10	2	102	11.5	4.16	25.96	2	0	16.299	5.00425e-08	1.61017e-06	135.58	183.4	16.6			153.7	380.2	72.8	91.2	39.6	0.8	2.9	58.8	7.82264e+06	1.93515e+07	3.70742e+06	4.6402e+06	2.01754e+06	41731.3	147453	2.99518e+06	High	High	High	High	High	Peak Found	High	High	1
TRUE	High	Master Protein	P12273	Prolactin-inducible protein OS=Homo sapiens OX=9606 GN=PIP PE=1 SV=1	0	20.598	42	5	12	5	146	16.6	8.05	25.33	5	0	14.546	2.38027e-05	0.000657968	231.84	188	12			168.2	92.2	390.7	95.9	1.3		51.7		1.8628e+06	1.02054e+06	4.32592e+06	1.06218e+06	13972.1		571940		Peak Found	Peak Found	High	High	Peak Found	n/a	High	n/a	1
TRUE	High	Master Protein	O94811	Tubulin polymerization-promoting protein OS=Homo sapiens OX=9606 GN=TPPP PE=1 SV=1	0.005	4.82	11	2	3	2	219	23.7	9.44	7.33	2	0	13.059	0.00125009	0.0240567	33.26	182.1	17.9			525	227.5	2.4		19.8		25.3		1.00668e+06	436244	4682.95		37992.2		48509.8		High	High	Peak Found	n/a	Peak Found	n/a	Peak Found	n/a	1
TRUE	High	Master Protein	P78560	Death domain-containing protein CRADD OS=Homo sapiens OX=9606 GN=CRADD PE=1 SV=1	0	12.624	21	3	4	3	199	22.7	6.8	11.51	3	0	12.828	0.00267022	0.043305	348.54	187.5	12.5			730.4	52.7	9.6		2.7		4.7		1.92428e+06	138786	25383.1		7002.56		12302.6		High	High	Peak Found	n/a	Peak Found	n/a	Peak Found	n/a	1
TRUE	High	Master Protein	Q9Y3Q8	TSC22 domain family protein 4 OS=Homo sapiens OX=9606 GN=TSC22D4 PE=1 SV=2	0	11.986	11	3	4	2	395	41	7.21	11.46	3	0	11.009	0.000326465	0.00739743	163.04	183.3	16.7			324.9	376.7			86.9	11.6			1401914	1.62543e+06			374880	50152			High	Peak Found	Peak Found	Peak Found	Peak Found	Peak Found	Peak Found	n/a	1
TRUE	High	Master Protein	Q9NU19	TBC1 domain family member 22B OS=Homo sapiens OX=9606 GN=TBC1D22B PE=1 SV=3	0.002	6.084	5	2	4	1	505	59	7.39	6.92	2	0	10.853	2.56669e-05	0.000707069	98.94	183.1	16.9			171.4	599.1					29.5		1.55374e+06	5.43104e+06					267654		High	Peak Found	High	n/a	High	n/a	Peak Found	n/a	1
TRUE	High	Master Protein	Q8ND25	E3 ubiquitin-protein ligase ZNRF1 OS=Homo sapiens OX=9606 GN=ZNRF1 PE=1 SV=2	0	13.824	11	2	5	2	227	23.8	6.67	12.19	2	0	10.146	0.000912785	0.0185885	110.1	189.7	10.3			266.6	262.9	96.1	103.5	17.4	4.6	45.3	3.6	2.21227e+06	2.18143e+06	797385	858636	144713	38073.2	376283	29699.1	High	High	High	High	Peak Found	Peak Found	Peak Found	Peak Found	1
TRUE	High	Master Protein	Q9BUT9	MAPK regulated corepressor interacting protein 2 OS=Homo sapiens OX=9606 GN=MCRIP2 PE=1 SV=2	0.01	4.086	7	1	2	1	160	17.8	9.41	6.14	1	0	9.987	0.00287499	0.045795	113.33	156.8	43.2			27.7	46.4	34.9	648.5	39.4	3.1			284697	477567	358700	6.67325e+06	405787	31998.2			High	Peak Found	High	Peak Found	Peak Found	Peak Found	n/a	n/a	1
TRUE	High	None	P78385	Keratin, type II cuticular Hb3 OS=Homo sapiens OX=9606 GN=KRT83 PE=1 SV=2	0	12.166	3	3	23	0	493	54.2	5.64	38.92	3	0	9.923	4.63468e-06	0.00013459	130.3	181.7	18.3			328.6	192.1			43.2	216.6	4.5	14.8	2.13293e+07	1.24707e+07			2.80684e+06	1.40616e+07	295078	962488	n/a	n/a	n/a	n/a	n/a	n/a	n/a	n/a	3
TRUE	High	None	O43790	Keratin, type II cuticular Hb6 OS=Homo sapiens OX=9606 GN=KRT86 PE=1 SV=1	0	12.166	3	3	23	0	486	53.5	5.66	38.92	3	0	9.923	4.63468e-06	0.00013459	130.3	181.7	18.3			328.6	192.1			43.2	216.6	4.5	14.8	2.13293e+07	1.24707e+07			2.80684e+06	1.40616e+07	295078	962488	n/a	n/a	n/a	n/a	n/a	n/a	n/a	n/a	3
TRUE	High	None	Q14533	Keratin, type II cuticular Hb1 OS=Homo sapiens OX=9606 GN=KRT81 PE=1 SV=3	0	12.166	3	3	23	0	505	54.9	5.47	38.92	3	0	9.923	4.63468e-06	0.00013459	130.3	181.7	18.3			328.6	192.1			43.2	216.6	4.5	14.8	2.13293e+07	1.24707e+07			2.80684e+06	1.40616e+07	295078	962488	n/a	n/a	n/a	n/a	n/a	n/a	n/a	n/a	3
TRUE	High	Master Protein	Q9Y291	Small ribosomal subunit protein mS33 OS=Homo sapiens OX=9606 GN=MRPS33 PE=1 SV=1	0	41.381	58	7	29	7	106	12.6	10.11	63.89	7	0	9.729	2.37525e-06	7.1293e-05	121.71	177.5	22.5			144.1	252.4	131.3	78.5	129.9	5	53.1	5.7	1.61339e+07	2.82572e+07	1.47004e+07	8.78784e+06	1.45436e+07	564165	5.95021e+06	637309	High	High	High	High	High	High	High	High	1
TRUE	High	Master Protein	Q9NYJ1	Cytochrome c oxidase assembly factor 4 homolog, mitochondrial OS=Homo sapiens OX=9606 GN=COA4 PE=1 SV=2	0	21.334	66	4	6	4	87	10.1	6.04	18.52	4	0	9.304	0.00126023	0.0241363	14.94	154.9	45.1			149.6	420.8		95.8	16.1			117.7	540004	1.51877e+06		345692	58039.5			424860	High	High	n/a	Peak Found	High	n/a	n/a	High	1
TRUE	High	Master Protein	P61769	Beta-2-microglobulin OS=Homo sapiens OX=9606 GN=B2M PE=1 SV=1	0	26.935	38	4	34	4	119	13.7	6.52	78.27	4	0	9.058	8.11672e-08	2.60123e-06	113.34	164.9	35.1			86.4	287.6	120.1	160.8	38	9.5	23	74.5	1.35513e+07	4.51118e+07	1.88444e+07	2.52242e+07	5.96336e+06	1.49601e+06	3.60673e+06	1.16852e+07	High	High	High	High	High	High	High	High	1
TRUE	High	Master Protein	Q9BTK6	PAXIP1-associated glutamate-rich protein 1 OS=Homo sapiens OX=9606 GN=PAGR1 PE=1 SV=1	0	7.514	19	2	2	2	254	27.7	4.46	6.71	2	0	8.771	8.1458e-05	0.00208015	84.65	178.3	21.7				150.4	185.2	324.3	19	26.8	83.4	10.8		4.65522e+06	5.73284e+06	1.00375e+07	589014	828502	2.57963e+06	334765	n/a	Peak Found	Peak Found	High	Peak Found	High	Peak Found	Peak Found	1
TRUE	High	Master Protein	Q9NRS6	Sorting nexin-15 OS=Homo sapiens OX=9606 GN=SNX15 PE=1 SV=1	0.001	6.609	8	2	2	2	342	38.3	5.19	4.85	2	0	8.539	0.000204639	0.00488462	64.02	177.6	22.4			196.4		482.5		38.8		60.9	21.4	2.1779e+06		5.3496e+06		430092		675109	236710	High	n/a	Peak Found	n/a	Peak Found	n/a	Peak Found	High	1
TRUE	High	None	P02100	Hemoglobin subunit epsilon OS=Homo sapiens OX=9606 GN=HBE1 PE=1 SV=2	0	7.125	13	2	109	1	147	16.2	8.63	259.15	2	0	8.479	0.000131719	0.00325014	108.2	178.9	21.1				83.2	212.2	377.3	25		92.6	9.7		1.83155e+06	4.66985e+06	8.30299e+06	550727		2.03825e+06	213095	n/a	Peak Found	High	Peak Found	High	n/a	High	Peak Found	1
TRUE	High	Master Protein	Q14192	Four and a half LIM domains protein 2 OS=Homo sapiens OX=9606 GN=FHL2 PE=1 SV=3	0	127.35	74	19	140	19	279	32.2	7.55	334.22	19	0	8.406	5.54667e-13	1.93989e-11	72.04	182.5	17.5			131.8	196.7	171.1	223.5	16	16.2	19	25.8	9.84672e+07	1.46992e+08	1.2784e+08	1.67028e+08	1.19807e+07	1.20887e+07	1.42066e+07	1.92633e+07	High	High	High	High	High	Peak Found	High	High	1
TRUE	High	Master Protein	Q86VI3	Ras GTPase-activating-like protein IQGAP3 OS=Homo sapiens OX=9606 GN=IQGAP3 PE=1 SV=2	0	57.764	6	11	93	4	1631	184.6	7.65	235.7	11	0	8.351	0.000397709	0.00883748	69.32	174.4	25.6			439.3			226			116.3	18.4	2.93777e+06			1.51167e+06			777549	123343	High	n/a	n/a	Peak Found	n/a	n/a	Peak Found	Peak Found	1
TRUE	High	None	A8MV81	HIG1 domain family member 1C OS=Homo sapiens OX=9606 GN=HIGD1C PE=1 SV=2	0	12.343	9	1	17	1	97	11.1	9.7	29.08	1	0	8.025	2.04958e-06	6.17483e-05	147.47	137.1	62.9			134.9	121.4	129.4	200.9	61.4	0.2	92.2	59.8	1.69013e+07	1.5221e+07	1.62125e+07	2.51732e+07	7.69515e+06	22361.5	1.15499e+07	7.48866e+06	High	High	High	High	High	Peak Found	High	High	1
TRUE	High	Master Protein	P60602	Reactive oxygen species modulator 1 OS=Homo sapiens OX=9606 GN=ROMO1 PE=1 SV=1	0.002	5.656	35	2	4	2	79	8.2	9.33	4.64	2	0	7.993	0.00529554	0.0751276	147.25	166.3	33.7			125.9	182.7	10.3	36.3	13.7		0.5	430.5	1.07054e+06	1.55291e+06	87920.1	308895	116670		4302.16	3.65939e+06	Peak Found	High	Peak Found	High	High	n/a	Peak Found	High	1
TRUE	High	Master Protein	Q9P0P8	Mitochondrial transcription rescue factor 1 OS=Homo sapiens OX=9606 GN=MTRES1 PE=1 SV=1	0	7.951	15	2	5	2	240	27.9	9.29	11.28	2	0	7.855	0.00152418	0.0280437	94.14	178.3	21.7			179.8	377.1			194.9		16.5	31.7	910803	1.91034e+06			987486		83829.9	160400	High	High	n/a	n/a	High	n/a	Peak Found	Peak Found	1
TRUE	High	Master Protein	Q92608	Dedicator of cytokinesis protein 2 OS=Homo sapiens OX=9606 GN=DOCK2 PE=1 SV=2	0.002	6.02	2	2	10	1	1830	211.8	6.87	17.32	2	0	7.673	0.00504262	0.0720477	121.68	177.5	22.5			258.8	49.8	86.3	80.3	307.8	6.4		10.6	2.37025e+06	455774	790571	735789	2.81896e+06	58845.3		96803.6	High	Peak Found	High	High	High	Peak Found	High	High	1
TRUE	High	Master Protein	Q6P5R6	Ribosomal protein eL22-like OS=Homo sapiens OX=9606 GN=RPL22L1 PE=1 SV=2	0	27.27	39	3	26	3	122	14.6	9.38	64.36	3	0	7.431	4.8546e-05	0.00127616	104.6	180.9	19.1			136.9	331.4	105.3	132.3	63.2	0.7	20.2	10	1.6029e+07	3.87926e+07	1.23247e+07	1.54828e+07	7.39953e+06	84443.2	2.36185e+06	1.16571e+06	High	High	High	High	High	Peak Found	High	High	1
TRUE	High	Master Protein	P69892	Hemoglobin subunit gamma-2 OS=Homo sapiens OX=9606 GN=HBG2 PE=1 SV=2	0	23.034	50	6	124	5	147	16.1	7.2	293.15	6	0	7.35	4.5913e-05	0.0012109	140.15	129.7	70.3			201.7	9.1	92.5	40.2	176.8	6.2	269.6	4	4.26446e+07	1.91936e+06	1.95521e+07	8.5002e+06	3.73757e+07	1.30434e+06	5.69851e+07	841121	High	High	High	Peak Found	High	High	High	Peak Found	1
TRUE	High	Master Protein	Q2M2I5	Keratin, type I cytoskeletal 24 OS=Homo sapiens OX=9606 GN=KRT24 PE=1 SV=1	0	12.883	8	4	177	2	525	55.1	4.96	312.99	4	0	7.343	3.69633e-05	0.000994424	145.86	184.3	15.7			399.7	331.8	2.9		49.6		16		12174349	1.01037e+07	87777.6		1.51047e+06		488174		Peak Found	High	High	Peak Found	Peak Found	High	High	High	1
TRUE	High	Master Protein	Q9NQP4	Prefoldin subunit 4 OS=Homo sapiens OX=9606 GN=PFDN4 PE=1 SV=1	0	53.209	37	8	33	8	134	15.3	4.53	104.08	8	0	7.009	7.09682e-05	0.00182971	133.16	183.3	16.7			242.9	312.4	77.3	62.6	54.5	3.6	3.5	43.2	2.54681e+07	3.27456e+07	8.10485e+06	6.56149e+06	5.71309e+06	380464	364694	4.53014e+06	High	High	High	High	High	High	High	High	1
TRUE	High	Master Protein	P23508	Colorectal mutant cancer protein OS=Homo sapiens OX=9606 GN=MCC PE=1 SV=2	0	14.671	8	4	5	4	829	93	5.52	12.69	4	0	6.929	0.00898462	0.106912	655.4	198.3	1.7			370	199.1	1	226	2.8		1.2		1.89162e+06	1.01778e+06	4919.92	1.1556e+06	14090.8		6308.22		High	High	Peak Found	High	Peak Found	n/a	Peak Found	n/a	1
TRUE	High	Master Protein	Q86X53	Glutamate-rich protein 1 OS=Homo sapiens OX=9606 GN=ERICH1 PE=1 SV=1	0	7.396	4	1	6	1	443	49	4.78	21.14	1	0	6.877	0.00362566	0.0552364	86.15	163.3	36.7			435.3		101.6	101.8	35.3	12	99.2	14.8	7.31391e+06		1.70741e+06	1.71114e+06	593274	202241	1.66622e+06	248551	High	n/a	High	Peak Found	High	Peak Found	High	High	1
TRUE	High	Master Protein	O43151	Methylcytosine dioxygenase TET3 OS=Homo sapiens OX=9606 GN=TET3 PE=1 SV=4	0.007	4.489	1	1	1	1	1795	193.6	7.81	2.67	1	0	6.734	0.0124224	0.135768	40.01	174.1	25.9			470.5			276				53.5	692542			406258				78772.8	High	n/a	n/a	Peak Found	n/a	n/a	n/a	Peak Found	1
TRUE	High	Master Protein	Q9P1F3	Costars family protein ABRACL OS=Homo sapiens OX=9606 GN=ABRACL PE=1 SV=1	0	33.697	47	4	20	4	81	9.1	6.29	58.77	4	0	6.719	0.000647598	0.0138177	129.5	191	9			270.9	187.2	239.9	35.8	40	4	16	6.2	8.68541e+06	6.00345e+06	7.6916e+06	1.14669e+06	1.28276e+06	128428	514152	199186	High	High	High	High	High	Peak Found	High	High	1
TRUE	High	Master Protein	O43759	Synaptogyrin-1 OS=Homo sapiens OX=9606 GN=SYNGR1 PE=1 SV=2	0	10.892	12	3	12	3	233	25.4	4.68	29.12	3	0	6.67	6.78977e-09	2.27138e-07	139.24	125.5	74.5			15.3	158.3	208.5	194.1	104.2		117.7	1.8	1.52871e+07	1.57902e+08	2.07968e+08	1.93551e+08	1.03878e+08		1.17393e+08	1.80224e+06	High	High	High	High	High	n/a	High	High	1
TRUE	High	Master Protein	Q8N6S5	ADP-ribosylation factor-like protein 6-interacting protein 6 OS=Homo sapiens OX=9606 GN=ARL6IP6 PE=1 SV=1	0	12.285	23	2	9	2	226	24.7	6.33	27.47	2	0	6.563	2.78327e-06	8.29208e-05	105.68	168.2	31.8			152.6	382.2	63.3	96.5	34.1	0.4	55.4	15.5	2.74073e+07	6.86316e+07	1.13722e+07	1.73233e+07	6.12032e+06	66316.3	9.94068e+06	2.77695e+06	High	High	High	High	High	Peak Found	High	High	1
TRUE	High	Master Protein	Q8NBR6	Ubiquitin carboxyl-terminal hydrolase MINDY-2 OS=Homo sapiens OX=9606 GN=MINDY2 PE=1 SV=2	0	7.866	5	2	2	2	621	67.1	4.51	6.34	2	0	6.539	0.00125492	0.024092	281.23	173.5	26.5			3.8	263.9	8	509.1	4.7		10.5		346172	2.41025e+07	732377	4.64956e+07	431101		957619		High	Peak Found	High	Peak Found	Peak Found	n/a	Peak Found	n/a	1
TRUE	High	Master Protein	Q13361	Microfibrillar-associated protein 5 OS=Homo sapiens OX=9606 GN=MFAP5 PE=1 SV=1	0	10.286	13	2	5	2	173	19.6	5.94	11.73	2	0	6.417	0.00634833	0.0868469	0	188.2	11.8			673		109.9				17.1		2.09324e+06		341885				53279.1		High	n/a	High	n/a	n/a	n/a	Peak Found	n/a	1
TRUE	High	Master Protein	Q3ZCW2	Galectin-related protein OS=Homo sapiens OX=9606 GN=LGALSL PE=1 SV=2	0	24.504	41	5	9	5	172	19	5.35	19.67	5	0	6.387	0.00197768	0.0344338	127.64	182	18			295.4	225.1	108.2	56.9	75.6	11.2	21.3	6.2	4.46488e+06	3.40238e+06	1.63532e+06	859800	1.14264e+06	169831	321791	94163.5	High	High	High	High	Peak Found	Peak Found	Peak Found	Peak Found	1
TRUE	High	Master Protein	Q969T7	7-methylguanosine phosphate-specific 5'-nucleotidase OS=Homo sapiens OX=9606 GN=NT5C3B PE=1 SV=4	0.003	5.517	7	2	4	2	300	34.4	6.38	7.89	2	0	6.375	0.00449382	0.0657242	127.18	146.6	53.4			660.4	48.7		37	47.2			6.7	18002632	1.32753e+06		1.00738e+06	1.28791e+06			181394	High	High	High	Peak Found	Peak Found	n/a	Peak Found	Peak Found	1
TRUE	High	Master Protein	Q99941	Cyclic AMP-dependent transcription factor ATF-6 beta OS=Homo sapiens OX=9606 GN=ATF6B PE=1 SV=2	0.006	4.583	2	1	2	1	703	76.7	6.27	5.97	1	0	6.235	0.0123741	0.135425	138.37	178.2	21.8			197.6	4.3	103.9	406.2		8.6	61.9	17.5	905518	19701.6	476175	1.86208e+06		39223.4	283845	80365.4	High	Peak Found	High	Peak Found	n/a	Peak Found	Peak Found	Peak Found	1
TRUE	High	Master Protein	Q9Y5J9	Mitochondrial import inner membrane translocase subunit Tim8 B OS=Homo sapiens OX=9606 GN=TIMM8B PE=1 SV=1	0	11.359	35	3	11	3	83	9.3	5.12	19.6	3	0	6.146	0.00277385	0.0446568	86.08	180.8	19.2			159.4	184.2	183.2	153.9	69.1	11	30	9.2	2.12996e+06	2.46029e+06	2.44762e+06	2.05557e+06	923218	147164	400871	122882	High	High	High	Peak Found	High	High	Peak Found	High	1
TRUE	High	Master Protein	P58876	Histone H2B type 1-D OS=Homo sapiens OX=9606 GN=H2BC5 PE=1 SV=2	0	173.348	69	19	1650	1	126	13.9	10.32	4208.38	19	0	6.086	0.00713432	0.0898098	135.75	160.3	39.7			112	75.6	265.6	79	185.9	0.5	74	7.3	1.63131e+06	1.10154e+06	3.86799e+06	1.15035e+06	2.70751e+06	7351.49	1.07773e+06	106741	High	High	High	Peak Found	High	Peak Found	High	Peak Found	1
TRUE	High	None	Q96A08	Histone H2B type 1-A OS=Homo sapiens OX=9606 GN=H2BC1 PE=1 SV=3	0	74.224	37	9	695	1	127	14.2	10.32	1282.68	9	0	6.086	0.00713432	0.0898098	135.75	160.3	39.7			112	75.6	265.6	79	185.9	0.5	74	7.3	1.63131e+06	1.10154e+06	3.86799e+06	1.15035e+06	2.70751e+06	7351.49	1.07773e+06	106741	High	High	High	Peak Found	High	Peak Found	High	Peak Found	1
TRUE	High	Master Protein Candidate	Q93079	Histone H2B type 1-H OS=Homo sapiens OX=9606 GN=H2BC9 PE=1 SV=3	0	173.348	69	19	1650	1	126	13.9	10.32	4208.38	19	0	6.086	0.00713432	0.0898098	135.75	160.3	39.7			112	75.6	265.6	79	185.9	0.5	74	7.3	1.63131e+06	1.10154e+06	3.86799e+06	1.15035e+06	2.70751e+06	7351.49	1.07773e+06	106741	High	High	High	Peak Found	High	Peak Found	High	Peak Found	1
TRUE	High	Master Protein Candidate	P62807	Histone H2B type 1-C/E/F/G/I OS=Homo sapiens OX=9606 GN=H2BC4 PE=1 SV=4	0	173.348	69	19	1650	1	126	13.9	10.32	4208.38	19	0	6.086	0.00713432	0.0898098	135.75	160.3	39.7			112	75.6	265.6	79	185.9	0.5	74	7.3	1.63131e+06	1.10154e+06	3.86799e+06	1.15035e+06	2.70751e+06	7351.49	1.07773e+06	106741	High	High	High	Peak Found	High	Peak Found	High	Peak Found	1
TRUE	High	Master Protein Candidate	Q99877	Histone H2B type 1-N OS=Homo sapiens OX=9606 GN=H2BC15 PE=1 SV=3	0	173.348	69	19	1650	1	126	13.9	10.32	4208.38	19	0	6.086	0.00713432	0.0898098	135.75	160.3	39.7			112	75.6	265.6	79	185.9	0.5	74	7.3	1.63131e+06	1.10154e+06	3.86799e+06	1.15035e+06	2.70751e+06	7351.49	1.07773e+06	106741	High	High	High	Peak Found	High	Peak Found	High	Peak Found	1
TRUE	High	None	Q99880	Histone H2B type 1-L OS=Homo sapiens OX=9606 GN=H2BC13 PE=1 SV=3	0	166.795	63	18	1647	1	126	13.9	10.32	4199.97	18	0	6.086	0.00713432	0.0898098	135.75	160.3	39.7			112	75.6	265.6	79	185.9	0.5	74	7.3	1.63131e+06	1.10154e+06	3.86799e+06	1.15035e+06	2.70751e+06	7351.49	1.07773e+06	106741	High	High	High	Peak Found	High	Peak Found	High	Peak Found	1
TRUE	High	Master Protein Candidate	Q5QNW6	Histone H2B type 2-F OS=Homo sapiens OX=9606 GN=H2BC18 PE=1 SV=3	0	173.348	69	19	1650	1	126	13.9	10.32	4208.38	19	0	6.086	0.00713432	0.0898098	135.75	160.3	39.7			112	75.6	265.6	79	185.9	0.5	74	7.3	1.63131e+06	1.10154e+06	3.86799e+06	1.15035e+06	2.70751e+06	7351.49	1.07773e+06	106741	High	High	High	Peak Found	High	Peak Found	High	Peak Found	1
TRUE	High	Master Protein Candidate	Q99879	Histone H2B type 1-M OS=Homo sapiens OX=9606 GN=H2BC14 PE=1 SV=3	0	173.348	69	19	1650	1	126	14	10.32	4208.38	19	0	6.086	0.00713432	0.0898098	135.75	160.3	39.7			112	75.6	265.6	79	185.9	0.5	74	7.3	1.63131e+06	1.10154e+06	3.86799e+06	1.15035e+06	2.70751e+06	7351.49	1.07773e+06	106741	High	High	High	Peak Found	High	Peak Found	High	Peak Found	1
TRUE	High	None	A0A2R8Y619	Histone H2B type 2-K1 OS=Homo sapiens OX=9606 GN=H2BK1 PE=3 SV=1	0	47.54	21	5	412	1	122	13.5	10.1	668.56	5	0	6.086	0.00713432	0.0898098	135.75	160.3	39.7			112	75.6	265.6	79	185.9	0.5	74	7.3	1.63131e+06	1.10154e+06	3.86799e+06	1.15035e+06	2.70751e+06	7351.49	1.07773e+06	106741	High	High	High	Peak Found	High	Peak Found	High	Peak Found	1
TRUE	High	Master Protein	Q9BZL1	Ubiquitin-like protein 5 OS=Homo sapiens OX=9606 GN=UBL5 PE=1 SV=1	0	15.079	41	4	15	4	73	8.5	8.44	26.01	4	0	6.027	0.000127273	0.0031501	125.33	149.5	50.5			163.3	57.8	167.9	215.6	76.4	74.4	42	2.5	8.59063e+06	3.04258e+06	8.83579e+06	1.13435e+07	4.01695e+06	3.91668e+06	2.21089e+06	131569	High	High	High	High	High	High	High	Peak Found	1
TRUE	High	Master Protein	Q9HC52	Chromobox protein homolog 8 OS=Homo sapiens OX=9606 GN=CBX8 PE=1 SV=3	0	15.735	15	4	6	4	389	43.4	9.91	17.48	4	0	5.738	0.00341896	0.0529283	108.27	160.8	39.2			132.1	252.1	158.1	77.6	92.4	27.5	45	15.1	2.06322e+06	3.93712e+06	2.46876e+06	1.21166e+06	1.44329e+06	429575	703062	235738	High	High	High	High	High	Peak Found	Peak Found	Peak Found	1
TRUE	High	Master Protein	Q13485	Mothers against decapentaplegic homolog 4 OS=Homo sapiens OX=9606 GN=SMAD4 PE=1 SV=1	0	23.571	15	6	6	6	552	60.4	6.99	19.06	6	0	5.723	0.00292331	0.0462896	94.07	153.9	46.1			13.1	205.3	4.4	518.3	2.8	18.8	24.5	12.8	921454	1.44332e+07	306603	3.64398e+07	198715	1.32248e+06	1.72354e+06	902069	High	High	High	High	Peak Found	Peak Found	Peak Found	Peak Found	1
TRUE	High	Master Protein	P05114	Non-histone chromosomal protein HMG-14 OS=Homo sapiens OX=9606 GN=HMGN1 PE=1 SV=3	0	71.017	52	9	51	9	100	10.7	9.6	175.99	9	0	5.648	0.000446239	0.00980749	126.64	175.3	24.7			172.3	70.4	152.6	321	19.9	7.3	30.3	26.2	1.44812e+07	5.91538e+06	1.28264e+07	2.69783e+07	1.66966e+06	612111	2.54432e+06	2.20107e+06	High	High	High	High	High	Peak Found	High	High	1
TRUE	High	Master Protein	O76082	Organic cation/carnitine transporter 2 OS=Homo sapiens OX=9606 GN=SLC22A5 PE=1 SV=1	0.008	4.306	2	1	3	1	557	62.7	7.94	7.39	1	0	5.647	0.0250999	0.229175	111.12	161.2	38.8			164.6	55.1	459.5	36.4		6.8	77.7		808052	270755	2.25587e+06	178716		33153	381312		Peak Found	Peak Found	High	Peak Found	n/a	Peak Found	High	n/a	1
TRUE	High	Master Protein	Q99584	Protein S100-A13 OS=Homo sapiens OX=9606 GN=S100A13 PE=1 SV=1	0	41.735	48	7	32	7	98	11.5	6.16	81.74	7	0	5.546	0.000179074	0.00429991	96.79	173.2	26.8			141.8	145.4	209.5	190.2	46.9	4.2	14.1	47.8	9.12445e+06	9.35721e+06	1.34794e+07	1.22378e+07	3.01537e+06	267442	907965	3.07788e+06	High	High	High	High	High	High	High	High	1
TRUE	High	None	Q96L94	Sorting nexin-22 OS=Homo sapiens OX=9606 GN=SNX22 PE=1 SV=1	0.002	5.623	5	1	4	1	193	22.1	9.55	3.24	1	0	5.5	0.010513	0.120913	67.71	169.2	30.8			59	326.4	153.9	195.6	40.4		24.6		556975	3.08e+06	1.4516e+06	1.84588e+06	380942		232565		Peak Found	High	High	Peak Found	Peak Found	n/a	High	n/a	1
TRUE	High	Master Protein	Q9UKD1	Glucocorticoid modulatory element-binding protein 2 OS=Homo sapiens OX=9606 GN=GMEB2 PE=1 SV=1	0	18.831	12	5	10	4	530	56.4	5.6	25.4	5	0	5.48	0.00188153	0.0332637	118.68	177.2	22.8			114.1	237.9	78.4	213.6	77.8	3.5	68.8	5.8	4.45568e+06	9.28687e+06	3.06159e+06	8.34102e+06	3.03751e+06	136258	2.6858e+06	228382	High	High	High	High	High	High	Peak Found	Peak Found	1
TRUE	High	Master Protein	Q9BV57	Acireductone dioxygenase OS=Homo sapiens OX=9606 GN=ADI1 PE=1 SV=1	0	54.127	55	7	40	7	179	21.5	5.68	107.66	7	0	5.466	0.000568869	0.012268	114.9	166.8	33.2			191.7	280.4	91	100.4	56.7	1.5	13.4	64.9	1.81213e+07	2.6508e+07	8.60153e+06	9.49355e+06	5.36062e+06	137227	1.26689e+06	6.13871e+06	High	High	High	High	High	Peak Found	High	High	1
TRUE	High	Master Protein	Q8WW22	DnaJ homolog subfamily A member 4 OS=Homo sapiens OX=9606 GN=DNAJA4 PE=1 SV=1	0	15.56	5	2	4	2	397	44.8	7.59	18.62	2	0	5.42	0.00791852	0.0971636	0	168.8	31.2					675.4				124.6				1.30586e+06				240942		n/a	n/a	High	n/a	High	High	Peak Found	n/a	1
TRUE	High	Master Protein Candidate	P0DN86	Choriogonadotropin subunit beta 3 OS=Homo sapiens OX=9606 GN=CGB3 PE=1 SV=1	0.008	4.329	6	1	3	1	165	17.7	8.09	7.28	1	0	5.417	0.0210844	0.201189	64.54	168.8	31.2					447.7	216.7			31.8	103.8			1.22271e+06	591734			86978.3	283489	High	n/a	High	Peak Found	n/a	n/a	Peak Found	Peak Found	1
TRUE	High	Master Protein Candidate	P0DN87	Choriogonadotropin subunit beta 7 OS=Homo sapiens OX=9606 GN=CGB7 PE=2 SV=1	0.008	4.329	6	1	3	1	165	17.7	8.25	7.28	1	0	5.417	0.0210844	0.201189	64.54	168.8	31.2					447.7	216.7			31.8	103.8			1.22271e+06	591734			86978.3	283489	High	n/a	High	Peak Found	n/a	n/a	Peak Found	Peak Found	1
TRUE	High	Master Protein	A6NKQ9	Choriogonadotropin subunit beta variant 1 OS=Homo sapiens OX=9606 GN=CGB1 PE=2 SV=3	0.008	4.329	5	1	3	1	187	20.5	8.62	7.28	1	0	5.417	0.0210844	0.201189	64.54	168.8	31.2					447.7	216.7			31.8	103.8			1.22271e+06	591734			86978.3	283489	High	n/a	High	Peak Found	n/a	n/a	Peak Found	Peak Found	1
TRUE	High	Master Protein Candidate	Q6NT52	Choriogonadotropin subunit beta variant 2 OS=Homo sapiens OX=9606 GN=CGB2 PE=2 SV=5	0.008	4.329	6	1	3	1	163	17.4	8.5	7.28	1	0	5.417	0.0210844	0.201189	64.54	168.8	31.2					447.7	216.7			31.8	103.8			1.22271e+06	591734			86978.3	283489	High	n/a	High	Peak Found	n/a	n/a	Peak Found	Peak Found	1
TRUE	High	Master Protein	Q5EBL8	PDZ domain-containing protein 11 OS=Homo sapiens OX=9606 GN=PDZD11 PE=1 SV=2	0	26.483	51	5	22	5	140	16.1	7.21	54.69	5	0	5.38	0.000845834	0.0174459	131.15	163.7	36.3			222.3	222.7	97.3	65.3	55.6	5.9	19.1	111.8	1.0622e+07	1.06418e+07	4.65113e+06	3.12175e+06	2.65494e+06	280348	914949	5.34413e+06	High	High	High	High	High	Peak Found	High	High	1
TRUE	High	None	P13164	Interferon-induced transmembrane protein 1 OS=Homo sapiens OX=9606 GN=IFITM1 PE=1 SV=3	0	14.008	13	1	10	1	125	14	7.93	29.55	1	0	5.276	0.00302897	0.0476811	125.79	164.9	35.1			85.6	236.6	62.6	299.6	39.7	4.9	23.2	47.8	2.71856e+06	7.51291e+06	1.98591e+06	9.51234e+06	1.26094e+06	154387	735741	1.51787e+06	High	High	High	High	High	High	Peak Found	High	1
TRUE	High	None	Q01629	Interferon-induced transmembrane protein 2 OS=Homo sapiens OX=9606 GN=IFITM2 PE=1 SV=2	0	14.008	12	1	10	1	132	14.6	7.42	29.55	1	0	5.276	0.00302897	0.0476811	125.79	164.9	35.1			85.6	236.6	62.6	299.6	39.7	4.9	23.2	47.8	2.71856e+06	7.51291e+06	1.98591e+06	9.51234e+06	1.26094e+06	154387	735741	1.51787e+06	High	High	High	High	High	High	Peak Found	High	1
TRUE	High	Master Protein	P03928	ATP synthase protein 8 OS=Homo sapiens OX=9606 GN=MT-ATP8 PE=1 SV=1	0	10.242	53	3	14	3	68	8	9.91	20.74	3	0	5.09	0.000592525	0.012744	83.3	163.9	36.1			24.3	336.7	98.3	203	43.9	19	22	52.8	2.41151e+06	3.33935e+07	9.75365e+06	2.01332e+07	4.357e+06	1.8797e+06	2.18565e+06	5.2387e+06	High	High	High	High	High	High	High	High	1
TRUE	High	Master Protein	Q9NRR8	CDC42 small effector protein 1 OS=Homo sapiens OX=9606 GN=CDC42SE1 PE=1 SV=1	0	8.589	15	1	8	1	79	8.9	9.99	18.78	1	0	5.029	0.00973826	0.113364	55.01	166.8	33.2				291.5		276	89.1	40.4	24.3	78.7		2.60377e+06		2.46508e+06	795755	360957	216990	703232	n/a	High	High	High	Peak Found	High	Peak Found	High	1
TRUE	High	Master Protein	O75865	Trafficking protein particle complex subunit 6A OS=Homo sapiens OX=9606 GN=TRAPPC6A PE=1 SV=2	0.001	6.738	13	2	3	2	159	17.6	5.26	8.62	2	0	4.967	0.0339063	0.284997	85.36	183	17			510.7	140.6	96.9	24.2	5.3		22.2		2.74843e+06	756838	521417	130346	28634.9		119270		High	High	Peak Found	Peak Found	Peak Found	n/a	Peak Found	n/a	1
TRUE	High	Master Protein	Q6UW56	All-trans retinoic acid-induced differentiation factor OS=Homo sapiens OX=9606 GN=ATRAID PE=1 SV=2	0	7.389	20	2	12	2	229	24.7	7.25	18.1	2	0	4.922	0.00776298	0.0956285	86.59	164.8	35.2			96.2	132.4	158.2	240.5	47.1	20.3	89.6	15.7	1.79426e+06	2.46885e+06	2.94976e+06	4.48517e+06	877600	378464	1.6716e+06	292624	High	Peak Found	High	High	High	High	High	High	1
TRUE	High	Master Protein	P62633	CCHC-type zinc finger nucleic acid binding protein OS=Homo sapiens OX=9606 GN=CNBP PE=1 SV=1	0	66.871	54	9	34	9	177	19.5	7.71	66.73	9	0	4.836	0.000530735	0.0114764	139.54	190.4	9.6			272.2	303.8	101.6	75.2	24.6	0.9	17.7	4	3.73053e+07	4.16321e+07	1.39304e+07	1.03074e+07	3.36643e+06	123561	2.42843e+06	541822	High	High	High	High	High	Peak Found	High	Peak Found	1
TRUE	High	Master Protein	Q16514	Transcription initiation factor TFIID subunit 12 OS=Homo sapiens OX=9606 GN=TAF12 PE=1 SV=1	0	11.03	27	3	9	3	161	17.9	7.99	25.17	3	0	4.825	0.0194661	0.190493	140.95	169.8	30.2			93.7	234.9	101.5	146.3	157.7	7.5	48.7	9.6	1.31116e+06	3.28701e+06	1.42081e+06	2.0473e+06	2.20718e+06	105375	681227	134684	High	High	High	Peak Found	High	Peak Found	High	Peak Found	1
FALSE	High	Master Protein	Q32NC0	UPF0711 protein C18orf21 OS=Homo sapiens OX=9606 GN=C18orf21 PE=1 SV=1	0.007	4.526	6	1	1	1	220	24.8	10.26	3.35	1	0	4.749	0.0670462	0.444983	123.16	165.2	34.8					516.9			51.1	232				112973			11165.8	50692.7		n/a	n/a	High	n/a	n/a	Peak Found	Peak Found	n/a	1
TRUE	High	None	P20839	Inosine-5'-monophosphate dehydrogenase 1 OS=Homo sapiens OX=9606 GN=IMPDH1 PE=1 SV=2	0.007	4.532	3	2	19	2	514	55.4	6.9	45.13	2	0	4.748	0.000266846	0.00620379	144.95	173.2	26.8			43.5	248.6	65.8	110.1	32.6	291.3	2.8	5.3	1.28571e+07	7.33947e+07	1.94123e+07	3.25037e+07	9.61476e+06	8.60125e+07	824694	1.56795e+06	High	High	High	High	High	High	High	High	1
TRUE	High	Master Protein	O15305	Phosphomannomutase 2 OS=Homo sapiens OX=9606 GN=PMM2 PE=1 SV=1	0	74.329	52	13	88	13	246	28.1	6.77	202.76	13	0	4.736	1.21753e-06	3.70977e-05	114.63	153.2	46.8			137.8	206.9	152.4	143.7	34.1	5	60	60.3	4.54084e+07	6.81966e+07	5.02209e+07	4.73524e+07	1.12311e+07	1.65386e+06	1.9763e+07	1.98679e+07	High	High	High	High	High	Peak Found	High	High	1
TRUE	High	Master Protein	Q6GMV3	Putative peptidyl-tRNA hydrolase PTRHD1 OS=Homo sapiens OX=9606 GN=PTRHD1 PE=1 SV=1	0	49.66	54	9	38	9	140	15.8	9.1	93.33	9	0	4.731	0.00190622	0.0335521	115.59	164.5	35.5			112.8	256.3	96.7	169.8	102.4	2.4	30.4	29.2	1.41528e+07	3.21695e+07	1.21375e+07	2.13134e+07	1.28554e+07	304900	3.81941e+06	3.66608e+06	High	High	High	High	High	High	High	High	1
TRUE	High	Master Protein	Q9H5Z1	Probable ATP-dependent RNA helicase DHX35 OS=Homo sapiens OX=9606 GN=DHX35 PE=1 SV=2	0	10.182	4	3	5	3	703	78.9	8.59	10.21	3	0	4.702	0.0388501	0.315031	23.21	158	42				162.5	91.2	438.6			21.6	86.1		649146	364433	1.75265e+06			86483.5	344032	n/a	Peak Found	High	High	n/a	Peak Found	Peak Found	Peak Found	1
TRUE	High	Master Protein	Q9H5X1	Cytosolic iron-sulfur assembly component 2A OS=Homo sapiens OX=9606 GN=CIAO2A PE=1 SV=1	0	18.947	28	4	16	4	160	18.3	4.88	40.8	4	0	4.676	0.00122725	0.0236738	117.69	174.2	25.8			39.5	462.5	48.5	174.2	46.4	1.7	14	13.2	5.10147e+06	5.97526e+07	6.26937e+06	2.25011e+07	5.99516e+06	222135	1.80814e+06	1.70479e+06	High	High	High	High	High	Peak Found	Peak Found	High	1
TRUE	High	Master Protein	Q8WUY8	Probable N-acetyltransferase 14 OS=Homo sapiens OX=9606 GN=NAT14 PE=1 SV=1	0	18.774	27	5	11	5	206	21.6	10.74	25.12	5	0	4.667	0.0114815	0.129533	119	185.7	14.3			188.7	264.4	90.8	142.8	62.8	3.5	45.1	1.9	2.92009e+06	4.09178e+06	1.40507e+06	2.21078e+06	972186	54935.3	697441	28837.9	High	High	High	High	High	Peak Found	High	Peak Found	1
TRUE	High	Master Protein	Q9H1C7	Cysteine-rich and transmembrane domain-containing protein 1 OS=Homo sapiens OX=9606 GN=CYSTM1 PE=1 SV=1	0	8.681	11	2	21	2	97	10.6	4.32	45.05	2	0	4.665	0.00107679	0.0212817	103.15	158.3	41.7			110.7	305.3	88	136.2	72.8	8.7	17.1	61.2	8.15006e+06	2.2478e+07	6.4818e+06	1.00265e+07	5.36229e+06	639245	1.26006e+06	4.50252e+06	High	High	High	High	High	High	High	High	1
TRUE	High	Master Protein	Q8N4V1	ER membrane protein complex subunit 5 OS=Homo sapiens OX=9606 GN=MMGT1 PE=1 SV=1	0	49.819	50	4	40	4	131	14.7	9.16	124.33	4	0	4.604	9.48498e-06	0.000270557	126.26	160	40			96	262.5	54.8	190.6	119.4	0.3	20.5	55.9	3.00162e+07	8.20608e+07	1.71409e+07	5.96036e+07	3.73332e+07	93226.1	6.39906e+06	1.74865e+07	High	High	High	High	High	High	High	High	1
TRUE	High	Master Protein	Q9BSB4	Autophagy-related protein 101 OS=Homo sapiens OX=9606 GN=ATG101 PE=1 SV=1	0	19.079	23	5	9	5	218	25	6.15	22.91	5	0	4.586	0.0111523	0.127058	142.91	161.1	38.9			178.3	237.8	124.3	58.6	124.2	4	41.9	30.8	2.24985e+06	3.00116e+06	1.56909e+06	739702	1.5682e+06	50910.7	529467	389038	High	High	High	Peak Found	High	Peak Found	High	High	1
TRUE	High	Master Protein	Q6W0C5	Developmental pluripotency-associated protein 3 OS=Homo sapiens OX=9606 GN=DPPA3 PE=1 SV=1	0	19.312	43	5	11	5	159	17.8	8.63	29.66	5	0	4.55	0.0195661	0.191239	115.44	168.7	31.3			295.4	138.5	113	100.6	33.1	4.2	16.3	98.9	3.33858e+06	1.56577e+06	1.27724e+06	1.13668e+06	374494	47441.6	184121	1.11797e+06	High	High	High	High	Peak Found	Peak Found	Peak Found	High	1
TRUE	High	Master Protein	Q5VT79	Annexin A8-like protein 1 OS=Homo sapiens OX=9606 GN=ANXA8L1 PE=2 SV=2	0	160.193	67	19	202	2	327	36.9	5.78	627.62	19	0	4.519	0.00113503	0.0222146	97.65	159.5	40.5			201.8	118.4	148.5	166.6	68.3	26.4	60.6	9.5	1.45529e+07	8.53323e+06	1.07058e+07	1.20085e+07	4.92527e+06	1.90206e+06	4.36682e+06	685060	High	High	High	High	High	High	High	High	1
TRUE	High	Master Protein	Q9BVT8	Transmembrane and ubiquitin-like domain-containing protein 1 OS=Homo sapiens OX=9606 GN=TMUB1 PE=1 SV=1	0	29.383	22	5	28	5	246	26.2	5.72	92.32	5	0	4.513	0.00259641	0.0422098	143.96	167.2	32.8			51.9	304.3	143.1	157.4	52.1	5.5	16.6	69.1	6.37241e+06	3.73533e+07	1.75743e+07	1.93208e+07	6.39492e+06	674721	2.0419e+06	8.48361e+06	High	High	High	High	High	Peak Found	High	High	1
TRUE	High	Master Protein	P50591	Tumor necrosis factor ligand superfamily member 10 OS=Homo sapiens OX=9606 GN=TNFSF10 PE=1 SV=1	0	36.433	40	10	31	10	281	32.5	7.42	72.54	10	0	4.489	0.00153048	0.0280437	88.76	170.9	29.1			158	260.6	114.1	160	33.6	43.2	21.9	8.7	8.60902e+06	1.41989e+07	6.21593e+06	8.72053e+06	1.82957e+06	2.3528e+06	1.19114e+06	473848	High	High	High	High	Peak Found	Peak Found	Peak Found	High	1
TRUE	High	Master Protein	Q9H446	RWD domain-containing protein 1 OS=Homo sapiens OX=9606 GN=RWDD1 PE=1 SV=1	0	40.731	29	8	25	8	243	27.9	4.2	77.58	8	0	4.474	0.00157532	0.0287344	133.4	166.8	33.2			267.9	76.1	238.3	76	66.4	4.6	58.4	12.3	2.20468e+07	6.26506e+06	1.96146e+07	6.25356e+06	5.46591e+06	382301	4.80454e+06	1.01037e+06	High	High	High	High	High	Peak Found	High	High	1
TRUE	High	Master Protein	Q8WW33	Gametocyte-specific factor 1 OS=Homo sapiens OX=9606 GN=GTSF1 PE=1 SV=2	0	63.605	41	9	39	9	167	19.3	6.51	95.05	9	0	4.45	0.00259745	0.0422098	126.08	169.6	30.4			144.1	294.2	123.6	122.2	63.9	0.9	16.8	34.1	1.6356e+07	3.33852e+07	1.40297e+07	1.38696e+07	7.25201e+06	104298	1.9071e+06	3.872e+06	High	High	High	High	High	Peak Found	High	High	1
TRUE	High	Master Protein	P63167	Dynein light chain 1, cytoplasmic OS=Homo sapiens OX=9606 GN=DYNLL1 PE=1 SV=1	0	101.652	65	7	113	4	89	10.4	7.4	382.39	7	0	4.4	3.32045e-05	0.000899316	115.4	165.5	34.5			160.3	287	87.7	82.5	114	17	18.5	33	3.90559e+07	6.99036e+07	2.13665e+07	2.00959e+07	2.77664e+07	4.1431e+06	4.50862e+06	8.04197e+06	High	High	High	High	High	High	High	High	1
TRUE	High	Master Protein	P52657	Transcription initiation factor IIA subunit 2 OS=Homo sapiens OX=9606 GN=GTF2A2 PE=1 SV=1	0	8.654	22	2	7	2	109	12.4	6.62	18.03	2	0	4.384	0.00796899	0.0975607	125.17	164.3	35.7			127.5	304.7	85.2	83.1	139.9	8.4	37.5	13.7	5.43294e+06	1.29798e+07	3.63164e+06	3.53952e+06	5.95889e+06	358846	1.59675e+06	583065	High	Peak Found	Peak Found	Peak Found	High	Peak Found	High	Peak Found	1
TRUE	High	Master Protein	P56556	NADH dehydrogenase [ubiquinone] 1 alpha subcomplex subunit 6 OS=Homo sapiens OX=9606 GN=NDUFA6 PE=1 SV=4	0	20.506	35	4	25	4	128	15.1	9.98	55.72	4	0	4.348	0.000298908	0.0068502	124.09	169.2	30.8			191.1	207	112.8	67.1	151.1	4.1	53.4	13.4	3.01052e+07	3.26079e+07	1.77754e+07	1.05778e+07	2.37973e+07	648861	8.4051e+06	2.10956e+06	High	High	High	High	High	High	High	High	1
TRUE	High	Master Protein	O15540	Fatty acid-binding protein, brain OS=Homo sapiens OX=9606 GN=FABP7 PE=1 SV=3	0	31.191	44	5	15	5	132	14.9	5.59	39.1	5	0	4.325	0.00864477	0.103634	72.84	161	39			179.9	383.6	53.6	82.5	64.4		29.6	6.3	4.58029e+06	9.7644e+06	1.36559e+06	2.10104e+06	1.63996e+06		752557	161194	High	High	High	High	High	Peak Found	Peak Found	Peak Found	1
TRUE	High	Master Protein	P63146	Ubiquitin-conjugating enzyme E2 B OS=Homo sapiens OX=9606 GN=UBE2B PE=1 SV=1	0	23.651	63	3	10	2	152	17.3	5.01	34.74	3	0	4.302	0.0288957	0.253872	139.63	185.1	14.9			325.9	244.4		40.2	160.4	19.7		9.3	2.61653e+06	1.96216e+06		322591	1.28797e+06	158146		74987.3	High	High	High	High	High	Peak Found	n/a	Peak Found	1
TRUE	High	Master Protein	P63098	Calcineurin subunit B type 1 OS=Homo sapiens OX=9606 GN=PPP3R1 PE=1 SV=2	0	48.422	69	10	24	10	170	19.3	4.81	73.66	10	0	4.268	0.0021897	0.0372387	101.07	158.9	41.1			502.1	97.9	74.8	50.1	27.1	0.2	18.1	29.7	5.73193e+07	1.1182e+07	8.54187e+06	5.71614e+06	3.0926e+06	24833.1	2.06663e+06	3.39172e+06	High	High	High	High	High	Peak Found	High	High	1
TRUE	High	Master Protein	Q96DE0	U8 snoRNA-decapping enzyme OS=Homo sapiens OX=9606 GN=NUDT16 PE=1 SV=2	0	24.864	35	6	14	5	195	21.3	6.89	37.16	6	0	4.266	0.0446997	0.349346	61.28	165.8	34.2			538.4	134	70.5		21.3		35.9		3.23403e+06	804969	423356		127692		215700		High	High	High	n/a	High	n/a	High	n/a	1
TRUE	High	Master Protein	Q9Y2S6	Translation machinery-associated protein 7 OS=Homo sapiens OX=9606 GN=TMA7 PE=1 SV=1	0	12.926	30	2	12	2	64	7.1	9.99	18.16	2	0	4.259	0.00380384	0.0574073	67.47	195.6	4.4			26.6	234.8	256.5	201.8	1.9		4.9	73.4	1.42555e+06	1.25682e+07	1.37258e+07	1.08009e+07	100521		264861	3.92814e+06	High	High	High	High	Peak Found	n/a	High	High	1
FALSE	High	Master Protein	Q07617	Sperm-associated antigen 1 OS=Homo sapiens OX=9606 GN=SPAG1 PE=1 SV=3	0	7.821	7	3	3	3	926	103.6	6.86	9.27	3	0	4.253	0.0764907	0.482203	1320.43	161.9	38.1				153.4			2	644.6				417414			5492.51	1.75364e+06			n/a	Peak Found	n/a	n/a	Peak Found	High	High	High	1
TRUE	High	Master Protein	Q53RE8	Ankyrin repeat domain-containing protein 39 OS=Homo sapiens OX=9606 GN=ANKRD39 PE=1 SV=1	0	13.488	22	3	7	3	183	19.6	6.89	15.49	3	0	4.236	0.0433144	0.34075	117.74	175.6	24.4			183.4	273.9	44.8	66.6	198.6	1.1	11.8	19.9	1.65329e+06	2.46969e+06	404133	600110	1.79023e+06	9565.79	106640	179295	High	High	High	High	High	Peak Found	Peak Found	Peak Found	1
TRUE	High	None	O75912	Diacylglycerol kinase iota OS=Homo sapiens OX=9606 GN=DGKI PE=1 SV=1	0	10.982	2	2	9	2	1065	116.9	7.77	30.01	2	0	4.228	0.0158797	0.163555	79.27	163.2	36.8			196.2	104.7	181.6	153.7		37.7	23.9	102.4	2.82604e+06	1.50827e+06	2.61559e+06	2.21372e+06		543261	343878	1.47453e+06	High	High	High	High	n/a	Peak Found	Peak Found	Peak Found	1
TRUE	High	Master Protein	Q8N668	COMM domain-containing protein 1 OS=Homo sapiens OX=9606 GN=COMMD1 PE=1 SV=1	0	26.553	23	4	16	4	190	21.2	6.2	54.76	4	0	4.222	0.0414472	0.328474	42.29	168.8	31.2			212.7	187.9	115.7	133.6	22.8		29.3	98.2	1.58968e+06	1.4043e+06	865085	998497	170176		218721	733971	High	High	High	High	High	Peak Found	High	High	1
TRUE	High	Master Protein	Q9NRR3	CDC42 small effector protein 2 OS=Homo sapiens OX=9606 GN=CDC42SE2 PE=1 SV=1	0	15.013	67	2	9	2	84	9.2	8.35	28.16	2	0	4.198	0.0163286	0.166684	86.68	184	16			284.4	305.3		127.7	8.2			74.4	2.44688e+06	2.62639e+06		1.09851e+06	70809.1			640122	High	High	n/a	High	High	n/a	n/a	High	1
TRUE	High	Master Protein	P50238	Cysteine-rich protein 1 OS=Homo sapiens OX=9606 GN=CRIP1 PE=1 SV=3	0	36.794	68	4	23	4	77	8.5	8.75	39.06	4	0	4.194	0.00381656	0.0574914	142.84	183.4	16.6			135.4	364.1	62.4	147.3	56.7	3.3	6.8	23.9	7.19117e+06	1.93368e+07	3.31408e+06	7.82458e+06	3.01315e+06	173381	363694	1.27138e+06	High	High	High	High	High	Peak Found	Peak Found	Peak Found	1
TRUE	High	Master Protein	Q6NW29	RWD domain-containing protein 4 OS=Homo sapiens OX=9606 GN=RWDD4 PE=1 SV=3	0	11.188	11	3	8	3	188	21.2	5.31	18.18	3	0	4.176	0.0152435	0.158832	135.12	155.6	44.4			264.5	102.6	94.3	88.4	187.9	1.8	41.7	18.9	1.06119e+07	4.11789e+06	3.7849e+06	3.54824e+06	7.53799e+06	70955.8	1.67157e+06	757050	High	Peak Found	High	High	High	Peak Found	High	High	1
TRUE	High	Master Protein	Q96FQ6	Protein S100-A16 OS=Homo sapiens OX=9606 GN=S100A16 PE=1 SV=1	0	45.637	68	7	27	7	103	11.8	6.79	77.73	7	0	4.168	0.0154399	0.160463	138.18	179.6	20.4			209.6	257.7	77.6	134.3	73.6	8.7	22	16.5	6.44228e+06	7.92113e+06	2.38339e+06	4.12596e+06	2.26158e+06	266880	676255	508615	High	High	High	High	High	High	High	Peak Found	1
TRUE	High	Master Protein	Q8NBT2	Kinetochore protein Spc24 OS=Homo sapiens OX=9606 GN=SPC24 PE=1 SV=3	0	60.455	61	9	38	9	197	22.4	4.7	118.76	9	0	4.146	0.00474701	0.0689259	133.89	155.9	44.1			155.3	221.7	109.6	131.8	82.8	5.3	70.2	23.4	7559519	1.07909e+07	5.33538e+06	6.41719e+06	4.0303e+06	258630	3.41689e+06	1.13718e+06	High	High	High	High	High	Peak Found	High	High	1
TRUE	High	Master Protein	P62249	Small ribosomal subunit protein uS9 OS=Homo sapiens OX=9606 GN=RPS16 PE=1 SV=2	0	75.794	58	13	346	13	146	16.4	10.21	746.63	13	0	4.141	3.38433e-08	1.10217e-06	125.95	154.8	45.2			174.8	180.5	127.4	97.2	117	11.4	60	31.7	1.0734e+09	1.10814e+09	7.81896e+08	5.9685e+08	7.18071e+08	7.01053e+07	3.68275e+08	1.94457e+08	High	High	High	High	High	High	High	High	1
TRUE	High	Master Protein	P62318	Small nuclear ribonucleoprotein Sm D3 OS=Homo sapiens OX=9606 GN=SNRPD3 PE=1 SV=1	0	67.41	49	5	148	5	126	13.9	10.32	383.4	5	0	4.126	2.95491e-06	8.7387e-05	138.61	151.3	48.7			148.6	189.9	138.6	100.2	122.7	5.3	36.7	58	2.62001e+08	3.34846e+08	2.44399e+08	1.76784e+08	2.16459e+08	9.43392e+06	6.47422e+07	1.02305e+08	High	High	High	High	High	High	High	High	1
TRUE	High	Master Protein	O95166	Gamma-aminobutyric acid receptor-associated protein OS=Homo sapiens OX=9606 GN=GABARAP PE=1 SV=1	0	24.955	32	4	29	2	117	13.9	8.79	61.53	4	0	4.111	0.00585343	0.081512	86.05	156.5	43.5			110.2	308.4	83.4	142	50.6	2.6	23.9	78.8	5.83169e+06	1.63217e+07	4.41565e+06	7.51259e+06	2.67938e+06	137890	1.26613e+06	4.16808e+06	High	High	High	High	High	High	High	High	1
TRUE	High	Master Protein	Q6ZNB6	NF-X1-type zinc finger protein NFXL1 OS=Homo sapiens OX=9606 GN=NFXL1 PE=1 SV=2	0	51.918	17	11	34	11	911	101.3	8.41	99.84	11	0	4.11	0.00277945	0.0446568	113.97	158.6	41.4			84.1	174.7	129.4	197.6	69.5	12.8	109.8	22.1	5144966	1.06888e+07	7.91728e+06	1.20902e+07	4.25009e+06	785904	6.71748e+06	1.35305e+06	High	High	High	High	Peak Found	Peak Found	Peak Found	Peak Found	1
TRUE	High	Master Protein	Q9Y2Y0	ADP-ribosylation factor-like protein 2-binding protein OS=Homo sapiens OX=9606 GN=ARL2BP PE=1 SV=1	0	10.174	18	3	3	3	163	18.8	4.35	8.27	3	0	4.08	0.0453487	0.351262	106.24	145.5	54.5			39.4	52.8	271.8	272	39.9	1.9	71.8	50.4	267476	358025	1.84413e+06	1.84548e+06	270643	13157.2	487275	342130	Peak Found	Peak Found	High	Peak Found	High	Peak Found	Peak Found	Peak Found	1
TRUE	High	Master Protein	P84101	Small EDRK-rich factor 2 OS=Homo sapiens OX=9606 GN=SERF2 PE=1 SV=1	0.002	5.722	17	2	2	2	59	6.9	10.45	6.11	2	0	4.043	0.0461789	0.356148	99.13	160	40			81.7	93.6	286.8	225.2	23.3		53.1	36.3	513451	588339	1.80278e+06	1.4155e+06	146501		333973	228058	Peak Found	Peak Found	High	Peak Found	Peak Found	n/a	Peak Found	Peak Found	1
FALSE	High	Master Protein	Q9H4I9	Essential MCU regulator, mitochondrial OS=Homo sapiens OX=9606 GN=SMDT1 PE=1 SV=1	0.009	4.157	9	1	3	1	107	11.4	7.27	5.31	1	0	4.037	0.0709512	0.461643	355.44	160.3	39.7				296.7		136.9		359.4		6.9		903047		416666		1.09378e+06		21112.7	n/a	High	n/a	Peak Found	n/a	High	n/a	Peak Found	1
TRUE	High	Master Protein	Q9P1Y6	PHD and RING finger domain-containing protein 1 OS=Homo sapiens OX=9606 GN=PHRF1 PE=1 SV=3	0	14.842	4	4	9	3	1649	178.6	8.95	22.84	4	0	3.966	0.0199115	0.193439	127.57	168.6	31.4			75.7	118.2	42.8	444.5	74.8	13.2	23.6	7.3	2.74817e+06	4.29387e+06	1.55471e+06	1.61474e+07	2.71565e+06	478407	857734	264085	High	High	High	Peak Found	Peak Found	High	Peak Found	Peak Found	1
TRUE	High	Master Protein	Q15532	Protein SSXT OS=Homo sapiens OX=9606 GN=SS18 PE=1 SV=3	0	9.421	7	2	5	2	418	45.9	6.46	13.77	2	0	3.954	0.0143414	0.151632	101.49	159.6	40.4				260.6		247.2	64.2		24.5	203.6		5.9913e+06		5.68344e+06	1.4758e+06		562377	4.68003e+06	High	High	n/a	Peak Found	High	n/a	High	Peak Found	1
FALSE	High	Master Protein	Q06520	Sulfotransferase 2A1 OS=Homo sapiens OX=9606 GN=SULT2A1 PE=1 SV=3	0	14.904	14	3	6	3	285	33.8	5.95	15.48	3	0	3.918	0.051544	0.37885	0	98.1	101.9			504.8	53.1		118.8	123.3				2.34617e+06	246902		551983	573301				High	High	n/a	Peak Found	High	n/a	n/a	n/a	1
TRUE	High	Master Protein	P36639	Oxidized purine nucleoside triphosphate hydrolase OS=Homo sapiens OX=9606 GN=NUDT1 PE=1 SV=4	0	38.606	44	6	25	6	156	17.9	5.08	58.67	6	0	3.911	0.00987654	0.114808	104.93	152.6	47.4			119.2	314.3	87.5	117.7	83.7	2.5	30.2	44.7	5.76064e+06	1.51895e+07	4.23038e+06	5.68997e+06	4.04649e+06	122250	1.46072e+06	2.15937e+06	High	High	Peak Found	High	High	High	High	High	1
TRUE	High	Master Protein	Q9UEU0	Vesicle transport through interaction with t-SNAREs homolog 1B OS=Homo sapiens OX=9606 GN=VTI1B PE=1 SV=3	0	68.403	43	8	56	8	232	26.7	9.04	159.55	8	0	3.909	0.000143029	0.00349703	109.66	152.4	47.6			102.4	188.9	156.5	115	48.8	20.6	36.1	131.9	2.38617e+07	4.403e+07	3.64769e+07	2.68125e+07	1.13714e+07	4.80169e+06	8.40571e+06	3.07481e+07	High	High	High	High	High	Peak Found	High	High	1
TRUE	High	Master Protein	P11441	Ubiquitin-like protein 4A OS=Homo sapiens OX=9606 GN=UBL4A PE=1 SV=1	0	51.106	62	9	78	9	157	17.8	8.66	181.15	9	0	3.872	0.000107108	0.00267569	126.91	155.6	44.4			203	205.7	111.2	69.5	113.2	4.3	64.5	28.6	5.72049e+07	5.79852e+07	3.13467e+07	1.958e+07	3.19144e+07	1.22528e+06	1.81801e+07	8.05194e+06	High	High	High	High	High	High	High	High	1
TRUE	High	Master Protein	Q9H4B0	tRNA N6-adenosine threonylcarbamoyltransferase, mitochondrial OS=Homo sapiens OX=9606 GN=OSGEPL1 PE=1 SV=2	0	10.629	9	3	8	3	414	45.1	8.56	16.77	3	0	3.823	0.024577	0.22594	83.48	122.3	77.7			169.2	135.3	227.1	56.7		61.3	150.4		1.82222e+06	1.45651e+06	2.44498e+06	610488		660378	1.62002e+06		High	High	High	High	High	High	High	Peak Found	1
FALSE	High	Master Protein	O43482	Protein Mis18-beta OS=Homo sapiens OX=9606 GN=OIP5 PE=1 SV=2	0	14.514	27	3	3	3	229	24.7	7.37	12.15	3	0	3.821	0.0568753	0.404299	4.01	158.5	41.5				344.2		363.3				92.5		1.27281e+06		1.34361e+06				342215	n/a	High	High	Peak Found	n/a	n/a	n/a	Peak Found	1
TRUE	High	Master Protein	Q15678	Tyrosine-protein phosphatase non-receptor type 14 OS=Homo sapiens OX=9606 GN=PTPN14 PE=1 SV=2	0	22.606	10	5	9	5	1187	135.2	8.31	28.4	5	0	3.819	0.0362555	0.299054	103.19	180	20			58.5	200.5	241.7	170.6	14.4	8.4	29.2	76.7	789931	2.70694e+06	3.2639e+06	2.30419e+06	194359	113526	394736	1.03518e+06	High	High	High	High	Peak Found	Peak Found	Peak Found	Peak Found	1
TRUE	High	Master Protein	Q9P0S2	Cytochrome c oxidase assembly protein COX16 homolog, mitochondrial OS=Homo sapiens OX=9606 GN=COX16 PE=1 SV=1	0	9.386	22	2	8	2	106	12.3	9.5	17.38	2	0	3.815	0.0169665	0.171026	112.17	147.7	52.3			362.7	133.2	60.2	86.1	66.2	14.5	31.3	45.9	1.23817e+07	4.54563e+06	2.05634e+06	2.93773e+06	2.25923e+06	493497	1.06875e+06	1.56839e+06	Peak Found	High	Peak Found	High	High	High	Peak Found	High	1
FALSE	High	Master Protein	Q7Z6V5	tRNA-specific adenosine deaminase 2 OS=Homo sapiens OX=9606 GN=ADAT2 PE=1 SV=1	0.002	6.183	11	2	4	2	191	21	6.74	9.44	2	0	3.781	0.0712952	0.462661	145.12	148.6	51.4			88.8	99.2	26.5	35.1	508.9	2.2	23.3	16	1080964	1.20757e+06	322870	427684	6.19791e+06	27049	283595	194944	High	High	High	High	Peak Found	Peak Found	Peak Found	Peak Found	1
FALSE	High	Master Protein	P82970	High mobility group nucleosome-binding domain-containing protein 5 OS=Homo sapiens OX=9606 GN=HMGN5 PE=1 SV=1	0	11.831	20	3	5	3	282	31.5	4.55	18.06	3	0	3.767	0.052693	0.383933	54.87	144.8	55.2					155.2		28.7	556.9	59.2				934557		172709	3.3537e+06	356333		n/a	High	High	n/a	Peak Found	High	High	High	1
TRUE	High	Master Protein	P24844	Myosin regulatory light polypeptide 9 OS=Homo sapiens OX=9606 GN=MYL9 PE=1 SV=4	0	198.495	80	14	270	6	172	19.8	4.92	845.3	14	0	3.767	0.00101619	0.0203339	100.01	157.4	42.6			243.2	184	119	107.2	61	0.7	28.3	56.6	3.8619e+07	2.92144e+07	1.89005e+07	1.70258e+07	9.68516e+06	114012	4.48867e+06	8.98955e+06	High	High	High	High	High	High	High	High	1
TRUE	High	Master Protein	P52943	Cysteine-rich protein 2 OS=Homo sapiens OX=9606 GN=CRIP2 PE=1 SV=1	0	39.089	47	6	26	6	208	22.5	8.72	107.21	6	0	3.743	0.00821262	0.0997498	108.86	164.5	35.5			279.6	218.6	56.6	78.5	118.2		28.2	20.3	1.67265e+07	1.30756e+07	3.38712e+06	4.69947e+06	7.07213e+06		1.68998e+06	1.21227e+06	High	High	High	High	High	n/a	High	High	1
TRUE	High	Master Protein	Q93073	Selenocysteine insertion sequence-binding protein 2-like OS=Homo sapiens OX=9606 GN=SECISBP2L PE=1 SV=3	0	8.406	3	2	4	2	1101	121.7	6.04	12.54	2	0	3.74	0.0475982	0.36239	60.78	157.8	42.2			309		262.8		129.6		76.2	22.4	1.48102e+06		1.2593e+06		620936		365182	107433	High	n/a	High	n/a	Peak Found	n/a	Peak Found	Peak Found	1
TRUE	High	Master Protein	P35754	Glutaredoxin-1 OS=Homo sapiens OX=9606 GN=GLRX PE=1 SV=2	0	29.182	51	4	25	4	106	11.8	8.09	64.42	4	0	3.735	0.01762	0.175633	117.53	172.3	27.7			352.9	166.9	63.1	20.8	156.9	5.3	21.2	12.8	2.14014e+07	1.01198e+07	3.82647e+06	1.26423e+06	9.51349e+06	323175	1.28513e+06	777104	High	High	High	High	High	Peak Found	High	High	1
TRUE	High	None	Q14765	Signal transducer and activator of transcription 4 OS=Homo sapiens OX=9606 GN=STAT4 PE=1 SV=1	0.002	6.102	2	1	3	1	748	85.9	6.65	5.67	1	0	3.726	0.0484823	0.365503	35.66	157.7	42.3			59.4	193.4	204.8	289				53.4	604236	1.96596e+06	2.08241e+06	2.93769e+06				543074	High	High	Peak Found	High	n/a	n/a	n/a	Peak Found	1
TRUE	High	Master Protein	Q9P086	Mediator of RNA polymerase II transcription subunit 11 OS=Homo sapiens OX=9606 GN=MED11 PE=1 SV=2	0	19.646	50	3	10	3	117	13.1	5.96	20.26	3	0	3.721	0.0459369	0.354963	103.22	167.6	32.4			65.2	409.1	44.1	148	102.7		19	11.8	797820	5.00725e+06	539702	1.81178e+06	1.2569e+06		232387	145025	High	High	Peak Found	High	High	n/a	Peak Found	High	1
TRUE	High	Master Protein	Q8N511	Transmembrane protein 199 OS=Homo sapiens OX=9606 GN=TMEM199 PE=1 SV=1	0	16.179	16	5	20	5	208	23.1	9.01	39.39	5	0	3.715	0.0276659	0.246178	71.63	106.7	93.3			166.1	149.3	56.4	48.1	102.7	1.1	62.7	213.6	4.5242e+06	4.06471e+06	1.53666e+06	1.31027e+06	2.79555e+06	29900	1.70616e+06	5.81751e+06	High	High	High	High	High	Peak Found	High	High	1
TRUE	High	Master Protein	Q9NWW6	Nicotinamide riboside kinase 1 OS=Homo sapiens OX=9606 GN=NMRK1 PE=1 SV=1	0	16.266	20	4	10	4	199	23.2	4.92	27.81	4	0	3.69	0.0199804	0.193875	89.23	133.3	66.7			186.5	286.2	59.1	63.9	139.4		54.6	10.3	3.73433e+06	5.72918e+06	1.18222e+06	1.279e+06	2.79033e+06		1.09275e+06	206531	High	High	Peak Found	Peak Found	High	n/a	High	Peak Found	1
TRUE	High	None	P69891	Hemoglobin subunit gamma-1 OS=Homo sapiens OX=9606 GN=HBG1 PE=1 SV=2	0	21.079	41	5	121	4	147	16.1	7.2	286.37	5	0	3.681	0.00897445	0.106912	143.04	131.7	68.3			124.5	9.8	104.4	45.5	200	6.4	305	4.5	2.32506e+07	1.83155e+06	1.94954e+07	8.5002e+06	3.7368e+07	1.19339e+06	5.69785e+07	841121	High	High	High	Peak Found	High	High	High	Peak Found	1
TRUE	High	Master Protein	Q9UNX3	Ribosomal protein uL24-like OS=Homo sapiens OX=9606 GN=RPL26L1 PE=1 SV=1	0	84.755	53	14	253	3	145	17.2	10.55	508.58	14	0	3.662	0.00710782	0.0898098	106.05	157.1	42.9			86.9	217.4	91.2	153.6	29.4	4.1	35.5	181.9	8.32165e+06	2.08201e+07	8.73518e+06	1.47178e+07	2.81625e+06	391555	3.40375e+06	1.74249e+07	High	High	High	High	High	High	High	High	1
FALSE	High	Master Protein	P56270	Myc-associated zinc finger protein OS=Homo sapiens OX=9606 GN=MAZ PE=1 SV=1	0	10.88	7	3	9	3	477	48.6	8.95	20.37	3	0	3.651	0.054209	0.392138	21.54	157.5	42.5			267	142.3	131.4	144.2	38.7		33.8	42.6	3.24666e+06	1.73012e+06	1.59759e+06	1.75306e+06	470613		410927	517672	High	High	High	High	High	n/a	Peak Found	Peak Found	1
TRUE	High	Master Protein	Q96BX8	MOB kinase activator 3A OS=Homo sapiens OX=9606 GN=MOB3A PE=1 SV=1	0	36.362	47	7	18	7	217	25.4	8.63	41.75	7	0	3.636	0.0187682	0.184561	124.38	182.5	17.5			282.2	169.2	201	58.8	69.8		17.6	1.5	9.86832e+06	5.91549e+06	7.02736e+06	2.05644e+06	2.44073e+06		616486	51650.8	High	High	High	High	High	n/a	High	Peak Found	1
TRUE	High	Master Protein	O15344	E3 ubiquitin-protein ligase Midline-1 OS=Homo sapiens OX=9606 GN=MID1 PE=1 SV=1	0	26.592	11	6	13	6	667	75.2	6.8	24.11	6	0	3.62	0.0269818	0.240356	113.42	161	39			209.3	124.5	240.7	74.9	35.1	43.7	43.5	28.3	5.47318e+06	3.25579e+06	6.29577e+06	1.95794e+06	917960	1.14365e+06	1.13788e+06	739458	High	High	High	Peak Found	Peak Found	Peak Found	Peak Found	Peak Found	1
TRUE	High	Master Protein	P49715	CCAAT/enhancer-binding protein alpha OS=Homo sapiens OX=9606 GN=CEBPA PE=1 SV=3	0	25.994	22	6	56	5	358	37.5	7.68	131	6	0	3.616	0.000147078	0.00356353	87.64	155	45			77	285.4	91.2	181.1	57.5	33.2	37.6	36.9	3.27913e+07	1.21529e+08	3.88306e+07	7.71133e+07	2.44898e+07	1.41305e+07	1.60271e+07	1.57244e+07	High	High	High	High	High	High	High	High	1
TRUE	High	Master Protein	Q92802	NEDD4-binding protein 2-like 2 OS=Homo sapiens OX=9606 GN=N4BP2L2 PE=1 SV=1	0	7.527	5	3	30	3	583	67.4	6.39	55.67	3	0	3.607	0.000343635	0.00772122	84.51	154	46			283	57.8	75.8	186	15	15.5	85.9	81	1.06264e+08	2.17173e+07	2.84528e+07	6.98585e+07	5.64558e+06	5.83395e+06	3.22465e+07	3.04019e+07	High	High	High	High	High	High	High	High	1
FALSE	High	Master Protein	O75954	Tetraspanin-9 OS=Homo sapiens OX=9606 GN=TSPAN9 PE=1 SV=1	0	10.068	11	2	2	2	239	26.8	7.68	6.14	2	0	3.595	0.0828992	0.505552	0	156.5	43.5				625.9						174.1		775125						215616	n/a	High	n/a	n/a	n/a	n/a	n/a	Peak Found	1
TRUE	High	Master Protein	Q8TCF1	AN1-type zinc finger protein 1 OS=Homo sapiens OX=9606 GN=ZFAND1 PE=1 SV=1	0	11.495	12	3	8	3	268	30.8	7.39	19.79	3	0	3.594	0.0445205	0.349047	35.87	176.3	23.7			455.4	86	156.2	71.2	13.9		17.4		5.93608e+06	1.12092e+06	2.03558e+06	928249	180568		227443		High	Peak Found	High	High	Peak Found	n/a	Peak Found	n/a	1
TRUE	High	Master Protein	Q9Y508	E3 ubiquitin-protein ligase RNF114 OS=Homo sapiens OX=9606 GN=RNF114 PE=1 SV=1	0	58.221	56	10	49	10	228	25.7	7.25	126.52	10	0	3.593	0.0117065	0.131702	101.55	160.1	39.9			177	234.8	118.1	132.4	55.2	4	29.9	48.6	1.58451e+07	2.10147e+07	1.05668e+07	1.18493e+07	4.94512e+06	356051	2.6791e+06	4.34925e+06	High	High	High	High	High	Peak Found	High	High	1
FALSE	High	Master Protein	Q8WUH1	Protein Churchill OS=Homo sapiens OX=9606 GN=CHURC1 PE=1 SV=3	0	13.679	42	4	8	4	112	12.9	4.84	21.2	4	0	3.593	0.0502841	0.372798	113.8	190.6	9.4			349.5	234.5	14.5	107.5	64.7	2.4	1.3	25.5	4388693	2.94454e+06	182341	1.34936e+06	812255	30483.4	16897	319763	High	High	High	High	Peak Found	Peak Found	Peak Found	Peak Found	1
FALSE	High	Master Protein	Q14678	KN motif and ankyrin repeat domain-containing protein 1 OS=Homo sapiens OX=9606 GN=KANK1 PE=1 SV=3	0.008	4.257	2	2	2	2	1352	147.2	5.3	5	2	0	3.588	0.0891248	0.528239	245.4	161.3	38.7			133.2	203.1	230		222.9			10.7	363038	553370	626793		607414			29101.4	Peak Found	Peak Found	Peak Found	High	High	n/a	n/a	Peak Found	1
TRUE	High	Master Protein	Q9BW83	Intraflagellar transport protein 27 homolog OS=Homo sapiens OX=9606 GN=IFT27 PE=1 SV=1	0	21.686	38	5	13	5	186	20.5	5.41	30.14	5	0	3.573	0.0231793	0.216807	133	182.6	17.4			244.9	152.7	132.4	57.6	142	2.8	64.9	2.7	10852101	6.76746e+06	5.86663e+06	2.55016e+06	6.2916e+06	124784	2.87479e+06	118837	High	High	High	High	High	Peak Found	High	Peak Found	1
FALSE	High	Master Protein	Q9Y4P8	WD repeat domain phosphoinositide-interacting protein 2 OS=Homo sapiens OX=9606 GN=WIPI2 PE=1 SV=1	0.002	6.282	7	1	1	1	454	49.4	6.46	5.99	1	0	3.573	0.0893598	0.528239	0	156.3	43.7						625				175				802462				224614	n/a	n/a	n/a	High	n/a	n/a	n/a	Peak Found	1
TRUE	High	Master Protein	P04080	Cystatin-B OS=Homo sapiens OX=9606 GN=CSTB PE=1 SV=2	0	60.533	70	4	123	4	98	11.1	7.56	348.3	4	0	3.567	1.6502e-05	0.000462516	124.72	167.2	32.8			163.5	290.3	78.6	76.2	133.4	12.5	27.9	17.7	3.69388e+08	6.55853e+08	1.77483e+08	1.7208e+08	3.01385e+08	2.82813e+07	6.29805e+07	4.0041e+07	High	High	High	High	High	High	High	High	1
TRUE	High	Master Protein	P63313	Thymosin beta-10 OS=Homo sapiens OX=9606 GN=TMSB10 PE=1 SV=2	0	15.056	32	2	7	2	44	5	5.36	19	2	0	3.567	0.0334323	0.282489	119.37	182.2	17.8			160.2	499.9	38.3		73.6	15.7	12.4		2.10736e+06	6.57746e+06	504123		968416	206482	162780		High	High	Peak Found	n/a	High	High	Peak Found	n/a	1
TRUE	High	None	Q9GZV4	Eukaryotic translation initiation factor 5A-2 OS=Homo sapiens OX=9606 GN=EIF5A2 PE=1 SV=3	0	145.012	25	7	211	7	153	16.8	5.58	598.36	7	0	3.561	7.14992e-06	0.000204676	100.37	157.1	42.9			165.6	236.4	135.4	83.9	71	6.8	23.5	77.5	3.52623e+08	5.03541e+08	2.88282e+08	1.78642e+08	1.51168e+08	1.44045e+07	5.00756e+07	1.65015e+08	High	High	High	High	High	High	High	High	1
FALSE	High	Master Protein	P78386	Keratin, type II cuticular Hb5 OS=Homo sapiens OX=9606 GN=KRT85 PE=1 SV=1	0	15.919	5	4	24	1	507	55.8	6.55	42.07	4	0	3.549	0.0623218	0.42785	128.2	151.7	48.3			503.6	94.5	82.4	13.3	33	23.8	45.8	3.6	9690762	1.81838e+06	1.58546e+06	255775	635906	458443	880712	70229.9	Peak Found	High	Peak Found	Peak Found	Peak Found	Peak Found	Peak Found	Peak Found	1
FALSE	High	None	Q0VGE8	Zinc finger protein 816 OS=Homo sapiens OX=9606 GN=ZNF816 PE=2 SV=2	0.002	6.06	7	2	22	1	651	75.7	9.29	25.94	2	0	3.548	0.105992	0.575694	87.89	143.7	56.3				471.6	104.8		41.3	95.1	87.2			911948	202728		79872.5	183905	168607		Peak Found	Peak Found	High	Peak Found	Peak Found	Peak Found	Peak Found	Peak Found	1
FALSE	High	None	A6NHJ4	Zinc finger protein 860 OS=Homo sapiens OX=9606 GN=ZNF860 PE=1 SV=3	0.002	6.06	10	2	22	1	632	73.7	9.33	25.94	2	0	3.548	0.105992	0.575694	87.89	143.7	56.3				471.6	104.8		41.3	95.1	87.2			911948	202728		79872.5	183905	168607		Peak Found	Peak Found	High	Peak Found	Peak Found	Peak Found	Peak Found	Peak Found	1
FALSE	High	None	Q9NV72	Zinc finger protein 701 OS=Homo sapiens OX=9606 GN=ZNF701 PE=1 SV=3	0.002	6.06	7	2	22	1	531	60.9	9.28	25.94	2	0	3.548	0.105992	0.575694	87.89	143.7	56.3				471.6	104.8		41.3	95.1	87.2			911948	202728		79872.5	183905	168607		Peak Found	Peak Found	High	Peak Found	Peak Found	Peak Found	Peak Found	Peak Found	1
FALSE	High	None	Q96IR2	Zinc finger protein 845 OS=Homo sapiens OX=9606 GN=ZNF845 PE=1 SV=3	0	7.914	15	3	24	2	970	113.1	9.33	29.44	3	0	3.548	0.0902603	0.530693	87.89	159.4	40.6			57.6	406	135.3	118.4	15.3	35.2	32.2		301414	2.12394e+06	707496	619523	79872.5	183905	168607		High	Peak Found	High	Peak Found	Peak Found	Peak Found	Peak Found	Peak Found	1
TRUE	High	Master Protein	O43676	NADH dehydrogenase [ubiquinone] 1 beta subcomplex subunit 3 OS=Homo sapiens OX=9606 GN=NDUFB3 PE=1 SV=3	0	14.283	30	4	20	4	98	11.4	9.2	38.11	4	0	3.527	0.00688852	0.0898098	95.97	144.2	55.8			155.1	202.6	73.4	138.4	77.1	41.7	28.3	83.5	1.08882e+07	1.4225e+07	5.1509e+06	9.71439e+06	5.41033e+06	2.92681e+06	1.98868e+06	5.86436e+06	High	High	High	High	High	High	High	High	1
TRUE	High	Master Protein	O95295	SNARE-associated protein Snapin OS=Homo sapiens OX=9606 GN=SNAPIN PE=1 SV=1	0	34.28	57	5	29	5	136	14.9	9.31	88.72	5	0	3.518	0.00799298	0.0975653	106.45	156.4	43.6			128.2	150.8	182	119.4	140.9	1.2	40.6	37	9.22801e+06	1.08552e+07	1.31076e+07	8.5935e+06	1.01457e+07	86492.2	2.92242e+06	2.6619e+06	High	High	High	High	High	Peak Found	High	High	1
TRUE	High	None	P05937	Calbindin OS=Homo sapiens OX=9606 GN=CALB1 PE=1 SV=2	0.008	4.283	4	1	6	1	261	30	4.83	13.53	1	0	3.498	0.0127197	0.138266	71.37	155.5	44.5			69.7	429.9	155	79.7			24.5	41.2	4.04932e+06	2.4985e+07	9.00979e+06	4.63302e+06			1.4255e+06	2.39252e+06	Peak Found	High	High	High	n/a	n/a	High	High	1
TRUE	High	None	Q8NFP7	Diphosphoinositol polyphosphate phosphohydrolase 3-alpha OS=Homo sapiens OX=9606 GN=NUDT10 PE=1 SV=1	0	19.97	15	2	23	2	164	18.5	5.68	43.56	2	0	3.477	0.0319507	0.274585	107.48	134.3	65.7			60.3	321.9	96.9	147.3	58.5		44.8	70.3	2.28067e+06	1.21703e+07	3.66432e+06	5.56984e+06	2.21211e+06		1.69499e+06	2.65697e+06	High	High	High	High	High	n/a	High	High	1
TRUE	High	None	Q96G61	Diphosphoinositol polyphosphate phosphohydrolase 3-beta OS=Homo sapiens OX=9606 GN=NUDT11 PE=1 SV=1	0	19.97	15	2	23	2	164	18.5	5.99	43.56	2	0	3.477	0.0319507	0.274585	107.48	134.3	65.7			60.3	321.9	96.9	147.3	58.5		44.8	70.3	2.28067e+06	1.21703e+07	3.66432e+06	5.56984e+06	2.21211e+06		1.69499e+06	2.65697e+06	High	High	High	High	High	n/a	High	High	1
FALSE	High	Master Protein	Q6P2I3	Fumarylacetoacetate hydrolase domain-containing protein 2B OS=Homo sapiens OX=9606 GN=FAHD2B PE=1 SV=1	0	144.526	55	11	124	2	314	34.6	7.75	401.33	11	0	3.476	0.0812926	0.500703	59.87	155.3	44.7			140.3		489.6		45.7		124.4		354399		1.23698e+06		115411		314349		High	High	High	n/a	Peak Found	n/a	High	n/a	1
FALSE	High	Master Protein	Q659A1	Little elongation complex subunit 2 OS=Homo sapiens OX=9606 GN=ICE2 PE=1 SV=2	0	8.061	3	2	2	2	982	109.9	7.09	6.36	2	0	3.467	0.11469	0.595204	0	155.2	44.8					620.9				179.1				352221				101607		n/a	n/a	High	n/a	n/a	n/a	Peak Found	n/a	1
TRUE	High	Master Protein	Q9P0J0	NADH dehydrogenase [ubiquinone] 1 alpha subcomplex subunit 13 OS=Homo sapiens OX=9606 GN=NDUFA13 PE=1 SV=3	0	86.194	68	12	69	12	144	16.7	8.43	195.48	12	0	3.449	8.99741e-05	0.00229035	125.6	154.8	45.2			177.7	216.2	126.6	97.3	87.8	4.9	53.3	36.1	7.00095e+07	8.51661e+07	4.98654e+07	3.8346e+07	3.46051e+07	1.93522e+06	2.0995e+07	1.42106e+07	High	High	High	High	High	High	High	High	1
TRUE	High	Master Protein	Q92604	Acyl-CoA:lysophosphatidylglycerol acyltransferase 1 OS=Homo sapiens OX=9606 GN=LPGAT1 PE=1 SV=1	0	9.388	9	2	3	2	370	43.1	8.92	10.19	2	0	3.442	0.0410529	0.325862	220.65	156.7	43.3				615.3		57.1	101.1		26.5			8.86479e+06		823370	1.45617e+06		381762		n/a	Peak Found	High	Peak Found	High	n/a	Peak Found	n/a	1
FALSE	High	Master Protein	O43665	Regulator of G-protein signaling 10 OS=Homo sapiens OX=9606 GN=RGS10 PE=1 SV=3	0	24.036	43	5	11	5	181	21.2	7.49	34.23	5	0	3.433	0.082582	0.505022	78.9	179.4	20.6			308.5	193.2	84.9	128.1	43.8	3.8	24.3	13.4	2.71715e+06	1.70134e+06	747909	1.12851e+06	386056	33125.1	213746	118133	High	High	High	High	High	Peak Found	High	Peak Found	1
TRUE	High	Master Protein	O60869	Endothelial differentiation-related factor 1 OS=Homo sapiens OX=9606 GN=EDF1 PE=1 SV=1	0	60.257	52	10	60	10	148	16.4	9.95	150.16	10	0	3.432	2.81996e-05	0.000771556	129.16	147.7	52.3			61.8	262.5	102.1	161.2	80.1	4.4	25.8	102.1	4.45929e+07	1.89247e+08	7.36129e+07	1.16226e+08	5.77244e+07	3.14853e+06	1.86318e+07	7.365e+07	High	High	High	High	High	High	High	High	1
TRUE	High	Master Protein	P17900	Ganglioside GM2 activator OS=Homo sapiens OX=9606 GN=GM2A PE=1 SV=4	0	81.151	63	11	85	11	193	20.8	5.31	214.59	11	0	3.415	0.000270741	0.0062762	131.53	159.7	40.3			177	257.5	102.2	84.9	106.5	4.2	34.1	33.7	264160930	3.84422e+08	1.52532e+08	1.26722e+08	1.5896e+08	6.22047e+06	5.0851e+07	5.03395e+07	High	High	High	High	High	High	High	High	1
FALSE	High	Master Protein	Q14185	Dedicator of cytokinesis protein 1 OS=Homo sapiens OX=9606 GN=DOCK1 PE=1 SV=2	0	10.089	2	4	6	3	1865	215.2	7.56	14.52	4	0	3.41	0.0830855	0.505552	52.39	154.6	45.4			295.1	88.6	215	148.8	52.5				1.62525e+06	487775	1.18385e+06	819484	288862				High	High	High	Peak Found	High	n/a	n/a	n/a	1
FALSE	High	Master Protein	Q8IY31	Intraflagellar transport protein 20 homolog OS=Homo sapiens OX=9606 GN=IFT20 PE=1 SV=1	0	27.43	46	5	10	5	132	15.3	5.12	30	5	0	3.395	0.0589462	0.411574	81.09	88.5	111.5			4.2	600.2	26.7	52	47		20	49.8	101215	1.43564e+07	639394	1.24441e+06	1.12441e+06		478961	1.19203e+06	High	High	High	High	High	n/a	Peak Found	High	1
TRUE	High	Master Protein	Q9NRX4	14 kDa phosphohistidine phosphatase OS=Homo sapiens OX=9606 GN=PHPT1 PE=1 SV=1	0	142.213	66	9	101	9	125	13.8	6.07	323.14	9	0	3.39	6.16035e-05	0.00159851	134.32	172.5	27.5			206	299.8	68.9	55.6	131.1	0.6	19.3	18.7	1.22327e+08	1.77994e+08	4.09268e+07	3.30373e+07	7.78291e+07	365060	1.14623e+07	1.10893e+07	High	High	High	High	High	High	High	High	1
FALSE	High	Master Protein	O15037	Protein KHNYN OS=Homo sapiens OX=9606 GN=KHNYN PE=1 SV=3	0	7.123	6	2	3	2	678	74.5	7.02	10.17	2	0	3.39	0.0844903	0.51024	30.59	154.4	45.6			243.8		254.6		79.6	67.9	108.3	45.8	716845		748631		233975	199626	318345	134651	High	n/a	High	n/a	Peak Found	Peak Found	High	Peak Found	1
TRUE	High	Master Protein	Q99622	Protein C10 OS=Homo sapiens OX=9606 GN=C12orf57 PE=1 SV=1	0	43.045	51	4	24	4	126	13.2	5.14	82.18	4	0	3.385	0.0320378	0.275039	134.41	166	34			307.9	190.8	57.6	77.4	121.4		20	24.9	1.62532e+07	1.00736e+07	3.04106e+06	4.08464e+06	6.40545e+06		1.05446e+06	1.31506e+06	High	High	High	High	High	n/a	High	High	1
TRUE	High	None	Q9P0L2	Serine/threonine-protein kinase MARK1 OS=Homo sapiens OX=9606 GN=MARK1 PE=1 SV=2	0	18.047	8	5	25	1	795	88.9	9.36	66.22	5	0	3.38	0.0497077	0.370917	125.1	154.3	45.7				273.4		300.3		188.1		38.2		2.70101e+06		2.96664e+06		1.85871e+06		377423	n/a	High	n/a	Peak Found	n/a	High	n/a	Peak Found	1
TRUE	High	Master Protein	Q9H0U6	Large ribosomal subunit protein uL18m OS=Homo sapiens OX=9606 GN=MRPL18 PE=1 SV=1	0	27.866	28	5	29	5	180	20.6	9.54	75.09	5	0	3.373	0.016641	0.169229	102.27	142.1	57.9			396.4	99.5	104.7	57.6	55.3	3.3	42.4	40.8	5.73753e+07	1.43997e+07	1.51573e+07	8.33539e+06	8.00274e+06	480522	6.14282e+06	5.90487e+06	High	High	High	High	High	Peak Found	High	High	1
FALSE	High	Master Protein	Q9UBF8	Phosphatidylinositol 4-kinase beta OS=Homo sapiens OX=9606 GN=PI4KB PE=1 SV=1	0	9.003	4	3	5	3	816	91.3	6.25	11.92	3	0	3.352	0.0950615	0.546138	115.47	116	84			83	160.7	307.9	36.3	171.2			40.9	385389	746622	1.43037e+06	168702	795344			189940	Peak Found	High	High	High	High	n/a	Peak Found	Peak Found	1
FALSE	High	None	A6NNZ2	Tubulin beta 8B OS=Homo sapiens OX=9606 GN=TUBB8B PE=1 SV=1	0	147.953	27	11	1403	1	444	49.5	4.86	3772.6	11	0	3.345	0.0697375	0.458308	103.24	145.7	54.3			285.5	49.9	276.2	60.4	50.1	29.8	48.2		3.30853e+06	577991	3.20117e+06	699680	580547	344786	558022		Peak Found	Peak Found	High	Peak Found	Peak Found	Peak Found	Peak Found	n/a	1
FALSE	High	Master Protein	Q3ZCM7	Tubulin beta-8 chain OS=Homo sapiens OX=9606 GN=TUBB8 PE=1 SV=2	0	166.705	30	12	1501	1	444	49.7	4.89	4035.15	12	0	3.345	0.0697375	0.458308	103.24	145.7	54.3			285.5	49.9	276.2	60.4	50.1	29.8	48.2		3.30853e+06	577991	3.20117e+06	699680	580547	344786	558022		High	High	High	High	High	High	High	High	1
TRUE	High	Master Protein	P42574	Caspase-3 OS=Homo sapiens OX=9606 GN=CASP3 PE=1 SV=2	0	86.526	52	10	71	9	277	31.6	6.54	219.97	10	0	3.343	0.00247303	0.040598	103.81	152.3	47.7			119.1	183.1	138.4	183.6	41.7	12.4	62	59.6	1.84656e+07	2.83777e+07	2.1452e+07	2.8455e+07	6.46743e+06	1.91545e+06	9.61456e+06	9.23909e+06	High	High	High	High	High	Peak Found	High	High	1
FALSE	High	Master Protein	Q7Z422	SUZ domain-containing protein 1 OS=Homo sapiens OX=9606 GN=SZRD1 PE=1 SV=1	0	13.313	22	2	9	2	152	17	8.95	20.3	2	0	3.342	0.0709189	0.461643	87.3	168.3	31.7			18.5	278.7	99.5	215.4	15.4	1.7	49.6	121.3	228529	3.45035e+06	1.23227e+06	2.66698e+06	190172	20962.1	613762	1.50184e+06	High	Peak Found	High	High	Peak Found	Peak Found	High	High	1
TRUE	High	Master Protein	P63220	Small ribosomal subunit protein eS21 OS=Homo sapiens OX=9606 GN=RPS21 PE=1 SV=1	0	114.398	71	8	189	8	83	9.1	8.5	545.34	8	0	3.333	0.00014473	0.00352791	102.8	158	42			146	266.3	114.7	96.4	88.2	19.6	35.2	33.6	1.79022e+08	3.2654e+08	1.40615e+08	1.18173e+08	1.0812e+08	2.40367e+07	4.31756e+07	4.11378e+07	High	High	High	High	High	High	High	High	1
TRUE	High	Master Protein	P06454	Prothymosin alpha OS=Homo sapiens OX=9606 GN=PTMA PE=1 SV=2	0	30.306	23	6	20	6	111	12.2	3.78	59.54	6	0	3.328	0.0377423	0.30791	89.59	142.1	57.9			270.5	82.3	202.5	5.2	55.6	3.2	49.8	130.8	5.16045e+06	1.57031e+06	3.86364e+06	98414.2	1.06074e+06	61664.6	949925	2.49517e+06	High	High	High	High	High	Peak Found	High	Peak Found	1
TRUE	High	Master Protein	P01034	Cystatin-C OS=Homo sapiens OX=9606 GN=CST3 PE=1 SV=1	0	8.346	19	2	10	2	146	15.8	8.75	16.61	2	0	3.318	0.0473496	0.36171	95.52	153.8	46.2			280.7	149.7	108.8	85.3	98.3	0.5	37.1	39.7	5.74972e+06	3.06667e+06	2.22864e+06	1.74697e+06	2.0127e+06	9567.49	759097	813491	High	High	High	High	High	Peak Found	High	High	1
TRUE	High	Master Protein	Q7L0Q8	Rho-related GTP-binding protein RhoU OS=Homo sapiens OX=9606 GN=RHOU PE=1 SV=1	0	37.886	29	6	23	6	258	28.2	8.06	63.93	6	0	3.314	0.0319093	0.274585	92.16	153.2	46.8			141.6	214.4	120.6	104.1	106.2	30.9	31.4	50.7	5.06301e+06	7.66369e+06	4.31011e+06	3.72054e+06	3.79446e+06	1.10551e+06	1.1241e+06	1.81307e+06	High	High	High	High	High	Peak Found	High	High	1
TRUE	High	Master Protein	Q66PJ3	ADP-ribosylation factor-like protein 6-interacting protein 4 OS=Homo sapiens OX=9606 GN=ARL6IP4 PE=1 SV=3	0	13.147	16	3	23	3	237	26.4	10.86	61.17	3	0	3.306	0.0332246	0.281029	109.8	161	39			189.2	156.4	188.5	132.3	33.9		41.5	58.2	6.04819e+06	5.0005e+06	6.02476e+06	4.22729e+06	1.08271e+06		1.32759e+06	1.85997e+06	High	High	High	High	High	Peak Found	High	High	1
TRUE	High	Master Protein	Q15370	Elongin-B OS=Homo sapiens OX=9606 GN=ELOB PE=1 SV=1	0	98.983	93	13	107	13	118	13.1	4.88	292.54	13	0	3.294	0.000108774	0.0027089	128.95	158.1	41.9			153.6	266.9	86.6	77.6	150.9	3	27.5	33.9	1.78609e+08	3.10284e+08	1.00704e+08	9.02002e+07	1.75409e+08	3.51531e+06	3.19402e+07	3.94482e+07	High	High	High	High	High	High	High	High	1
TRUE	High	Master Protein	P63172	Dynein light chain Tctex-type 1 OS=Homo sapiens OX=9606 GN=DYNLT1 PE=1 SV=1	0	53.9	80	5	52	5	113	12.4	5.08	191.96	5	0	3.27	0.00535324	0.0758124	99.42	152.2	47.8			153.3	300.8	78	86.6	82.1	25.1	29.3	44.6	2.31503e+07	4.54174e+07	1.17739e+07	1.30798e+07	1.2401e+07	3.79249e+06	4.42694e+06	6.73514e+06	High	High	High	High	High	High	High	High	1
FALSE	High	Master Protein	Q9UQL6	Histone deacetylase 5 OS=Homo sapiens OX=9606 GN=HDAC5 PE=1 SV=2	0	20.638	11	7	9	6	1122	121.9	6.24	24.61	7	1	3.269	0.0939046	0.54226	112.99	177.2	22.8			318.4	75.8	164.3	96.6	121.5		7.1	16.2	2.815e+06	670423	1.45276e+06	854208	1.07408e+06		62569.5	143398	High	Peak Found	n/a	Peak Found	High	Peak Found	Peak Found	n/a	1
TRUE	High	Master Protein	Q93062	RNA-binding protein with multiple splicing OS=Homo sapiens OX=9606 GN=RBPMS PE=1 SV=1	0	54.46	49	8	48	8	196	21.8	8.07	156.6	8	0	3.26	0.00706335	0.0898098	123.11	142.5	57.5			115.3	240	81.6	162.6	78.1	0.5	82.8	39.1	1.53517e+07	3.19505e+07	1.08677e+07	2.16516e+07	1.03979e+07	63684.4	1.10166e+07	5.19968e+06	High	High	High	High	High	Peak Found	High	High	1
TRUE	High	Master Protein	P36969	Phospholipid hydroperoxide glutathione peroxidase OS=Homo sapiens OX=9606 GN=GPX4 PE=1 SV=3	0	72.517	53	12	66	12	197	22.2	8.37	140.79	12	0	3.245	0.00158363	0.0287555	104.69	172.6	27.4			177	325.9	73.8	60	116.7	5.9	29.5	11.2	4.95644e+07	9.12745e+07	2.06695e+07	1.67906e+07	3.26874e+07	1.64314e+06	8.27215e+06	3.13214e+06	High	High	High	High	High	High	High	High	1
FALSE	High	Master Protein	Q9P021	Cysteine-rich PDZ-binding protein OS=Homo sapiens OX=9606 GN=CRIPT PE=1 SV=1	0	11.613	29	2	9	2	101	11.2	9.47	24.25	2	0	3.243	0.0503889	0.373231	64.09	160.5	39.5			154.3	204.4	222.5	94.9	54		43.8	26.2	1.49912e+06	1.98573e+06	2.16114e+06	921584	524646		425043	254613	High	High	High	High	Peak Found	n/a	High	Peak Found	1
FALSE	High	Master Protein	P39210	Protein Mpv17 OS=Homo sapiens OX=9606 GN=MPV17 PE=1 SV=1	0	26.023	18	2	16	2	176	19.7	9.47	52.67	2	0	3.236	0.0601097	0.41755	112.11	158.4	41.6			103.2	346.8	56.6	84.4	183.2	1.2	24.5		2.33461e+06	7.84254e+06	1.28014e+06	1.90915e+06	4.14272e+06	27584.1	554890		High	High	High	High	High	Peak Found	High	High	1
FALSE	High	Master Protein	Q9NX78	Protein O-mannosyl-transferase TMEM260 OS=Homo sapiens OX=9606 GN=TMEM260 PE=1 SV=3	0.007	4.491	2	1	3	1	707	79.5	8.4	10.18	1	0	3.221	0.132162	0.633938	0	152.6	47.4					610.5				189.5				365891				113583		n/a	n/a	High	n/a	n/a	n/a	High	n/a	1
TRUE	High	Master Protein	P53999	Activated RNA polymerase II transcriptional coactivator p15 OS=Homo sapiens OX=9606 GN=SUB1 PE=1 SV=3	0	158.165	72	17	190	17	127	14.4	9.6	492.26	17	0	3.216	5.46333e-05	0.00143041	123.75	130.7	69.3			88.9	133.1	149.1	146.5	132	2.2	72.3	75.8	2.0941e+08	3.13264e+08	3.51092e+08	3.44987e+08	3.10849e+08	5.15219e+06	1.70278e+08	1.78543e+08	High	High	High	High	High	High	High	High	1
TRUE	High	None	Q5JXB2	Putative ubiquitin-conjugating enzyme E2 N-like OS=Homo sapiens OX=9606 GN=UBE2NL PE=1 SV=1	0	26.663	31	5	70	5	153	17.4	5.92	164.59	5	0	3.207	0.000207363	0.00492895	135.17	148.9	51.1			144.2	270.3	84.9	96.6	115.2	7	35.3	46.4	1.96752e+08	3.68717e+08	1.1587e+08	1.3176e+08	1.57122e+08	9.56268e+06	4.8133e+07	6.33544e+07	High	High	High	High	High	High	High	High	1
TRUE	High	Master Protein	O76095	Protein JTB OS=Homo sapiens OX=9606 GN=JTB PE=1 SV=1	0.01	4.095	9	1	6	1	146	16.3	8.28	11.64	1	0	3.207	0.040109	0.321209	100.75	149.1	50.9			102.9	307.9	103.3	135.4	100.3	9.8	40.4		2.24699e+06	6.7272e+06	2.25702e+06	2.95712e+06	2.19155e+06	214905	882636		High	High	High	Peak Found	High	High	High	n/a	1
TRUE	High	Master Protein	O43768	Alpha-endosulfine OS=Homo sapiens OX=9606 GN=ENSA PE=1 SV=1	0	53.575	71	9	36	8	121	13.4	7.24	71.43	9	2	3.201	0.0214921	0.204353	86.69	136.4	63.6			81.8	285.2	63.6	104.8	43.1		20.5	201	9.60889e+06	3.35075e+07	7.46869e+06	1.23158e+07	5.0679e+06		2.41311e+06	2.36189e+07	High	High	High	High	Peak Found	n/a	High	High	1
TRUE	High	Master Protein	P62877	E3 ubiquitin-protein ligase RBX1 OS=Homo sapiens OX=9606 GN=RBX1 PE=1 SV=1	0	11.496	13	2	18	2	108	12.3	6.96	46.45	2	0	3.2	0.0165259	0.168484	121.8	150	50			234.5	124.7	119.9	110.2	126.8	2.1	38.9	42.8	2.39166e+07	1.27169e+07	1.22319e+07	1.12393e+07	1.2934e+07	216100	3.96886e+06	4.36015e+06	High	High	High	High	High	Peak Found	High	High	1
TRUE	High	Master Protein	Q6P2H3	Centrosomal protein of 85 kDa OS=Homo sapiens OX=9606 GN=CEP85 PE=1 SV=1	0	55.356	10	9	48	9	762	85.6	6	146.05	9	0	3.194	0.00142739	0.0266056	122.97	157.9	42.1			132.5	260.1	54.7	134.1	121.7	0.6	15.6	80.6	3.17821e+07	6.24193e+07	1.3127e+07	3.21747e+07	2.9204e+07	153191	3.75244e+06	1.93404e+07	High	High	High	High	High	High	High	High	1
TRUE	High	Master Protein	O14950	Myosin regulatory light chain 12B OS=Homo sapiens OX=9606 GN=MYL12B PE=1 SV=2	0	216.026	84	15	400	1	172	19.8	4.84	1315	15	23	3.194	6.43831e-06	0.000184963	121.81	152.1	47.9			182.4	183.2	135.5	103.8	93.8	2	47.2	52	9.04227e+08	9.08128e+08	6.71619e+08	5.14595e+08	4.64996e+08	9.94334e+06	2.34094e+08	2.57872e+08	High	n/a	High	High	High	n/a	High	n/a	1
FALSE	High	Master Protein	O43924	Retinal rod rhodopsin-sensitive cGMP 3',5'-cyclic phosphodiesterase subunit delta OS=Homo sapiens OX=9606 GN=PDE6D PE=1 SV=1	0	14.508	29	3	5	3	150	17.4	5.67	14.12	3	0	3.187	0.0828909	0.505552	81.63	152.2	47.8			316.3		207.8		183		80.5	12.4	1.67381e+06		1.09944e+06		968264		425694	65781.1	High	n/a	High	n/a	High	n/a	High	Peak Found	1
FALSE	High	Master Protein	Q5EBL4	RILP-like protein 1 OS=Homo sapiens OX=9606 GN=RILPL1 PE=1 SV=1	0	22.002	11	3	12	3	403	47.1	5.21	42.29	3	0	3.185	0.0992596	0.559919	130.04	156.7	43.3			505.9	26.6	148	6.2	67.2	15.9	18.9	11.4	6.65708e+06	349536	1.94718e+06	81878.4	884271	209163	248826	149659	High	High	High	Peak Found	High	High	High	Peak Found	1
FALSE	High	Master Protein	Q9UGM3	Deleted in malignant brain tumors 1 protein OS=Homo sapiens OX=9606 GN=DMBT1 PE=1 SV=2	0	11.213	5	1	5	1	2413	260.6	5.44	19.51	1	0	3.179	0.0651956	0.437028	60	148.2	51.8					329.2	152.1	82.2	130.5	31.7	74.4			2.93014e+06	1.35372e+06	731362	1.16164e+06	282264	662342	High	n/a	High	High	High	High	Peak Found	Peak Found	1
FALSE	High	Master Protein	P60002	Transcription elongation factor 1 homolog OS=Homo sapiens OX=9606 GN=ELOF1 PE=1 SV=1	0	16.474	22	1	8	1	83	9.5	8	25.51	1	0	3.179	0.0563008	0.401849	109.29	124.1	75.9			143.3	249.6	86.5	127	147.6		46.1		1.45523e+06	2.53552e+06	878837	1.28991e+06	1.49898e+06		468359		High	High	High	High	High	n/a	Peak Found	n/a	1
FALSE	High	Master Protein	Q9NP50	SIN3-HDAC complex-associated factor OS=Homo sapiens OX=9606 GN=SINHCAF PE=1 SV=1	0.003	5.427	6	1	5	1	221	24.8	9.41	15.41	1	0	3.168	0.0819259	0.503447	132.6	152	48			166.8		503	16.3	78.6		35.3		772025		2.32742e+06	75389.3	363852		163228		High	n/a	High	High	High	n/a	Peak Found	n/a	1
TRUE	High	Master Protein	P60604	Ubiquitin-conjugating enzyme E2 G2 OS=Homo sapiens OX=9606 GN=UBE2G2 PE=1 SV=1	0	47.759	42	4	29	4	165	18.6	4.7	95.92	4	0	3.161	0.0258312	0.23373	104.94	159.9	40.1			191.9	199.2	134.2	66.3	149.6		40.3	18.6	17819469	1.84936e+07	1.24597e+07	6.15665e+06	1.38937e+07		3.74054e+06	1.72299e+06	High	High	High	High	High	n/a	Peak Found	High	1
FALSE	High	Master Protein	Q9UDX5	Mitochondrial fission process protein 1 OS=Homo sapiens OX=9606 GN=MTFP1 PE=1 SV=1	0	9.064	27	3	5	3	166	18	9.31	13.33	3	0	3.153	0.0969593	0.552366	122.17	169.2	30.8			252.8	148.6	86.2	28.8	214.6	2.9	58.9	7.2	2.0458e+06	1.2025e+06	697599	233123	1.73723e+06	23773	476635	58506.7	High	High	High	High	Peak Found	Peak Found	Peak Found	Peak Found	1
FALSE	High	Master Protein	Q8N726	Tumor suppressor ARF OS=Homo sapiens OX=9606 GN=CDKN2A PE=1 SV=2	0.007	4.466	14	1	3	1	132	13.9	12.41	5.94	1	0	3.146	0.182966	0.72146	42.75	151.8	48.2			189.4		416.4		135.3		58.9		78417.5		172370		55998.5		24394.6		High	n/a	High	n/a	Peak Found	n/a	Peak Found	n/a	1
TRUE	High	Master Protein	P62942	Peptidyl-prolyl cis-trans isomerase FKBP1A OS=Homo sapiens OX=9606 GN=FKBP1A PE=1 SV=2	0	103.286	34	6	84	6	108	11.9	8.16	242.7	6	0	3.127	0.00116454	0.0226818	100.58	167.8	32.2			199.2	293.8	73.2	76.3	97.5	12.5	22	25.5	6.3897e+07	9.42366e+07	2.34779e+07	2.44819e+07	3.12603e+07	4.00033e+06	7.07023e+06	8.17045e+06	High	High	High	High	High	High	High	High	1
TRUE	High	Master Protein	Q01628	Interferon-induced transmembrane protein 3 OS=Homo sapiens OX=9606 GN=IFITM3 PE=1 SV=2	0	37.967	49	3	18	3	133	14.6	7.01	60.9	3	0	3.123	0.0351482	0.291777	127.65	168.5	31.5			81.1	227.4	112.2	244.7	71	3.4	26.8	33.4	3.68358e+06	1.03295e+07	5.09812e+06	1.11148e+07	3.22531e+06	154387	1.21548e+06	1.51787e+06	High	High	High	High	High	High	Peak Found	High	1
FALSE	High	Master Protein	Q9UHR6	Zinc finger HIT domain-containing protein 2 OS=Homo sapiens OX=9606 GN=ZNHIT2 PE=1 SV=1	0.002	6.209	7	2	3	2	403	42.9	5.99	9.15	2	0	3.119	0.171802	0.708223	80.37	142.5	57.5				173.5	295.8	161.2			132.5	37		350407	597382	325651			267730	74716.4	High	Peak Found	High	Peak Found	n/a	n/a	Peak Found	Peak Found	1
TRUE	High	Master Protein	P62851	Small ribosomal subunit protein eS25 OS=Homo sapiens OX=9606 GN=RPS25 PE=1 SV=1	0	44.796	37	9	133	9	125	13.7	10.11	304.97	9	0	3.116	1.00898e-05	0.000286793	110.87	153.6	46.4			192.9	151.4	146.7	81.5	126.2	2.5	69.4	29.3	1.01344e+09	7.95409e+08	7.70895e+08	4.28325e+08	6.63243e+08	1.3246e+07	3.64496e+08	1.53858e+08	High	High	High	High	High	High	High	High	1
FALSE	High	Master Protein	Q9Y6I8	Peroxisomal membrane protein 4 OS=Homo sapiens OX=9606 GN=PXMP4 PE=1 SV=3	0	13.319	29	4	10	4	212	24.2	10.07	21.37	4	0	3.111	0.0543301	0.392309	113.99	126.4	73.6			60.2	259.3	91.1	165.6	98.3		53.8	71.6	1.92736e+06	8.29608e+06	2.91573e+06	5.29848e+06	3.14606e+06		1.72142e+06	2.28976e+06	High	High	High	High	High	n/a	High	High	1
TRUE	High	Master Protein	Q9UII2	ATPase inhibitor, mitochondrial OS=Homo sapiens OX=9606 GN=ATP5IF1 PE=1 SV=1	0	38.78	40	7	31	7	106	12.2	9.35	89.1	7	0	3.105	0.0255094	0.231862	142.1	164.7	35.3			171.7	9.8	169	205.2	135.6	1.4	93	14.3	1.59569e+07	910904	1.57008e+07	1.90658e+07	1.25963e+07	133886	8.64635e+06	1.32847e+06	High	High	High	Peak Found	High	High	High	High	1
FALSE	High	None	P31941	DNA dC->dU-editing enzyme APOBEC-3A OS=Homo sapiens OX=9606 GN=APOBEC3A PE=1 SV=3	0	12.819	23	4	10	4	199	23	6.84	22.41	4	0	3.102	0.0608617	0.420956	99.4	151.1	48.9			119.1	107.6	242.7	98	86.8	15.4	119.3	11	2.05599e+06	1.85739e+06	4.18853e+06	1.69042e+06	1.49764e+06	266615	2.05923e+06	189496	High	High	High	Peak Found	High	High	High	Peak Found	1
TRUE	High	Master Protein	P09382	Galectin-1 OS=Homo sapiens OX=9606 GN=LGALS1 PE=1 SV=2	0	66.655	75	8	94	8	135	14.7	5.5	269.22	8	0	3.093	0.000191829	0.00459249	117.73	156.8	43.2			272.9	238.9	58.2	66.1	86.8	2.7	23.6	50.8	1.66436e+08	1.45703e+08	3.54949e+07	4.02996e+07	5.29141e+07	1.64562e+06	1.43615e+07	3.09632e+07	High	High	High	High	High	High	High	High	1
FALSE	High	Master Protein	B2RUZ4	Small integral membrane protein 1 OS=Homo sapiens OX=9606 GN=SMIM1 PE=1 SV=1	0.005	4.867	21	1	3	1	78	8.7	9.03	7.68	1	0	3.088	0.133625	0.635988	90.65	159	41				294.9	46.3	302.1		60		96.7		804385	126330	823863		163614		263631	n/a	High	Peak Found	High	n/a	High	n/a	Peak Found	1
TRUE	High	Master Protein	O75368	Adapter SH3BGRL OS=Homo sapiens OX=9606 GN=SH3BGRL PE=1 SV=1	0	51.246	84	8	39	8	114	12.8	5.25	114.61	8	0	3.08	0.0302491	0.263623	95.96	150.2	49.8			188.6	268.3	85.2	87.1	84.7	1	39.8	45.5	1.97956e+07	2.81592e+07	8.9411e+06	9.14018e+06	8.88749e+06	102072	4.17598e+06	4.77253e+06	High	High	High	High	High	Peak Found	High	High	1
TRUE	High	Master Protein	Q8TAP9	M-phase-specific PLK1-interacting protein OS=Homo sapiens OX=9606 GN=MPLKIP PE=1 SV=1	0	14.5	27	3	16	3	179	19.1	10.23	62.08	3	0	3.078	0.0313923	0.27188	60.74	150.6	49.4			105	253.1	84.9	188.6	70.2	1.6	33.9	62.7	4.57485e+06	1.10298e+07	3.70045e+06	8.21982e+06	3.05697e+06	67592.6	1.47785e+06	2.73305e+06	High	High	High	High	High	Peak Found	High	High	1
FALSE	High	Master Protein	Q13542	Eukaryotic translation initiation factor 4E-binding protein 2 OS=Homo sapiens OX=9606 GN=EIF4EBP2 PE=1 SV=1	0	12.261	38	2	8	2	120	12.9	6.67	36.87	2	0	3.077	0.116299	0.595885	48.96	168.6	31.4			283.6	163.9	130	146.2			13.1	63.1	1.61163e+06	931623	738795	830829			74646.2	358474	High	High	High	High	n/a	n/a	Peak Found	High	1
TRUE	High	Master Protein	P31431	Syndecan-4 OS=Homo sapiens OX=9606 GN=SDC4 PE=1 SV=2	0	22.351	30	6	23	6	198	21.6	4.5	60.68	6	0	3.077	0.0462866	0.356637	89.83	150.2	49.8			54.7	99.4	185.6	317.9	40.9	0.2	51.9	49.5	2.20127e+06	4.00273e+06	7.4723e+06	1.27991e+07	1.64601e+06	8323.2	2.08907e+06	1.99369e+06	High	High	High	High	Peak Found	Peak Found	High	Peak Found	1
TRUE	High	None	Q12798	Centrin-1 OS=Homo sapiens OX=9606 GN=CETN1 PE=1 SV=1	0	29.674	15	4	25	4	172	19.6	4.88	64.57	4	0	3.076	0.0338838	0.284997	130.79	154.1	45.9			136.2	259.5	79	112.3	115	37	24.4	36.6	1.72932e+07	3.29448e+07	1.00295e+07	1.42586e+07	1.45939e+07	4.69747e+06	3.09681e+06	4.64751e+06	High	High	High	Peak Found	High	High	High	High	1
TRUE	High	Master Protein	P02794	Ferritin heavy chain OS=Homo sapiens OX=9606 GN=FTH1 PE=1 SV=2	0	182.08	72	16	206	16	183	21.2	5.55	506.87	16	0	3.059	0.00048999	0.0106239	122.58	166.9	33.1			177.1	238.2	96.5	116.1	108.9	6.3	29	27.9	3.05643e+08	4.11078e+08	1.66536e+08	2.00369e+08	1.87846e+08	1.08556e+07	4.99943e+07	4.82326e+07	High	High	High	High	High	High	High	High	1
FALSE	High	Master Protein	Q9Y4B4	Helicase ARIP4 OS=Homo sapiens OX=9606 GN=RAD54L2 PE=1 SV=4	0	19.356	5	4	8	4	1467	162.7	6.09	27.14	4	0	3.057	0.112796	0.592495	96.08	131	69			207	6.9	241.8	21.9	221.9	18.1	69.4	13.1	2.43543e+06	81090.9	2.8447e+06	257336	2.61027e+06	212510	816773	154103	High	High	High	High	Peak Found	Peak Found	Peak Found	Peak Found	1
TRUE	High	Master Protein	P07108	Acyl-CoA-binding protein OS=Homo sapiens OX=9606 GN=DBI PE=1 SV=2	0	80.936	70	7	79	7	87	10	6.57	228.26	7	0	3.048	0.000212171	0.00500499	119.51	160.1	39.9			167.1	252.2	103	62.4	141.4	7.2	39.6	27	9.58865e+07	1.44747e+08	5.91079e+07	3.58143e+07	8.11579e+07	4.13234e+06	2.27369e+07	1.55172e+07	High	High	High	High	High	High	High	High	1
FALSE	High	Master Protein	Q9Y547	Intraflagellar transport protein 25 homolog OS=Homo sapiens OX=9606 GN=IFT25 PE=1 SV=1	0	13.693	33	3	7	3	144	16.3	5.03	23.34	3	0	3.04	0.0619631	0.426739	89.17	148.9	51.1			87.1	356	132.5	92.5	63.9		30	38	1.65026e+06	6.74139e+06	2.50884e+06	1.75155e+06	1.21081e+06		567210	720110	High	High	High	High	Peak Found	n/a	Peak Found	High	1
TRUE	High	Master Protein	Q8N392	Rho GTPase-activating protein 18 OS=Homo sapiens OX=9606 GN=ARHGAP18 PE=1 SV=3	0	47.961	18	11	23	11	663	74.9	6.44	60.77	11	0	3.038	0.0280131	0.248169	116.34	159.7	40.3			89.1	219.4	90	194.8	23.8	116	32.3	34.5	4.99291e+06	1.23e+07	5.04465e+06	1.09204e+07	1.33589e+06	6.49915e+06	1.81103e+06	1.93554e+06	High	High	High	High	Peak Found	High	High	Peak Found	1
TRUE	High	Master Protein	Q9UFW8	CGG triplet repeat-binding protein 1 OS=Homo sapiens OX=9606 GN=CGGBP1 PE=1 SV=2	0	49.381	63	10	35	10	167	18.8	8.95	86.78	10	0	3.023	0.0303705	0.264394	92.27	143.7	56.3			145.4	150	135.1	79.5	68.8	0.4	43.9	176.9	1.52745e+07	1.5763e+07	1.42001e+07	8.35369e+06	7.23057e+06	36906.5	4.61154e+06	1.85882e+07	High	High	High	High	High	Peak Found	High	High	1
FALSE	High	Master Protein	P61457	Pterin-4-alpha-carbinolamine dehydratase OS=Homo sapiens OX=9606 GN=PCBD1 PE=1 SV=2	0	13.236	38	3	7	3	104	12	6.8	16.65	3	0	3.021	0.114184	0.59465	121.95	128.1	71.9			440.6	123.3	4.1	44.9	91.4	10.9	34.8	50	5.6466e+06	1.5797e+06	52554.7	575251	1.1715e+06	140203	445597	641419	High	High	Peak Found	High	High	Peak Found	High	Peak Found	1
FALSE	High	Master Protein	Q02413	Desmoglein-1 OS=Homo sapiens OX=9606 GN=DSG1 PE=1 SV=2	0	26.35	11	8	10	8	1049	113.7	5.03	20.8	8	0	3.014	0.180692	0.720397	138.27	122.9	77.1			495.3	10.6	28.9	100.6	62.7	74.1	9.5	18.2	3.3698e+06	72073.5	196385	684522	426558	504361	64830.2	124046	High	Peak Found	High	Peak Found	High	High	Peak Found	Peak Found	1
TRUE	High	Master Protein	P58546	Myotrophin OS=Homo sapiens OX=9606 GN=MTPN PE=1 SV=2	0	103.001	78	10	64	10	118	12.9	5.52	235.63	10	0	3.014	0.00259203	0.0422098	134.57	157.6	42.4			210.4	198.8	66.1	77.9	173.8	5.6	29.5	37.9	7.23379e+07	6.83593e+07	2.27241e+07	2.67795e+07	5.97699e+07	1.93279e+06	1.01583e+07	1.30196e+07	High	High	High	High	High	High	High	High	1
TRUE	High	Master Protein	P62341	Thioredoxin reductase-like selenoprotein T OS=Homo sapiens OX=9606 GN=SELENOT PE=1 SV=2	0	34.817	32	5	27	5	195	22.3	8.6	60.32	5	0	3.01	0.0214233	0.20394	121.43	162.7	37.3			96.9	307.7	83.6	130.6	120.6	1	44.7	14.8	8.12572e+06	2.5796e+07	7.01337e+06	1.09495e+07	1.01135e+07	85557.7	3.75087e+06	1.24395e+06	High	High	High	High	High	Peak Found	High	High	1
TRUE	High	Master Protein	P61599	N-alpha-acetyltransferase 20 OS=Homo sapiens OX=9606 GN=NAA20 PE=1 SV=1	0	27.141	35	5	20	5	178	20.4	5.03	51.53	5	0	3.004	0.0196967	0.192282	108.36	154.2	45.8			91.4	214.7	193.7	62.4	165.6		39.5	32.8	5.01655e+06	1.17857e+07	1.06318e+07	3.42576e+06	9.08961e+06		2.17062e+06	1.79797e+06	High	High	High	High	High	n/a	High	High	1
TRUE	High	Master Protein	O43598	2'-deoxynucleoside 5'-phosphate N-hydrolase 1 OS=Homo sapiens OX=9606 GN=DNPH1 PE=1 SV=1	0	54.992	63	8	39	8	174	19.1	5.05	121.34	8	0	3.001	0.0316321	0.273014	112.35	160.8	39.2			171.5	242.2	101.9	64	155.6	0.3	31.1	33.4	1.65706e+07	2.34035e+07	9.84689e+06	6.18416e+06	1.50353e+07	24948.3	3.00391e+06	3.22335e+06	High	High	High	High	High	Peak Found	High	High	1
TRUE	High	Master Protein	Q99417	c-Myc-binding protein OS=Homo sapiens OX=9606 GN=MYCBP PE=1 SV=3	0	62.301	70	9	74	9	103	12	5.91	181.18	9	0	2.988	0.00173316	0.0310503	119.38	150.5	49.5			124.2	195.7	113.2	112.6	170.5	5.9	39.6	38.4	3.73229e+07	5.88137e+07	3.40115e+07	3.38355e+07	5.12379e+07	1.77325e+06	1.19104e+07	1.1535e+07	High	High	High	High	High	High	High	High	1
TRUE	High	Master Protein	Q9BWW4	Single-stranded DNA-binding protein 3 OS=Homo sapiens OX=9606 GN=SSBP3 PE=1 SV=1	0	14.133	8	3	10	1	388	40.4	6.9	24.36	3	1	2.981	0.0223197	0.211223	117.05	133.1	66.9			119.1	59.6	174	148.2	39.1	22.8	113.9	123.3	6.55579e+06	3.27855e+06	9.58033e+06	8.15643e+06	2.15169e+06	1.2564e+06	6.27083e+06	6.78542e+06	n/a	Peak Found	Peak Found	High	High	Peak Found	Peak Found	Peak Found	1
TRUE	High	Master Protein	Q99547	M-phase phosphoprotein 6 OS=Homo sapiens OX=9606 GN=MPHOSPH6 PE=1 SV=2	0	51.49	52	7	31	7	160	19	5.2	84.98	7	0	2.978	0.0340511	0.285915	108.93	139.1	60.9			91.7	356.2	68.8	106.4	76.7	0.3	25	74.9	6.30876e+06	2.45074e+07	4.73162e+06	7.31855e+06	5.27404e+06	22288.8	1.71939e+06	5.15223e+06	High	High	High	High	High	Peak Found	High	High	1
FALSE	High	Master Protein	Q53S33	BolA-like protein 3 OS=Homo sapiens OX=9606 GN=BOLA3 PE=1 SV=1	0	7.787	21	2	8	2	107	12.1	9.64	11.71	2	0	2.975	0.058906	0.411574	47.91	157.4	42.6			107.5	201.3	180.2	148.6	69.3	38.1	51.4	3.6	1.89565e+06	3.55073e+06	3.17824e+06	2.6218e+06	1.22185e+06	672706	906957	62665.8	High	High	High	High	Peak Found	High	Peak Found	Peak Found	1
TRUE	High	Master Protein	P51452	Dual specificity protein phosphatase 3 OS=Homo sapiens OX=9606 GN=DUSP3 PE=1 SV=1	0	56.177	58	8	46	8	185	20.5	7.8	134.25	8	0	2.973	0.0338678	0.284997	114.79	142.9	57.1			200.5	274.6	67.2	66.1	120.2		25.1	46.3	2.26551e+07	3.10286e+07	7.5916e+06	7.47488e+06	1.35819e+07		2.84198e+06	5.23408e+06	High	High	High	High	High	n/a	High	High	1
TRUE	High	Master Protein	P47914	Large ribosomal subunit protein eL29 OS=Homo sapiens OX=9606 GN=RPL29 PE=1 SV=2	0	16.786	21	3	86	3	159	17.7	11.66	201.21	3	0	2.973	0.00120964	0.0233903	116.29	155.7	44.3			60.1	220	86.2	188.2	35.5	26.1	37.1	146.9	1.04462e+08	3.82702e+08	1.49926e+08	3.27458e+08	6.16909e+07	4.53163e+07	6.44956e+07	2.55552e+08	High	High	High	High	High	High	High	High	1
TRUE	High	Master Protein	P43487	Ran-specific GTPase-activating protein OS=Homo sapiens OX=9606 GN=RANBP1 PE=1 SV=1	0	136.917	64	11	148	11	201	23.3	5.29	498.51	11	0	2.971	0.00135786	0.0255408	113.42	139.3	60.7			152.1	207	109.3	105.5	103.8	8.9	49.5	63.9	2.17579e+08	2.96027e+08	1.56331e+08	1.50847e+08	1.48488e+08	1.27412e+07	7.07838e+07	9.14487e+07	High	High	High	High	High	High	High	High	1
FALSE	High	Master Protein	P05161	Ubiquitin-like protein ISG15 OS=Homo sapiens OX=9606 GN=ISG15 PE=1 SV=5	0	11.072	13	2	8	2	165	17.9	7.44	18.57	2	0	2.961	0.0694434	0.457122	83.41	145.7	54.3			197.1	240.7	103.7	125.3	98.2		35		2.78725e+06	3.40329e+06	1.46639e+06	1.77124e+06	1.388e+06		495153		High	High	High	Peak Found	Peak Found	n/a	High	n/a	1
FALSE	High	Master Protein	Q969M1	Mitochondrial import receptor subunit TOM40B OS=Homo sapiens OX=9606 GN=TOMM40L PE=1 SV=1	0	13.288	12	3	3	3	308	33.9	7.24	7.45	3	0	2.961	0.160715	0.690421	172.24	149.5	50.5			215.9		97.4		282.7	12.7	177.9	13.5	560678		252908		734390	32899.4	461997	35009.6	Peak Found	n/a	Peak Found	n/a	Peak Found	Peak Found	High	Peak Found	1
TRUE	High	Master Protein	Q9NX14	NADH dehydrogenase [ubiquinone] 1 beta subcomplex subunit 11, mitochondrial OS=Homo sapiens OX=9606 GN=NDUFB11 PE=1 SV=1	0	23.678	35	4	20	4	153	17.3	5.22	75.95	4	0	2.96	0.00241081	0.0397389	94.35	168.3	31.7			87	271.4	136.6	117.5	115.5	0.3	62.6	9.1	2.61426e+07	8.15276e+07	4.10177e+07	3.52927e+07	3.47006e+07	96518.4	1.88029e+07	2.72594e+06	High	High	High	High	High	Peak Found	High	High	1
TRUE	High	Master Protein	O60232	Protein ZNRD2 OS=Homo sapiens OX=9606 GN=ZNRD2 PE=1 SV=1	0	54.16	64	8	38	8	199	21.5	5.24	113.12	8	0	2.948	0.0143375	0.151632	93.5	157.7	42.3			155.7	196.3	142.2	96.4	123.8	0.4	57.2	27.8	1.99085e+07	2.50956e+07	1.81839e+07	1.23178e+07	1.58306e+07	56110.4	7.31675e+06	3.55898e+06	High	High	High	High	High	Peak Found	High	High	1
TRUE	High	Master Protein	O95298	NADH dehydrogenase [ubiquinone] 1 subunit C2 OS=Homo sapiens OX=9606 GN=NDUFC2 PE=1 SV=1	0	26.701	29	5	32	5	119	14.2	8.98	52.59	5	0	2.948	0.00704795	0.0898098	85.28	141.3	58.7			97.1	233.9	158.7	98	81.8	26.4	46.7	57.4	1.54116e+07	3.71319e+07	2.51871e+07	1.55497e+07	1.29799e+07	4.19537e+06	7.41319e+06	9.11632e+06	High	High	High	High	High	High	High	High	1
TRUE	High	Master Protein	P22676	Calretinin OS=Homo sapiens OX=9606 GN=CALB2 PE=2 SV=2	0	104.359	56	17	112	17	271	31.5	5.15	275.27	17	0	2.947	0.000466931	0.0101789	111.03	151	49			146.1	271	101.7	86.4	105.9	6.9	51.9	30.1	6.57218e+07	1.21897e+08	4.57209e+07	3.88661e+07	4.7618e+07	3.10149e+06	2.33333e+07	1.35291e+07	High	High	High	High	High	Peak Found	High	High	1
TRUE	High	Master Protein	P62072	Mitochondrial import inner membrane translocase subunit Tim10 OS=Homo sapiens OX=9606 GN=TIMM10 PE=1 SV=1	0	39.304	32	4	23	4	90	10.3	6.29	68.21	4	0	2.943	0.0498489	0.371626	84.18	158	42			217.2	313.6	65.5	61.6	88.2		22.2	31.7	9.8773e+06	1.42607e+07	2.9776e+06	2.79946e+06	4.00856e+06		1.00872e+06	1.44273e+06	High	High	High	High	High	n/a	High	High	1
FALSE	High	Master Protein	P09486	SPARC OS=Homo sapiens OX=9606 GN=SPARC PE=1 SV=1	0	15.905	15	5	8	5	303	34.6	4.84	16.3	5	0	2.938	0.107669	0.579325	109.44	144	56				121.8	154.6	175	21.8	36.9	191.9	97.9		1.3326e+06	1.69101e+06	1.91426e+06	238783	403136	2.09892e+06	1.07053e+06	High	Peak Found	High	High	High	Peak Found	High	High	1
TRUE	High	Master Protein	Q96C19	EF-hand domain-containing protein D2 OS=Homo sapiens OX=9606 GN=EFHD2 PE=1 SV=1	0	115.481	56	19	207	16	240	26.7	5.2	529.06	19	0	2.937	0.000448529	0.00983098	103.21	140.1	59.9			167.5	180.5	119.1	123.8	74.8	10.1	53.6	70.6	1.62145e+08	1.74711e+08	1.1534e+08	1.19874e+08	7.23774e+07	9.75823e+06	5.18388e+07	6.83847e+07	High	High	High	High	High	High	High	High	1
TRUE	High	Master Protein	Q9Y530	ADP-ribose glycohydrolase OARD1 OS=Homo sapiens OX=9606 GN=OARD1 PE=1 SV=2	0	46.25	49	9	34	9	152	17	8.31	76.47	9	0	2.937	0.0281611	0.248438	120.53	167.8	32.2			123.2	194.4	134.8	179	90.9	10	49.7	17.9	1.03891e+07	1.639e+07	1.13715e+07	1.50947e+07	7.66761e+06	845602	4.19293e+06	1.51236e+06	High	High	High	High	High	High	Peak Found	High	1
FALSE	High	Master Protein	P21246	Pleiotrophin OS=Homo sapiens OX=9606 GN=PTN PE=1 SV=1	0.005	4.845	7	1	3	1	168	18.9	9.6	4.51	1	0	2.934	0.172192	0.708223	137	149.2	50.8			414.9				323.2		61.9		269419				209857		40171.5		High	n/a	n/a	n/a	High	n/a	Peak Found	n/a	1
TRUE	High	Master Protein	P23528	Cofilin-1 OS=Homo sapiens OX=9606 GN=CFL1 PE=1 SV=3	0	225.899	83	24	549	16	166	18.5	8.09	1691.97	24	7	2.933	2.91214e-05	0.000794076	130.09	151.1	48.9			192.8	228.7	102.6	95	81.3	7.9	40.3	51.3	1.21786e+09	1.44477e+09	6.47935e+08	6.00176e+08	5.13476e+08	4.98357e+07	2.54646e+08	3.24286e+08	High	High	High	High	High	High	High	High	1
FALSE	High	Master Protein	Q9BRT3	Migration and invasion enhancer 1 OS=Homo sapiens OX=9606 GN=MIEN1 PE=1 SV=1	0	7.702	18	2	12	2	115	12.4	4.37	25.21	2	0	2.918	0.0773127	0.484482	115.54	161.4	38.6			160.6	230.4	124.3	112.5	51.6	2.2	96.3	22.2	3.75711e+06	5.3908e+06	2.90813e+06	2.63092e+06	1.20633e+06	51567.1	2.25199e+06	518725	High	High	High	High	High	High	High	High	1
TRUE	High	Master Protein	Q9Y3B4	Splicing factor 3B subunit 6 OS=Homo sapiens OX=9606 GN=SF3B6 PE=1 SV=1	0	54.255	56	8	73	8	125	14.6	9.38	220.33	8	0	2.914	0.00041432	0.00915602	108.13	142.7	57.3			171.4	146.6	133.2	78.3	148.7	0.5	84	37.4	8.52707e+07	7.2956e+07	6.62682e+07	3.89694e+07	7.39834e+07	227181	4.18229e+07	1.86139e+07	High	High	High	High	High	Peak Found	High	High	1
FALSE	High	Master Protein	Q6PD74	Alpha- and gamma-adaptin-binding protein p34 OS=Homo sapiens OX=9606 GN=AAGAB PE=1 SV=1	0	11.521	13	2	5	2	315	34.6	4.64	16.7	2	0	2.914	0.112586	0.592495	136.79	182.2	17.8			228.2	46.4	175	116.3	217.8		14	2.3	2.37807e+06	483815	1.82379e+06	1.21131e+06	2.2697e+06		145390	23557.4	High	Peak Found	High	High	Peak Found	n/a	Peak Found	Peak Found	1
FALSE	High	Master Protein	Q9NZM4	BRD4-interacting chromatin-remodeling complex-associated protein OS=Homo sapiens OX=9606 GN=BICRA PE=1 SV=2	0	8.314	2	2	3	2	1560	158.4	6.65	8.26	2	0	2.903	0.123315	0.611935	85.48	133.8	66.2			376.2		158.9		120.9	5.1	138.9		949495		401094		305137	12817.6	350509		High	n/a	High	n/a	Peak Found	Peak Found	Peak Found	n/a	1
TRUE	High	Master Protein	P60866	Small ribosomal subunit protein uS10 OS=Homo sapiens OX=9606 GN=RPS20 PE=1 SV=1	0	47.472	33	6	172	6	119	13.4	9.94	403.38	6	0	2.9	3.53249e-05	0.000953534	106.54	142.1	57.9			120.4	281.7	101.3	92.4	107.1	7.2	44.7	45.2	4.83075e+08	1.13057e+09	4.06381e+08	3.70603e+08	4.29822e+08	2.89007e+07	1.79463e+08	1.81445e+08	High	High	High	High	High	High	High	High	1
TRUE	High	None	O95626	Acidic leucine-rich nuclear phosphoprotein 32 family member D OS=Homo sapiens OX=9606 GN=ANP32D PE=2 SV=2	0	27.117	9	4	96	0	131	14.8	5.02	203.9	4	0	2.897	0.00145718	0.0270082	104.92	135.4	64.6			151.1	199.1	103.3	99.6	107.2	16.1	78.2	45.5	2.25717e+08	2.97439e+08	1.54306e+08	1.48745e+08	1.60175e+08	2.40543e+07	1.16755e+08	6.79306e+07	n/a	n/a	n/a	n/a	n/a	n/a	n/a	n/a	2
FALSE	High	Master Protein	Q13753	Laminin subunit gamma-2 OS=Homo sapiens OX=9606 GN=LAMC2 PE=1 SV=2	0	19.118	5	5	7	5	1193	130.9	6.19	21.1	5	0	2.895	0.116886	0.595885	72.86	170.3	29.7			173.4	245.2	181.9	135.8		39.2		24.5	1.56692e+06	2.2157e+06	1.64416e+06	1.22693e+06		354534		221482	High	High	High	High	Peak Found	Peak Found	n/a	Peak Found	1
TRUE	High	Master Protein	Q9UBR2	Cathepsin Z OS=Homo sapiens OX=9606 GN=CTSZ PE=1 SV=1	0	71.474	34	9	60	9	303	33.8	7.11	177.3	9	0	2.894	0.000835431	0.0173201	99.82	156.4	43.6			136.3	171.7	139.5	183.2	41.9	18	44.4	64.9	5.66544e+07	7.13346e+07	5.79746e+07	7.61308e+07	1.74026e+07	7.48973e+06	1.84661e+07	2.69689e+07	High	High	High	High	High	Peak Found	High	High	1
TRUE	High	None	P05976	Myosin light chain 1/3, skeletal muscle isoform OS=Homo sapiens OX=9606 GN=MYL1 PE=1 SV=3	0	33.52	8	2	49	2	194	21.1	5.03	142.63	2	0	2.889	0.0017205	0.0309614	96.31	132.1	67.9			81.9	323.7	85.5	104.9	95.6	2.5	32	74	3.01377e+07	1.19165e+08	3.14686e+07	3.8638e+07	3.51978e+07	906787	1.17846e+07	2.72394e+07	High	High	High	High	High	High	High	High	1
TRUE	High	None	P08590	Myosin light chain 3 OS=Homo sapiens OX=9606 GN=MYL3 PE=1 SV=3	0	33.52	8	2	49	2	195	21.9	5.1	142.63	2	0	2.889	0.0017205	0.0309614	96.31	132.1	67.9			81.9	323.7	85.5	104.9	95.6	2.5	32	74	3.01377e+07	1.19165e+08	3.14686e+07	3.8638e+07	3.51978e+07	906787	1.17846e+07	2.72394e+07	High	High	High	High	High	High	High	High	1
TRUE	High	Master Protein	P62269	Small ribosomal subunit protein uS13 OS=Homo sapiens OX=9606 GN=RPS18 PE=1 SV=3	0	92.368	58	17	215	17	152	17.7	10.99	477.2	17	0	2.875	4.0814e-05	0.00109072	123.76	148.9	51.1			170.7	186.1	126.3	93.1	115.6	7.3	53.7	47.2	9.95543e+08	1.0858e+09	7.36974e+08	5.43011e+08	6.74256e+08	4.26722e+07	3.1331e+08	2.7544e+08	High	High	High	High	High	High	High	High	1
FALSE	High	Master Protein	Q8N138	ORM1-like protein 3 OS=Homo sapiens OX=9606 GN=ORMDL3 PE=1 SV=1	0	19.576	29	3	19	2	153	17.5	9.64	48.79	3	0	2.872	0.0651923	0.437028	108.49	164.6	35.4			123.9	251	110.4	117.8	104.8	1.3	8.2	82.7	2850962	5.77697e+06	2.54051e+06	2.71101e+06	2.41113e+06	30088.9	187715	1.90387e+06	High	High	High	High	High	Peak Found	High	High	1
TRUE	High	Master Protein	O95801	Tetratricopeptide repeat protein 4 OS=Homo sapiens OX=9606 GN=TTC4 PE=1 SV=3	0	37.796	35	9	30	9	387	44.7	5.6	78.34	9	0	2.87	0.0450073	0.350473	75.99	160.5	39.5			159.6	149.7	148.5	168.1	69.2	28.8	36	40.2	1.54218e+07	1.44681e+07	1.43504e+07	1.6251e+07	6.68697e+06	2.77995e+06	3.48359e+06	3.88364e+06	High	High	High	High	High	High	High	High	1
TRUE	High	Master Protein	O75347	Tubulin-specific chaperone A OS=Homo sapiens OX=9606 GN=TBCA PE=1 SV=3	0	96.577	64	12	131	12	108	12.8	5.29	365.12	12	0	2.869	0.000838592	0.017341	110.56	151.5	48.5			135.5	308.3	73.1	110.4	93.8	0.5	37	41.5	2.76282e+08	6.28744e+08	1.49067e+08	2.25199e+08	1.9136e+08	1.07645e+06	7.54598e+07	8.45523e+07	High	High	High	High	High	High	High	High	1
TRUE	High	None	Q9NQ39	Putative ribosomal protein eS10-like OS=Homo sapiens OX=9606 GN=RPS10P5 PE=5 SV=1	0	59.849	18	5	99	5	176	20.1	10.13	290.32	5	0	2.862	0.000364817	0.00817433	130.03	140.7	59.3			124.8	284.7	94.8	102.6	90.3	3.7	36.1	63	2.62363e+08	5.98204e+08	1.99199e+08	2.15607e+08	1.89769e+08	7.74938e+06	7.59191e+07	1.32406e+08	High	High	High	High	High	High	High	High	1
TRUE	High	None	E9PQ53	NADH dehydrogenase [ubiquinone] 1 subunit C2, isoform 2 OS=Homo sapiens OX=9606 GN=NDUFC2-KCTD14 PE=1 SV=1	0.006	4.647	13	2	13	2	114	13.4	8.29	17.58	2	0	2.857	0.0482144	0.364166	68.08	134	66			58.3	183.9	210.1	107.7	76.6	20.6	62.8	80	6.64192e+06	2.09633e+07	2.39523e+07	1.22729e+07	8.73246e+06	2.35027e+06	7.16101e+06	9.11632e+06	High	High	Peak Found	High	Peak Found	High	Peak Found	High	1
TRUE	High	Master Protein	Q96MW1	Coiled-coil domain-containing protein 43 OS=Homo sapiens OX=9606 GN=CCDC43 PE=1 SV=2	0	30.756	29	7	31	7	224	25.2	4.92	72.02	7	0	2.855	0.00384252	0.0576937	122.58	178.1	21.9			41.8	417.2	20.8	273.2	31.9		13.1	2.1	1.43363e+07	1.43105e+08	7.11945e+06	9.37006e+07	1.0925e+07		4.50278e+06	712193	High	High	High	High	High	Peak Found	High	High	1
TRUE	High	Master Protein	Q9P032	NADH dehydrogenase [ubiquinone] 1 alpha subcomplex assembly factor 4 OS=Homo sapiens OX=9606 GN=NDUFAF4 PE=1 SV=1	0	58.763	53	11	52	11	175	20.3	8.82	148.56	11	0	2.849	0.0044365	0.0651227	106.55	145.9	54.1			143.7	222.4	131.9	88.5	102.2	0.1	77.4	33.7	2.91094e+07	4.50637e+07	2.6727e+07	1.79257e+07	2.07093e+07	21377.6	1.56856e+07	6.82806e+06	High	High	High	High	High	Peak Found	High	High	1
TRUE	High	Master Protein	P49773	Adenosine 5'-monophosphoramidase HINT1 OS=Homo sapiens OX=9606 GN=HINT1 PE=1 SV=2	0	165.963	79	10	134	10	126	13.8	6.95	460.48	10	0	2.848	0.00141918	0.0265486	124.01	157.4	42.6			231.5	238.9	71.9	39.6	147.2	0.9	37.4	32.6	4.00361e+08	4.13199e+08	1.24427e+08	6.84193e+07	2.54576e+08	1.47005e+06	6.46021e+07	5.64333e+07	High	High	High	High	High	High	High	High	1
FALSE	High	Master Protein	Q96GY0	Zinc finger C2HC domain-containing protein 1A OS=Homo sapiens OX=9606 GN=ZC2HC1A PE=1 SV=2	0	12.779	12	3	8	3	325	35.1	9.82	17.46	3	0	2.846	0.113143	0.592495	67.84	124.6	75.4			123.8	86.2	98.7	98.4	100.4	234.8	35.5	22.1	1.28571e+06	894417	1.02487e+06	1.02195e+06	1.04238e+06	2.43784e+06	368438	229340	High	High	High	High	High	Peak Found	High	Peak Found	1
FALSE	High	Master Protein	Q69YH5	Cell division cycle-associated protein 2 OS=Homo sapiens OX=9606 GN=CDCA2 PE=1 SV=2	0	25.471	7	5	6	5	1023	112.6	8.4	19.2	5	0	2.845	0.0822028	0.503993	105.39	125	75				161.9	101.1	158.1	94.9		91.1	192.8		2.16838e+06	1.35437e+06	2.11696e+06	1.27122e+06		1.21991e+06	2.58234e+06	High	High	High	High	High	n/a	Peak Found	Peak Found	1
FALSE	High	Master Protein	Q96JQ2	Calmin OS=Homo sapiens OX=9606 GN=CLMN PE=1 SV=1	0	7.668	4	2	2	2	1002	111.6	4.94	5.39	2	0	2.834	0.153669	0.679847	21.46	147.8	52.2				467					142.7	190.4		718390					219470	292855	n/a	High	n/a	n/a	n/a	n/a	Peak Found	Peak Found	1
TRUE	High	Master Protein	P61088	Ubiquitin-conjugating enzyme E2 N OS=Homo sapiens OX=9606 GN=UBE2N PE=1 SV=1	0	65.053	75	9	107	9	152	17.1	6.57	281.98	9	0	2.831	0.00109201	0.0215298	118.15	147.4	52.6			139	258.1	104.8	93.3	112.4	6	40.7	45.6	2.27184e+08	4.2173e+08	1.71232e+08	1.52491e+08	1.8373e+08	9.8116e+06	6.65374e+07	7.44482e+07	High	High	High	High	High	High	High	High	1
TRUE	High	Master Protein	Q96FJ2	Dynein light chain 2, cytoplasmic OS=Homo sapiens OX=9606 GN=DYNLL2 PE=1 SV=1	0	122.756	65	8	165	5	89	10.3	7.37	582.26	8	3	2.828	0.000487376	0.0105958	119.02	156.1	43.9			189.4	227.7	82.1	86.3	132.9	8.9	30.9	41.9	1.82781e+08	2.19721e+08	7.91736e+07	8.32294e+07	1.28212e+08	8.55636e+06	2.98246e+07	4.0425e+07	High	High	High	High	High	High	High	High	1
FALSE	High	Master Protein	Q9BVG9	Phosphatidylserine synthase 2 OS=Homo sapiens OX=9606 GN=PTDSS2 PE=1 SV=1	0	9.406	7	3	6	3	487	56.2	6.25	15.66	3	0	2.826	0.0902434	0.530693	27.8	150.4	49.6			284.9			200.6	116.3	71	39.9	87.4	2.30268e+06			1.62175e+06	939910	573806	322226	706228	High	n/a	High	High	High	Peak Found	Peak Found	Peak Found	1
FALSE	High	Master Protein	Q9Y3E7	Charged multivesicular body protein 3 OS=Homo sapiens OX=9606 GN=CHMP3 PE=1 SV=3	0.001	6.356	9	2	11	2	222	25.1	5.12	14.17	2	0	2.825	0.056996	0.404299	128.11	158.4	41.6			48.4	70.9	136.4	190.9	30.2	0.7	22.1	300.5	2.91838e+06	4.27878e+06	8.22993e+06	1.15123e+07	1.81911e+06	41024.8	1.33142e+06	1.8123e+07	High	High	High	High	Peak Found	Peak Found	High	High	1
TRUE	High	Master Protein	P62841	Small ribosomal subunit protein uS19 OS=Homo sapiens OX=9606 GN=RPS15 PE=1 SV=2	0	174.294	72	8	195	8	145	17	10.39	574.47	8	0	2.82	0.00115729	0.0225953	116.6	156.1	43.9			135.6	258.6	82.4	117.8	129.8	4.5	35.7	35.5	1.9528e+08	3.72547e+08	1.18739e+08	1.69735e+08	1.86949e+08	6.52926e+06	5.13889e+07	5.11201e+07	High	High	High	High	High	High	High	High	1
FALSE	High	Master Protein	P0DJ07	Protein PET100 homolog, mitochondrial OS=Homo sapiens OX=9606 GN=PET100 PE=1 SV=1	0	15.458	23	3	19	3	73	9.1	6.77	35.16	3	0	2.815	0.0511432	0.377427	85.54	152.7	47.3			217.7	209.2	106.1	81.3	68.4	48	44.3	25.1	9.65994e+06	9.28303e+06	4.7057e+06	3.60627e+06	3.03453e+06	2.12784e+06	1.96655e+06	1.11293e+06	High	High	High	High	High	High	High	High	1
TRUE	High	Master Protein	P0DPB6	DNA-directed RNA polymerases I and III subunit RPAC2 OS=Homo sapiens OX=9606 GN=POLR1D PE=1 SV=1	0	49.682	70	8	35	8	133	15.2	5.8	102.46	8	0	2.811	0.0451089	0.350835	113.64	146.6	53.4			189.5	250.2	45.8	154.8	74.1		23.2	62.4	1.80257e+07	2.37999e+07	4.35159e+06	1.47284e+07	7.05017e+06		2.20408e+06	5.9318e+06	High	High	High	High	High	Peak Found	High	High	1
FALSE	High	Master Protein	P54687	Branched-chain-amino-acid aminotransferase, cytosolic OS=Homo sapiens OX=9606 GN=BCAT1 PE=1 SV=3	0	17.371	12	4	9	4	386	42.9	5.3	21.88	4	0	2.808	0.107664	0.579325	85.14	161	39			337.7	24.4	81.1	190.3	79	16.7	54.1	16.7	5.70515e+06	412224	1.36951e+06	3.21528e+06	1.33414e+06	281981	914174	281430	High	High	High	High	Peak Found	Peak Found	High	Peak Found	1
FALSE	High	Master Protein	A0A0B4J2F0	Protein PIGBOS1 OS=Homo sapiens OX=9606 GN=PIGBOS1 PE=1 SV=1	0	7.716	22	2	5	2	54	6.3	8.5	10.9	2	0	2.808	0.182942	0.72146	74.71	147	53				143.1	75.6	305.5		51.6	23.3	200.9		599618	316789	1.28046e+06		216210	97557.3	842163	Peak Found	Peak Found	High	High	Peak Found	High	Peak Found	High	1
TRUE	High	Master Protein	Q9H9Q2	COP9 signalosome complex subunit 7b OS=Homo sapiens OX=9606 GN=COPS7B PE=1 SV=1	0	85.455	44	9	76	9	264	29.6	6.15	246.63	9	0	2.806	0.00471447	0.0685771	113.64	157.6	42.4			171.8	193.8	120.2	144.2	72.2	12.8	39.6	45.4	3.83183e+07	4.32297e+07	2.68044e+07	3.21531e+07	1.61119e+07	2.86077e+06	8.83273e+06	1.01199e+07	High	High	High	High	High	Peak Found	High	High	1
TRUE	High	None	A0A3B3IU46	RNA guanine-N7 methyltransferase-activating subunit-like protein OS=Homo sapiens OX=9606 GN=RAMACL PE=3 SV=1	0	32.3	52	4	33	4	118	14.4	8.4	92.87	4	0	2.804	0.0313337	0.27188	96.35	160.4	39.6			171.4	266.2	107.2	105	79.8	0.7	25.1	44.8	1.25848e+07	1.95421e+07	7.86731e+06	7.70867e+06	5.85629e+06	48020.8	1.84109e+06	3.28639e+06	High	High	High	High	High	Peak Found	High	High	1
TRUE	High	Master Protein	P60981	Destrin OS=Homo sapiens OX=9606 GN=DSTN PE=1 SV=3	0	164.735	82	22	242	19	165	18.5	7.85	635.72	22	0	2.803	0.00110899	0.0217579	126.16	154.6	45.4			182.9	211.3	105.8	65.8	138.1	12.5	50.5	33	3.38753e+08	3.9125e+08	1.95981e+08	1.21882e+08	2.55749e+08	2.32211e+07	9.35354e+07	6.11716e+07	High	High	High	High	High	High	High	High	1
FALSE	High	Master Protein	Q9Y3D0	Cytosolic iron-sulfur assembly component 2B OS=Homo sapiens OX=9606 GN=CIAO2B PE=1 SV=1	0	49.017	68	6	25	6	163	17.7	5.19	81.85	6	0	2.801	0.0688767	0.454135	78.23	146.1	53.9			126.2	255.3	32.7	100.1	215.5		28.8	41.4	6.17275e+06	1.24851e+07	1.59701e+06	4.89718e+06	1.05377e+07		1.40937e+06	2.02621e+06	High	High	High	High	High	n/a	High	High	1
TRUE	High	Master Protein	Q93096	Protein tyrosine phosphatase type IVA 1 OS=Homo sapiens OX=9606 GN=PTP4A1 PE=1 SV=2	0	56.976	62	8	69	4	173	19.8	8.97	156.07	8	4	2.8	0.010522	0.120913	110.46	143.5	56.5			208.6	230.1	70.4	63	128.1	3.6	41.9	54.4	4.12278e+07	4.54636e+07	1.39087e+07	1.24537e+07	2.53066e+07	710917	8.27734e+06	1.07489e+07	High	High	High	High	High	High	High	High	1
FALSE	High	Master Protein	Q9Y3D2	Methionine-R-sulfoxide reductase B2, mitochondrial OS=Homo sapiens OX=9606 GN=MSRB2 PE=1 SV=2	0.003	5.232	11	2	2	2	182	19.5	8.63	4.89	2	0	2.794	0.245821	0.789976	102.88	156.6	43.4				284.2		82.8	314.3	28.9	59.4	30.3		598753		174362	662229	60928.7	125207	63907.6	n/a	High	High	Peak Found	Peak Found	Peak Found	Peak Found	Peak Found	1
FALSE	High	Master Protein	Q9NW68	BSD domain-containing protein 1 OS=Homo sapiens OX=9606 GN=BSDC1 PE=1 SV=1	0	29.329	17	4	16	4	430	47.1	4.49	56.31	4	0	2.793	0.128044	0.623156	80.6	140	60			61.5	348.7	49.1	106.6	6.3	72.7	138.5	16.6	1.27875e+06	7.24542e+06	1.02071e+06	2.21594e+06	130105	1.50987e+06	2.87917e+06	345102	High	High	Peak Found	High	High	High	High	High	1
TRUE	High	Master Protein	Q86VH2	Kinesin-like protein KIF27 OS=Homo sapiens OX=9606 GN=KIF27 PE=1 SV=1	0.001	6.672	1	2	8	1	1401	160.2	7.28	16.22	2	0	2.788	0.0151539	0.158104	139.18	150.9	49.1			5.7	215.2	73.5	327.4	34.8	63	48.1	32.3	951654	3.58061e+07	1.22293e+07	5.44575e+07	5.78616e+06	1.04763e+07	7.99499e+06	5.37654e+06	High	High	Peak Found	High	Peak Found	Peak Found	Peak Found	Peak Found	1
FALSE	High	Master Protein	Q8IWS0	PHD finger protein 6 OS=Homo sapiens OX=9606 GN=PHF6 PE=1 SV=1	0	38.52	29	8	17	8	365	41.3	8.68	42.85	8	0	2.779	0.0673932	0.446917	55.81	159.1	40.9			74.6	185.7	199.2	147.4	37.3	70.8	44	41.1	2.94871e+06	7.34099e+06	7.87428e+06	5.82778e+06	1.47635e+06	2.79774e+06	1.7393e+06	1.62515e+06	High	High	High	High	High	Peak Found	Peak Found	Peak Found	1
TRUE	High	None	Q9UI15	Transgelin-3 OS=Homo sapiens OX=9606 GN=TAGLN3 PE=1 SV=2	0	22.091	7	1	59	1	199	22.5	7.33	154.97	1	0	2.759	0.00214917	0.0368659	76.92	168	32			202.9	182.1	73.1	149	47.2	0.4	20.9	124.4	8.60319e+07	7.71947e+07	3.09857e+07	6.31907e+07	2.00054e+07	182419	8.86192e+06	5.27292e+07	High	High	High	High	High	Peak Found	High	High	1
FALSE	High	Master Protein	Q9Y2E5	Epididymis-specific alpha-mannosidase OS=Homo sapiens OX=9606 GN=MAN2B2 PE=1 SV=4	0	12.318	4	3	4	3	1009	113.9	7.24	11.73	3	0	2.755	0.0949887	0.546138	101.66	138.3	61.7			108.6	147.2	141.4	46.8	91.2	10.9	33.5	220.3	1.7998e+06	2.44021e+06	2.34463e+06	776458	1.51244e+06	181120	555210	3.65137e+06	High	Peak Found	High	Peak Found	High	Peak Found	Peak Found	Peak Found	1
FALSE	High	Master Protein	P10398	Serine/threonine-protein kinase A-Raf OS=Homo sapiens OX=9606 GN=ARAF PE=1 SV=2	0	10.939	7	4	7	2	606	67.5	9.01	15.87	4	2	2.753	0.0776898	0.485576	67.67	120.3	79.7			93.3	113.7	234.9	149.8	86.4		111	10.8	1.451e+06	1.76709e+06	3.65169e+06	2.32847e+06	1.34342e+06		1.72622e+06	168549	Peak Found	High	Peak Found	Peak Found	High	Peak Found	Peak Found	Peak Found	1
TRUE	High	Master Protein	Q7LBC6	Lysine-specific demethylase 3B OS=Homo sapiens OX=9606 GN=KDM3B PE=1 SV=2	0	363.357	47	53	225	51	1761	191.5	7.18	673.04	53	2	2.752	0.00182865	0.0326156	102.74	143.2	56.8			208.8	90.3	125	92.1	40.5	27.1	44.7	171.5	9.49779e+07	4.10488e+07	5.68717e+07	4.19024e+07	1.84236e+07	1.23142e+07	2.03283e+07	7.79778e+07	High	High	High	High	High	High	High	High	1
FALSE	High	Master Protein	O00165	HCLS1-associated protein X-1 OS=Homo sapiens OX=9606 GN=HAX1 PE=1 SV=2	0	44.147	51	9	28	9	279	31.6	4.92	78.68	9	0	2.751	0.0535315	0.388635	86.75	161.4	38.6			197.3	126.8	182.2	114.9	83.4	22.3	41	32.2	2.09292e+07	1.34455e+07	1.93264e+07	1.21873e+07	8.84795e+06	2.36132e+06	4.34717e+06	3.41472e+06	High	High	High	High	High	Peak Found	High	High	1
FALSE	High	Master Protein	Q8IUW5	RELT-like protein 1 OS=Homo sapiens OX=9606 GN=RELL1 PE=1 SV=1	0	25.004	44	7	11	7	271	29.3	8.34	31.86	7	0	2.749	0.0749006	0.476817	60.87	139.6	60.4			70.1	310.6	77.7	177.3	75.3		50.8	38.3	1506181	6.67558e+06	1.66898e+06	3.80992e+06	1.61816e+06		1.0909e+06	822084	High	High	High	High	Peak Found	Peak Found	High	Peak Found	1
FALSE	High	Master Protein	Q8TED9	Actin filament-associated protein 1-like 1 OS=Homo sapiens OX=9606 GN=AFAP1L1 PE=1 SV=2	0.003	5.401	3	1	2	1	768	86.4	6.8	9.02	1	0	2.749	0.125206	0.616565	31.67	146.6	53.4			341.9				231.2		102.5	124.4	863898				584120		258970	314296	High	n/a	n/a	n/a	High	n/a	Peak Found	Peak Found	1
TRUE	High	Master Protein	Q7Z2W4	Zinc finger CCCH-type antiviral protein 1 OS=Homo sapiens OX=9606 GN=ZC3HAV1 PE=1 SV=3	0	192.319	54	34	142	34	902	101.4	8.4	443.16	34	0	2.745	0.00126708	0.02421	99.86	132.6	67.4			103.8	122.8	147.3	155.6	64.9	36	97.6	72	4.56904e+07	5.40289e+07	6.48116e+07	6.84881e+07	2.85745e+07	1.58482e+07	4.29684e+07	3.16671e+07	High	High	High	High	High	Peak Found	High	High	1
FALSE	High	None	P34947	G protein-coupled receptor kinase 5 OS=Homo sapiens OX=9606 GN=GRK5 PE=1 SV=1	0.001	6.462	2	1	6	1	590	67.7	8.1	20.89	1	0	2.741	0.180667	0.720397	218.77	146.5	53.5			313		121.4		14.4		351.3		633780		245793		29136.7		711410		High	n/a	High	High	High	n/a	High	n/a	1
FALSE	High	Master Protein	P38936	Cyclin-dependent kinase inhibitor 1 OS=Homo sapiens OX=9606 GN=CDKN1A PE=1 SV=3	0	19.34	34	5	10	5	164	18.1	8.37	22.98	5	0	2.741	0.113433	0.593276	107.4	161.5	38.5			111.8	373.1	46.5	134.4	127.5		6.7		1.17985e+06	3.93678e+06	490640	1.41829e+06	1.34497e+06		70572.3		High	High	High	Peak Found	High	n/a	High	n/a	1
TRUE	High	Master Protein	P00167	Cytochrome b5 OS=Homo sapiens OX=9606 GN=CYB5A PE=1 SV=2	0	78.509	52	7	81	7	134	15.3	4.96	207.33	7	0	2.736	0.000622159	0.0133102	107.32	129.5	70.5			96.1	243.5	90	129.3	109	5.1	44.9	82.1	6.22884e+07	1.57833e+08	5.83258e+07	8.38344e+07	7.06625e+07	3.33009e+06	2.90852e+07	5.32302e+07	High	High	High	High	High	High	High	High	1
FALSE	High	Master Protein	Q3SY69	Mitochondrial 10-formyltetrahydrofolate dehydrogenase OS=Homo sapiens OX=9606 GN=ALDH1L2 PE=1 SV=2	0	8.853	5	3	5	3	923	101.7	6.52	14.6	3	0	2.734	0.160533	0.690421	307.05	167.3	32.7					203.8		179	8.9	401.7	6.6			1.03109e+06		905345	45024.7	2.03223e+06	33352.2	n/a	n/a	High	n/a	High	Peak Found	High	Peak Found	1
TRUE	High	Master Protein	P63241	Eukaryotic translation initiation factor 5A-1 OS=Homo sapiens OX=9606 GN=EIF5A PE=1 SV=2	0	255.033	67	18	327	18	154	16.8	5.24	1014.12	18	0	2.732	9.44709e-05	0.0023897	123.38	145.1	54.9			165.8	228.4	125	75.6	82.7	6.8	38.2	77.6	5.27833e+08	7.27143e+08	3.97864e+08	2.4076e+08	2.63301e+08	2.15314e+07	1.21572e+08	2.47015e+08	High	High	High	High	High	High	High	High	1
TRUE	High	Master Protein	P62263	Small ribosomal subunit protein uS11 OS=Homo sapiens OX=9606 GN=RPS14 PE=1 SV=3	0	181.606	72	14	321	14	151	16.3	10.05	1016.93	14	0	2.726	9.74973e-05	0.00245084	108.73	140.2	59.8			143.8	241.3	82	103.7	107.1	12.2	37.3	72.5	6.50433e+08	1.09175e+09	3.70923e+08	4.6937e+08	4.84695e+08	5.54014e+07	1.68917e+08	3.28094e+08	High	High	High	High	High	High	High	High	1
TRUE	High	Master Protein	Q96A26	Protein FAM162A OS=Homo sapiens OX=9606 GN=FAM162A PE=1 SV=2	0	55.482	35	6	49	6	154	17.3	9.77	137.23	6	0	2.726	0.00399549	0.0596284	121.73	132.1	67.9			129.5	247.8	88.1	96.8	93.1	4.3	35.7	104.7	3.69824e+07	7.07316e+07	2.51582e+07	2.76411e+07	2.65695e+07	1.21942e+06	1.01875e+07	2.99023e+07	High	High	High	High	High	High	High	High	1
TRUE	High	Master Protein	Q9Y3C6	Peptidyl-prolyl cis-trans isomerase-like 1 OS=Homo sapiens OX=9606 GN=PPIL1 PE=1 SV=1	0	69.294	58	7	83	7	166	18.2	7.99	226.45	7	0	2.712	0.00102576	0.0204238	96.15	155.6	44.4			177.6	225.2	96.3	91.4	134.6	0.3	36.9	37.7	9.20667e+07	1.1676e+08	4.99083e+07	4.7401e+07	6.97963e+07	159145	1.91194e+07	1.95654e+07	High	High	High	High	High	High	High	High	1
TRUE	High	None	P15153	Ras-related C3 botulinum toxin substrate 2 OS=Homo sapiens OX=9606 GN=RAC2 PE=1 SV=1	0	17.989	21	4	95	1	192	21.4	7.61	207.83	4	0	2.711	0.00096227	0.0194485	90.45	148.1	51.9			167.9	237.9	103.7	93.1	72.1	18.8	29.6	76.8	1.87057e+08	2.64978e+08	1.15462e+08	1.03705e+08	8.03417e+07	2.0989e+07	3.30267e+07	8.55919e+07	High	Peak Found	High	Peak Found	High	High	Peak Found	Peak Found	1
FALSE	High	Master Protein	Q15583	Homeobox protein TGIF1 OS=Homo sapiens OX=9606 GN=TGIF1 PE=1 SV=3	0	15.053	12	3	4	3	401	43	8.92	11.44	3	0	2.71	0.0955032	0.547561	64.48	178	22			126.5	205	121.4	176.1		136.5	18.5	16	2.00612e+06	3.24911e+06	1.92516e+06	2.79211e+06		2.16409e+06	292866	253015	Peak Found	Peak Found	Peak Found	High	n/a	High	Peak Found	Peak Found	1
TRUE	High	Master Protein	O14737	Programmed cell death protein 5 OS=Homo sapiens OX=9606 GN=PDCD5 PE=1 SV=3	0	51.335	50	7	55	7	125	14.3	6.04	140.43	7	0	2.709	0.0016072	0.0291178	135.07	155.1	44.9			389.3	147.1	59.4	34.4	105.6	0.2	49.2	14.9	2.87478e+08	1.08666e+08	4.38468e+07	2.53811e+07	7.79661e+07	165716	3.63118e+07	1.0998e+07	High	High	High	High	High	High	High	High	1
TRUE	High	Master Protein	Q8TDP1	Ribonuclease H2 subunit C OS=Homo sapiens OX=9606 GN=RNASEH2C PE=1 SV=1	0	41.133	74	9	41	9	164	17.8	5.03	104.69	9	0	2.707	0.0433351	0.34075	129.31	140.8	59.2			234	140	97.1	52.9	175.5	2.2	52.5	45.8	2.341e+07	1.40091e+07	9.7199e+06	5.29199e+06	1.75595e+07	216688	5.25643e+06	4.58199e+06	High	High	High	High	High	Peak Found	High	High	1
TRUE	High	Master Protein	Q969Q0	Ribosomal protein eL42-like OS=Homo sapiens OX=9606 GN=RPL36AL PE=1 SV=3	0	29.738	42	8	56	2	106	12.5	10.65	124.35	8	0	2.707	0.0447666	0.349346	119.66	163.9	36.1			222.9	45.2	152	137.4	142.1	9.6	77.8	13	2.31317e+07	4.689e+06	1.57729e+07	1.42636e+07	1.47483e+07	991211	8.06923e+06	1.35398e+06	High	High	High	High	High	High	High	High	1
FALSE	High	Master Protein	Q9Y303	N-acetylglucosamine-6-phosphate deacetylase OS=Homo sapiens OX=9606 GN=AMDHD2 PE=1 SV=2	0	7.644	7	2	2	2	409	43.7	6.7	4.51	2	0	2.706	0.182515	0.72146	33.61	146	54				413.9		264			122.1			841046		536482			248206		n/a	High	n/a	Peak Found	High	n/a	Peak Found	n/a	1
FALSE	High	Master Protein	Q08345	Epithelial discoidin domain-containing receptor 1 OS=Homo sapiens OX=9606 GN=DDR1 PE=1 SV=1	0	11.678	4	3	5	3	913	101.1	6.83	14.06	3	0	2.706	0.167114	0.70075	78.05	146	54			256.4	184.6		87.4	178.3	68.2		25.1	1.68375e+06	1.21238e+06		574136	1.17135e+06	448097		164732	High	High	n/a	Peak Found	High	Peak Found	n/a	Peak Found	1
FALSE	High	Master Protein	Q8N806	Putative E3 ubiquitin-protein ligase UBR7 OS=Homo sapiens OX=9606 GN=UBR7 PE=1 SV=2	0	22.05	16	5	9	5	425	48	4.81	30.01	5	0	2.705	0.164722	0.69628	75.76	140.9	59.1			385.4	61.2	142.4	97.1	28.5		85.4		3.26396e+06	517993	1.20627e+06	822397	241287		723640		High	High	High	High	Peak Found	n/a	Peak Found	Peak Found	1
FALSE	High	Master Protein	Q8IXM3	Large ribosomal subunit protein mL41 OS=Homo sapiens OX=9606 GN=MRPL41 PE=1 SV=1	0	43.563	65	8	36	8	137	15.4	9.57	100.89	8	0	2.698	0.0630152	0.430666	128.24	167	33			279.5	138.9	114.2	63.3	141.6	1.6	47.9	12.9	3.70629e+07	1.84249e+07	1.51439e+07	8.39128e+06	1.87823e+07	216918	6.34967e+06	1.71619e+06	High	High	High	High	High	Peak Found	High	High	1
TRUE	High	Master Protein	Q9H4A5	Golgi phosphoprotein 3-like OS=Homo sapiens OX=9606 GN=GOLPH3L PE=1 SV=1	0	95.603	66	14	58	12	285	32.7	5.83	183.61	14	0	2.697	0.0359674	0.297351	114.22	144	56			247	66.2	154.9	91.1	114.7	29.9	71.3	24.9	4.33337e+07	1.16172e+07	2.71635e+07	1.59832e+07	2.01217e+07	5.24204e+06	1.25069e+07	4.36557e+06	High	High	High	High	High	Peak Found	High	High	1
FALSE	High	Master Protein	Q9P227	Rho GTPase-activating protein 23 OS=Homo sapiens OX=9606 GN=ARHGAP23 PE=1 SV=2	0.003	5.384	2	2	13	1	1491	162.1	9.19	38.55	2	0	2.693	0.205508	0.752782	33.78	145.1	54.9				205.1	157.7	277.6			97.8	61.7		446204	343055	603894			212810	134248	High	High	High	High	High	High	High	High	1
FALSE	High	Master Protein	Q96L58	Beta-1,3-galactosyltransferase 6 OS=Homo sapiens OX=9606 GN=B3GALT6 PE=1 SV=2	0	9.196	9	3	4	3	329	37.1	9.66	7.43	3	0	2.691	0.158658	0.688002	119.15	134.4	65.6			146.9	102.5	92.3	88.4	256.4	9.4	73.5	30.7	1.51071e+06	1.05387e+06	949186	908465	2.63565e+06	96543.6	755283	315385	High	High	High	Peak Found	Peak Found	Peak Found	Peak Found	Peak Found	1
FALSE	High	Master Protein	Q9BQC6	Large ribosomal subunit protein mL63 OS=Homo sapiens OX=9606 GN=MRPL57 PE=1 SV=1	0	10.741	13	1	7	1	102	12.3	11.44	16.38	1	0	2.684	0.0947326	0.545476	138.37	151.1	48.9			115.2	182.9	35.5	74.6	12.8	1.1	307.5	70.4	5.32818e+06	8.45903e+06	1.64251e+06	3.45097e+06	592305	52309.5	1.4221e+07	3.25721e+06	Peak Found	High	High	High	Peak Found	Peak Found	Peak Found	High	1
TRUE	High	Master Protein	Q9BWJ5	Splicing factor 3B subunit 5 OS=Homo sapiens OX=9606 GN=SF3B5 PE=1 SV=1	0	60.197	84	6	62	6	86	10.1	6.35	152.43	6	0	2.682	0.00656045	0.0891713	122.14	147.2	52.8			80.4	236.3	149.4	128.3	90.5	15.6	52.7	46.9	1.87761e+07	5.51737e+07	3.48934e+07	2.99524e+07	2.11274e+07	3.64846e+06	1.2295e+07	1.09463e+07	High	High	High	High	High	High	High	High	1
FALSE	High	Master Protein	Q6UWP2	Dehydrogenase/reductase SDR family member 11 OS=Homo sapiens OX=9606 GN=DHRS11 PE=1 SV=1	0	30.389	35	7	18	7	260	28.3	6.64	42.57	7	0	2.681	0.0936791	0.541347	97.78	168	32			225.3	216.1	132.4	86.5	91.2		32.2	16.4	6.31774e+06	6.0593e+06	3.71293e+06	2.42442e+06	2.55872e+06		902739	459181	High	High	High	High	Peak Found	n/a	High	High	1
TRUE	High	Master Protein	O95379	Tumor necrosis factor alpha-induced protein 8 OS=Homo sapiens OX=9606 GN=TNFAIP8 PE=1 SV=1	0	72.004	61	7	57	7	198	23	7.93	155.32	7	0	2.669	0.00950825	0.111656	125.99	148.8	51.2			203.8	205	92.3	74.6	129.4	0.3	44.4	50.2	4.25499e+07	4.27923e+07	1.92764e+07	1.55783e+07	2.70118e+07	72055.7	9.2683e+06	1.04756e+07	High	High	High	High	High	Peak Found	High	High	1
TRUE	High	Master Protein	Q7LBR1	Charged multivesicular body protein 1b OS=Homo sapiens OX=9606 GN=CHMP1B PE=1 SV=1	0	11.956	17	5	30	5	199	22.1	8.1	51.62	5	0	2.669	0.00609365	0.0845126	136.95	88.5	111.5			118.5	90.4	108.3	93.8	129.1	5.3	129.5	124.9	2.97231e+07	2.26773e+07	2.71675e+07	2.3528e+07	3.23853e+07	1.32699e+06	3.24788e+07	3.13342e+07	High	High	High	High	High	Peak Found	High	High	1
TRUE	High	Master Protein	Q9UBI6	Guanine nucleotide-binding protein G(I)/G(S)/G(O) subunit gamma-12 OS=Homo sapiens OX=9606 GN=GNG12 PE=1 SV=3	0	49.759	61	5	100	5	72	8	8.97	253.56	5	0	2.669	0.00226157	0.0382186	128.87	135.8	64.2			164.5	168.4	80.2	82.5	164.4	26	71.4	42.5	7.62827e+07	7.80836e+07	3.7184e+07	3.82561e+07	7.62503e+07	1.2052e+07	3.31294e+07	1.97269e+07	High	High	High	High	High	High	High	High	1
TRUE	High	Master Protein	P24534	Elongation factor 1-beta OS=Homo sapiens OX=9606 GN=EEF1B2 PE=1 SV=3	0	132.179	76	14	196	12	225	24.7	4.67	667.75	14	0	2.667	0.000137862	0.00338099	114.7	119.8	80.2			152.7	81.8	193.4	92.5	71.5	8.9	110.7	88.5	5.43337e+08	2.91187e+08	6.88226e+08	3.29147e+08	2.54544e+08	3.16858e+07	3.93991e+08	3.15098e+08	High	High	High	High	High	High	High	High	1
TRUE	High	Master Protein	Q53S08	Ras-related protein Rab-6D OS=Homo sapiens OX=9606 GN=RAB6D PE=2 SV=1	0	26.883	13	3	80	1	254	28.2	6.74	258.35	3	0	2.666	0.047022	0.360546	62.74	147.4	52.6			192.3	182.1	109.4	109.4	33.5		122.9	50.3	1.61511e+07	1.52885e+07	9.18619e+06	9.18894e+06	2.81031e+06		1.03237e+07	4.22732e+06	High	High	High	High	High	n/a	High	High	1
TRUE	High	None	Q9H0N0	Ras-related protein Rab-6C OS=Homo sapiens OX=9606 GN=RAB6C PE=1 SV=2	0	15.983	9	1	32	1	254	28.3	7.71	142.63	1	0	2.666	0.047022	0.360546	62.74	147.4	52.6			192.3	182.1	109.4	109.4	33.5		122.9	50.3	1.61511e+07	1.52885e+07	9.18619e+06	9.18894e+06	2.81031e+06		1.03237e+07	4.22732e+06	High	High	High	High	High	n/a	High	High	1
TRUE	High	Master Protein	Q53FV1	ORM1-like protein 2 OS=Homo sapiens OX=9606 GN=ORMDL2 PE=1 SV=2	0	27.301	42	4	28	2	153	17.4	9.64	80.94	4	2	2.663	0.0165643	0.168662	121.69	160.7	39.3			129.8	254.4	89.7	98.6	152.4	6.5	54.6	14	2.29309e+07	4.49392e+07	1.58388e+07	1.74242e+07	2.69136e+07	1.14677e+06	9.65089e+06	2.4752e+06	High	n/a	Peak Found	n/a	High	n/a	Peak Found	High	1
TRUE	High	Master Protein	Q13442	28 kDa heat- and acid-stable phosphoprotein OS=Homo sapiens OX=9606 GN=PDAP1 PE=1 SV=1	0	48.251	47	8	45	8	181	20.6	8.87	135.46	8	0	2.659	0.0056324	0.0789322	76.76	148.5	51.5			65.8	196.3	151.3	188.4	79.5	0.3	68.1	50.3	1.74279e+07	5.1964e+07	4.00524e+07	4.98749e+07	2.10464e+07	89465.7	1.80218e+07	1.33178e+07	High	High	High	High	High	Peak Found	High	High	1
FALSE	High	Master Protein	P35226	Polycomb complex protein BMI-1 OS=Homo sapiens OX=9606 GN=BMI1 PE=1 SV=2	0.002	5.729	6	2	2	2	326	36.9	8.63	1.96	2	0	2.658	0.218951	0.769869	15.78	145.3	54.7			286.9	146.9	136.5	170.2				59.5	867611	444179	412870	514653				179902	High	Peak Found	Peak Found	High	n/a	n/a	n/a	Peak Found	1
TRUE	High	Master Protein	P41223	Protein BUD31 homolog OS=Homo sapiens OX=9606 GN=BUD31 PE=1 SV=2	0	54.017	54	10	57	10	144	17	8.82	140.67	10	0	2.657	0.0184613	0.182057	102.36	148.8	51.2			127.7	126	231.1	107.7	109	0.2	71.7	26.5	1.89711e+07	1.87075e+07	3.43263e+07	1.59955e+07	1.61885e+07	34516.7	1.06448e+07	3.93726e+06	High	High	High	High	High	Peak Found	High	High	1
TRUE	High	Master Protein	Q9Y5J7	Mitochondrial import inner membrane translocase subunit Tim9 OS=Homo sapiens OX=9606 GN=TIMM9 PE=1 SV=1	0	44.027	74	7	44	7	89	10.4	7.21	114.81	7	0	2.655	0.0112835	0.128018	90.44	143	57			149.3	179.6	130.8	120.6	90.2	17.7	61.2	50.6	2.54888e+07	3.0657e+07	2.2336e+07	2.05912e+07	1.54033e+07	3.02076e+06	1.04537e+07	8.63836e+06	High	High	High	High	High	High	High	High	1
TRUE	High	Master Protein	Q9BY43	Charged multivesicular body protein 4a OS=Homo sapiens OX=9606 GN=CHMP4A PE=1 SV=3	0	51.96	44	10	50	10	222	25.1	4.7	124.63	10	0	2.641	0.0155395	0.161082	93.85	146.3	53.7			112.1	231.2	90.5	173.6	49.2	33.3	53.2	57	1.81843e+07	3.7525e+07	1.46825e+07	2.81684e+07	7.99037e+06	5.40146e+06	8.62814e+06	9.2454e+06	High	High	High	High	High	High	High	High	1
FALSE	High	None	A8MZ36	Envoplakin-like protein OS=Homo sapiens OX=9606 GN=EVPLL PE=2 SV=1	0.005	4.817	5	1	3	1	301	33.9	6.2	5.48	1	0	2.641	0.145458	0.663229	122.38	143	57			88.2	246.6	20.4	215.9	3.4	113.2	44.9	67.5	701670	1.96319e+06	162170	1.71881e+06	26737.6	900789	357057	537162	High	High	Peak Found	Peak Found	Peak Found	Peak Found	Peak Found	High	1
TRUE	High	Master Protein	Q9Y6B6	GTP-binding protein SAR1b OS=Homo sapiens OX=9606 GN=SAR1B PE=1 SV=1	0	138.177	77	12	124	8	198	22.4	6.11	327.57	12	0	2.637	0.00585703	0.081512	115.54	133.4	66.6			167.7	147.7	106.4	102.3	62	0.7	63.1	150.1	4.50478e+07	3.96743e+07	2.85746e+07	2.7477e+07	1.66584e+07	183567	1.69543e+07	4.03199e+07	High	High	High	High	High	Peak Found	High	High	1
TRUE	High	Master Protein	Q99471	Prefoldin subunit 5 OS=Homo sapiens OX=9606 GN=PFDN5 PE=1 SV=2	0	75.041	75	12	57	12	154	17.3	6.33	179.02	12	0	2.636	0.00659335	0.0894382	125.88	154.8	45.2			160	243.1	116.6	72.9	126.6	0.7	43.5	36.5	4.13185e+07	6.27693e+07	3.01161e+07	1.88136e+07	3.26942e+07	188837	1.12333e+07	9.4253e+06	High	High	High	High	High	Peak Found	High	High	1
FALSE	High	Master Protein	Q9H7C9	Mth938 domain-containing protein OS=Homo sapiens OX=9606 GN=AAMDC PE=1 SV=1	0	11.925	38	4	9	4	122	13.3	8.46	21.65	4	0	2.636	0.104529	0.575628	111.26	164.8	35.2			206.5	216.3	120.5	99.3	42.4	3.7	26.7	84.4	3738929	3.91792e+06	2.18298e+06	1.7988e+06	767936	67692.2	484060	1.52906e+06	High	High	High	High	High	Peak Found	Peak Found	Peak Found	1
FALSE	High	Master Protein	Q8NEY4	V-type proton ATPase subunit C 2 OS=Homo sapiens OX=9606 GN=ATP6V1C2 PE=1 SV=2	0	8.09	7	3	4	3	427	48.7	6.14	8.94	3	0	2.633	0.122819	0.611935	112.17	59	141			132.6	59.4	61	7.9	236.7	14.5	150.7	137.2	1.7787e+06	796450	817883	106304	3.17434e+06	194241	2.02054e+06	1.83949e+06	High	Peak Found	High	Peak Found	High	Peak Found	High	Peak Found	1
FALSE	High	Master Protein	O95219	Sorting nexin-4 OS=Homo sapiens OX=9606 GN=SNX4 PE=1 SV=1	0	18.902	15	5	20	5	450	51.9	5.99	49.47	5	0	2.625	0.10402	0.575335	77.59	160.4	39.6			131.1	155.5	50.6	264.6	34.2	35.8	34.7	93.5	3.84045e+06	4.55638e+06	1.48381e+06	7.75467e+06	1.00161e+06	1.04798e+06	1.01704e+06	2.74027e+06	High	High	High	High	High	High	High	High	1
FALSE	High	Master Protein	Q96EZ8	Microspherule protein 1 OS=Homo sapiens OX=9606 GN=MCRS1 PE=1 SV=1	0	14.622	10	3	4	3	462	51.8	9.38	10.35	3	0	2.624	0.112041	0.59181	115.91	109.8	90.2			276.8	117	25.5	102.1	75.8		113	89.8	3.75941e+06	1.58864e+06	346630	1.38623e+06	1.02891e+06		1.53516e+06	1.21898e+06	Peak Found	High	High	Peak Found	Peak Found	n/a	High	High	1
TRUE	High	Master Protein	P35030	Trypsin-3 OS=Homo sapiens OX=9606 GN=PRSS3 PE=1 SV=2	0.002	6.288	4	1	41	1	304	32.5	7.49	106.02	1	0	2.624	0.00949506	0.111656	133.27	149.3	50.7			8.8	710.2	2	19.4	5.7	47.4	3.5	3.2	1.79159e+07	1.44781e+09	3.98557e+06	3.9503e+07	1.15584e+07	9.65417e+07	7.0768e+06	6.58845e+06	High	High	High	High	High	High	High	High	1
FALSE	High	Master Protein	Q9UHW5	GPN-loop GTPase 3 OS=Homo sapiens OX=9606 GN=GPN3 PE=1 SV=2	0	26.176	29	5	12	5	284	32.7	4.5	36.14	5	0	2.623	0.140874	0.649391	102.04	177.3	22.7			293.9	101.4	124.7	152.2	98.4		17.6	11.8	3.32025e+06	1.14529e+06	1.40877e+06	1.71882e+06	1.1112e+06		198859	133362	High	Peak Found	High	High	High	Peak Found	Peak Found	Peak Found	1
TRUE	High	Master Protein	Q9BX68	Adenosine 5'-monophosphoramidase HINT2 OS=Homo sapiens OX=9606 GN=HINT2 PE=1 SV=1	0	61.552	58	6	45	6	163	17.2	9.16	128.29	6	0	2.623	0.0111673	0.127058	124.02	160.4	39.6			155.4	271	59.3	78.5	173.6	0.8	44.9	16.6	4.92491e+07	8.5871e+07	1.88038e+07	2.48658e+07	5.50054e+07	258845	1.42189e+07	5.26553e+06	High	High	High	High	High	High	High	High	1
TRUE	High	Master Protein	Q9UMY4	Sorting nexin-12 OS=Homo sapiens OX=9606 GN=SNX12 PE=1 SV=4	0	81.569	67	11	60	10	162	18.9	8.44	183.44	11	0	2.621	0.00931336	0.11001	130.21	161.5	38.5			202.3	156.3	132	55.5	174.3	8.8	26.6	44.1	5.67232e+07	4.38247e+07	3.7025e+07	1.55632e+07	4.888e+07	2.4798e+06	7.45052e+06	1.23791e+07	High	High	High	High	High	Peak Found	High	High	1
TRUE	High	Master Protein	O95864	Acyl-CoA 6-desaturase OS=Homo sapiens OX=9606 GN=FADS2 PE=1 SV=1	0	53.924	25	9	65	9	444	52.2	8.82	174.73	9	0	2.62	0.0100331	0.116124	91.68	122.9	77.1			149.4	76.7	218.8	89	85.6	65.7	79.7	35.1	3.17119e+07	1.6276e+07	4.64428e+07	1.89037e+07	1.81651e+07	1.39491e+07	1.69279e+07	7.45091e+06	High	High	High	High	High	High	High	High	1
FALSE	High	Master Protein	Q6P161	Large ribosomal subunit protein mL54 OS=Homo sapiens OX=9606 GN=MRPL54 PE=1 SV=1	0	14.546	49	3	10	3	138	15.8	9.6	26.12	3	0	2.609	0.0848826	0.511458	37.58	149.7	50.3			136.2	225.8	122.1	158.6	59.2		48.6	49.4	4.60919e+06	7.64322e+06	4.13384e+06	5.36843e+06	2.00315e+06		1.64641e+06	1.67277e+06	High	High	High	High	High	n/a	High	High	1
TRUE	High	Master Protein	Q15056	Eukaryotic translation initiation factor 4H OS=Homo sapiens OX=9606 GN=EIF4H PE=1 SV=5	0	97.499	57	16	147	16	248	27.4	7.23	358.19	16	0	2.609	0.000986074	0.0198796	129.9	143	57			155.7	251.8	85.9	94.4	110.2	5.2	45.4	51.4	3.57344e+08	5.77709e+08	1.97115e+08	2.16538e+08	2.52836e+08	1.19566e+07	1.04264e+08	1.17945e+08	High	High	High	High	High	High	High	High	1
FALSE	High	Master Protein	Q86VX2	COMM domain-containing protein 7 OS=Homo sapiens OX=9606 GN=COMMD7 PE=1 SV=2	0.002	5.62	12	2	4	2	200	22.5	5.92	6.45	2	0	2.608	0.146594	0.665089	109	133.3	66.7			369.3	49.2	103	120.8	70.7		31.3	55.8	4.47185e+06	595420	1.24745e+06	1.46256e+06	856571		378539	675842	High	Peak Found	High	High	Peak Found	n/a	Peak Found	Peak Found	1
FALSE	High	Master Protein	P07311	Acylphosphatase-1 OS=Homo sapiens OX=9606 GN=ACYP1 PE=1 SV=2	0	30.645	68	7	40	7	99	11.3	9.31	92.53	7	0	2.608	0.0605444	0.419844	103.32	160.8	39.2			236.3	185.1	96.3	64	129.5	20.6	51.4	16.7	3.40253e+07	2.66436e+07	1.38706e+07	9.2184e+06	1.86474e+07	2.96943e+06	7.39859e+06	2.40598e+06	High	High	High	High	High	High	High	High	1
FALSE	High	Master Protein	Q969H4	Connector enhancer of kinase suppressor of ras 1 OS=Homo sapiens OX=9606 GN=CNKSR1 PE=1 SV=1	0.007	4.421	3	1	1	1	720	79.7	5.38	3.8	1	0	2.605	0.2021	0.748101	62.94	144.5	55.5					436.2		110.8		253				547766		139154		317681		n/a	n/a	High	n/a	Peak Found	n/a	Peak Found	n/a	1
TRUE	High	Master Protein	Q7Z3K3	Pogo transposable element with ZNF domain OS=Homo sapiens OX=9606 GN=POGZ PE=1 SV=2	0	109.644	26	22	111	22	1410	155.2	7.4	326.01	22	0	2.603	0.00846422	0.102385	95.22	142.3	57.7			129.9	77.8	205.7	150.8	51.7	52.6	70.2	61.3	2.61968e+07	1.56931e+07	4.14671e+07	3.03979e+07	1.04172e+07	1.06133e+07	1.41494e+07	1.2352e+07	High	High	High	High	High	High	High	High	1
FALSE	High	Master Protein	Q9BVV7	Mitochondrial import inner membrane translocase subunit Tim21 OS=Homo sapiens OX=9606 GN=TIMM21 PE=1 SV=1	0	20.172	23	5	26	5	248	28.2	9.7	60.27	5	0	2.602	0.105594	0.575694	80.53	150.2	49.8			236.4	185.2	97.4	120	69.6		41.8	49.5	8.07943e+06	6.33145e+06	3.33026e+06	4.10259e+06	2.37956e+06		1.43033e+06	1.69083e+06	High	High	High	High	High	n/a	High	High	1
FALSE	High	Master Protein	Q8WXI7	Mucin-16 OS=Homo sapiens OX=9606 GN=MUC16 PE=1 SV=3	0.002	6.275	0	2	3	2	14507	1518.2	5.26	5.7	2	0	2.598	0.183854	0.721695	146.67	99.5	100.5			0.2	156.1	0.3	375.3	4.5	11.7	4.3	247.6	19409.5	1.48512e+07	30995.3	3.56967e+07	423427	1.1101e+06	412629	2.35462e+07	Peak Found	High	Peak Found	Peak Found	Peak Found	High	Peak Found	High	1
TRUE	High	Master Protein	P25398	Small ribosomal subunit protein eS12 OS=Homo sapiens OX=9606 GN=RPS12 PE=1 SV=3	0	104.108	61	12	157	12	132	14.5	7.21	449.64	12	0	2.598	0.000207722	0.00492895	123.75	149.5	50.5			181.9	185.5	123.7	69.6	134.1	3.7	46.7	54.9	6.34795e+08	6.47378e+08	4.31608e+08	2.42778e+08	4.67942e+08	1.28311e+07	1.63132e+08	1.91472e+08	High	High	High	High	High	High	High	High	1
TRUE	High	Master Protein	C9JLW8	Mapk-regulated corepressor-interacting protein 1 OS=Homo sapiens OX=9606 GN=MCRIP1 PE=1 SV=1	0	30.36	58	5	25	5	97	10.9	9.41	59.07	5	0	2.594	0.0298515	0.261006	63.41	163.3	36.7			79.8	249.1	74.4	303.2	31.7		40	21.8	1.02423e+07	3.19875e+07	9.55429e+06	3.89273e+07	4.07046e+06		5.13901e+06	2.79776e+06	High	High	High	High	High	n/a	High	High	1
FALSE	High	Master Protein	Q9Y6F7	Testis-specific chromodomain protein Y 2 OS=Homo sapiens OX=9606 GN=CDY2A PE=1 SV=1	0	7.214	4	2	9	1	541	60.5	8.98	22.25	2	0	2.592	0.178222	0.719819	10.84	144.3	55.7				311		359.9				129.1		927663		1.07363e+06				384983	n/a	Peak Found	n/a	High	n/a	n/a	n/a	Peak Found	1
TRUE	High	Master Protein	P16455	Methylated-DNA--protein-cysteine methyltransferase OS=Homo sapiens OX=9606 GN=MGMT PE=1 SV=1	0	53.416	48	7	32	7	207	21.6	8.1	99.01	7	0	2.59	0.047754	0.36239	111.49	152	48			160.7	221.1	118.4	120.1	83.5	4.5	59	32.6	1.08926e+07	1.49881e+07	8.02421e+06	8.13825e+06	5.65893e+06	305506	4.0014e+06	2.21014e+06	High	High	High	High	High	Peak Found	High	High	1
FALSE	High	Master Protein	Q6DD87	Zinc finger protein 787 OS=Homo sapiens OX=9606 GN=ZNF787 PE=1 SV=4	0	16.921	7	2	7	2	382	40.4	7.96	16.12	2	0	2.583	0.109969	0.584276	127.84	147.7	52.3			94.9	209.8	96.2	67	8	60.2	19	244.9	2211632	4.88939e+06	2.24115e+06	1.56056e+06	185715	1.40373e+06	442224	5.70598e+06	High	High	Peak Found	Peak Found	Peak Found	Peak Found	Peak Found	High	1
FALSE	High	Master Protein	Q9H115	Beta-soluble NSF attachment protein OS=Homo sapiens OX=9606 GN=NAPB PE=1 SV=2	0	62.279	31	8	53	4	298	33.5	5.47	183.87	8	0	2.58	0.160517	0.690421	50.9	149.6	50.4			47.8	204.5	123.1	199.8	36.4	96.1	76.7	15.5	449446	1.92091e+06	1.1564e+06	1.87663e+06	342380	902859	720416	145715	High	High	High	High	Peak Found	Peak Found	High	High	1
TRUE	High	Master Protein	P37802	Transgelin-2 OS=Homo sapiens OX=9606 GN=TAGLN2 PE=1 SV=3	0	230.235	89	22	518	22	199	22.4	8.25	1513	22	0	2.58	0.000231066	0.00540318	91.22	140.6	59.4			149.7	194.4	133.3	117.3	83.1	2.8	62	57.4	1.14253e+09	1.48412e+09	1.01754e+09	8.9528e+08	6.34064e+08	2.16005e+07	4.73016e+08	4.381e+08	High	High	High	High	High	High	High	High	1
FALSE	High	Master Protein	Q9NUV7	Serine palmitoyltransferase 3 OS=Homo sapiens OX=9606 GN=SPTLC3 PE=1 SV=3	0.001	6.777	5	2	6	2	552	62	8.78	16.98	2	0	2.579	0.183452	0.721681	53.96	141.2	58.8			92	211.7			334.4	35.2	95.9	30.8	443094	1.01951e+06			1.61075e+06	169783	461736	148450	High	Peak Found	n/a	n/a	High	High	Peak Found	High	1
TRUE	High	None	Q9Y536	Peptidyl-prolyl cis-trans isomerase A-like 4A OS=Homo sapiens OX=9606 GN=PPIAL4A PE=2 SV=1	0	18.452	16	3	179	3	164	18.2	9.22	336.91	3	0	2.578	0.000312275	0.00711599	122.42	152.6	47.4			240.4	153.8	96.3	54.9	167.8	6.6	53.2	26.9	8.00154e+08	5.1181e+08	3.2068e+08	1.82886e+08	5.58502e+08	2.20286e+07	1.77018e+08	8.95708e+07	High	High	High	High	High	High	High	High	1
FALSE	High	Master Protein	O95989	Diphosphoinositol polyphosphate phosphohydrolase 1 OS=Homo sapiens OX=9606 GN=NUDT3 PE=1 SV=1	0	27.222	41	5	22	5	172	19.5	6.34	59.11	5	0	2.576	0.120627	0.605698	99.01	153.1	46.9			282.5	183	50.1	86.7	116.6	1.5	50	29.7	7.56984e+06	4.90433e+06	1.34264e+06	2.32263e+06	3.1257e+06	38962.5	1.3408e+06	795533	High	High	High	High	High	Peak Found	High	High	1
FALSE	High	Master Protein	Q7Z7K0	COX assembly mitochondrial protein homolog OS=Homo sapiens OX=9606 GN=CMC1 PE=1 SV=1	0	7.445	18	2	12	2	106	12.5	8.63	26.79	2	0	2.57	0.11998	0.605698	146.14	161.7	38.3			593.5	68.9	35.3	32.8	46.3		11.7	11.5	33964500	3.94466e+06	2.02265e+06	1.87541e+06	2.64912e+06		668046	655245	High	High	High	High	High	n/a	High	High	1
FALSE	High	Master Protein	Q96CP2	FLYWCH family member 2 OS=Homo sapiens OX=9606 GN=FLYWCH2 PE=1 SV=1	0	43.906	56	6	30	6	140	14.6	8.46	79.95	6	0	2.567	0.051032	0.376953	88.98	135.2	64.8			124.9	221.6	90.6	158.8	67.4		31.1	105.6	7.56478e+06	1.34262e+07	5.48781e+06	9.61734e+06	4.08585e+06		1.88259e+06	6.39723e+06	High	High	High	High	High	n/a	High	High	1
FALSE	High	Master Protein	Q8NAF0	Zinc finger protein 579 OS=Homo sapiens OX=9606 GN=ZNF579 PE=1 SV=2	0	14.688	6	2	3	2	562	60.5	8.69	8.83	2	0	2.561	0.187027	0.724098	139.64	180.4	19.6			69.5	127.6		75.7	2.4	516.6	8.2		634404	1.16502e+06		690656	21879.4	4.71544e+06	74990		High	Peak Found	n/a	High	Peak Found	Peak Found	Peak Found	n/a	1
FALSE	High	Master Protein	Q9NZJ6	Ubiquinone biosynthesis O-methyltransferase, mitochondrial OS=Homo sapiens OX=9606 GN=COQ3 PE=1 SV=3	0	34.961	20	5	34	5	369	41	7.42	100.15	5	0	2.56	0.0555638	0.398711	97.73	142.2	57.8			110.5	87.6	198.6	171.5	48.8	31.6	87.2	64.2	7.90827e+06	6.27353e+06	1.42195e+07	1.22801e+07	3.49368e+06	2.26164e+06	6.23938e+06	4.59457e+06	High	High	High	High	High	Peak Found	High	High	1
TRUE	High	Master Protein	P62937	Peptidyl-prolyl cis-trans isomerase A OS=Homo sapiens OX=9606 GN=PPIA PE=1 SV=2	0	177.779	86	16	673	16	165	18	7.81	1736.31	16	0	2.559	0.000261268	0.0060917	132.56	151.3	48.7			236.9	143.1	100.3	44.2	186.2	7	55.6	26.7	4.09277e+09	2.47178e+09	1.73275e+09	7.63458e+08	3.21733e+09	1.2178e+08	9.61211e+08	4.61726e+08	High	High	High	High	High	High	High	High	1
FALSE	High	Master Protein	O15155	BET1 homolog OS=Homo sapiens OX=9606 GN=BET1 PE=1 SV=1	0	27.991	28	3	34	3	118	13.3	9.06	97.99	3	0	2.555	0.0757041	0.479122	108.94	153.1	46.9			190	233.9	110.3	74.5	101.5	1.1	43.1	45.6	1.85239e+07	2.28082e+07	1.07504e+07	7.26222e+06	9.89995e+06	107963	4.2054e+06	4.4446e+06	High	High	High	High	High	Peak Found	High	High	1
TRUE	High	Master Protein	P17096	High mobility group protein HMG-I/HMG-Y OS=Homo sapiens OX=9606 GN=HMGA1 PE=1 SV=3	0	76.319	56	8	148	8	107	11.7	10.32	443.42	8	0	2.553	0.000329672	0.00744911	129.74	131.7	68.3			55.7	153.3	103.6	171.2	85.5	8.1	50	172.7	1.60939e+08	4.43263e+08	2.99699e+08	4.95024e+08	2.47222e+08	2.32816e+07	1.44522e+08	4.99218e+08	High	High	High	High	High	High	High	High	1
FALSE	High	Master Protein	Q9BY50	Signal peptidase complex catalytic subunit SEC11C OS=Homo sapiens OX=9606 GN=SEC11C PE=1 SV=3	0	37.883	33	7	25	7	192	21.5	9.2	54.85	7	0	2.552	0.0771787	0.484482	112.07	144	56			152.5	216.3	121.7	52.7	126.3	14.7	81.3	34.5	6.51115e+06	9.23147e+06	5.19403e+06	2.2495e+06	5.38985e+06	628198	3.47035e+06	1.47126e+06	High	High	High	High	High	High	High	High	1
TRUE	High	Master Protein	Q9NRW3	DNA dC->dU-editing enzyme APOBEC-3C OS=Homo sapiens OX=9606 GN=APOBEC3C PE=1 SV=2	0	57.865	67	8	91	7	190	22.8	7.59	236.6	8	1	2.551	0.025004	0.228882	112.34	156.3	43.7			171.7	129.1	136.6	124.6	151.8	2.8	60.8	22.6	3.03295e+07	2.28069e+07	2.41218e+07	2.20018e+07	2.68196e+07	490938	1.07462e+07	3.99756e+06	High	High	High	High	High	Peak Found	High	High	1
TRUE	High	Master Protein	Q13185	Chromobox protein homolog 3 OS=Homo sapiens OX=9606 GN=CBX3 PE=1 SV=4	0	126.513	64	12	330	10	183	20.8	5.33	1162.86	12	0	2.549	0.00128896	0.0245019	118.62	148	52			145.2	241.7	93.3	107.5	109.7	12.7	35.4	54.5	3.06255e+08	5.09873e+08	1.96779e+08	2.26714e+08	2.31521e+08	2.6894e+07	7.46206e+07	1.1502e+08	High	High	High	High	High	High	High	High	1
TRUE	High	Master Protein	P31946	14-3-3 protein beta/alpha OS=Homo sapiens OX=9606 GN=YWHAB PE=1 SV=3	0	278.71	79	25	924	16	246	28.1	4.83	2460.09	25	6	2.549	0.00027815	0.00641101	133.38	142.7	57.3			138.6	167.8	111.3	140.3	64.7	12.6	48.4	116.3	7.53695e+08	9.12571e+08	6.05077e+08	7.63014e+08	3.52038e+08	6.87871e+07	2.63136e+08	6.32779e+08	High	High	High	High	High	High	High	High	1
FALSE	High	Master Protein	P10412	Histone H1.4 OS=Homo sapiens OX=9606 GN=H1-4 PE=1 SV=2	0	120.595	38	18	466	1	219	21.9	11.03	1145.72	18	0	2.546	0.27828	0.803477	103.6	143.6	56.4			280.7				110.3		42.9	366.1	77561.6				30468.9		11863.3	101155	High	n/a	n/a	n/a	Peak Found	n/a	Peak Found	Peak Found	1
TRUE	High	Master Protein	P61923	Coatomer subunit zeta-1 OS=Homo sapiens OX=9606 GN=COPZ1 PE=1 SV=1	0	73.125	51	9	115	9	177	20.2	4.81	344.01	9	0	2.543	0.00726128	0.0910716	129.75	143.4	56.6			165.8	113.4	96.2	108.9	220.6	5	55.2	34.8	8.12136e+07	5.55737e+07	4.71528e+07	5.33319e+07	1.0807e+08	2.47288e+06	2.70647e+07	1.70489e+07	High	High	High	High	High	High	High	High	1
FALSE	High	Master Protein	Q92764	Keratin, type I cuticular Ha5 OS=Homo sapiens OX=9606 GN=KRT35 PE=1 SV=5	0	11.572	6	3	431	1	455	50.3	4.91	893.66	3	0	2.542	0.236664	0.789976	114.59	143.5	56.5				505.8	108.9			101		84.3		1.10162e+06	237072			219971		183667	n/a	High	Peak Found	n/a	n/a	Peak Found	n/a	Peak Found	1
FALSE	High	Master Protein	O95714	E3 ubiquitin-protein ligase HERC2 OS=Homo sapiens OX=9606 GN=HERC2 PE=1 SV=2	0	27.274	2	7	8	7	4834	526.9	6.28	22.82	7	0	2.542	0.134893	0.637784	75.12	145.4	54.6				172	270.5	85.5	65.2	63.9	114.9	27.9		2.7403e+06	4.309e+06	1.36261e+06	1.03793e+06	1.01812e+06	1.82978e+06	444726	n/a	Peak Found	High	High	High	Peak Found	Peak Found	Peak Found	1
TRUE	High	Master Protein	O15511	Actin-related protein 2/3 complex subunit 5 OS=Homo sapiens OX=9606 GN=ARPC5 PE=1 SV=3	0	105.176	65	11	98	10	151	16.3	5.67	323.88	11	1	2.542	0.00190094	0.0335333	111.61	150.1	49.9			215.5	110.7	124.9	90.2	172.8	3.3	54.4	28.1	1.40651e+08	7.22705e+07	8.15405e+07	5.88877e+07	1.12752e+08	2.15668e+06	3.55078e+07	1.83156e+07	High	High	High	High	High	High	High	High	1
FALSE	High	Master Protein	Q8N4P3	Guanosine-3',5'-bis(diphosphate) 3'-pyrophosphohydrolase MESH1 OS=Homo sapiens OX=9606 GN=HDDC3 PE=1 SV=3	0	45.083	39	9	25	9	179	20.3	6.74	69.16	9	0	2.541	0.105103	0.575694	74.89	167.7	32.3			171	392	97.1	61.4	37.5		24.8	16.1	3.53385e+06	8.09976e+06	2.00653e+06	1.26946e+06	774974		512563	331882	High	High	High	High	High	n/a	High	Peak Found	1
TRUE	High	Master Protein	Q9BRP8	Partner of Y14 and mago OS=Homo sapiens OX=9606 GN=PYM1 PE=1 SV=1	0	86.216	75	12	74	12	204	22.6	9.45	230.18	12	0	2.541	0.0205167	0.197665	91.96	160.8	39.2			78.7	209.7	127.1	176.7	52.5	0.2	25.5	129.6	1.42697e+07	3.80091e+07	2.30421e+07	3.2041e+07	9.51351e+06	43064.7	4.61774e+06	2.34905e+07	High	High	High	High	High	Peak Found	High	High	1
TRUE	High	Master Protein	P62847	Small ribosomal subunit protein eS24 OS=Homo sapiens OX=9606 GN=RPS24 PE=1 SV=1	0	66.807	36	6	164	6	133	15.4	10.78	422.75	6	0	2.537	0.00355847	0.0545225	135.45	153.1	46.9			164.7	156.3	154.9	64.7	150.6	2.9	76.2	29.8	2.19384e+08	2.08179e+08	2.06361e+08	8.61631e+07	2.00585e+08	3.84396e+06	1.0147e+08	3.97328e+07	High	High	High	High	High	High	High	High	1
FALSE	High	None	Q8TF09	Dynein light chain roadblock-type 2 OS=Homo sapiens OX=9606 GN=DYNLRB2 PE=1 SV=1	0.005	4.897	13	1	13	1	96	10.8	7.5	36.16	1	0	2.537	0.0710484	0.461643	71.81	145.5	54.5			302.3	105.3	162.6	48.8	100.9		49.1	31	3.03041e+07	1.05597e+07	1.62994e+07	4.89144e+06	1.01108e+07		4.91893e+06	3.1126e+06	High	High	High	High	High	n/a	High	High	1
FALSE	High	Master Protein	Q9NVM4	Protein arginine N-methyltransferase 7 OS=Homo sapiens OX=9606 GN=PRMT7 PE=1 SV=1	0	24.835	13	5	9	5	692	78.4	5.57	32.28	5	0	2.535	0.135259	0.638834	89.08	149.7	50.3			205.4	100.8	87.4	253.4	18	86.8		48.3	3.41686e+06	1.67708e+06	1.45395e+06	4.21562e+06	298884	1.44328e+06		803607	High	High	High	High	High	Peak Found	n/a	Peak Found	1
TRUE	High	Master Protein	O14602	Eukaryotic translation initiation factor 1A, Y-chromosomal OS=Homo sapiens OX=9606 GN=EIF1AY PE=1 SV=4	0	57.518	65	9	75	2	144	16.4	5.24	235.88	9	6	2.531	0.00335021	0.0520252	107.75	149.2	50.8			128.8	289.7	78.1	102.8	109	5.7	25.4	60.5	6.03336e+07	1.35725e+08	3.65716e+07	4.81513e+07	5.10647e+07	2.69005e+06	1.18944e+07	2.83624e+07	High	High	High	High	Peak Found	n/a	High	High	1
FALSE	High	Master Protein	Q16595	Frataxin, mitochondrial OS=Homo sapiens OX=9606 GN=FXN PE=1 SV=2	0	29.514	26	5	37	5	210	23.1	8.69	108.46	5	0	2.531	0.0574295	0.405586	98.11	142.6	57.4			174.8	208.5	122.5	81.7	91.4	2.8	54.3	63.9	9.99329e+06	1.19208e+07	7.00282e+06	4.67005e+06	5.22546e+06	160205	3.10584e+06	3.65431e+06	High	High	High	High	High	High	High	High	1
TRUE	High	Master Protein	P13747	HLA class I histocompatibility antigen, alpha chain E OS=Homo sapiens OX=9606 GN=HLA-E PE=1 SV=4	0	36.952	28	7	45	4	358	40	5.83	124.19	7	1	2.53	0.00710172	0.0898098	107	147.6	52.4			24.2	376.4	30.8	243.8	35	32.6	28.2	29.1	1.27776e+07	1.99029e+08	1.62921e+07	1.28914e+08	1.85104e+07	1.72144e+07	1.49292e+07	1.53802e+07	High	High	High	High	Peak Found	High	High	High	1
FALSE	High	Master Protein	Q05DH4	FHF complex subunit HOOK-interacting protein 1A OS=Homo sapiens OX=9606 GN=FHIP1A PE=1 SV=2	0	11.901	4	3	7	2	1040	116.5	4.86	16.92	3	0	2.529	0.187782	0.724452	22.34	85.5	114.5			164.6		154.1		352.1		129.2		424332		397315		907694		333068		High	n/a	High	n/a	High	n/a	High	n/a	1
FALSE	High	Master Protein	Q9UNY4	Transcription termination factor 2 OS=Homo sapiens OX=9606 GN=TTF2 PE=1 SV=2	0	28.411	9	9	16	9	1162	129.5	8.37	33.2	9	0	2.523	0.118334	0.599979	82.29	143.9	56.1			109.6	127.7	117.1	166.3	76.8	21.6	29.6	151.2	3.32624e+06	3.87469e+06	3.5545e+06	5.04749e+06	2.33023e+06	656428	899009	4.58663e+06	High	High	High	High	Peak Found	Peak Found	Peak Found	Peak Found	1
FALSE	High	Master Protein	O15551	Claudin-3 OS=Homo sapiens OX=9606 GN=CLDN3 PE=1 SV=1	0	19.237	14	3	95	2	220	23.3	8.05	302.95	3	0	2.514	0.186925	0.724098	71.01	143.1	56.9				358.7	154.9	80.7	49.1		95	61.6		1.55352e+06	670692	349452	212591		411362	266745	n/a	High	High	Peak Found	Peak Found	n/a	High	Peak Found	1
FALSE	High	Master Protein	P78364	Polyhomeotic-like protein 1 OS=Homo sapiens OX=9606 GN=PHC1 PE=1 SV=3	0	52.175	20	10	25	10	1004	105.5	9.03	105.42	10	0	2.514	0.074925	0.476817	99.56	141.6	58.4			149.4	150	44.2	229.3	99.7	0.5	78.3	48.7	7.42461e+06	7.45151e+06	2.19604e+06	1.13926e+07	4.9511e+06	23184.5	3.88847e+06	2.41829e+06	High	High	High	High	High	Peak Found	High	High	1
FALSE	High	Master Protein	Q96BM9	ADP-ribosylation factor-like protein 8A OS=Homo sapiens OX=9606 GN=ARL8A PE=1 SV=1	0	118.563	68	12	142	4	186	21.4	7.77	442.64	12	0	2.511	0.0747133	0.476817	85.69	145.4	54.6			227.7	207.7	52.9	132.3	92.7		24.5	62.2	1.33469e+07	1.2176e+07	3.09884e+06	7.75328e+06	5.43588e+06		1.43707e+06	3.6462e+06	High	High	High	High	High	High	High	High	1
FALSE	High	Master Protein	Q14353	Guanidinoacetate N-methyltransferase OS=Homo sapiens OX=9606 GN=GAMT PE=1 SV=1	0	52.522	58	7	47	7	236	26.3	6.14	138.34	7	0	2.507	0.051956	0.380606	88.41	125	75			249.4	175.1	101.6	58.2	121.9		80.1	13.8	2.80171e+07	1.96691e+07	1.14128e+07	6.53889e+06	1.36996e+07		8.9937e+06	1.54819e+06	High	High	High	High	High	n/a	High	High	1
FALSE	High	Master Protein	P13051	Uracil-DNA glycosylase OS=Homo sapiens OX=9606 GN=UNG PE=1 SV=2	0	19.787	26	4	13	4	313	34.6	9.32	46.1	4	0	2.506	0.112049	0.59181	91.12	113.5	86.5			23	191.2	55.3	189.7	16.6	82.6	167.8	73.7	710371	5.90327e+06	1.70881e+06	5.85879e+06	513611	2.55091e+06	5.18198e+06	2.27499e+06	High	High	High	High	Peak Found	Peak Found	High	High	1
TRUE	High	Master Protein	P62857	Small ribosomal subunit protein eS28 OS=Homo sapiens OX=9606 GN=RPS28 PE=1 SV=1	0	46.347	57	6	98	6	69	7.8	10.7	201.1	6	0	2.503	0.00196728	0.0343272	108.17	139.6	60.4			212.4	157.4	101.3	90.9	114.4	13.9	60.4	49.3	1.69225e+08	1.25446e+08	8.07141e+07	7.24756e+07	9.1145e+07	1.10506e+07	4.81633e+07	3.92946e+07	High	High	High	High	High	High	High	High	1
TRUE	High	Master Protein	P30086	Phosphatidylethanolamine-binding protein 1 OS=Homo sapiens OX=9606 GN=PEBP1 PE=1 SV=3	0	170.85	83	16	436	16	187	21	7.53	1380.69	16	0	2.5	0.000370198	0.00827187	107.3	147.7	52.3			190.8	175.5	120.9	73.7	120.2	14.9	58.6	45.5	1.51431e+09	1.39263e+09	9.59357e+08	5.85036e+08	9.53576e+08	1.18426e+08	4.6483e+08	3.61046e+08	High	High	High	High	High	High	High	High	1
TRUE	High	Master Protein	Q15369	Elongin-C OS=Homo sapiens OX=9606 GN=ELOC PE=1 SV=1	0	91.306	71	9	110	9	112	12.5	4.78	330.34	9	0	2.497	0.00231399	0.0384581	108.15	148.4	51.6			209.9	207.8	71.1	75.8	130.3	7.8	27	70.4	1.55697e+08	1.54127e+08	5.27595e+07	5.62039e+07	9.66317e+07	5.79991e+06	2.00264e+07	5.2216e+07	High	High	High	High	High	High	High	High	1
TRUE	High	Master Protein	Q9Y5S9	RNA-binding protein 8A OS=Homo sapiens OX=9606 GN=RBM8A PE=1 SV=1	0	99.462	63	12	108	12	174	19.9	5.72	294.95	12	0	2.497	0.00517023	0.0736094	109.56	134.5	65.5			97.9	190.9	113.1	156.3	69.5	3.7	60.4	108.3	1.18721e+08	2.31412e+08	1.37105e+08	1.8948e+08	8.42596e+07	4.45016e+06	7.31819e+07	1.3137e+08	High	High	High	High	High	High	High	High	1
FALSE	High	Master Protein	Q9BS40	Latexin OS=Homo sapiens OX=9606 GN=LXN PE=1 SV=2	0	8.218	12	2	6	2	222	25.7	5.78	17.1	2	0	2.497	0.179388	0.720397	81.06	142.8	57.2			155.1	196.4	105.3	117.3	144.2		27.7	54	1.78941e+06	2.26491e+06	1.21427e+06	1.35291e+06	1.66341e+06		318995	623049	High	High	High	High	High	n/a	Peak Found	Peak Found	1
TRUE	High	Master Protein	P62280	Small ribosomal subunit protein uS17 OS=Homo sapiens OX=9606 GN=RPS11 PE=1 SV=3	0	89.848	58	16	366	16	158	18.4	10.3	827.02	16	0	2.497	0.000377603	0.00841396	103.18	136.7	63.3			136.1	188.6	121.9	102	108.7	23.2	57.1	62.4	6.5972e+08	9.14005e+08	5.90567e+08	4.94162e+08	5.26573e+08	1.12369e+08	2.7685e+08	3.02241e+08	High	High	High	High	High	High	High	High	1
TRUE	High	Master Protein	P82663	Small ribosomal subunit protein mS25 OS=Homo sapiens OX=9606 GN=MRPS25 PE=1 SV=1	0	83.693	79	12	65	12	173	20.1	8.82	175.94	12	0	2.493	0.0255003	0.231862	108.61	155.6	44.4			133.4	206.8	131.8	93.4	153.8	0.5	53.3	26.9	2.24306e+07	3.47687e+07	2.215e+07	1.57077e+07	2.58518e+07	85467.1	8.95303e+06	4.52666e+06	High	High	High	High	High	Peak Found	High	High	1
TRUE	High	Master Protein	P53814	Smoothelin OS=Homo sapiens OX=9606 GN=SMTN PE=1 SV=7	0	131.968	39	23	92	23	917	99	9.07	285.42	23	0	2.492	0.0060527	0.0840897	90.42	140.5	59.5			108.4	105.3	143.2	102.9	163.4	4.4	159.4	12.9	4.73637e+07	4.59881e+07	6.25378e+07	4.4954e+07	7.13811e+07	1.93286e+06	6.96379e+07	5.6172e+06	High	High	High	High	High	Peak Found	High	High	1
FALSE	High	Master Protein	Q96AQ8	Mitochondrial calcium uniporter regulator 1 OS=Homo sapiens OX=9606 GN=MCUR1 PE=1 SV=1	0	24.367	17	6	19	6	359	39.7	9.63	45.25	6	0	2.49	0.127121	0.622269	88.17	121.6	78.4			142.8	207.2	66.6	70.6	75.1	2.2	55.7	179.9	4.19486e+06	6.08607e+06	1.95551e+06	2.07524e+06	2.20659e+06	63437.7	1.63725e+06	5.28382e+06	High	High	High	High	High	Peak Found	High	High	1
FALSE	High	Master Protein	Q9Y2K7	Lysine-specific demethylase 2A OS=Homo sapiens OX=9606 GN=KDM2A PE=1 SV=3	0	9.106	3	3	8	3	1162	132.7	7.58	19.74	3	0	2.489	0.145524	0.663229	105.37	173.6	26.4			311	42.5	164.6	122	118.2	20.2		21.5	5.32142e+06	727282	2.81675e+06	2.08763e+06	2.02162e+06	345031		368597	High	Peak Found	High	High	Peak Found	Peak Found	n/a	Peak Found	1
FALSE	High	None	A0A024RBG1	Diphosphoinositol polyphosphate phosphohydrolase NUDT4B OS=Homo sapiens OX=9606 GN=NUDT4B PE=3 SV=1	0	38.071	34	4	35	4	181	20.4	6.35	84.52	4	0	2.488	0.063086	0.430711	81.71	149.6	50.4			134.4	328.1	74.8	132.8	45.7		39.1	45	7.93418e+06	1.93628e+07	4.41203e+06	7.83818e+06	2.69802e+06		2.30808e+06	2.65697e+06	High	High	High	High	High	n/a	High	High	1
FALSE	High	Master Protein	O15234	Protein CASC3 OS=Homo sapiens OX=9606 GN=CASC3 PE=1 SV=2	0	26.408	12	5	18	5	703	76.2	6.48	45.08	5	0	2.481	0.0819194	0.503447	119.68	124.4	75.6			36.1	192.2	45	166.3	33.7	221.5	23.1	82	2.39097e+06	1.27185e+07	2.97968e+06	1.10004e+07	2.23056e+06	1.46521e+07	1.52733e+06	5.42812e+06	High	High	High	Peak Found	High	Peak Found	High	High	1
TRUE	High	Master Protein	P21291	Cysteine and glycine-rich protein 1 OS=Homo sapiens OX=9606 GN=CSRP1 PE=1 SV=3	0	143.097	67	14	367	14	193	20.6	8.57	1136.49	14	0	2.479	0.00217231	0.0370999	85.85	146.9	53.1			158	172.3	139	121.2	75	26.6	60.6	47.4	3.10293e+08	3.3833e+08	2.73007e+08	2.37979e+08	1.47339e+08	5.21757e+07	1.18933e+08	9.31898e+07	High	High	High	High	High	High	High	High	1
TRUE	High	None	Q6IS14	Eukaryotic translation initiation factor 5A-1-like OS=Homo sapiens OX=9606 GN=EIF5AL1 PE=2 SV=2	0	165.235	44	10	190	10	154	16.8	5	582.28	10	0	2.478	0.00245219	0.0403383	116.76	136.1	63.9			134.5	238	124.8	62.3	93	3.7	39.8	104	2.26565e+08	4.00761e+08	2.10193e+08	1.04898e+08	1.56598e+08	6.17521e+06	6.6965e+07	1.75072e+08	High	High	High	High	High	High	High	High	1
FALSE	High	Master Protein	Q9HAV0	Guanine nucleotide-binding protein subunit beta-4 OS=Homo sapiens OX=9606 GN=GNB4 PE=1 SV=3	0	53.312	51	11	140	6	340	37.5	6	326.02	11	0	2.478	0.137653	0.640869	104.84	157.5	42.5			31.8	159	159	190	137.8	11.3	90.9	20.2	838388	4.18776e+06	4.18704e+06	5.00278e+06	3.62994e+06	296589	2.39362e+06	532532	High	Peak Found	High	High	High	Peak Found	High	Peak Found	1
FALSE	High	Master Protein	Q9Y5T5	Ubiquitin carboxyl-terminal hydrolase 16 OS=Homo sapiens OX=9606 GN=USP16 PE=1 SV=1	0	21.196	9	6	12	6	823	93.5	6.93	27.48	6	0	2.477	0.11681	0.595885	135.36	115.4	84.6			158.7	157.5	69.8	63.4	81.7	191.1	5.5	72.2	3.61253e+06	3.58322e+06	1.58826e+06	1.44376e+06	1.86023e+06	4.34901e+06	124441	1.64349e+06	High	High	High	High	Peak Found	Peak Found	Peak Found	Peak Found	1
FALSE	High	Master Protein	P61024	Cyclin-dependent kinases regulatory subunit 1 OS=Homo sapiens OX=9606 GN=CKS1B PE=1 SV=1	0	38.618	73	5	41	4	79	9.7	8.94	99.33	5	0	2.474	0.0808161	0.498914	127.91	155.8	44.2			214.7	147.5	140.9	72.7	138.7	3.7	40	41.8	2.03446e+07	1.39759e+07	1.33568e+07	6.89144e+06	1.31404e+07	351285	3.7917e+06	3.96365e+06	High	High	High	High	High	High	High	High	1
FALSE	High	Master Protein	O00762	Ubiquitin-conjugating enzyme E2 C OS=Homo sapiens OX=9606 GN=UBE2C PE=1 SV=1	0	29.026	45	6	24	6	179	19.6	7.37	65.14	6	0	2.473	0.0861793	0.517333	98.67	164.5	35.5			259.4	82.5	183.1	137.4	12.8		34.2	90.6	3.13852e+07	9.98095e+06	2.21523e+07	1.6621e+07	1.54413e+06		4.13958e+06	1.09571e+07	High	High	High	High	High	n/a	High	High	1
TRUE	High	Master Protein	P68036	Ubiquitin-conjugating enzyme E2 L3 OS=Homo sapiens OX=9606 GN=UBE2L3 PE=1 SV=1	0	115.519	68	11	89	11	154	17.9	8.51	293.99	11	0	2.473	0.00214944	0.0368659	125.72	153.7	46.3			129.4	271.1	103.9	94.2	126.1	2.7	46	26.6	1.12212e+08	2.34973e+08	9.00713e+07	8.1687e+07	1.09316e+08	2.3212e+06	3.98418e+07	2.3058e+07	High	High	High	High	High	High	High	High	1
FALSE	High	None	Q8TF64	PDZ domain-containing protein GIPC3 OS=Homo sapiens OX=9606 GN=GIPC3 PE=1 SV=1	0	8.125	4	1	6	1	312	34	5.63	18.38	1	0	2.471	0.182645	0.72146	81.81	156.2	43.8			239.5	81	123.4	124.5	24.2	49.9	138.9	18.5	3.59589e+06	1.21552e+06	1.85191e+06	1.86924e+06	363613	749537	2.08556e+06	277746	High	Peak Found	High	High	Peak Found	Peak Found	High	High	1
TRUE	High	Master Protein	P63279	SUMO-conjugating enzyme UBC9 OS=Homo sapiens OX=9606 GN=UBE2I PE=1 SV=1	0	129	80	13	132	13	158	18	8.66	399.81	13	0	2.47	0.00321151	0.0502029	103.58	155	45			199.2	181.4	121.3	69.6	136.5	1.1	60.1	30.8	2.43171e+08	2.21484e+08	1.48058e+08	8.49824e+07	1.66688e+08	1.35152e+06	7.33841e+07	3.75722e+07	High	High	High	High	High	High	High	High	1
TRUE	High	Master Protein	Q9UBQ0	Vacuolar protein sorting-associated protein 29 OS=Homo sapiens OX=9606 GN=VPS29 PE=1 SV=1	0	73.157	57	8	98	8	182	20.5	6.79	233.37	8	0	2.468	0.00219945	0.0373257	96.11	134.5	65.5			102.1	229.7	100.8	123.2	123.1	10.7	47.1	63.3	6.6512e+07	1.49642e+08	6.56491e+07	8.02468e+07	8.02113e+07	6.95981e+06	3.06845e+07	4.12399e+07	High	High	High	High	High	High	High	High	1
TRUE	High	Master Protein	P63208	S-phase kinase-associated protein 1 OS=Homo sapiens OX=9606 GN=SKP1 PE=1 SV=2	0	180.534	79	18	153	18	163	18.6	4.54	442.96	18	0	2.467	0.00199043	0.034581	117.74	139.5	60.5			101.4	265.7	107.8	106.1	119.9	6.3	45	47.8	8.70984e+07	2.28142e+08	9.2538e+07	9.11011e+07	1.02976e+08	5.43518e+06	3.86643e+07	4.10869e+07	High	High	High	High	High	High	High	High	1
FALSE	High	Master Protein	Q9NYP9	Protein Mis18-alpha OS=Homo sapiens OX=9606 GN=MIS18A PE=1 SV=1	0	15.295	16	3	9	3	233	25.8	5.2	24.48	3	0	2.466	0.184333	0.721695	59.68	160.9	39.1			274.2	154.5	156.6	118.4	37.8		48.6	9.9	2.91842e+06	1.6448e+06	1.66664e+06	1.26022e+06	402179		517326	105555	High	High	High	High	Peak Found	High	Peak Found	Peak Found	1
FALSE	High	Master Protein	Q8WWZ3	Ectodysplasin-A receptor-associated adapter protein OS=Homo sapiens OX=9606 GN=EDARADD PE=1 SV=3	0	23.745	42	6	15	6	215	24.8	5.4	44.44	6	0	2.465	0.152026	0.678633	88.56	154.4	45.6			211.4	119.3	86.1	185.6	82.1	48.9	39.5	27.1	3.31543e+06	1.87163e+06	1.35104e+06	2.91036e+06	1.28774e+06	766856	618742	424282	High	High	High	High	Peak Found	Peak Found	High	Peak Found	1
FALSE	High	Master Protein	Q8WZA0	Protein LZIC OS=Homo sapiens OX=9606 GN=LZIC PE=1 SV=1	0	48.182	54	8	28	8	190	21.5	4.94	76.19	8	0	2.465	0.075245	0.47772	121.76	148.6	51.4			154.4	146.1	215.8	82.7	73.4	22.6	60.3	44.7	1.68831e+07	1.59768e+07	2.3605e+07	9.04725e+06	8.03066e+06	2.47224e+06	6.59931e+06	4.88763e+06	High	High	High	High	High	Peak Found	High	High	1
TRUE	High	None	Q93045	Stathmin-2 OS=Homo sapiens OX=9606 GN=STMN2 PE=1 SV=3	0	18.644	16	4	30	4	179	20.8	8.32	70.86	4	0	2.464	0.0042812	0.0631889	60.95	137.7	62.3			134.3	244.1	119.1	111.6	69.5	1.9	47	72.4	1.41306e+08	2.56862e+08	1.25358e+08	1.1743e+08	7.31764e+07	2.01319e+06	4.94684e+07	7.62014e+07	High	High	High	High	High	High	High	High	1
FALSE	High	Master Protein	O95865	N(G),N(G)-dimethylarginine dimethylaminohydrolase 2 OS=Homo sapiens OX=9606 GN=DDAH2 PE=1 SV=1	0	38.512	37	8	40	8	285	29.6	6.01	114.17	8	0	2.462	0.070913	0.461643	65.88	141.1	58.9			164.7	189.8	100	122.4	75	67.5	52	28.6	14766135	1.70174e+07	8.96459e+06	1.09687e+07	6.72049e+06	6.05116e+06	4.66114e+06	2.55927e+06	High	High	High	High	High	Peak Found	High	High	1
FALSE	High	Master Protein	O95905	Protein ecdysoneless homolog OS=Homo sapiens OX=9606 GN=ECD PE=1 SV=1	0	15.706	6	2	9	2	644	72.7	4.87	29.81	2	0	2.457	0.211157	0.761068	69.44	144.9	55.1			440.7		91.5	73.4	33.6		126	34.8	3.19962e+06		664441	532634	243643		914789	252905	High	n/a	High	High	Peak Found	n/a	High	Peak Found	1
TRUE	High	Master Protein	O00483	Cytochrome c oxidase subunit NDUFA4 OS=Homo sapiens OX=9606 GN=NDUFA4 PE=1 SV=1	0	34.863	56	8	52	8	81	9.4	9.38	119.86	8	0	2.452	0.00278689	0.0446568	126.86	139.7	60.3			106.6	259.6	102.4	86.7	136	18.4	43.1	47.4	8.33094e+07	2.02875e+08	8.0056e+07	6.77603e+07	1.06266e+08	1.43787e+07	3.36526e+07	3.70113e+07	High	High	High	High	High	High	High	High	1
TRUE	High	Master Protein	Q15843	NEDD8 OS=Homo sapiens OX=9606 GN=NEDD8 PE=1 SV=1	0	52.357	72	7	86	7	81	9.1	8.43	202.74	7	0	2.451	0.0176513	0.175726	127.12	114.2	85.8			135.9	252	91.1	40.1	77.9	22.7	89.8	90.5	2.27271e+07	4.21572e+07	1.52354e+07	6.71358e+06	1.30319e+07	3.7972e+06	1.50181e+07	1.51475e+07	High	High	High	High	High	High	High	High	1
TRUE	High	Master Protein	P60520	Gamma-aminobutyric acid receptor-associated protein-like 2 OS=Homo sapiens OX=9606 GN=GABARAPL2 PE=1 SV=1	0	26.8	51	7	29	6	117	13.7	8.1	58.94	7	1	2.449	0.0324422	0.277009	104.44	131.3	68.7			115.9	138.9	233	101.2	70.4	4	62.7	73.8	1.61675e+07	1.93708e+07	3.24919e+07	1.41128e+07	9.82024e+06	556392	8.74683e+06	1.02983e+07	High	High	High	High	High	High	High	High	1
FALSE	High	Master Protein	O60927	E3 ubiquitin-protein ligase PPP1R11 OS=Homo sapiens OX=9606 GN=PPP1R11 PE=1 SV=1	0	44.964	42	6	28	6	126	13.9	7.01	75.92	6	0	2.447	0.132889	0.635283	111.87	143.8	56.2			107	273.2	98.8	127.6	62.9	1	33.2	96.4	3.43349e+06	8.76908e+06	3.17104e+06	4.09459e+06	2.01886e+06	30945.4	1.06406e+06	3.09514e+06	High	High	High	High	High	Peak Found	High	High	1
FALSE	High	Master Protein	Q6ZVX7	F-box only protein 50 OS=Homo sapiens OX=9606 GN=NCCRP1 PE=1 SV=1	0	14.264	11	3	12	3	275	30.8	6.62	31.22	3	0	2.444	0.143533	0.656758	98.73	114.7	85.3			89.6	120.7	136.3		237	0.4	167.9	48	1.41519e+06	1.90535e+06	2.15127e+06		3.74235e+06	6687.05	2.65095e+06	758450	High	High	High	n/a	High	Peak Found	High	Peak Found	1
FALSE	High	Master Protein	O60925	Prefoldin subunit 1 OS=Homo sapiens OX=9606 GN=PFDN1 PE=1 SV=2	0	35.164	52	6	34	6	122	14.2	6.81	93.76	6	0	2.442	0.0904078	0.530693	86.38	135	65			74.6	263.3	113.4	98	146.8	1.4	44.2	58.3	9.01957e+06	3.18301e+07	1.37122e+07	1.18456e+07	1.77433e+07	165733	5.34028e+06	7.04192e+06	High	High	High	High	High	High	High	High	1
FALSE	High	None	Q8IX95	Putative cTAGE family member 3 OS=Homo sapiens OX=9606 GN=CTAGE3P PE=5 SV=1	0.008	4.309	6	1	3	0	158	18	4.92	7	1	0	2.428	0.206514	0.754584	137.45	91.5	108.5			23.4		111.2	377	1.1		132	155.3	145745		693752	2.3516e+06	7127.53		823396	968508	n/a	n/a	n/a	n/a	n/a	n/a	n/a	n/a	2
FALSE	High	Master Protein	P13686	Tartrate-resistant acid phosphatase type 5 OS=Homo sapiens OX=9606 GN=ACP5 PE=1 SV=3	0	8.402	10	2	10	2	325	36.6	8.7	25.44	2	0	2.427	0.14648	0.664946	93.06	125	75			293.1	110.5	108.6	73.1	131.5		65.7	17.5	5.69005e+06	2.14566e+06	2.10733e+06	1.41945e+06	2.55301e+06		1.27574e+06	339422	High	High	High	High	Peak Found	n/a	Peak Found	High	1
TRUE	High	Master Protein	Q9Y3U8	Large ribosomal subunit protein eL36 OS=Homo sapiens OX=9606 GN=RPL36 PE=1 SV=3	0	44.676	34	6	73	6	105	12.2	11.59	164.24	6	0	2.426	0.00294445	0.0465327	129.15	136.3	63.7			132.1	196.1	132.4	87.2	123.5	2.2	76.8	49.7	2.2586e+08	3.35243e+08	2.26315e+08	1.49094e+08	2.11121e+08	3.7319e+06	1.31302e+08	8.50281e+07	High	High	High	High	High	High	High	High	1
FALSE	High	Master Protein	Q96H20	Vacuolar-sorting protein SNF8 OS=Homo sapiens OX=9606 GN=SNF8 PE=1 SV=1	0	46.124	35	8	53	8	258	28.8	6.65	143.84	8	0	2.418	0.0582789	0.409466	82.55	144.5	55.5			223.8	177.2	99.2	116.2	60.3	1.7	50.4	71.2	3.06877e+07	2.42976e+07	1.35969e+07	1.59293e+07	8.27464e+06	228996	6.90806e+06	9.76875e+06	High	High	High	High	High	Peak Found	High	High	1
TRUE	High	Master Protein	Q5T7N3	KN motif and ankyrin repeat domain-containing protein 4 OS=Homo sapiens OX=9606 GN=KANK4 PE=1 SV=1	0	178.135	47	28	112	28	995	107.3	5.27	374.54	28	0	2.414	0.0209359	0.200725	102.25	141.9	58.1			168.9	116.2	124.6	138.3	128.1	16.4	53.4	54.1	4.79866e+07	3.30273e+07	3.54138e+07	3.92892e+07	3.64074e+07	4.6526e+06	1.51593e+07	1.53611e+07	High	High	High	High	High	Peak Found	High	Peak Found	1
FALSE	High	Master Protein	O60911	Cathepsin L2 OS=Homo sapiens OX=9606 GN=CTSV PE=1 SV=2	0	12.814	18	3	9	3	334	37.3	8.76	17.67	3	0	2.414	0.179839	0.720397	39.67	141.4	58.6			66.9	222.3	200.4	160.2	63.7		86.5		645952	2.14689e+06	1.93617e+06	1.54779e+06	615707		835313		High	High	High	High	Peak Found	n/a	High	n/a	1
FALSE	High	Master Protein	Q9NPB0	SAYSvFN domain-containing protein 1 OS=Homo sapiens OX=9606 GN=SAYSD1 PE=2 SV=1	0	8.266	16	2	7	2	183	20.2	8.81	19.64	2	0	2.414	0.214388	0.765781	46.17	141.4	58.6				433.2		234.7				132.1		1.7805e+06		964399				542929	High	High	High	High	n/a	n/a	n/a	High	1
FALSE	High	Master Protein	Q9NVS2	Large ribosomal subunit protein mL66 OS=Homo sapiens OX=9606 GN=MRPS18A PE=1 SV=1	0	35.45	31	5	25	5	196	22.2	10.33	67.45	5	0	2.408	0.0895374	0.528422	92.59	146.7	53.3			670	49.5	22	16.1	17.7	0.2	10.1	14.3	1.62801e+08	1.20346e+07	5.3563e+06	3.90402e+06	4.31222e+06	54688.1	2.44329e+06	3.48477e+06	High	High	High	High	High	Peak Found	High	High	1
FALSE	High	Master Protein	P14209	CD99 antigen OS=Homo sapiens OX=9606 GN=CD99 PE=1 SV=1	0	44.787	34	5	50	5	185	18.8	4.75	140.16	5	0	2.406	0.0925047	0.536874	118.82	130.7	69.3			86.7	47.1	213.3	211.7	87.8	0.4	94.1	58.8	8.34176e+06	4.53158e+06	2.05134e+07	2.03586e+07	8.44247e+06	43027.3	9.05371e+06	5.65438e+06	High	High	High	High	High	Peak Found	High	High	1
TRUE	High	Master Protein	Q9BU61	NADH dehydrogenase [ubiquinone] 1 alpha subcomplex assembly factor 3 OS=Homo sapiens OX=9606 GN=NDUFAF3 PE=1 SV=1	0	38.223	51	6	37	6	184	20.3	8.22	107.24	6	0	2.406	0.0447757	0.349346	134.27	159.1	40.9			135	134.2	31.3	86.1	336	1	64.5	11.9	3.36467e+07	3.34448e+07	7.80655e+06	2.14596e+07	8.37441e+07	247088	1.60731e+07	2.95355e+06	High	High	High	High	High	Peak Found	High	High	1
FALSE	High	Master Protein	Q8IYM9	E3 ubiquitin-protein ligase TRIM22 OS=Homo sapiens OX=9606 GN=TRIM22 PE=1 SV=1	0	49.442	30	11	43	11	498	56.9	7.72	113.74	11	0	2.405	0.0906918	0.531724	113.78	140.2	59.8			128.3	83.3	193.7	123.1	91.5	16	132.8	31.3	1.2674e+07	8.23117e+06	1.91441e+07	1.21658e+07	9.04354e+06	1.57664e+06	1.31249e+07	3.09487e+06	High	High	High	High	High	Peak Found	High	High	1
FALSE	High	Master Protein	Q9BSI4	TERF1-interacting nuclear factor 2 OS=Homo sapiens OX=9606 GN=TINF2 PE=1 SV=1	0.006	4.598	6	2	2	2	451	50	7.96	2.49	2	0	2.405	0.230713	0.78358	58	139.9	60.1			203.8	51.8	124	224	68.3		88.8	39.3	633753	161039	385753	696715	212564		276319	122184	Peak Found	Peak Found	Peak Found	Peak Found	Peak Found	n/a	High	Peak Found	1
FALSE	High	Master Protein	Q8IY57	YY1-associated factor 2 OS=Homo sapiens OX=9606 GN=YAF2 PE=1 SV=3	0.008	4.288	14	1	2	1	180	19.9	9.72	5.92	1	0	2.404	0.31289	0.831991	0	141.3	58.7					565				235				163696				68083.9		n/a	n/a	High	n/a	n/a	n/a	High	n/a	1
TRUE	High	Master Protein	P13987	CD59 glycoprotein OS=Homo sapiens OX=9606 GN=CD59 PE=1 SV=1	0	33.363	28	6	48	6	128	14.2	6.48	101.61	6	0	2.401	0.0172597	0.173015	110.64	118.6	81.4			80	208.2	67.7	90.8	104.1	3.7	33	212.4	2.08629e+07	5.42868e+07	1.76633e+07	2.36825e+07	2.71367e+07	973317	8.59249e+06	5.53818e+07	High	High	High	High	High	High	High	High	1
TRUE	High	Master Protein	P84098	Large ribosomal subunit protein eL19 OS=Homo sapiens OX=9606 GN=RPL19 PE=1 SV=1	0	73.531	29	9	205	9	196	23.5	11.47	546.09	9	0	2.399	0.00143215	0.0266056	97.38	133.5	66.5			89.4	245.8	94	136.8	68.6	24.7	46.4	94.4	2.39816e+08	6.596e+08	2.52112e+08	3.67042e+08	1.84047e+08	6.61636e+07	1.24572e+08	2.53245e+08	High	High	High	High	High	High	High	High	1
TRUE	High	Master Protein	P46783	Small ribosomal subunit protein eS10 OS=Homo sapiens OX=9606 GN=RPS10 PE=1 SV=1	0	106.437	53	12	230	12	165	18.9	10.15	647.28	12	0	2.398	0.000676997	0.0144068	131.33	130.8	69.2			109.3	221.5	111	80.9	157.3	2.6	65.7	51.6	3.5379e+08	7.1686e+08	3.59153e+08	2.6175e+08	5.09087e+08	8.26029e+06	2.12593e+08	1.67066e+08	High	High	High	High	High	High	High	High	1
TRUE	High	None	A0A1B0GUS4	Ubiquitin-conjugating enzyme E2 L5 OS=Homo sapiens OX=9606 GN=UBE2L5 PE=2 SV=1	0	44.369	32	4	37	4	154	17.9	7.84	130.52	4	0	2.397	0.00817256	0.0994555	126.31	162.6	37.4			106	257.1	118.4	114.2	135.3	1.1	54.9	13	4.34321e+07	1.05349e+08	4.85073e+07	4.68126e+07	5.54479e+07	459635	2.25152e+07	5.32797e+06	High	High	High	High	High	Peak Found	High	High	1
TRUE	High	Master Protein	P62316	Small nuclear ribonucleoprotein Sm D2 OS=Homo sapiens OX=9606 GN=SNRPD2 PE=1 SV=1	0	121.09	59	12	215	12	118	13.5	9.91	599.19	12	0	2.395	0.000891066	0.0181922	102.94	136.6	63.4			124.5	214.5	124.1	105	111.6	4.7	53.7	61.9	3.3359e+08	5.74604e+08	3.32288e+08	2.81197e+08	2.9885e+08	1.26814e+07	1.43784e+08	1.65727e+08	High	High	High	High	High	High	High	High	1
FALSE	High	Master Protein	Q14061	Cytochrome c oxidase copper chaperone OS=Homo sapiens OX=9606 GN=COX17 PE=1 SV=2	0	9.478	41	2	4	2	63	6.9	7.24	8.63	2	0	2.394	0.202303	0.748101	126.6	187.5	12.5			190.2		277	207.1	13.8	8.5	103.5		868762		1.26561e+06	946013	62894.1	38927.7	472841		High	n/a	High	Peak Found	Peak Found	Peak Found	High	n/a	1
FALSE	High	Master Protein	Q9HCM2	Plexin-A4 OS=Homo sapiens OX=9606 GN=PLXNA4 PE=1 SV=4	0	51.902	6	12	98	1	1894	212.3	6.86	189.24	12	0	2.393	0.196817	0.740503	98.92	116	84			66.1	19.4	330.8	198.4	19.6		82.9	82.9	729072	213573	3.65063e+06	2.18932e+06	216523		914777	914821	Peak Found	Peak Found	High	High	Peak Found	n/a	Peak Found	Peak Found	1
TRUE	High	Master Protein	Q04917	14-3-3 protein eta OS=Homo sapiens OX=9606 GN=YWHAH PE=1 SV=4	0	230.64	67	23	483	19	246	28.2	4.84	1224.6	23	0	2.392	0.00541371	0.0761965	103.84	131	69			124.5	175.9	92.4	96.1	74.4	16.8	44.5	175.4	2.17248e+08	3.07048e+08	1.61332e+08	1.67697e+08	1.29935e+08	2.93146e+07	7.76801e+07	3.06201e+08	High	High	High	High	High	Peak Found	High	High	1
TRUE	High	Master Protein	P30626	Sorcin OS=Homo sapiens OX=9606 GN=SRI PE=1 SV=1	0	92.028	66	13	90	13	198	21.7	5.59	211.84	13	0	2.391	0.00278305	0.0446568	101.63	153.7	46.3			106.3	249.1	153.5	92.1	120.7	0.1	46.7	31.6	8.71694e+07	2.04319e+08	1.25892e+08	7.55396e+07	9.89706e+07	44337.2	3.83305e+07	2.59278e+07	High	High	High	High	High	Peak Found	High	High	1
TRUE	High	Master Protein	P30049	ATP synthase subunit delta, mitochondrial OS=Homo sapiens OX=9606 GN=ATP5F1D PE=1 SV=2	0	31.817	41	4	49	4	168	17.5	5.49	140.66	4	0	2.39	0.00288098	0.0457996	82.2	131.3	68.7			115.9	253.8	95.8	109.4	87.4	3.5	39.8	94.5	9.32213e+07	2.04141e+08	7.7033e+07	8.80055e+07	7.0313e+07	2.82966e+06	3.19908e+07	7.60518e+07	High	High	High	High	High	High	High	High	1
FALSE	High	Master Protein	Q9H875	PRKR-interacting protein 1 OS=Homo sapiens OX=9606 GN=PRKRIP1 PE=1 SV=1	0	22.528	10	1	10	1	184	21	9.79	27.96	1	0	2.39	0.205837	0.753643	52.56	146.6	53.4			73.6	102.7	75.9	138	33	1.5	31.3	344.1	1.15349e+06	1.61045e+06	1.19021e+06	2.16438e+06	518059	23109.7	490256	5.39548e+06	High	Peak Found	High	High	Peak Found	Peak Found	High	High	1
TRUE	High	Master Protein	P61077	Ubiquitin-conjugating enzyme E2 D3 OS=Homo sapiens OX=9606 GN=UBE2D3 PE=1 SV=1	0	40.416	43	5	38	1	147	16.7	7.8	106.41	5	4	2.39	0.00575227	0.0804386	134.56	175.7	24.3			200.6	194.7	130.8	47.6	171.8	3.5	38.3	12.7	9.78272e+07	9.49529e+07	6.37917e+07	2.32146e+07	8.37921e+07	1.68415e+06	1.86995e+07	6.21773e+06	High	High	High	Peak Found	High	High	Peak Found	n/a	1
FALSE	High	Master Protein	O43572	A-kinase anchor protein 10, mitochondrial OS=Homo sapiens OX=9606 GN=AKAP10 PE=1 SV=2	0	12.292	7	4	6	4	662	73.8	6.39	14.86	4	0	2.385	0.22815	0.781286	100.47	93.5	106.5			82	278.8		54.5	1.5	289.8		93.4	472160	1.60466e+06		313736	8467.23	1.66835e+06		537780	Peak Found	High	High	High	High	High	Peak Found	Peak Found	1
FALSE	High	Master Protein	Q13164	Mitogen-activated protein kinase 7 OS=Homo sapiens OX=9606 GN=MAPK7 PE=1 SV=2	0	10.465	6	4	8	4	816	88.3	5.88	20.49	4	0	2.382	0.146311	0.664809	105.02	150.3	49.7			417	53.9	122.2	69.3	49.5	1.8	67.5	18.7	1.01802e+07	1.31622e+06	2.98334e+06	1.69088e+06	1.20876e+06	44701.2	1.64888e+06	455533	High	High	High	Peak Found	High	Peak Found	Peak Found	Peak Found	1
TRUE	High	Master Protein	P63104	14-3-3 protein zeta/delta OS=Homo sapiens OX=9606 GN=YWHAZ PE=1 SV=1	0	354.289	79	32	1365	26	245	27.7	4.79	3785.29	32	8	2.379	0.000757737	0.0160401	131.09	126.5	73.5			133.8	127.6	147.1	115.2	81.3	12.5	111.6	71	4.94203e+09	4.71056e+09	5.43009e+09	4.25461e+09	3.00039e+09	4.60491e+08	4.11954e+09	2.6234e+09	High	High	High	High	High	High	High	High	1
TRUE	High	Master Protein	Q16527	Cysteine and glycine-rich protein 2 OS=Homo sapiens OX=9606 GN=CSRP2 PE=1 SV=3	0	100.09	63	11	134	11	193	20.9	8.62	323.34	11	0	2.379	0.00384433	0.0576937	92.5	135.7	64.3			94.5	322.6	85.8	103.8	87.6	8.4	35.8	61.4	8.27833e+07	2.82633e+08	7.51797e+07	9.09693e+07	7.67734e+07	7.32073e+06	3.13905e+07	5.37836e+07	High	High	High	High	High	High	High	High	1
FALSE	High	Master Protein	Q15651	High mobility group nucleosome-binding domain-containing protein 3 OS=Homo sapiens OX=9606 GN=HMGN3 PE=1 SV=2	0.002	6.012	27	2	2	2	99	10.7	9.66	3.26	2	0	2.379	0.314711	0.832743	0	165.2	34.8			660.8				139.2				191256				40273.6				High	n/a	n/a	n/a	Peak Found	n/a	n/a	n/a	1
TRUE	High	None	Q5JNZ5	Putative ribosomal protein eS26-like OS=Homo sapiens OX=9606 GN=RPS26P11 PE=5 SV=1	0	25.282	31	3	49	3	115	13	10.54	102.51	3	0	2.378	0.00386963	0.0579652	127.31	143	57			211.2	190	38.7	69.2	192.1	2.2	63.9	32.7	1.6124e+08	1.45047e+08	2.95385e+07	5.28603e+07	1.46668e+08	1.67088e+06	4.87913e+07	2.49353e+07	High	High	High	High	High	High	High	High	1
TRUE	High	Master Protein	P62256	Ubiquitin-conjugating enzyme E2 H OS=Homo sapiens OX=9606 GN=UBE2H PE=1 SV=1	0	32.92	28	5	37	5	183	20.6	4.67	104.34	5	0	2.378	0.0225886	0.213266	83.04	144.4	55.6			137.9	258	97.9	88	127.4	0.2	38.5	52.1	2.75203e+07	5.14886e+07	1.95265e+07	1.75688e+07	2.54187e+07	38470.5	7.67877e+06	1.03873e+07	High	High	High	High	High	Peak Found	High	High	1
TRUE	High	Master Protein	Q5U5X0	Complex III assembly factor LYRM7 OS=Homo sapiens OX=9606 GN=LYRM7 PE=1 SV=1	0	62.235	48	8	43	8	104	11.9	9.66	135.29	8	0	2.375	0.0323734	0.277009	89.36	145.8	54.2			89	269.2	78.7	167.8	96.1	2.7	32	64.5	1.6263e+07	4.92178e+07	1.43935e+07	3.06687e+07	1.75719e+07	493456	5.84951e+06	1.18011e+07	High	High	High	High	High	High	High	High	1
TRUE	High	Master Protein	Q13405	Large ribosomal subunit protein mL49 OS=Homo sapiens OX=9606 GN=MRPL49 PE=1 SV=1	0	37.202	48	7	45	7	166	19.2	9.45	127.85	7	0	2.37	0.0228884	0.215843	91.21	140.2	59.8			134.2	240.1	108.8	103.4	110.1	0.4	50.6	52.5	2.81465e+07	5.03643e+07	2.2813e+07	2.1695e+07	2.30917e+07	76431.1	1.06153e+07	1.10037e+07	High	High	High	High	High	High	High	High	1
FALSE	High	Master Protein	Q9H7F4	Transmembrane protein 185B OS=Homo sapiens OX=9606 GN=TMEM185B PE=1 SV=2	0	8.809	13	3	6	3	350	40.6	7.75	10	3	0	2.366	0.199013	0.742859	119.7	113.9	86.1			0.5	157.1		284	0.2	239.6		118.7	5002.1	1.6606e+06		3.00134e+06	2103.25	2.53229e+06		1.25415e+06	Peak Found	High	n/a	High	High	High	High	High	1
FALSE	High	None	Q8NFB2	Transmembrane protein 185A OS=Homo sapiens OX=9606 GN=TMEM185A PE=1 SV=3	0.009	4.216	5	2	5	2	350	40.6	7.23	6.31	2	0	2.366	0.202515	0.748101	119.7	140.6	59.4			0.5	168.1		303.8	0.2	256.3		71.1	5002.1	1.6606e+06		3.00134e+06	2103.25	2.53229e+06		701992	Peak Found	High	n/a	High	High	High	High	Peak Found	1
FALSE	High	Master Protein	A1KXE4	Myelin-associated neurite-outgrowth inhibitor OS=Homo sapiens OX=9606 GN=FAM168B PE=1 SV=1	0.003	5.418	9	1	4	1	195	20.3	9.23	12.36	1	0	2.365	0.219699	0.770672	60.08	140.6	59.4				460.1		208.8				131.1		1.4273e+06		647914				406629	n/a	High	n/a	High	n/a	n/a	n/a	High	1
FALSE	High	Master Protein	Q9NWZ8	Gem-associated protein 8 OS=Homo sapiens OX=9606 GN=GEMIN8 PE=1 SV=1	0	10.105	10	2	4	2	242	28.6	6.8	8.69	2	0	2.361	0.229973	0.78358	72.5	138	62			39.9	338.9	66.9	291.5			62.7		267116	2.26994e+06	448213	1.95241e+06			420086		Peak Found	Peak Found	High	High	n/a	n/a	High	n/a	1
FALSE	High	Master Protein	Q53H96	Pyrroline-5-carboxylate reductase 3 OS=Homo sapiens OX=9606 GN=PYCR3 PE=1 SV=3	0	28.252	27	5	28	5	274	28.6	7.72	64.08	5	0	2.36	0.105656	0.575694	85.39	141.4	58.6			188.6	216.9	104.2	102.4	58.1		31.8	97.9	8.12839e+06	9.34836e+06	4.49095e+06	4.41369e+06	2.50229e+06		1.37218e+06	4.21877e+06	High	High	High	High	High	n/a	High	High	1
FALSE	High	Master Protein	Q86U28	Iron-sulfur cluster assembly 2 homolog, mitochondrial OS=Homo sapiens OX=9606 GN=ISCA2 PE=1 SV=2	0	23.722	45	6	19	6	154	16.5	5.25	51.33	6	0	2.359	0.160629	0.690421	82.28	113.4	86.6			103.3	300.7	61	95.5	145.7	17.9	75.9		1.91092e+06	5.56128e+06	1.12873e+06	1.76683e+06	2.69424e+06	330300	1.40319e+06		High	High	High	High	High	Peak Found	High	High	1
FALSE	High	Master Protein	Q15121	Astrocytic phosphoprotein PEA-15 OS=Homo sapiens OX=9606 GN=PEA15 PE=1 SV=2	0	87.039	62	10	62	10	130	15	5.02	199.03	10	0	2.355	0.104327	0.575611	125.31	142.9	57.1			242.1	205.4	64.1	62.5	128.4	5.2	51.9	40.4	3.68319e+07	3.12501e+07	9.74566e+06	9.51364e+06	1.95388e+07	786883	7.89326e+06	6.15379e+06	High	High	High	High	High	High	High	High	1
TRUE	High	Master Protein	Q9NYQ8	Protocadherin Fat 2 OS=Homo sapiens OX=9606 GN=FAT2 PE=1 SV=2	0	293.199	22	64	141	64	4349	479	5.16	400.73	64	0	2.355	0.0180541	0.178852	109.09	149.6	50.4			41	100.3	255.1	186.7	51.8	34.7	89.3	41.1	1.36755e+07	3.34335e+07	8.50182e+07	6.22084e+07	1.72672e+07	1.15672e+07	2.97549e+07	1.37052e+07	High	High	High	High	High	High	High	High	1
FALSE	High	Master Protein	Q8WUW1	Protein BRICK1 OS=Homo sapiens OX=9606 GN=BRK1 PE=1 SV=1	0	32.312	73	8	26	8	75	8.7	5.45	61.12	8	0	2.355	0.082744	0.505385	115.52	129.3	70.7			126.3	72.6	214.9	87.3	165.7	6.4	90.5	36.3	8.51218e+06	4.89075e+06	1.44871e+07	5.88303e+06	1.11703e+07	428033	6.10153e+06	2.45e+06	High	High	High	High	High	High	High	High	1
FALSE	High	Master Protein	P60508	Syncytin-2 OS=Homo sapiens OX=9606 GN=ERVFRD-1 PE=1 SV=1	0	37.82	14	6	37	6	538	59.5	8.85	120.91	6	0	2.355	0.091874	0.535921	98.94	148.2	51.8			202.9	177	108.5	84.8	127.1	2.6	51.7	45.5	1.73028e+07	1.50894e+07	9.25091e+06	7.2294e+06	1.08371e+07	225530	4.40503e+06	3.87606e+06	High	High	High	High	High	Peak Found	High	High	1
FALSE	High	Master Protein	Q96BD8	Spindle and kinetochore-associated protein 1 OS=Homo sapiens OX=9606 GN=SKA1 PE=1 SV=1	0	24.435	26	5	13	5	255	29.5	7.12	35.05	5	0	2.354	0.176326	0.715262	62.62	157.5	42.5			81.4	409.2	32.3	95.6	21.9		23.8	135.8	1.5424e+06	7.7585e+06	613207	1.81236e+06	415635		450901	2.57395e+06	High	Peak Found	High	High	High	Peak Found	High	High	1
FALSE	High	Master Protein	Q8TCD5	5'(3')-deoxyribonucleotidase, cytosolic type OS=Homo sapiens OX=9606 GN=NT5C PE=1 SV=2	0	57.134	52	8	36	8	201	23.4	6.64	119.5	8	0	2.354	0.0826217	0.505022	99.86	158.4	41.6			214.6	187.9	114.9	78.4	86.1	11.1	89.7	17.3	1.31742e+07	1.15311e+07	7.05283e+06	4.81392e+06	5.28495e+06	682174	5.50264e+06	1.06053e+06	High	High	High	High	High	Peak Found	High	High	1
FALSE	High	Master Protein	Q01459	Di-N-acetylchitobiase OS=Homo sapiens OX=9606 GN=CTBS PE=1 SV=1	0	16.533	18	4	6	4	385	43.7	6.64	18.52	4	0	2.351	0.235489	0.788951	120.69	101.1	98.9			346.2	38.6	45.3		255.3	24.6	80.1	10	4542780	506779	594551		3.34969e+06	322427	1.05108e+06	130800	High	Peak Found	Peak Found	n/a	High	High	Peak Found	Peak Found	1
FALSE	High	Master Protein	P50479	PDZ and LIM domain protein 4 OS=Homo sapiens OX=9606 GN=PDLIM4 PE=1 SV=2	0	22.567	22	5	12	5	330	35.4	7.91	28.14	5	0	2.345	0.153731	0.679847	138.5	152.6	47.4			46.7	184.9	44.8	236.4	28.9		15.1	243.2	2.04365e+06	8.0953e+06	1.96084e+06	1.03459e+07	1.26496e+06		661306	1.06455e+07	High	High	High	High	Peak Found	n/a	Peak Found	Peak Found	1
TRUE	High	Master Protein	Q04837	Single-stranded DNA-binding protein, mitochondrial OS=Homo sapiens OX=9606 GN=SSBP1 PE=1 SV=1	0	136.757	62	13	212	13	148	17.2	9.6	620.62	13	0	2.343	0.00344841	0.0532419	126.63	118.7	81.3			121.3	200.5	87.2	81.2	148.2	8.5	46.6	106.4	2.56173e+08	4.23595e+08	1.84264e+08	1.71561e+08	3.13088e+08	1.79748e+07	9.84813e+07	2.24702e+08	High	High	High	High	High	High	High	High	1
TRUE	High	Master Protein	P09525	Annexin A4 OS=Homo sapiens OX=9606 GN=ANXA4 PE=1 SV=4	0	180.056	66	23	230	22	319	35.9	6.13	618.19	23	0	2.342	0.00483623	0.0697179	97.85	139	61			204.3	140.6	114	101.7	103.7	23.9	63	48.9	2.52385e+08	1.73633e+08	1.40743e+08	1.25568e+08	1.28106e+08	2.94962e+07	7.77898e+07	6.03764e+07	High	High	High	High	High	High	High	High	1
TRUE	High	Master Protein	O75880	Protein SCO1 homolog, mitochondrial OS=Homo sapiens OX=9606 GN=SCO1 PE=1 SV=1	0	54.647	28	9	58	9	301	33.8	8.88	145.79	9	0	2.342	0.0114548	0.129413	131.73	115.3	84.7			94.3	211.8	118.8	97.4	119.1	0.5	79.8	78.3	3.17144e+07	7.11923e+07	3.99324e+07	3.27526e+07	4.00237e+07	161229	2.68343e+07	2.63228e+07	High	High	High	High	High	Peak Found	High	High	1
TRUE	High	Master Protein	Q14011	Cold-inducible RNA-binding protein OS=Homo sapiens OX=9606 GN=CIRBP PE=1 SV=1	0	56.094	46	8	49	8	172	18.6	9.51	144.11	8	0	2.341	0.0204137	0.197221	107.21	152.1	47.9			198.4	187.7	132.4	69.6	109	2.5	58	42.4	3.90321e+07	3.69248e+07	2.6056e+07	1.37002e+07	2.14379e+07	498920	1.14154e+07	8.34749e+06	High	High	High	High	High	Peak Found	High	High	1
FALSE	High	Master Protein	P29597	Non-receptor tyrosine-protein kinase TYK2 OS=Homo sapiens OX=9606 GN=TYK2 PE=1 SV=3	0	9.25	3	2	2	2	1187	133.6	7.15	5.94	2	0	2.341	0.329807	0.845971	97.63	140.1	59.9			411.1		247.9	35.1				105.9	302561		182433	25835.4				77926	High	n/a	Peak Found	Peak Found	n/a	n/a	n/a	Peak Found	1
TRUE	High	Master Protein	P27348	14-3-3 protein theta OS=Homo sapiens OX=9606 GN=YWHAQ PE=1 SV=1	0	307.716	77	29	909	23	245	27.7	4.78	2419.71	29	1	2.34	0.000956121	0.0194218	115.78	139.2	60.8			90.4	240.8	97.4	150.2	56.1	14.3	49.6	101.1	8.33421e+08	2.21918e+09	8.98073e+08	1.3842e+09	5.17451e+08	1.3201e+08	4.57489e+08	9.32039e+08	High	High	High	High	High	High	High	High	1
TRUE	High	Master Protein	P60660	Myosin light polypeptide 6 OS=Homo sapiens OX=9606 GN=MYL6 PE=1 SV=2	0	117.356	62	11	332	9	151	16.9	4.65	871.47	11	3	2.339	0.000960575	0.0194485	95.85	126.9	73.1			98.6	180	131.6	122.3	115.2	5	63.9	83.5	7.17497e+08	1.30894e+09	9.56984e+08	8.89616e+08	8.37628e+08	3.62224e+07	4.64654e+08	6.07221e+08	High	High	High	High	High	High	High	High	1
TRUE	High	Master Protein	Q14197	Large ribosomal subunit protein mL62 OS=Homo sapiens OX=9606 GN=MRPL58 PE=1 SV=1	0	36.696	33	7	37	7	206	23.6	10.07	96.03	7	0	2.339	0.0394461	0.318899	96.09	152.9	47.1			148.5	218.5	120.7	95.2	128.8	0.4	59	28.9	2.29188e+07	3.37294e+07	1.86359e+07	1.46962e+07	1.98827e+07	59212.8	9.10532e+06	4.46199e+06	High	High	High	High	High	Peak Found	High	High	1
FALSE	High	Master Protein	Q9NSK7	Protein C19orf12 OS=Homo sapiens OX=9606 GN=C19orf12 PE=1 SV=3	0.001	6.811	13	2	11	2	152	16.3	7.43	24.9	2	0	2.339	0.156946	0.686502	95.23	156.5	43.5			82.3	241	121	159.6	155.2	2.4	38.6		1.24167e+06	3.63727e+06	1.82553e+06	2.40872e+06	2.34195e+06	36815.9	582465		High	High	High	High	High	Peak Found	Peak Found	High	1
FALSE	High	Master Protein	Q9Y5L3	Ectonucleoside triphosphate diphosphohydrolase 2 OS=Homo sapiens OX=9606 GN=ENTPD2 PE=1 SV=1	0.004	5.065	3	1	2	1	495	53.6	8.27	7.06	1	0	2.337	0.231329	0.78358	0	140.1	59.9					560.2		239.8						735338		314696				High	n/a	Peak Found	n/a	High	n/a	n/a	n/a	1
FALSE	High	Master Protein	O75607	Nucleoplasmin-3 OS=Homo sapiens OX=9606 GN=NPM3 PE=1 SV=3	0	47.164	38	4	37	4	178	19.3	4.63	121.18	4	0	2.336	0.112895	0.592495	92.51	159	41			210.6	230	97.7	91.7	93	1.1	46.3	29.6	2.24106e+07	2.44705e+07	1.04017e+07	9.75453e+06	9.89996e+06	120477	4.92395e+06	3.15098e+06	High	High	High	High	High	High	High	High	1
FALSE	High	Master Protein	Q9Y6G3	Large ribosomal subunit protein mL42 OS=Homo sapiens OX=9606 GN=MRPL42 PE=1 SV=1	0	20.028	39	3	5	3	142	16.7	8.35	18.5	3	0	2.335	0.204901	0.752035	102.71	131.7	68.3				131.7	238.7	115.1	158.7	2.5	111.5	41.8		1.18228e+06	2.14245e+06	1.03348e+06	1.42485e+06	22783.2	1.00046e+06	374986	n/a	High	High	Peak Found	High	Peak Found	High	Peak Found	1
FALSE	High	Master Protein	Q6ZPD9	Probable C-mannosyltransferase DPY19L3 OS=Homo sapiens OX=9606 GN=DPY19L3 PE=1 SV=1	0.01	4.129	2	1	5	1	716	83.1	8.72	7.54	1	0	2.335	0.237033	0.789976	131.05	144.2	55.8			66.5	169.2	49.5	154.5	5.9	213.9	11.9	128.5	664865	1.6922e+06	494869	1.54532e+06	59396.1	2.13917e+06	119489	1.28565e+06	Peak Found	High	Peak Found	High	Peak Found	Peak Found	Peak Found	High	1
FALSE	High	Master Protein	O60234	Glia maturation factor gamma OS=Homo sapiens OX=9606 GN=GMFG PE=1 SV=1	0	17.82	35	3	13	1	142	16.8	5.26	29.52	3	0	2.333	0.280397	0.806517	50.48	140	60				182		388.2		100		129.8		381345		813433		209526		271968	n/a	High	n/a	Peak Found	n/a	Peak Found	n/a	Peak Found	1
FALSE	High	Master Protein	P26232	Catenin alpha-2 OS=Homo sapiens OX=9606 GN=CTNNA2 PE=1 SV=5	0	122.85	16	14	369	1	953	105.2	5.71	1107.07	14	0	2.328	0.217167	0.769254	22.47	139.9	60.1			188.4	197.3	246.8	84.7				82.8	1.27834e+06	1.33829e+06	1.67411e+06	574631				561842	High	High	High	High	High	Peak Found	High	High	1
TRUE	High	Master Protein	P62854	Small ribosomal subunit protein eS26 OS=Homo sapiens OX=9606 GN=RPS26 PE=1 SV=3	0	45.832	44	5	92	5	115	13	11	257.5	5	0	2.325	0.00451858	0.0659663	127.47	142.9	57.1			212.3	160.4	71.6	62.5	199.7	1.6	62.7	29.3	2.40296e+08	1.81544e+08	8.10429e+07	7.07059e+07	2.2603e+08	1.7832e+06	7.09451e+07	3.31499e+07	High	High	High	High	High	High	High	High	1
FALSE	High	Master Protein	Q15004	PCNA-associated factor OS=Homo sapiens OX=9606 GN=PCLAF PE=1 SV=1	0	44.121	68	7	29	7	111	12	9.83	73.91	7	0	2.323	0.116661	0.595885	116.87	165.7	34.3			9.1	53.3	21	133.2	9	0.1	5.3	568.9	1.98062e+06	1.15801e+07	4.55903e+06	2.8917e+07	1.96336e+06	14524.5	1.14862e+06	1.235e+08	High	High	High	High	High	Peak Found	High	High	1
TRUE	High	Master Protein	Q9UK76	Jupiter microtubule associated homolog 1 OS=Homo sapiens OX=9606 GN=JPT1 PE=1 SV=3	0	65.393	74	7	51	7	154	16	5.6	185.73	7	0	2.322	0.011155	0.127058	97.7	153.2	46.8			104.4	240.2	123.9	130.2	125.2		38.8	37.3	3.81304e+07	8.77422e+07	4.5264e+07	4.75681e+07	4.57498e+07		1.41741e+07	1.36374e+07	High	High	High	High	High	n/a	High	High	1
FALSE	High	Master Protein	Q9Y316	Protein MEMO1 OS=Homo sapiens OX=9606 GN=MEMO1 PE=1 SV=1	0	94.233	77	14	51	14	297	33.7	7.14	148.72	14	0	2.322	0.12547	0.616919	122.89	142.9	57.1			214.9	124.5	125.3	92.9	95.4	7.8	113.1	26.1	2.58334e+07	1.4961e+07	1.50588e+07	1.11633e+07	1.14629e+07	940464	1.3596e+07	3.13451e+06	High	High	High	High	High	Peak Found	High	High	1
TRUE	High	Master Protein	O15347	High mobility group protein B3 OS=Homo sapiens OX=9606 GN=HMGB3 PE=1 SV=4	0	251.808	70	24	410	24	200	23	8.37	1223.63	24	0	2.32	0.001076	0.0212817	118.22	139.4	60.6			161	194.1	113.3	110.1	89.4	12.7	49	70.5	1.04812e+09	1.26394e+09	7.37782e+08	7.16642e+08	5.82149e+08	8.25437e+07	3.19013e+08	4.5879e+08	High	High	High	High	High	High	High	High	1
FALSE	High	Master Protein	Q8NHG8	E3 ubiquitin-protein ligase ZNRF2 OS=Homo sapiens OX=9606 GN=ZNRF2 PE=1 SV=1	0	22.317	32	5	18	5	242	24.1	7.09	57.74	5	0	2.316	0.160345	0.690421	108.84	166.3	33.7			182.3	206.3	124.9	143.2	61	14.9	26	41.3	5.41174e+06	6.12363e+06	3.70877e+06	4.25194e+06	1.81167e+06	443362	772893	1.22478e+06	High	High	High	High	High	Peak Found	High	High	1
FALSE	High	Master Protein	Q8IUZ5	5-phosphohydroxy-L-lysine phospho-lyase OS=Homo sapiens OX=9606 GN=PHYKPL PE=1 SV=1	0	12.966	10	3	7	3	450	49.7	6.76	23.72	3	0	2.314	0.211032	0.761068	44.46	139.6	60.4				263.1	124.1	177.2		76.6	74.1	84.9		3.08119e+06	1.45286e+06	2.0751e+06		896852	867447	994768	High	High	High	Peak Found	n/a	Peak Found	High	Peak Found	1
TRUE	High	Master Protein	Q9BQ69	ADP-ribose glycohydrolase MACROD1 OS=Homo sapiens OX=9606 GN=MACROD1 PE=1 SV=2	0	74.248	44	12	58	12	325	35.5	9.51	181.49	12	0	2.313	0.0180526	0.178852	118.02	141.7	58.3			168.9	195.1	94	95.1	138.2	4.2	55.5	49.1	5.03975e+07	5.81948e+07	2.80269e+07	2.83666e+07	4.1213e+07	1.23909e+06	1.65512e+07	1.46556e+07	High	High	High	High	High	Peak Found	High	High	1
TRUE	High	Master Protein	P61081	NEDD8-conjugating enzyme Ubc12 OS=Homo sapiens OX=9606 GN=UBE2M PE=1 SV=1	0	47.691	45	10	64	10	183	20.9	7.69	156.85	10	0	2.312	0.00827807	0.100284	109.58	143.5	56.5			242.3	127.9	119	56.2	155	2.3	48	49.2	1.1307e+08	5.96851e+07	5.552e+07	2.62388e+07	7.23452e+07	1.06292e+06	2.24176e+07	2.29419e+07	High	High	High	High	High	High	High	High	1
FALSE	High	Master Protein	Q5SRE7	Phytanoyl-CoA dioxygenase domain-containing protein 1 OS=Homo sapiens OX=9606 GN=PHYHD1 PE=1 SV=2	0	41.227	34	8	24	8	291	32.4	6.32	68.18	8	0	2.306	0.111402	0.589439	73.88	148.5	51.5			113.9	181.7	108.8	123.4	28.6	161.2	38.1	44.2	6.27711e+06	1.00129e+07	5.99911e+06	6.80178e+06	1.57887e+06	8.88732e+06	2.1015e+06	2.438e+06	High	High	High	High	High	Peak Found	High	High	1
FALSE	High	Master Protein	Q9UPP1	Histone lysine demethylase PHF8 OS=Homo sapiens OX=9606 GN=PHF8 PE=1 SV=3	0	34.487	11	9	24	8	1060	117.8	8.72	74.98	9	1	2.306	0.0893547	0.528239	103.18	130.5	69.5			146.6	214.5	88	100.9	100.3	11.6	93	45.1	9.12029e+06	1.33463e+07	5.47495e+06	6.27824e+06	6.24318e+06	722207	5.78809e+06	2.8071e+06	High	High	High	High	High	Peak Found	Peak Found	Peak Found	1
TRUE	High	Master Protein	P04908	Histone H2A type 1-B/E OS=Homo sapiens OX=9606 GN=H2AC4 PE=1 SV=2	0	75.619	58	10	739	3	130	14.1	11.05	2083.84	10	0	2.304	0.00698955	0.0898098	138.75	142.3	57.7			260.6	271.3	7.7	7.4	214.7	1.8	16.7	19.9	3.72726e+08	3.87984e+08	1.10552e+07	1.06313e+07	3.0707e+08	2.54208e+06	2.38466e+07	2.84116e+07	High	High	High	High	High	High	High	High	1
TRUE	High	Master Protein Candidate	Q7L7L0	Histone H2A type 3 OS=Homo sapiens OX=9606 GN=H2AC25 PE=1 SV=3	0	75.619	58	10	739	3	130	14.1	11.05	2083.84	10	0	2.304	0.00698955	0.0898098	138.75	142.3	57.7			260.6	271.3	7.7	7.4	214.7	1.8	16.7	19.9	3.72726e+08	3.87984e+08	1.10552e+07	1.06313e+07	3.0707e+08	2.54208e+06	2.38466e+07	2.84116e+07	High	High	High	High	High	High	High	High	1
TRUE	High	Master Protein Candidate	Q93077	Histone H2A type 1-C OS=Homo sapiens OX=9606 GN=H2AC6 PE=1 SV=3	0	75.619	58	10	739	3	130	14.1	11.05	2083.84	10	0	2.304	0.00698955	0.0898098	138.75	142.3	57.7			260.6	271.3	7.7	7.4	214.7	1.8	16.7	19.9	3.72726e+08	3.87984e+08	1.10552e+07	1.06313e+07	3.0707e+08	2.54208e+06	2.38466e+07	2.84116e+07	High	High	High	High	High	High	High	High	1
FALSE	High	Master Protein	A0A0U1RRL7	Protein MMP24OS OS=Homo sapiens OX=9606 GN=MMP24OS PE=1 SV=1	0	7.066	37	1	4	1	71	7.7	4.72	11.05	1	0	2.304	0.26266	0.790972	69.36	131.8	68.2			92.6	423.7	61.6	107.8	81.5			32.8	498093	2.27978e+06	331266	580255	438630			176306	High	High	Peak Found	High	Peak Found	n/a	n/a	Peak Found	1
TRUE	High	Master Protein	P49023	Paxillin OS=Homo sapiens OX=9606 GN=PXN PE=1 SV=3	0	194.061	61	21	220	21	591	64.5	6.19	727.52	21	0	2.302	0.00513753	0.0732736	106.07	145	55			106.9	237.7	64.9	151.7	35.3	111.8	25.8	66.1	8.09663e+07	1.79983e+08	4.91129e+07	1.14871e+08	2.67043e+07	8.46357e+07	1.95123e+07	5.00782e+07	High	High	High	High	High	High	High	High	1
FALSE	High	Master Protein	Q96T21	Selenocysteine insertion sequence-binding protein 2 OS=Homo sapiens OX=9606 GN=SECISBP2 PE=1 SV=2	0	8.086	4	2	3	2	854	95.4	8.12	10.82	2	0	2.302	0.191344	0.731146	116.78	125.8	74.2			211.6	88.3	258.4	73.3		1.1	86.6	80.6	1.81553e+06	757175	2.21708e+06	628945		9677.08	743283	691371	High	High	Peak Found	Peak Found	n/a	Peak Found	Peak Found	Peak Found	1
FALSE	High	Master Protein	Q6QNY1	Biogenesis of lysosome-related organelles complex 1 subunit 2 OS=Homo sapiens OX=9606 GN=BLOC1S2 PE=1 SV=1	0	40.634	61	5	13	5	142	16	4.86	52.83	5	0	2.298	0.16879	0.705689	115.98	112.4	87.6			111.4	254	95	82.6	80.1		29.1	147.8	1.71764e+06	3.91581e+06	1.46543e+06	1.27316e+06	1.23566e+06		448626	2.27832e+06	High	High	High	High	High	n/a	Peak Found	High	1
FALSE	High	Master Protein	O75414	Nucleoside diphosphate kinase 6 OS=Homo sapiens OX=9606 GN=NME6 PE=1 SV=3	0	24.731	31	5	18	5	186	21.1	8.32	52.73	5	0	2.296	0.173467	0.709388	71.04	173.1	26.9			228.8	157.1	192.3	74.2	99.3		27	21.3	5.84107e+06	4.01033e+06	4.91021e+06	1.89337e+06	2.53626e+06		689399	542682	High	High	High	High	High	n/a	High	High	1
FALSE	High	Master Protein	O14618	Copper chaperone for superoxide dismutase OS=Homo sapiens OX=9606 GN=CCS PE=1 SV=1	0	37.545	34	8	36	8	274	29	5.58	100.93	8	0	2.295	0.0698475	0.458656	74.95	138.9	61.1			214.7	16.4	18.3	11.4	519.5	6	9.7	4.2	2.33168e+08	1.77732e+07	1.9833e+07	1.23627e+07	5.64192e+08	6.48306e+06	1.05269e+07	4.52163e+06	High	High	High	High	High	Peak Found	High	High	1
FALSE	High	Master Protein	Q14202	Zinc finger MYM-type protein 3 OS=Homo sapiens OX=9606 GN=ZMYM3 PE=1 SV=2	0	90.66	22	21	44	20	1370	152.3	6.35	119.84	21	1	2.294	0.153433	0.679847	103.72	132.6	67.4			27.6	75.1	355.7	86	47.2	30.8	142.4	35.3	1.90167e+06	5.18084e+06	2.45442e+07	5.93658e+06	3.25878e+06	2.12677e+06	9.82398e+06	2.43349e+06	High	High	High	High	High	High	High	Peak Found	1
TRUE	High	Master Protein	P41208	Centrin-2 OS=Homo sapiens OX=9606 GN=CETN2 PE=1 SV=1	0	120.781	69	13	102	13	172	19.7	5	284.07	13	0	2.292	0.0202366	0.195888	114.21	128.1	71.9			101.3	279.4	77.4	97.4	90.8	42.1	37.8	73.8	3.15404e+07	8.70406e+07	2.4109e+07	3.03314e+07	2.82862e+07	1.31078e+07	1.17801e+07	2.299e+07	High	High	High	High	High	High	High	High	1
TRUE	High	Master Protein	P15531	Nucleoside diphosphate kinase A OS=Homo sapiens OX=9606 GN=NME1 PE=1 SV=1	0	162.556	86	13	530	8	152	17.1	6.19	1350.48	13	0	2.29	0.0012887	0.0245019	123.28	121.2	78.8			130	164.2	93.9	82.5	137.8	114.4	31.8	45.2	4.51326e+08	5.69912e+08	3.25972e+08	2.86488e+08	4.78272e+08	3.97175e+08	1.10518e+08	1.56764e+08	High	High	High	High	High	High	High	High	1
FALSE	High	Master Protein	Q9BRZ2	E3 ubiquitin-protein ligase TRIM56 OS=Homo sapiens OX=9606 GN=TRIM56 PE=1 SV=3	0	36.876	16	10	28	10	755	81.4	7.74	76.45	10	0	2.289	0.120743	0.605898	124.25	125.3	74.7			104.1	82.1	203.6	60.2	127	19.4	179.8	23.9	5.5843e+06	4.4066e+06	1.09277e+07	3.2289e+06	6.81538e+06	1.03899e+06	9.64626e+06	1.28156e+06	High	High	High	High	Peak Found	Peak Found	High	Peak Found	1
TRUE	High	None	O60361	Putative nucleoside diphosphate kinase OS=Homo sapiens OX=9606 GN=NME2P1 PE=5 SV=1	0	95.602	53	6	373	4	137	15.5	8.57	998.77	6	0	2.289	0.00129454	0.0245019	89.62	142.5	57.5			138.6	227.4	109.2	91.2	104.1	30	45.9	53.6	9.26494e+08	1.51957e+09	7.29677e+08	6.09809e+08	6.95782e+08	2.00224e+08	3.0681e+08	3.58172e+08	High	High	High	High	High	High	High	High	1
TRUE	High	Master Protein	P62277	Small ribosomal subunit protein uS15 OS=Homo sapiens OX=9606 GN=RPS13 PE=1 SV=2	0	80.241	46	11	166	11	151	17.2	10.54	434.91	11	0	2.286	0.00131716	0.0248715	133.01	159.4	40.6			161	192.9	154.8	53.5	149	7.6	46.7	34.5	6.41155e+08	7.6802e+08	6.16262e+08	2.13183e+08	5.93257e+08	3.04137e+07	1.8598e+08	1.37426e+08	High	High	High	High	High	High	High	High	1
FALSE	High	Master Protein	Q8NB37	Glutamine amidotransferase-like class 1 domain-containing protein 1 OS=Homo sapiens OX=9606 GN=GATD1 PE=1 SV=1	0	55.932	64	7	32	7	220	23.3	6.61	122.08	7	0	2.286	0.0997733	0.561242	94.66	134.5	65.5			138.4	196.1	100.1	75.5	165.6	2.7	81.3	40.4	1.15461e+07	1.6361e+07	8.35538e+06	6.29895e+06	1.38174e+07	223803	6.78673e+06	3.3717e+06	High	High	High	High	High	Peak Found	High	High	1
TRUE	High	Master Protein	Q15631	Translin OS=Homo sapiens OX=9606 GN=TSN PE=1 SV=1	0	87.955	53	13	90	13	228	26.2	6.44	269.32	13	0	2.285	0.00732754	0.091526	99.84	129.6	70.4			145.6	219.6	100.5	84.2	113.6	4.7	71.2	60.7	6.24266e+07	9.4182e+07	4.3112e+07	3.60953e+07	4.87138e+07	2.02212e+06	3.0535e+07	2.6018e+07	High	High	High	High	High	Peak Found	High	High	1
FALSE	High	Master Protein	P36954	DNA-directed RNA polymerase II subunit RPB9 OS=Homo sapiens OX=9606 GN=POLR2I PE=1 SV=1	0	55.157	78	7	42	7	125	14.5	5.14	117.21	7	0	2.285	0.134475	0.637168	90.64	152.4	47.6			165.1	265.7	93.4	78	119.3	0.1	33.8	44.6	1.80853e+07	2.9118e+07	1.02357e+07	8.54282e+06	1.30748e+07	8485.46	3.70194e+06	4.89085e+06	High	High	High	High	High	Peak Found	High	High	1
FALSE	High	None	Q5M9Q1	NKAP-like protein OS=Homo sapiens OX=9606 GN=NKAPL PE=1 SV=3	0	9.653	5	3	7	3	402	46.3	9.72	17.17	3	0	2.283	0.352823	0.859274	224.78	139.1	60.9				308.8			450.6		40.6			228009			332776		29967		High	Peak Found	High	High	High	Peak Found	Peak Found	High	1
FALSE	High	Master Protein	P56524	Histone deacetylase 4 OS=Homo sapiens OX=9606 GN=HDAC4 PE=1 SV=3	0.001	6.547	2	2	13	1	1084	119	6.96	8.99	2	0	2.281	0.208635	0.757679	85.3	144.9	55.1			156.1	66.6	159.5	118.5	162.6	29.3	68.1	39.3	1.58769e+06	676997	1.62186e+06	1.20565e+06	1.65436e+06	298320	692447	399919	High	Peak Found	High	Peak Found	High	High	High	Peak Found	1
TRUE	High	Master Protein	Q92572	AP-3 complex subunit sigma-1 OS=Homo sapiens OX=9606 GN=AP3S1 PE=1 SV=1	0	47.085	49	8	63	8	193	21.7	5.39	143.01	8	0	2.28	0.00884618	0.105734	100.98	125.9	74.1			113.9	272.8	102.4	82.3	96.4	5.1	65.5	61.6	4.55393e+07	1.09083e+08	4.09378e+07	3.29075e+07	3.8554e+07	2.03917e+06	2.62051e+07	2.46281e+07	High	High	High	High	High	High	High	High	1
FALSE	High	Master Protein	Q9BUR5	MICOS complex subunit MIC26 OS=Homo sapiens OX=9606 GN=APOO PE=1 SV=1	0	18.576	28	4	16	4	198	22.3	9.13	47.62	4	0	2.279	0.16349	0.693399	82.98	143.7	56.3			308.3	137.5	90	64.3	109.9	1.7	51.6	36.8	1.46463e+07	6.53112e+06	4.27538e+06	3.05301e+06	5.22026e+06	82063.5	2.44967e+06	1.75061e+06	High	High	High	High	High	Peak Found	High	High	1
FALSE	High	Master Protein	Q5VTB9	E3 ubiquitin-protein ligase RNF220 OS=Homo sapiens OX=9606 GN=RNF220 PE=1 SV=1	0.001	6.63	4	2	5	2	566	62.7	6.04	10.06	2	0	2.278	0.185606	0.722925	50.27	135.8	64.2				85.4	229.6	178.8	102	79.2	90.1	34.9		1.45869e+06	3.92166e+06	3.05453e+06	1.74184e+06	1.35376e+06	1.53888e+06	596759	n/a	High	Peak Found	High	High	High	Peak Found	Peak Found	1
TRUE	High	Master Protein	P62899	Large ribosomal subunit protein eL31 OS=Homo sapiens OX=9606 GN=RPL31 PE=1 SV=1	0	79.387	57	10	160	10	125	14.5	10.54	353.55	10	0	2.278	0.00172009	0.0309614	129.92	149.7	50.3			198.3	204.6	77.7	70.3	157.8	8	43.8	39.6	6.40999e+08	6.61444e+08	2.51026e+08	2.27201e+08	5.10029e+08	2.58044e+07	1.4154e+08	1.28113e+08	High	High	High	High	High	High	High	High	1
TRUE	High	Master Protein	Q13574	Diacylglycerol kinase zeta OS=Homo sapiens OX=9606 GN=DGKZ PE=1 SV=4	0	138.557	35	23	154	23	928	103.9	8.05	450.14	23	0	2.272	0.0122213	0.134239	101.58	137	63			189	76.2	158.8	128.5	70.7	33.7	82.1	61	7.2832e+07	2.93806e+07	6.1228e+07	4.95255e+07	2.72606e+07	1.29736e+07	3.1639e+07	2.35249e+07	High	High	High	High	High	Peak Found	High	High	1
TRUE	High	Master Protein	P31947	14-3-3 protein sigma OS=Homo sapiens OX=9606 GN=SFN PE=1 SV=1	0	222.178	80	22	480	18	248	27.8	4.74	1153.24	22	0	2.271	0.0069717	0.0898098	118.07	122.4	77.6			127.8	137.6	123.3	97.7	97	57	73	86.7	1.21698e+08	1.31075e+08	1.17398e+08	9.30205e+07	9.2389e+07	5.4316e+07	6.95512e+07	8.25529e+07	High	High	High	High	High	High	High	High	1
FALSE	High	Master Protein	Q9NVZ3	Adaptin ear-binding coat-associated protein 2 OS=Homo sapiens OX=9606 GN=NECAP2 PE=1 SV=1	0	45.844	51	8	30	7	263	28.3	8.38	88.38	8	0	2.271	0.129267	0.627158	84.96	140.9	59.1			97.8	106.3	240.8	136.8	80.8	44.3	57.8	35.5	5.43393e+06	5.9063e+06	1.33822e+07	7.59952e+06	4.48999e+06	2.46322e+06	3.20935e+06	1.97289e+06	High	High	High	High	High	Peak Found	High	High	1
TRUE	High	Master Protein	P55854	Small ubiquitin-related modifier 3 OS=Homo sapiens OX=9606 GN=SUMO3 PE=1 SV=2	0	17.661	24	3	64	2	103	11.6	5.49	175.71	3	1	2.268	0.00726852	0.0910716	84.32	139.3	60.7			144.4	203.1	89.2	110.9	67.8	44.8	31	108.8	1.45511e+08	2.04763e+08	8.98926e+07	1.11818e+08	6.83729e+07	4.51468e+07	3.12126e+07	1.09655e+08	High	High	High	Peak Found	High	n/a	High	n/a	1
FALSE	High	Master Protein	P04818	Thymidylate synthase OS=Homo sapiens OX=9606 GN=TYMS PE=1 SV=3	0	43.855	34	7	23	7	313	35.7	7.01	69.22	7	0	2.266	0.13464	0.637168	85.48	148.2	51.8			181.8	73	167.3	143.6	13.1	36.1	103.8	81.3	9.53346e+06	3.82927e+06	8.77667e+06	7.53271e+06	687090	1.8937e+06	5.44211e+06	4.26673e+06	High	High	High	High	High	Peak Found	High	High	1
TRUE	High	Master Protein	O75340	Programmed cell death protein 6 OS=Homo sapiens OX=9606 GN=PDCD6 PE=1 SV=1	0	108.782	60	11	189	11	191	21.9	5.4	488.18	11	0	2.263	0.0113432	0.128513	118.7	152	48			211.9	162.4	91.8	36	205.2	3.7	66.7	22.3	4.23484e+08	3.2447e+08	1.83388e+08	7.19384e+07	4.09999e+08	7.44079e+06	1.33236e+08	4.45081e+07	High	High	High	High	High	High	High	High	1
FALSE	High	Master Protein	P0CG13	Chromosome transmission fidelity protein 8 homolog OS=Homo sapiens OX=9606 GN=CHTF8 PE=1 SV=1	0	12.364	21	3	9	3	121	13.3	8.18	8.06	3	0	2.26	0.228295	0.781406	118.11	154.5	45.5			273.1	70.4	138.5	31.6	197.1	11	77.1	1.2	3.30589e+06	852694	1.67689e+06	382358	2.3858e+06	132864	933057	14303.8	High	High	High	Peak Found	High	Peak Found	High	Peak Found	1
FALSE	High	Master Protein	Q9Y605	MORF4 family-associated protein 1 OS=Homo sapiens OX=9606 GN=MRFAP1 PE=1 SV=1	0	21.09	33	3	18	3	127	14.6	4.7	63.7	3	0	2.258	0.161696	0.692122	111.27	124.6	75.4			78.4	307.4	84.4	110.3	95.7	0.6	41.8	81.3	3.45309e+06	1.35308e+07	3.71547e+06	4.85452e+06	4.21265e+06	27591.7	1.84071e+06	3.58084e+06	High	High	High	High	High	Peak Found	Peak Found	High	1
FALSE	High	Master Protein	Q9BWT3	Poly(A) polymerase gamma OS=Homo sapiens OX=9606 GN=PAPOLG PE=1 SV=2	0	14.878	8	5	59	2	736	82.8	9.14	135.82	5	0	2.258	0.357997	0.862845	139.85	138.6	61.4				37.3	380.1	59.9	26.5		291.2	5		167756	1.70906e+06	269266	119232		1.30959e+06	22376.1	High	Peak Found	High	High	Peak Found	n/a	High	Peak Found	1
TRUE	High	Master Protein	Q6BCY4	NADH-cytochrome b5 reductase 2 OS=Homo sapiens OX=9606 GN=CYB5R2 PE=1 SV=1	0	83.786	76	15	87	15	276	31.4	8.5	227.74	15	0	2.257	0.0283601	0.249867	101.89	151.6	48.4			193.5	167.4	106.8	102.7	115.1	22.2	63.7	28.5	5.70145e+07	4.93238e+07	3.14521e+07	3.02685e+07	3.39006e+07	6.5393e+06	1.87704e+07	8.4097e+06	High	High	High	High	High	Peak Found	High	High	1
FALSE	High	Master Protein	Q8TCD1	UPF0729 protein C18orf32 OS=Homo sapiens OX=9606 GN=C18orf32 PE=1 SV=1	0	29.563	45	3	22	3	76	8.7	9.13	61.31	3	0	2.257	0.240298	0.789976	118.31	129.3	70.7			286.4	119.4	30.4		213.6	42.5	100.3	7.3	3.91801e+06	1.63349e+06	415811		2.92232e+06	581450	1.3725e+06	99678.5	High	High	High	Peak Found	High	High	High	Peak Found	1
TRUE	High	Master Protein	O43447	Peptidyl-prolyl cis-trans isomerase H OS=Homo sapiens OX=9606 GN=PPIH PE=1 SV=1	0	94.285	79	14	94	14	177	19.2	8.07	241.4	14	0	2.256	0.00621869	0.0855846	120.78	155.1	44.9			198.5	187.9	85.8	65.8	183.2	2.9	47.6	28.4	1.13146e+08	1.07137e+08	4.89141e+07	3.74946e+07	1.04405e+08	1.63917e+06	2.71309e+07	1.61671e+07	High	High	High	High	High	High	High	High	1
TRUE	High	Master Protein	P62258	14-3-3 protein epsilon OS=Homo sapiens OX=9606 GN=YWHAE PE=1 SV=1	0	378.303	80	30	1409	28	255	29.2	4.74	3935.95	30	0	2.255	0.00158082	0.0287555	115.49	120.2	79.8			131.4	126.2	138	121.5	83	19.2	92.4	88.2	2.01958e+09	1.93886e+09	2.12081e+09	1.86687e+09	1.27485e+09	2.95375e+08	1.42032e+09	1.35469e+09	High	High	High	High	High	High	High	High	1
FALSE	High	Master Protein	A1L188	NADH dehydrogenase [ubiquinone] 1 alpha subcomplex assembly factor 8 OS=Homo sapiens OX=9606 GN=NDUFAF8 PE=1 SV=1	0.005	4.91	18	1	4	1	74	7.8	9.32	8.63	1	0	2.252	0.359807	0.865	56.11	138.5	61.5			214.7	17		295.9	105.3	71.8		95.3	267127	21211.4		368214	131050	89344.1		118619	High	High	n/a	Peak Found	High	High	n/a	Peak Found	1
FALSE	High	Master Protein	Q9NPA8	Transcription and mRNA export factor ENY2 OS=Homo sapiens OX=9606 GN=ENY2 PE=1 SV=1	0	21.698	36	3	20	3	101	11.5	9.33	58.77	3	0	2.251	0.135927	0.640451	115.5	156.3	43.7			277.1	72.1	147	96.3	31.2	4.9	135.9	35.5	1.66038e+07	4.3173e+06	8.80688e+06	5.77042e+06	1.86704e+06	294476	8.14142e+06	2.12815e+06	High	High	High	High	High	Peak Found	High	High	1
FALSE	High	Master Protein	Q92935	Exostosin-like 1 OS=Homo sapiens OX=9606 GN=EXTL1 PE=1 SV=2	0.008	4.333	3	2	5	2	676	74.6	8.19	2.92	2	0	2.251	0.259238	0.789976	141.82	133.8	66.2			28.7	103.9	55.2	43.5	11.3	0.4	52.3	504.7	441063	1.59539e+06	847465	668526	173103	6730.07	802381	7.75007e+06	Peak Found	High	Peak Found	High	Peak Found	Peak Found	High	High	1
FALSE	High	Master Protein	P82921	Small ribosomal subunit protein bS21m OS=Homo sapiens OX=9606 GN=MRPS21 PE=1 SV=3	0	26.132	39	3	38	3	87	10.7	9.92	99.02	3	0	2.247	0.104876	0.575628	98.15	144.3	55.7			239.3	183.4	86.2	84	92.8	14.1	62.6	37.6	1.6742e+07	1.28324e+07	6.03374e+06	5.87451e+06	6.48962e+06	983418	4.38258e+06	2.63335e+06	High	High	High	High	High	High	High	High	1
FALSE	High	None	O00499	Myc box-dependent-interacting protein 1 OS=Homo sapiens OX=9606 GN=BIN1 PE=1 SV=1	0.004	5.066	2	2	17	2	593	64.7	5.06	38.3	2	0	2.246	0.127613	0.622269	106.52	142.8	57.2			45.6	224.6	60.1	200.3	35.1	146.4	33.1	54.9	2.77165e+06	1.3652e+07	3.65152e+06	1.21785e+07	2.13633e+06	8.89944e+06	2.00947e+06	3.33856e+06	High	High	High	High	High	High	High	Peak Found	1
FALSE	High	None	P49418	Amphiphysin OS=Homo sapiens OX=9606 GN=AMPH PE=1 SV=1	0.004	5.066	1	2	17	2	695	76.2	4.64	38.3	2	0	2.246	0.127613	0.622269	106.52	142.8	57.2			45.6	224.6	60.1	200.3	35.1	146.4	33.1	54.9	2.77165e+06	1.3652e+07	3.65152e+06	1.21785e+07	2.13633e+06	8.89944e+06	2.00947e+06	3.33856e+06	High	High	High	High	High	High	High	Peak Found	1
FALSE	High	Master Protein	Q8N4Q1	Mitochondrial intermembrane space import and assembly protein 40 OS=Homo sapiens OX=9606 GN=CHCHD4 PE=1 SV=1	0	75.009	51	9	46	9	142	16	4.31	141.46	9	0	2.245	0.108443	0.58106	96.59	144.2	55.8			72.2	272.7	90.4	165.6	100.1	0.2	35	63.8	7.15191e+06	2.69945e+07	8.94739e+06	1.63919e+07	9.91207e+06	20851.4	3.46914e+06	6.3175e+06	High	High	High	High	High	Peak Found	High	High	1
FALSE	High	Master Protein	O75379	Vesicle-associated membrane protein 4 OS=Homo sapiens OX=9606 GN=VAMP4 PE=1 SV=2	0	20.284	39	4	13	4	141	16.4	7.34	40.38	4	0	2.244	0.201795	0.747692	117.38	135.5	64.5			28.5	42.7	74	305.4	26.3		26.7	296.4	520540	778944	1.34905e+06	5.57024e+06	479231		487644	5.40492e+06	High	High	High	High	High	n/a	High	High	1
FALSE	High	None	Q9H094	Neuroblastoma breakpoint family member 3 OS=Homo sapiens OX=9606 GN=NBPF3 PE=2 SV=1	0	11.145	3	1	7	1	633	72.9	4.5	29.11	1	0	2.242	0.232723	0.784968	94.6	124.9	75.1			86	41.9	334.5	104.9	77.1	11.3	101.9	42.4	1.27128e+06	618449	4.94277e+06	1.54943e+06	1.13969e+06	166918	1.50554e+06	626088	High	Peak Found	High	High	High	Peak Found	Peak Found	Peak Found	1
TRUE	High	Master Protein	Q14517	Protocadherin Fat 1 OS=Homo sapiens OX=9606 GN=FAT1 PE=1 SV=2	0	62.388	6	17	25	17	4588	506	5	51.18	17	0	2.242	0.0360558	0.297775	105.03	89.1	110.9			0	66.9	187.3	110.7	145.8	78.9	151.7	58.6	10771.1	2.04881e+07	5.73192e+07	3.3891e+07	4.46263e+07	2.41523e+07	4.64298e+07	1.79349e+07	Peak Found	Peak Found	High	High	High	High	High	High	1
TRUE	High	Master Protein	O95881	Thioredoxin domain-containing protein 12 OS=Homo sapiens OX=9606 GN=TXNDC12 PE=1 SV=1	0	63.213	62	7	80	7	172	19.2	5.4	232.6	7	0	2.241	0.0208314	0.199961	112.6	150.5	49.5			261.3	174.9	71.7	48.4	165.6	1.2	49.3	27.6	1.16106e+08	7.77434e+07	3.18688e+07	2.1526e+07	7.36002e+07	526431	2.19075e+07	1.22446e+07	High	High	High	High	High	High	High	High	1
TRUE	High	Master Protein	Q13404	Ubiquitin-conjugating enzyme E2 variant 1 OS=Homo sapiens OX=9606 GN=UBE2V1 PE=1 SV=2	0	71.251	66	10	84	4	147	16.5	7.93	213.39	10	7	2.239	0.00613402	0.0847801	106.86	151.4	48.6			230.9	156.3	115	68.1	137	4.3	54.4	34	2.32349e+08	1.57259e+08	1.15682e+08	6.84995e+07	1.37834e+08	4.3704e+06	5.46887e+07	3.42031e+07	High	High	High	High	High	High	High	High	1
FALSE	High	None	Q9H4E5	Rho-related GTP-binding protein RhoJ OS=Homo sapiens OX=9606 GN=RHOJ PE=1 SV=1	0.007	4.395	5	1	5	0	214	23.8	6.83	13.3	1	0	2.236	0.152506	0.679081	102.8	138.2	61.8			27.8	189	171.6	151.6	180.8		72.1	7.1	1.02898e+06	6.98669e+06	6.34296e+06	5.60284e+06	6.68452e+06		2.66594e+06	261213	n/a	n/a	n/a	n/a	n/a	n/a	n/a	n/a	4
FALSE	High	None	P17081	Rho-related GTP-binding protein RhoQ OS=Homo sapiens OX=9606 GN=RHOQ PE=1 SV=2	0.007	4.395	5	1	5	0	205	22.6	6.32	13.3	1	0	2.236	0.152506	0.679081	102.8	138.2	61.8			27.8	189	171.6	151.6	180.8		72.1	7.1	1.02898e+06	6.98669e+06	6.34296e+06	5.60284e+06	6.68452e+06		2.66594e+06	261213	n/a	n/a	n/a	n/a	n/a	n/a	n/a	n/a	4
FALSE	High	Master Protein	Q9NPE2	Neugrin OS=Homo sapiens OX=9606 GN=NGRN PE=1 SV=2	0.002	6.093	11	2	3	2	291	32.4	9.1	7.96	2	0	2.235	0.294288	0.817634	113.02	166.1	33.9				139.7	306.8	58.1		28.5	243.3	23.7		669653	1.47111e+06	278506		136490	1.16646e+06	113800	n/a	Peak Found	High	High	n/a	Peak Found	High	Peak Found	1
FALSE	High	Master Protein	Q96GC5	Large ribosomal subunit protein mL48 OS=Homo sapiens OX=9606 GN=MRPL48 PE=1 SV=2	0	53.899	28	6	58	6	212	23.9	8.98	157.2	6	0	2.234	0.05903	0.411574	112.87	158.5	41.5			254.6	141.3	128	50.3	134.3	0.9	73.8	16.8	4.37083e+07	2.42567e+07	2.19699e+07	8.6301e+06	2.30536e+07	154749	1.26757e+07	2.87948e+06	High	High	High	High	High	Peak Found	High	High	1
FALSE	High	Master Protein	Q9BTL3	RNA guanine-N7 methyltransferase activating subunit OS=Homo sapiens OX=9606 GN=RAMAC PE=1 SV=1	0	37.259	58	5	44	5	118	14.4	8.94	102.42	5	0	2.233	0.137928	0.641323	89.49	146.6	53.4			160.6	238.6	119.3	107.4	68.7	0.5	37.7	67.4	1.6379e+07	2.43356e+07	1.21674e+07	1.09513e+07	7.00638e+06	48020.8	3.84682e+06	6.87069e+06	High	High	High	High	High	Peak Found	High	High	1
FALSE	High	Master Protein	Q13596	Sorting nexin-1 OS=Homo sapiens OX=9606 GN=SNX1 PE=1 SV=3	0	92.316	44	20	111	18	522	59	5.15	286.33	20	0	2.23	0.0637024	0.431695	67.34	145.5	54.5			160.7	91.4	160.6	160.9	67.8	53.3	37.3	68	2.37388e+07	1.34957e+07	2.37231e+07	2.37711e+07	1.0019e+07	7.87409e+06	5.50988e+06	1.00512e+07	High	High	High	High	High	High	High	High	1
FALSE	High	Master Protein	Q9BQ89	Protein FAM110A OS=Homo sapiens OX=9606 GN=FAM110A PE=1 SV=1	0	17.138	23	5	13	5	295	31.3	10.45	20.33	5	0	2.227	0.184784	0.721695	98.69	137.7	62.3			106.8	137.6	133.7	177	42.3	93.3	20.5	88.8	3.08137e+06	3.96874e+06	3.85476e+06	5.10395e+06	1.22094e+06	2.69031e+06	591142	2.56199e+06	High	High	High	High	Peak Found	Peak Found	High	High	1
FALSE	High	None	P84074	Neuron-specific calcium-binding protein hippocalcin OS=Homo sapiens OX=9606 GN=HPCA PE=1 SV=2	0	24.804	33	7	22	7	193	22.4	4.97	52.43	7	0	2.226	0.106175	0.576296	122.55	159.3	40.7			195.9	264.6	66.1	86.8	117.2	1.1	26.6	41.8	1.34327e+07	1.81472e+07	4.53068e+06	5.95548e+06	8.03602e+06	75968.7	1.82405e+06	2.86363e+06	High	High	High	High	High	High	High	High	1
TRUE	High	Master Protein	Q9BUH6	Protein PAXX OS=Homo sapiens OX=9606 GN=PAXX PE=1 SV=2	0	69.502	66	12	79	12	204	21.6	5.48	223.41	12	0	2.225	0.00919618	0.10887	105.99	149.2	50.8			160.6	182.5	96.8	86.5	180.8	0.1	65.1	27.7	1.01171e+08	1.14951e+08	6.09719e+07	5.44812e+07	1.13896e+08	86548	4.099e+07	1.74652e+07	High	High	High	High	High	Peak Found	High	High	1
FALSE	High	Master Protein	Q96LJ7	Dehydrogenase/reductase SDR family member 1 OS=Homo sapiens OX=9606 GN=DHRS1 PE=1 SV=1	0	38.432	37	9	28	9	313	33.9	7.83	70.7	9	0	2.223	0.130383	0.629534	74.85	152.1	47.9			53.5	213.2	95.8	261.8	52.3	27.1	38.8	57.6	3.08032e+06	1.2278e+07	5.51682e+06	1.50788e+07	3.01183e+06	1.56351e+06	2.23353e+06	3.31621e+06	High	High	High	High	High	High	High	High	1
FALSE	High	Master Protein	Q8IW45	ATP-dependent (S)-NAD(P)H-hydrate dehydratase OS=Homo sapiens OX=9606 GN=NAXD PE=1 SV=1	0	88.956	59	13	59	13	347	36.6	8.06	159.25	13	0	2.223	0.0520478	0.380606	92.13	138.1	61.9			228.1	141.3	89.5	121.7	68.4	33.6	57.7	59.8	4.33563e+07	2.68518e+07	1.70067e+07	2.31229e+07	1.30073e+07	6.37965e+06	1.09615e+07	1.13679e+07	High	High	High	High	High	High	High	High	1
TRUE	High	Master Protein	P61353	Large ribosomal subunit protein eL27 OS=Homo sapiens OX=9606 GN=RPL27 PE=1 SV=2	0	72.035	49	9	242	9	136	15.8	10.56	456.43	9	0	2.221	0.00211952	0.0365084	102.15	138.1	61.9			225.3	200.7	70.6	71.9	101.3	19.9	43.3	67	7.80854e+08	6.95815e+08	2.44831e+08	2.49136e+08	3.50993e+08	6.8887e+07	1.50209e+08	2.32284e+08	High	High	High	High	High	High	High	High	1
TRUE	High	Master Protein	Q9UI09	NADH dehydrogenase [ubiquinone] 1 alpha subcomplex subunit 12 OS=Homo sapiens OX=9606 GN=NDUFA12 PE=1 SV=1	0	70.376	83	12	62	12	145	17.1	9.63	159.1	12	0	2.22	0.0395577	0.319155	112.45	152.2	47.8			150.7	236.6	97	72	165.1	2.5	35.2	40.9	3.02831e+07	4.7526e+07	1.94928e+07	1.44664e+07	3.31593e+07	500537	7.07139e+06	8.21847e+06	High	High	High	High	High	High	High	High	1
TRUE	High	Master Protein	P23434	Glycine cleavage system H protein, mitochondrial OS=Homo sapiens OX=9606 GN=GCSH PE=1 SV=2	0	117.882	73	10	137	10	173	18.9	4.88	526.07	10	0	2.219	0.0187175	0.184288	128.44	162.1	37.9			173.1	207.6	114.1	81.8	155.7	1.5	37.2	29	2.54874e+08	3.05633e+08	1.68084e+08	1.20523e+08	2.29259e+08	2.24793e+06	5.47909e+07	4.26307e+07	High	High	High	High	High	High	High	High	1
FALSE	High	Master Protein	Q9BUE6	Iron-sulfur cluster assembly 1 homolog, mitochondrial OS=Homo sapiens OX=9606 GN=ISCA1 PE=1 SV=1	0	15.882	31	3	19	3	129	14.2	9.07	49.98	3	0	2.219	0.188443	0.725629	73.52	145.6	54.4			111.6	191.2	152.6	127	120.7		52	44.8	3.14333e+06	5.38523e+06	4.29828e+06	3.57775e+06	3.40085e+06		1.4659e+06	1.26124e+06	High	High	High	High	High	n/a	High	High	1
TRUE	High	Master Protein	Q9Y696	Chloride intracellular channel protein 4 OS=Homo sapiens OX=9606 GN=CLIC4 PE=1 SV=4	0	254.75	85	25	307	24	253	28.8	5.59	1007.06	25	1	2.218	0.00764169	0.0948607	114.02	135.8	64.2			106	204.1	139.8	127.3	90.8	5.6	67.1	59.2	1.87394e+08	3.60771e+08	2.47027e+08	2.25e+08	1.60492e+08	9.81474e+06	1.18649e+08	1.04639e+08	High	High	High	High	High	Peak Found	High	High	1
FALSE	High	Master Protein	P0CAP2	DNA-directed RNA polymerase II subunit GRINL1A OS=Homo sapiens OX=9606 GN=POLR2M PE=1 SV=1	0	10.586	9	2	6	2	368	41.7	6.39	12.5	2	0	2.216	0.294092	0.817634	122.03	45.7	154.3			22.3				10.7	480.2	21.3	265.5	160053				76937.5	3.45346e+06	153023	1.90944e+06	High	n/a	n/a	High	Peak Found	High	High	High	1
FALSE	High	Master Protein	Q6ULP2	Aftiphilin OS=Homo sapiens OX=9606 GN=AFTPH PE=1 SV=3	0	40.117	14	8	16	8	936	102.1	4.54	54.01	8	0	2.214	0.111454	0.589439	97.86	163.6	36.4			130.9	188.8	70	262.8	48.5	30.4	28.2	40.3	6.8737e+06	9.9095e+06	3.67564e+06	1.37961e+07	2.54804e+06	1.59393e+06	1.48073e+06	2.11736e+06	High	High	High	High	High	Peak Found	Peak Found	Peak Found	1
TRUE	High	Master Protein	O43324	Eukaryotic translation elongation factor 1 epsilon-1 OS=Homo sapiens OX=9606 GN=EEF1E1 PE=1 SV=1	0	64.482	64	11	68	11	174	19.8	8.54	173.71	11	0	2.213	0.0130767	0.141194	129.09	149.1	50.9			165.9	171.9	125.4	80.1	153.8	2.2	60.8	40	6.47009e+07	6.70442e+07	4.8898e+07	3.12257e+07	5.99632e+07	860984	2.37058e+07	1.55806e+07	High	High	High	High	High	High	High	High	1
FALSE	High	Master Protein	Q96E14	RecQ-mediated genome instability protein 2 OS=Homo sapiens OX=9606 GN=RMI2 PE=1 SV=2	0	8.713	23	3	7	3	147	15.9	7.9	13.92	3	0	2.213	0.243471	0.789976	128.71	141.1	58.9			74.5	228.7	72.5	54	298.1	3.6	49.6	19	1.26444e+06	3.87931e+06	1.22925e+06	915302	5.05688e+06	61832.3	841905	322152	Peak Found	High	High	Peak Found	High	Peak Found	Peak Found	High	1
TRUE	High	Master Protein	P35268	Large ribosomal subunit protein eL22 OS=Homo sapiens OX=9606 GN=RPL22 PE=1 SV=2	0	71.85	63	9	189	9	128	14.8	9.19	555.6	9	0	2.211	0.00651798	0.0888655	118.12	149	51			160.4	203.9	97.8	73.7	158.1	20.1	39.2	46.9	3.91955e+08	4.98363e+08	2.38929e+08	1.80089e+08	3.86459e+08	4.90668e+07	9.59069e+07	1.14521e+08	High	High	High	High	High	High	High	High	1
FALSE	High	Master Protein	Q92888	Rho guanine nucleotide exchange factor 1 OS=Homo sapiens OX=9606 GN=ARHGEF1 PE=1 SV=2	0	106.429	31	24	57	24	912	102.4	5.66	162.97	24	0	2.209	0.122561	0.611935	98.57	134.2	65.8			138.7	104.6	167.2	137.5	56.4	15.1	81.1	99.4	1.64499e+07	1.24124e+07	1.98359e+07	1.63117e+07	6.69277e+06	1.78534e+06	9.62259e+06	1.17855e+07	High	High	High	High	High	Peak Found	High	High	1
FALSE	High	Master Protein	Q9UKK6	NTF2-related export protein 1 OS=Homo sapiens OX=9606 GN=NXT1 PE=1 SV=1	0	18.592	31	4	12	3	140	15.8	5.03	37.03	4	1	2.208	0.248104	0.789976	124.38	132.2	67.8			315	28.7	177	48.1	155.2		47.4	28.7	4.88918e+06	444878	2.74721e+06	747078	2.4086e+06		735462	445211	High	High	High	High	High	n/a	Peak Found	High	1
FALSE	High	None	P0DPB5	Protein POLR1D, isoform 2 OS=Homo sapiens OX=9606 GN=POLR1D PE=1 SV=1	0.001	6.824	8	2	6	2	122	14.3	9.88	9.98	2	0	2.206	0.192235	0.732167	48.29	113.6	86.4				284.3	128.5	112.1	126.6		50.8	97.7		3.87654e+06	1.75272e+06	1.52917e+06	1.72624e+06		693173	1.332e+06	n/a	High	Peak Found	High	High	n/a	High	High	1
FALSE	High	Master Protein	P19021	Peptidyl-glycine alpha-amidating monooxygenase OS=Homo sapiens OX=9606 GN=PAM PE=1 SV=2	0	16.556	6	5	8	5	973	108.3	6.42	21.98	5	0	2.205	0.188997	0.727412	90.41	159.5	40.5			136.1	44.7	170.9	166.1	69	1.2	190.8	21.1	4.29385e+06	1.41142e+06	5.39136e+06	5.24001e+06	2.17591e+06	37398.5	6.01715e+06	667115	High	Peak Found	High	High	High	Peak Found	High	Peak Found	1
FALSE	High	Master Protein	O43657	Tetraspanin-6 OS=Homo sapiens OX=9606 GN=TSPAN6 PE=1 SV=1	0	22.757	24	5	7	5	245	27.5	8.1	14.07	5	0	2.202	0.244155	0.789976	111.91	167.3	32.7			169.3	29.3	204.6	192.9	15.1	5.8	82.3	100.6	1.61746e+06	280214	1.95494e+06	1.84274e+06	144435	55775.7	785938	961176	Peak Found	Peak Found	High	High	Peak Found	Peak Found	Peak Found	High	1
TRUE	High	Master Protein	O75792	Ribonuclease H2 subunit A OS=Homo sapiens OX=9606 GN=RNASEH2A PE=1 SV=2	0	84.947	54	14	73	14	299	33.4	5.25	212.85	14	0	2.199	0.00860741	0.103546	90.67	135.3	64.7			138.1	157	121.2	138.2	62.4	30.2	69.9	83	76510593	8.70042e+07	6.71407e+07	7.65513e+07	3.455e+07	1.67403e+07	3.87385e+07	4.60122e+07	High	High	High	High	High	Peak Found	High	High	1
FALSE	High	Master Protein	O75420	GRB10-interacting GYF protein 1 OS=Homo sapiens OX=9606 GN=GIGYF1 PE=1 SV=2	0	15.095	4	4	11	4	1035	114.5	5.39	24.19	4	0	2.197	0.195912	0.739652	94.93	149.1	50.9			210	120.4	140.7	82.9	130	15.9	72.9	27.1	3.82392e+06	2.19358e+06	2.5631e+06	1.51007e+06	2.36765e+06	289650	1.32791e+06	493469	High	High	High	Peak Found	High	Peak Found	High	Peak Found	1
FALSE	High	Master Protein	Q9UQ53	Alpha-1,3-mannosyl-glycoprotein 4-beta-N-acetylglucosaminyltransferase B OS=Homo sapiens OX=9606 GN=MGAT4B PE=1 SV=1	0	13.294	8	3	5	3	548	63.2	7.87	17.45	3	0	2.195	0.186435	0.723439	126.73	97.1	102.9			109.9		380.8	27.2	116.4		156.4	9.2	900962		3.12056e+06	223241	954238		1.28169e+06	75436.9	Peak Found	n/a	High	High	Peak Found	n/a	High	Peak Found	1
TRUE	High	Master Protein	O60493	Sorting nexin-3 OS=Homo sapiens OX=9606 GN=SNX3 PE=1 SV=3	0	75.364	75	13	77	12	162	18.8	8.66	183.34	13	1	2.192	0.00957298	0.112089	121.36	159.3	40.7			199.2	194.3	124.9	58	138.2	2.6	52.6	30.2	9.79711e+07	9.55775e+07	6.14331e+07	2.85029e+07	6.79789e+07	1.27199e+06	2.58568e+07	1.48613e+07	High	High	High	High	High	High	High	High	1
FALSE	High	Master Protein	Q8WXD5	Gem-associated protein 6 OS=Homo sapiens OX=9606 GN=GEMIN6 PE=1 SV=1	0	27.227	29	5	17	5	167	18.8	5.12	48.87	5	0	2.192	0.165311	0.697772	98.99	151.2	48.8			66.7	253.8	139	126.1	124.4	4.6	43.1	42.3	3.00586e+06	1.14341e+07	6.26228e+06	5.68041e+06	5.60262e+06	206177	1.94175e+06	1.90338e+06	High	High	High	Peak Found	High	High	Peak Found	Peak Found	1
FALSE	High	Master Protein	Q96N21	AP-4 complex accessory subunit Tepsin OS=Homo sapiens OX=9606 GN=TEPSIN PE=1 SV=1	0.007	4.388	3	1	2	1	525	55.1	7.03	5.65	1	0	2.19	0.249987	0.789976	92.34	137.3	62.7				211.6		101.3	42.2	304.7	34.4	105.8		2.22415e+06		1.06481e+06	444112	3.2028e+06	361348	1.1123e+06	n/a	High	n/a	Peak Found	Peak Found	High	Peak Found	Peak Found	1
TRUE	High	Master Protein	Q7RTV0	PHD finger-like domain-containing protein 5A OS=Homo sapiens OX=9606 GN=PHF5A PE=1 SV=1	0	29.484	69	8	59	8	110	12.4	8.41	125.56	8	0	2.189	0.0133263	0.142929	84.96	146.9	53.1			160.5	166.7	132.1	99.6	126.8	8.5	57.3	48.5	6.58427e+07	6.84057e+07	5.42157e+07	4.08695e+07	5.2016e+07	3.5043e+06	2.3499e+07	1.98788e+07	High	High	High	High	High	High	High	High	1
FALSE	High	Master Protein	P98082	Disabled homolog 2 OS=Homo sapiens OX=9606 GN=DAB2 PE=1 SV=3	0	41.665	20	12	29	12	770	82.4	5.53	75.98	12	0	2.189	0.13883	0.643644	96.36	170.4	29.6			126.7	317.7	187	62.4	26.5	31.7	21	27	1.11756e+07	2.80277e+07	1.65001e+07	5.50646e+06	2.33634e+06	2.79624e+06	1.85695e+06	2.38225e+06	High	High	High	High	High	Peak Found	Peak Found	Peak Found	1
TRUE	High	Master Protein	Q15185	Prostaglandin E synthase 3 OS=Homo sapiens OX=9606 GN=PTGES3 PE=1 SV=1	0	96.863	54	12	185	12	160	18.7	4.54	511.96	12	0	2.189	0.00686472	0.0898098	100.37	131.8	68.2			196.2	147.8	118	88.8	95.1	16.6	61.7	75.8	4.25449e+08	3.2039e+08	2.55829e+08	1.92613e+08	2.06117e+08	3.60089e+07	1.33728e+08	1.64431e+08	High	High	High	High	High	High	High	High	1
FALSE	High	Master Protein	P47224	Guanine nucleotide exchange factor MSS4 OS=Homo sapiens OX=9606 GN=RABIF PE=1 SV=2	0	12.524	29	3	12	3	123	13.8	5.52	25.8	3	0	2.188	0.196478	0.73992	78.67	156.4	43.6			494.7	117.1	77.3	57.4	30		23.5		1.26432e+07	2.99357e+06	1.9768e+06	1.46619e+06	765711		600784		High	High	High	High	High	n/a	High	High	1
FALSE	High	Master Protein	Q9NZ45	CDGSH iron-sulfur domain-containing protein 1 OS=Homo sapiens OX=9606 GN=CISD1 PE=1 SV=1	0	52.588	49	5	51	5	108	12.2	9.09	145.5	5	0	2.186	0.0782772	0.487674	83.3	128.5	71.5			132	191.7	107.9	109.4	113.9	10.5	60.6	73.9	1.75599e+07	2.54929e+07	1.4345e+07	1.45506e+07	1.51471e+07	1.40171e+06	8.06407e+06	9.82605e+06	High	High	High	High	High	High	High	High	1
FALSE	High	Master Protein	O94966	Ubiquitin carboxyl-terminal hydrolase 19 OS=Homo sapiens OX=9606 GN=USP19 PE=1 SV=2	0	52.672	19	14	53	14	1318	145.6	6.28	143.99	14	0	2.183	0.125165	0.616565	94.21	122.7	77.3			150.9	69.7	197.2	76.1	91.6	49.8	124.1	40.6	1.42427e+07	6.57466e+06	1.86168e+07	7.18213e+06	8.64702e+06	4.70369e+06	1.17123e+07	3.82982e+06	High	High	High	High	High	High	High	High	1
FALSE	High	Master Protein	Q07889	Son of sevenless homolog 1 OS=Homo sapiens OX=9606 GN=SOS1 PE=1 SV=1	0	33.105	7	7	14	7	1333	152.4	6.84	38.63	7	0	2.183	0.249321	0.789976	114.33	173.8	26.2			381		119.6	20.4	207.3	4.7	61.6	5.3	4.60219e+06		1.44455e+06	246903	2.50397e+06	56743	744275	63852	High	High	Peak Found	High	High	High	High	Peak Found	1
TRUE	High	Master Protein	O14684	Prostaglandin E synthase OS=Homo sapiens OX=9606 GN=PTGES PE=1 SV=2	0	36.366	30	4	53	4	152	17.1	9.5	142.37	4	0	2.183	0.0113923	0.128889	109.69	149.9	50.1			183.5	181.2	121.3	63.4	122.8	40.5	60.6	26.8	1.05768e+08	1.04432e+08	6.99177e+07	3.65261e+07	7.07922e+07	2.33365e+07	3.49228e+07	1.54556e+07	High	High	High	High	High	High	High	High	1
FALSE	High	Master Protein	P18827	Syndecan-1 OS=Homo sapiens OX=9606 GN=SDC1 PE=1 SV=3	0	33.442	16	6	39	6	310	32.4	4.63	120.14	6	0	2.183	0.115456	0.595439	104.57	141.2	58.8			208	167.4	99.6	111.8	71.7	64.6	26.7	50.3	1.65529e+07	1.33244e+07	7.92558e+06	8.89895e+06	5.70556e+06	5.14196e+06	2.12223e+06	4.0067e+06	High	High	High	High	High	High	Peak Found	High	1
FALSE	High	Master Protein	Q13541	Eukaryotic translation initiation factor 4E-binding protein 1 OS=Homo sapiens OX=9606 GN=EIF4EBP1 PE=1 SV=3	0	12.773	25	2	7	2	118	12.6	5.48	21.24	2	0	2.182	0.190002	0.728963	111.38	130	70			203.1	70.3	166	46.3	194.4	1.1	71.3	47.5	3.44086e+06	1.19128e+06	2.81226e+06	784865	3.29239e+06	18511.4	1.20742e+06	804511	High	High	High	High	High	Peak Found	High	Peak Found	1
FALSE	High	Master Protein	P33552	Cyclin-dependent kinases regulatory subunit 2 OS=Homo sapiens OX=9606 GN=CKS2 PE=1 SV=1	0	38.254	65	5	22	4	79	9.9	8.46	37.78	5	1	2.181	0.198395	0.742835	108.6	135.2	64.8			125.1	253.5	74.4	187.8	78.8		7	73.4	3.83547e+06	7.77421e+06	2.2819e+06	5.75761e+06	2.41584e+06		213661	2.25104e+06	High	High	High	High	High	n/a	High	High	1
FALSE	High	Master Protein	O95139	NADH dehydrogenase [ubiquinone] 1 beta subcomplex subunit 6 OS=Homo sapiens OX=9606 GN=NDUFB6 PE=1 SV=3	0	52.769	52	7	54	7	128	15.5	9.63	132.24	7	0	2.18	0.13377	0.635988	115.66	125.2	74.8			97.7	250.9	94.7	93.2	146.3	2.3	56.6	58.3	1.314e+07	3.37554e+07	1.27385e+07	1.25424e+07	1.9682e+07	313303	7.61767e+06	7.84347e+06	High	High	High	High	High	High	High	High	1
FALSE	High	Master Protein	P30711	Glutathione S-transferase theta-1 OS=Homo sapiens OX=9606 GN=GSTT1 PE=1 SV=4	0	31.021	22	6	16	6	240	27.3	7.49	46.53	6	0	2.179	0.197794	0.741749	47.25	147.8	52.2			213.1	178.4	119.3	73.8	67.3	1.9	39.6	106.5	3.42287e+06	2.86594e+06	1.91687e+06	1.18618e+06	1.08129e+06	30082.4	635282	1.71112e+06	High	High	High	High	Peak Found	Peak Found	Peak Found	High	1
FALSE	High	None	Q14160	Protein scribble homolog OS=Homo sapiens OX=9606 GN=SCRIB PE=1 SV=5	0	18.517	1	3	25	3	1630	174.8	5.07	78.69	3	0	2.179	0.116292	0.595885	133.31	115.2	84.8			186.7	95.2	127.6	79.6	121.8	61.3	107.5	20.3	1.52083e+07	7.74979e+06	1.03905e+07	6.48002e+06	9.91905e+06	4.99303e+06	8.75345e+06	1.65587e+06	High	High	High	High	High	High	High	High	1
FALSE	High	Master Protein	O43149	Zinc finger ZZ-type and EF-hand domain-containing protein 1 OS=Homo sapiens OX=9606 GN=ZZEF1 PE=1 SV=6	0	50.834	5	13	17	13	2961	330.9	5.95	53.1	13	0	2.178	0.240138	0.789976	126.8	159.1	40.9			3.1	127.3	281.5	132.3	95.1	4.8	144.2	11.7	40166.9	1.63357e+06	3.61222e+06	1.69698e+06	1.22017e+06	61789.8	1.84951e+06	149686	High	High	High	High	High	Peak Found	High	Peak Found	1
TRUE	High	Master Protein	P08708	Small ribosomal subunit protein eS17 OS=Homo sapiens OX=9606 GN=RPS17 PE=1 SV=2	0	155.501	67	13	222	13	135	15.5	9.85	705.84	13	0	2.177	0.00303768	0.0477247	112.86	148.6	51.4			138.6	253.5	93.9	86.7	141.9	4.3	31.3	49.8	3.98638e+08	7.28954e+08	2.70164e+08	2.4928e+08	4.08058e+08	1.24231e+07	8.99433e+07	1.43204e+08	High	High	High	High	High	High	High	High	1
TRUE	High	Master Protein	Q9BW92	Threonine--tRNA ligase, mitochondrial OS=Homo sapiens OX=9606 GN=TARS2 PE=1 SV=1	0	98.141	40	21	81	21	718	81	7.3	240.38	21	0	2.177	0.037573	0.307152	89.02	145.3	54.7			130.2	106.9	155.5	186.5	55.7	64.1	49.6	51.5	2.65337e+07	2.17844e+07	3.17022e+07	3.80111e+07	1.13531e+07	1.307e+07	1.0102e+07	1.04931e+07	High	High	High	High	High	High	High	High	1
FALSE	High	Master Protein	Q5J8M3	ER membrane protein complex subunit 4 OS=Homo sapiens OX=9606 GN=EMC4 PE=1 SV=2	0	24.025	42	6	35	6	183	20.1	8.62	95.34	6	0	2.174	0.14266	0.654981	126.04	136.5	63.5			205.7	145.9	47.7	109.4	160.9	3.2	39.4	87.8	1.36715e+07	9.69217e+06	3.16934e+06	7.26718e+06	1.06945e+07	211829	2.61558e+06	5.83642e+06	High	High	High	High	High	High	High	High	1
FALSE	High	Master Protein	Q8IXK0	Polyhomeotic-like protein 2 OS=Homo sapiens OX=9606 GN=PHC2 PE=1 SV=1	0.008	4.261	1	1	2	1	858	90.7	8.69	5.33	1	0	2.174	0.250512	0.789976	79.35	119.9	80.1			155.2		292	104.7	103.6	10.3	134.3		601184		1.13128e+06	405578	401474	39740.8	520468		Peak Found	n/a	High	High	Peak Found	Peak Found	Peak Found	n/a	1
FALSE	High	Master Protein	Q8WU79	Stromal membrane-associated protein 2 OS=Homo sapiens OX=9606 GN=SMAP2 PE=1 SV=1	0	7.897	7	3	9	2	429	46.8	8.87	18.77	3	0	2.173	0.186436	0.723439	68.16	151.8	48.2			157.4	168.3	131.7	134.3	40.2	29.2	53.1	85.9	3.15627e+06	3.37604e+06	2.64104e+06	2.69291e+06	806489	584713	1.06424e+06	1.72264e+06	High	Peak Found	High	Peak Found	Peak Found	Peak Found	Peak Found	Peak Found	1
FALSE	High	Master Protein	P54105	Methylosome subunit pICln OS=Homo sapiens OX=9606 GN=CLNS1A PE=1 SV=1	0	73.215	49	7	47	7	237	26.2	4.11	162.92	7	0	2.171	0.0593205	0.412704	64.81	147.4	52.6			168	157.2	115.2	134.4	98.9	21.6	59.7	45.1	2.96855e+07	2.77755e+07	2.03585e+07	2.37625e+07	1.74709e+07	3.82166e+06	1.05506e+07	7.96601e+06	High	High	High	High	High	High	High	High	1
FALSE	High	Master Protein	O75575	DNA-directed RNA polymerase III subunit RPC9 OS=Homo sapiens OX=9606 GN=CRCP PE=1 SV=1	0	19.592	32	3	10	3	148	16.9	5.39	26.11	3	0	2.168	0.271551	0.799251	88.19	137.6	62.4			329.9	114.6	169.9		103.9	4.8	77		1688387	586429	869644		531605	24428.3	394285		High	High	High	Peak Found	High	Peak Found	High	n/a	1
FALSE	High	Master Protein	Q9H0X4	Protein FAM234A OS=Homo sapiens OX=9606 GN=FAM234A PE=1 SV=1	0	20.258	12	4	9	4	552	59.6	6.28	22.5	4	0	2.166	0.280436	0.806517	115.51	168.6	31.4			11.3	161.9		513.9		8.7		104.2	71231.1	1.02385e+06		3.24987e+06		55025.1		658926	Peak Found	High	High	High	Peak Found	Peak Found	n/a	High	1
FALSE	High	Master Protein	Q9NUP1	Biogenesis of lysosome-related organelles complex 1 subunit 4 OS=Homo sapiens OX=9606 GN=BLOC1S4 PE=1 SV=1	0	29.539	31	5	27	5	217	23.3	4.98	79.42	5	0	2.165	0.180096	0.720397	102.5	143.6	56.4			218.5	130.9	102.6	145.9	82.7	3.5	78.2	37.6	9.75274e+06	5.84163e+06	4.57959e+06	6.51307e+06	3.69013e+06	157630	3.48956e+06	1.68024e+06	High	High	High	High	High	Peak Found	High	High	1
FALSE	High	Master Protein	Q96S94	Cyclin-L2 OS=Homo sapiens OX=9606 GN=CCNL2 PE=1 SV=1	0.005	4.829	4	1	1	1	520	58.1	10.26	3.8	1	0	2.163	0.302412	0.820863	108.99	136.8	63.2						372.5		87.1		340.4				734023		171719		670676	n/a	n/a	n/a	High	n/a	Peak Found	n/a	Peak Found	1
TRUE	High	Master Protein	P39687	Acidic leucine-rich nuclear phosphoprotein 32 family member A OS=Homo sapiens OX=9606 GN=ANP32A PE=1 SV=1	0	140.961	55	19	280	12	249	28.6	4.09	762.92	19	7	2.16	0.00276364	0.0446399	119.23	117	83			127.6	152.3	127.3	99.9	102.5	9.4	93.8	87.1	6.10874e+08	7.2905e+08	6.09052e+08	4.78221e+08	4.90642e+08	4.51305e+07	4.49034e+08	4.16666e+08	High	High	High	High	High	High	High	High	1
TRUE	High	Master Protein	O75348	V-type proton ATPase subunit G 1 OS=Homo sapiens OX=9606 GN=ATP6V1G1 PE=1 SV=3	0	63.741	55	7	62	7	118	13.7	8.79	198.54	7	0	2.158	0.0269757	0.240356	120.91	131.4	68.6			165.3	182.2	92.9	94.2	125.7	4.5	49.5	85.7	5.27996e+07	5.82138e+07	2.96765e+07	3.01066e+07	4.01483e+07	1.43569e+06	1.58151e+07	2.73863e+07	High	High	High	High	High	High	High	High	1
FALSE	High	Master Protein	Q9H3H3	UPF0696 protein C11orf68 OS=Homo sapiens OX=9606 GN=C11orf68 PE=1 SV=3	0	48.685	38	10	37	10	292	31.4	6.32	89.51	10	0	2.158	0.16085	0.690421	100.58	139.5	60.5			144.8	173.6	118.7	107.7	47.3	94	56.4	57.4	1.47047e+07	1.76305e+07	1.20563e+07	1.0936e+07	4.80728e+06	9.54555e+06	5.72583e+06	5.82458e+06	High	High	High	High	High	High	High	High	1
FALSE	High	Master Protein	Q13901	Nuclear nucleic acid-binding protein C1D OS=Homo sapiens OX=9606 GN=C1D PE=1 SV=1	0.001	6.484	13	2	6	2	141	16	9.03	7.97	2	0	2.158	0.217069	0.769254	75.11	145.4	54.6			119.2	244.4	107.3	126.4	152.2		46	4.5	3.02372e+06	6.20042e+06	2.7218e+06	3.20584e+06	3.86252e+06		1.168e+06	113571	High	High	Peak Found	Peak Found	High	n/a	Peak Found	Peak Found	1
FALSE	High	Master Protein	O75586	Mediator of RNA polymerase II transcription subunit 6 OS=Homo sapiens OX=9606 GN=MED6 PE=1 SV=2	0	49.355	45	10	34	10	246	28.4	8.62	80.22	10	0	2.157	0.156658	0.686234	95.65	125.5	74.5			120	113.8	124.4	153.1	91.4	51.5	80.3	65.4	1.14062e+07	1.08186e+07	1.18265e+07	1.45544e+07	8.68201e+06	4.89282e+06	7.63414e+06	6.21817e+06	High	Peak Found	High	High	High	Peak Found	High	High	1
TRUE	High	Master Protein	P13073	Cytochrome c oxidase subunit 4 isoform 1, mitochondrial OS=Homo sapiens OX=9606 GN=COX4I1 PE=1 SV=1	0	153.074	59	18	302	18	169	19.6	9.51	696.87	18	0	2.156	0.00284328	0.0453797	109.29	134.1	65.9			118.4	222.6	106	112.1	110.2	17.3	52.8	60.7	4.23122e+08	7.95735e+08	3.7888e+08	4.00699e+08	3.93738e+08	6.17854e+07	1.88634e+08	2.16866e+08	High	High	High	High	High	High	High	High	1
TRUE	High	Master Protein	O75531	Barrier-to-autointegration factor OS=Homo sapiens OX=9606 GN=BANF1 PE=1 SV=1	0	54.174	63	5	50	5	89	10.1	6.09	165.31	5	0	2.154	0.033877	0.284997	102.26	119.6	80.4			145.6	94.2	187.4	94.2	100	0.2	116.5	62	3.60957e+07	2.33606e+07	4.64564e+07	2.33643e+07	2.47841e+07	45418.4	2.88877e+07	1.53687e+07	High	High	High	High	High	Peak Found	High	High	1
FALSE	High	Master Protein	Q9NQH7	Xaa-Pro aminopeptidase 3 OS=Homo sapiens OX=9606 GN=XPNPEP3 PE=1 SV=1	0	8.912	7	3	67	2	507	57	6.83	96.68	3	0	2.151	0.183283	0.721681	51.75	139.2	60.8			153.3	140.7	84.9	190.5	54.5	18.5	82.1	75.6	3.36974e+06	3.09451e+06	1.86622e+06	4.18969e+06	1.19763e+06	406045	1.80418e+06	1.66263e+06	High	High	High	High	High	High	High	High	1
FALSE	High	Master Protein	P61244	Protein max OS=Homo sapiens OX=9606 GN=MAX PE=1 SV=1	0	41.479	51	8	36	8	160	18.3	6.3	88	8	0	2.15	0.122239	0.611119	72.69	144.1	55.9			156.5	229.3	89	130.4	67.8	0.7	45.4	81	9.35484e+06	1.37086e+07	5.31825e+06	7.79397e+06	4.05056e+06	41813.8	2.71217e+06	4.84026e+06	High	High	High	High	High	Peak Found	High	High	1
TRUE	High	None	O43423	Putative uncharacterized protein ANP32CP OS=Homo sapiens OX=9606 GN=ANP32CP PE=5 SV=1	0	17.59	9	3	102	1	234	26.7	4.21	239.56	3	0	2.147	0.00995944	0.115438	94.91	129.4	70.6			158.2	178.6	121.8	65.2	99.1	16.9	102.3	58	2.91082e+08	3.28738e+08	2.24104e+08	1.19936e+08	1.82283e+08	3.10454e+07	1.88348e+08	1.06685e+08	High	High	High	High	High	Peak Found	High	High	1
FALSE	High	Master Protein	Q7Z5G4	Golgin subfamily A member 7 OS=Homo sapiens OX=9606 GN=GOLGA7 PE=1 SV=2	0	38.722	52	7	43	7	137	15.8	7.05	110.62	7	0	2.146	0.160642	0.690421	110.84	143.3	56.7			144.4	144.3	80.8	172.9	124.9	4.8	35.3	92.7	1.63674e+07	1.63631e+07	9.15553e+06	1.96039e+07	1.4154e+07	539069	3.9989e+06	1.05056e+07	High	High	High	High	High	High	High	High	1
TRUE	High	Master Protein	Q96KB5	Lymphokine-activated killer T-cell-originated protein kinase OS=Homo sapiens OX=9606 GN=PBK PE=1 SV=3	0	70.988	42	12	87	12	322	36.1	5.12	212.09	12	0	2.145	0.0261176	0.235527	90.26	121.3	78.7			182	97.6	104.3	113.5	129.4	91	54.8	27.4	7.0686e+07	3.79034e+07	4.05129e+07	4.40848e+07	5.02842e+07	3.53651e+07	2.1291e+07	1.0663e+07	High	High	High	High	High	High	High	High	1
FALSE	High	Master Protein	Q9C002	Normal mucosa of esophagus-specific gene 1 protein OS=Homo sapiens OX=9606 GN=NMES1 PE=1 SV=1	0	12.931	41	2	10	2	83	9.6	9.47	40.64	2	0	2.144	0.213146	0.764688	126.48	94.1	105.9			186.4		73.8		505.3		34.4		3.63736e+06		1.44107e+06		9.86194e+06		672160		High	High	High	n/a	High	n/a	High	n/a	1
TRUE	High	Master Protein	Q15102	Platelet-activating factor acetylhydrolase IB subunit alpha1 OS=Homo sapiens OX=9606 GN=PAFAH1B3 PE=1 SV=1	0	86.209	74	11	72	11	231	25.7	6.84	181.57	11	0	2.138	0.0158027	0.16297	93.67	134.2	65.8			219.6	171.5	92.6	66.7	124.8	1.2	64.4	59.2	1.07126e+08	8.36591e+07	4.5198e+07	3.25546e+07	6.08756e+07	572931	3.14115e+07	2.88968e+07	High	High	High	High	High	Peak Found	High	High	1
FALSE	High	Master Protein	Q15528	Mediator of RNA polymerase II transcription subunit 22 OS=Homo sapiens OX=9606 GN=MED22 PE=1 SV=2	0	35.522	24	6	30	6	200	22.2	4.68	74.01	6	0	2.13	0.123212	0.611935	118.64	162.5	37.5			40.7	439.7	28.6	163.8	82.8	1.1	32.2	11	4.93687e+06	5.33039e+07	3.47111e+06	1.98521e+07	1.00403e+07	129443	3.90821e+06	1.33603e+06	High	High	High	High	High	Peak Found	High	High	1
FALSE	High	Master Protein	Q14657	EKC/KEOPS complex subunit LAGE3 OS=Homo sapiens OX=9606 GN=LAGE3 PE=1 SV=2	0	25.392	58	4	18	4	143	14.8	8.63	58.17	4	0	2.129	0.158959	0.688194	125.68	130.3	69.7			65.8	212.3	62.6	142.2	88.8	0.2	30.1	198	3.37179e+06	1.0884e+07	3.2093e+06	7.28767e+06	4.55394e+06	8694.9	1.54494e+06	1.01472e+07	High	High	High	High	High	Peak Found	High	High	1
TRUE	High	Master Protein	Q9H8W4	Pleckstrin homology domain-containing family F member 2 OS=Homo sapiens OX=9606 GN=PLEKHF2 PE=1 SV=1	0	47.454	45	8	45	7	249	27.8	8.21	119.75	8	1	2.129	0.047573	0.36239	93.87	135.2	64.8			155.2	109	190.1	70.3	132.1	11.9	86.5	44.9	3.82676e+07	2.68721e+07	4.6857e+07	1.73186e+07	3.25614e+07	2.92931e+06	2.13341e+07	1.10809e+07	High	High	High	High	High	Peak Found	High	High	1
TRUE	High	Master Protein	Q96K17	Transcription factor BTF3 homolog 4 OS=Homo sapiens OX=9606 GN=BTF3L4 PE=1 SV=1	0	96.538	77	9	70	9	158	17.3	6.35	237.89	9	0	2.129	0.0126995	0.138234	99.74	157	43			140.2	207.4	121	110.7	147.3	1.7	40.7	31.2	6.63913e+07	9.8216e+07	5.7295e+07	5.24083e+07	6.97583e+07	785042	1.92601e+07	1.47935e+07	High	High	High	High	High	High	High	High	1
FALSE	High	Master Protein	Q8TA86	Retinitis pigmentosa 9 protein OS=Homo sapiens OX=9606 GN=RP9 PE=1 SV=2	0.003	5.535	8	2	4	2	221	26.1	9.79	7.68	2	0	2.127	0.297486	0.817634	132.41	162.7	37.3			114.6	163.3	66.4	117	263.8	0.6	11.1	63.1	975979	1.3903e+06	565524	996746	2.24628e+06	5368.95	94926.9	537477	Peak Found	High	High	High	Peak Found	Peak Found	Peak Found	High	1
FALSE	High	Master Protein	Q9BXS6	Nucleolar and spindle-associated protein 1 OS=Homo sapiens OX=9606 GN=NUSAP1 PE=1 SV=1	0	56.611	31	11	52	11	441	49.4	9.91	127.66	11	0	2.124	0.0989331	0.559254	103.21	124	76			60.8	288.3	80.3	70	65.5	181	21.8	32.3	1.14274e+07	5.41767e+07	1.50962e+07	1.31607e+07	1.23116e+07	3.40105e+07	4.09624e+06	6.07017e+06	High	High	High	High	High	High	High	High	1
FALSE	High	Master Protein	Q12929	Epidermal growth factor receptor kinase substrate 8 OS=Homo sapiens OX=9606 GN=EPS8 PE=1 SV=1	0	99.087	35	20	58	20	822	91.8	7.5	174.56	20	0	2.123	0.0669444	0.444983	108.15	142	58			81	116.1	169.7	186.2	54.9	16.5	115.8	59.7	1.48899e+07	2.13563e+07	3.12097e+07	3.42313e+07	1.01008e+07	3.03678e+06	2.13022e+07	1.09831e+07	High	High	High	High	High	Peak Found	High	High	1
FALSE	High	Master Protein	Q86UY6	N-alpha-acetyltransferase 40 OS=Homo sapiens OX=9606 GN=NAA40 PE=1 SV=1	0	12.729	20	3	9	3	237	27.2	7.39	24.74	3	0	2.123	0.224719	0.776811	44.8	131.8	68.2			217.2	54.7	164.4	137.2	77.8		115.8	33	2.6806e+06	674522	2.02897e+06	1.6933e+06	960093		1.42871e+06	407433	High	High	High	High	High	n/a	High	High	1
FALSE	High	Master Protein	Q8ND24	RING finger protein 214 OS=Homo sapiens OX=9606 GN=RNF214 PE=1 SV=2	0	25.039	13	6	15	6	703	77.6	6.95	48.27	6	0	2.122	0.21476	0.766087	91.27	144.7	55.3			158.2	116.7	99.7	208.9	65.6	39	41	70.8	4.75263e+06	3.50458e+06	2.99516e+06	6.27674e+06	1.97206e+06	1.17115e+06	1.23267e+06	2.12752e+06	High	High	High	High	High	High	High	Peak Found	1
FALSE	High	None	Q6NXS1	Protein phosphatase inhibitor 2 family member B OS=Homo sapiens OX=9606 GN=PPP1R2B PE=1 SV=2	0	13.719	18	3	24	3	205	23.1	4.87	62.6	3	0	2.12	0.218404	0.769869	79.13	138.2	61.8			74	306.9	65.5	135	86	7.7	23.2	101.7	2.86217e+06	1.18625e+07	2.5317e+06	5.21813e+06	3.32358e+06	298827	897189	3.931e+06	High	High	High	High	High	Peak Found	High	High	1
FALSE	High	Master Protein	P41236	Protein phosphatase inhibitor 2 OS=Homo sapiens OX=9606 GN=PPP1R2 PE=1 SV=2	0	15.889	22	4	25	4	205	23	4.74	65.19	4	0	2.12	0.218404	0.769869	79.13	138.2	61.8			74	306.9	65.5	135	86	7.7	23.2	101.7	2.86217e+06	1.18625e+07	2.5317e+06	5.21813e+06	3.32358e+06	298827	897189	3.931e+06	High	High	High	High	High	Peak Found	High	High	1
TRUE	High	Master Protein	P10109	Adrenodoxin, mitochondrial OS=Homo sapiens OX=9606 GN=FDX1 PE=1 SV=1	0	70.147	42	9	74	9	184	19.4	5.83	156.83	9	0	2.12	0.0125923	0.137253	120.88	140.9	59.1			95.2	183.3	45.7	235.9	89.9	34.2	25.5	90.4	5.22038e+07	1.00534e+08	2.50555e+07	1.29426e+08	4.934e+07	1.87442e+07	1.39769e+07	4.96005e+07	High	High	High	High	High	High	High	High	1
FALSE	High	Master Protein	Q9GZT6	Coiled-coil domain-containing protein 90B, mitochondrial OS=Homo sapiens OX=9606 GN=CCDC90B PE=1 SV=2	0	67.527	49	12	33	12	254	29.5	7.55	80.69	12	0	2.119	0.134349	0.637168	134.98	127.9	72.1			108.9	194	67.9	98.8	208.4	1.2	45.3	75.6	9.6475e+06	1.71896e+07	6.01555e+06	8.7587e+06	1.84643e+07	109333	4.01381e+06	6.69713e+06	High	High	High	High	High	Peak Found	High	High	1
TRUE	High	Master Protein	O75487	Glypican-4 OS=Homo sapiens OX=9606 GN=GPC4 PE=1 SV=4	0	101.983	35	15	75	15	556	62.4	6.68	220.58	15	0	2.118	0.0470629	0.360546	112.78	147.7	52.3			121.9	168.8	138.3	127.1	49.3	121.1	44.7	28.8	2.28554e+07	3.16461e+07	2.59215e+07	2.38369e+07	9.23996e+06	2.2699e+07	8.38448e+06	5.39545e+06	High	High	High	High	High	High	High	High	1
FALSE	High	Master Protein	Q9BUZ4	TNF receptor-associated factor 4 OS=Homo sapiens OX=9606 GN=TRAF4 PE=1 SV=1	0	20.984	17	5	10	5	470	53.5	8.15	29.95	5	0	2.118	0.260154	0.789976	47.7	170	30			357.9	263.9	63.1	12	22.8		22.5	57.8	3.55385e+06	2.62051e+06	626020	119276	226456		223610	573414	High	High	High	High	Peak Found	n/a	Peak Found	High	1
FALSE	High	Master Protein	Q9H1K1	Iron-sulfur cluster assembly enzyme ISCU OS=Homo sapiens OX=9606 GN=ISCU PE=1 SV=2	0	45.862	45	7	43	7	167	18	9.48	105.08	7	0	2.117	0.159851	0.690201	88.4	143.5	56.5			136.5	182.6	147	113.7	105.8	0.4	68.7	45.2	1.16613e+07	1.56041e+07	1.25608e+07	9.71513e+06	9.03826e+06	35035.4	5.87213e+06	3.86582e+06	High	High	High	High	High	Peak Found	High	High	1
TRUE	High	Master Protein	P07737	Profilin-1 OS=Homo sapiens OX=9606 GN=PFN1 PE=1 SV=2	0	161.615	79	16	800	16	140	15	8.27	1940.44	16	0	2.115	0.00359997	0.0550176	114.16	144.5	55.5			155.1	179.6	125	80.4	133.2	17.9	64	44.7	2.05568e+09	2.3796e+09	1.6569e+09	1.06551e+09	1.76528e+09	2.37556e+08	8.47459e+08	5.92109e+08	High	High	High	High	High	High	High	High	1
TRUE	High	None	Q6NXT2	Histone H3.3C OS=Homo sapiens OX=9606 GN=H3-5 PE=1 SV=3	0	32.342	24	5	201	0	135	15.2	11.11	328.35	5	0	2.115	0.00360446	0.0550176	81.53	125.4	74.6			99	165.1	119.4	134.5	121.1	8.8	86.1	66	4.19483e+09	6.99749e+09	5.05859e+09	5.70103e+09	5.13082e+09	3.73348e+08	3.64936e+09	2.79587e+09	n/a	n/a	n/a	n/a	n/a	n/a	n/a	n/a	3
FALSE	High	Master Protein	Q969M7	NEDD8-conjugating enzyme UBE2F OS=Homo sapiens OX=9606 GN=UBE2F PE=1 SV=1	0	16.727	19	3	11	3	185	21.1	6.79	31.42	3	0	2.114	0.305762	0.824798	113.14	171.9	28.1			273.9	241.9	60.4	59	113.8	3	37.5	10.5	2.63928e+06	2.33073e+06	582184	568636	1.09699e+06	29166.2	360988	100845	High	High	High	High	High	Peak Found	Peak Found	High	1
FALSE	High	Master Protein	P04183	Thymidine kinase, cytosolic OS=Homo sapiens OX=9606 GN=TK1 PE=1 SV=2	0	93.808	58	12	76	12	234	25.5	8.51	212.69	12	0	2.113	0.0925046	0.536874	108.43	141.7	58.3			166.4	164.9	125.9	81.3	135.6	0.2	83.7	42	2.32582e+07	2.30459e+07	1.75868e+07	1.13657e+07	1.89428e+07	29327.1	1.16951e+07	5.86614e+06	High	High	High	High	High	Peak Found	High	High	1
FALSE	High	Master Protein	Q9HB09	Bcl-2-like protein 12 OS=Homo sapiens OX=9606 GN=BCL2L12 PE=1 SV=1	0	21.426	21	6	26	6	334	36.8	9.22	56.95	6	0	2.112	0.165412	0.697772	64.02	148.5	51.5			70.9	144.5	61.2	121.6	35.6	23.5	29.1	313.6	4.95847e+06	1.01115e+07	4.27894e+06	8.51144e+06	2.48878e+06	1.64587e+06	2.03914e+06	2.19451e+07	High	High	High	High	High	Peak Found	High	High	1
FALSE	High	Master Protein	Q6GMV2	Histone-lysine N-trimethyltransferase SMYD5 OS=Homo sapiens OX=9606 GN=SMYD5 PE=1 SV=2	0	28.77	24	6	17	6	418	47.3	5.05	48.38	6	0	2.111	0.211827	0.762046	134.23	116.6	83.4			77.3	191.3	77.3	138.5	88.2	156.2	62	9.1	2.79763e+06	6.92202e+06	2.79827e+06	5.00997e+06	3.19231e+06	5.65328e+06	2.24336e+06	330395	High	High	High	High	High	High	High	High	1
TRUE	High	Master Protein	P05386	Large ribosomal subunit protein P1 OS=Homo sapiens OX=9606 GN=RPLP1 PE=1 SV=1	0	48.349	67	3	77	2	114	11.5	4.32	268.46	3	0	2.111	0.00965312	0.112863	124.83	153.5	46.5			199.6	67.1	160.6	41	259.3	0.3	53.6	18.5	2.25963e+08	7.60079e+07	1.81762e+08	4.63829e+07	2.93507e+08	350935	6.06467e+07	2.094e+07	High	High	High	High	High	High	High	High	1
FALSE	High	Master Protein	Q9Y2V2	Calcium-regulated heat-stable protein 1 OS=Homo sapiens OX=9606 GN=CARHSP1 PE=1 SV=2	0	41.126	44	4	26	4	147	15.9	8.21	89.94	4	0	2.111	0.0572211	0.404679	119.02	135.9	64.1			322.1	87.3	110.8	38.5	136.4	1.3	74.7	28.8	8.24375e+07	2.23319e+07	2.83673e+07	9.86042e+06	3.49096e+07	342226	1.9108e+07	7.37302e+06	High	High	High	High	High	Peak Found	High	High	1
TRUE	High	Master Protein	P31949	Protein S100-A11 OS=Homo sapiens OX=9606 GN=S100A11 PE=1 SV=2	0	111.429	87	11	390	11	105	11.7	7.12	1028.53	11	0	2.107	0.00378266	0.057195	124.49	145.1	54.9			140.2	238.3	77.6	92.5	140.1	24.4	49	37.8	1.13231e+09	1.92546e+09	6.26797e+08	7.47475e+08	1.13152e+09	1.97495e+08	3.96248e+08	3.05573e+08	High	High	High	High	High	High	High	High	1
TRUE	High	Master Protein	Q9UK41	Vacuolar protein sorting-associated protein 28 homolog OS=Homo sapiens OX=9606 GN=VPS28 PE=1 SV=1	0	136.356	86	19	109	19	221	25.4	5.54	317.43	19	0	2.107	0.0371945	0.304987	98.07	129.4	70.6			243.7	133.3	95.5	80.9	87.6	0.5	115.2	43.3	7.83104e+07	4.28181e+07	3.07007e+07	2.59942e+07	2.81469e+07	151044	3.70234e+07	1.39165e+07	High	High	High	High	High	Peak Found	High	High	1
FALSE	High	Master Protein	P35080	Profilin-2 OS=Homo sapiens OX=9606 GN=PFN2 PE=1 SV=3	0	41.602	38	6	55	6	140	15	6.99	149.55	6	0	2.107	0.0502663	0.372798	104.86	154	46			139.5	268.4	96.7	91.1	123.2	10.6	28.6	42	3.62559e+07	6.97485e+07	2.51296e+07	2.36677e+07	3.20298e+07	2.75039e+06	7.43561e+06	1.0915e+07	High	High	High	High	High	High	High	High	1
FALSE	High	Master Protein	Q9H5H4	Zinc finger protein 768 OS=Homo sapiens OX=9606 GN=ZNF768 PE=1 SV=2	0.002	6.112	3	2	12	1	540	60.2	7.97	26.56	2	0	2.105	0.297652	0.817634	120.41	135.6	64.4			26.8	394.6	50.5	206.3	24.1	97.7			234194	3.45222e+06	442185	1.80496e+06	210586	854983			High	Peak Found	High	Peak Found	Peak Found	Peak Found	n/a	n/a	1
FALSE	High	Master Protein	P60983	Glia maturation factor beta OS=Homo sapiens OX=9606 GN=GMFB PE=1 SV=2	0	59.902	62	9	50	7	142	16.7	5.29	154.49	9	2	2.104	0.0520944	0.380606	114.25	172.6	27.4			152.4	312.7	79.6	58.9	150.4	4.1	32.3	9.5	4.59334e+07	9.42263e+07	2.40031e+07	1.77659e+07	4.53289e+07	1.24581e+06	9.7313e+06	2.86456e+06	High	High	High	High	High	High	High	High	1
TRUE	High	Master Protein	Q9H7Z7	Prostaglandin E synthase 2 OS=Homo sapiens OX=9606 GN=PTGES2 PE=1 SV=1	0	118.068	63	20	77	20	377	41.9	9.16	221.41	20	0	2.104	0.0311178	0.270315	78.28	143.6	56.4			192.9	100.1	158.8	128.8	74.9	14.8	87.5	42.1	6.05233e+07	3.14233e+07	4.9831e+07	4.04275e+07	2.35053e+07	4.64848e+06	2.74398e+07	1.32153e+07	High	High	High	High	High	Peak Found	High	High	1
FALSE	High	Master Protein	Q9BYC8	Large ribosomal subunit protein bL32m OS=Homo sapiens OX=9606 GN=MRPL32 PE=1 SV=1	0	36.696	24	4	23	4	188	21.4	9.73	78.95	4	0	2.103	0.16945	0.707615	85.61	154.6	45.4			185	191.7	140.5	90.9	120.2		24.2	47.4	8813744	9.13392e+06	6.69382e+06	4.32833e+06	5.72644e+06		1.15419e+06	2.25743e+06	High	High	High	High	High	n/a	High	High	1
FALSE	High	Master Protein	Q9Y2X9	Zinc finger protein 281 OS=Homo sapiens OX=9606 GN=ZNF281 PE=1 SV=1	0	38.935	20	9	14	9	895	96.9	8.48	50.21	9	0	2.103	0.197632	0.741549	109.24	161.8	38.2			93.7	229.2	46.1	293.9	60.3	29.7	6.7	40.3	2.00905e+06	4.9156e+06	989328	6.3027e+06	1.29333e+06	637172	143249	865190	High	High	High	High	High	Peak Found	Peak Found	Peak Found	1
TRUE	High	Master Protein	P61513	Large ribosomal subunit protein eL43 OS=Homo sapiens OX=9606 GN=RPL37A PE=1 SV=2	0	34.384	51	5	113	5	92	10.3	10.43	271.54	5	0	2.103	0.0161417	0.165196	78.92	128.9	71.1			112.9	170.3	110.8	128.3	114.9	29	59.5	74.2	6.21122e+07	9.36981e+07	6.09797e+07	7.06098e+07	6.32345e+07	1.59306e+07	3.27501e+07	4.07982e+07	High	High	High	High	High	High	High	High	1
FALSE	High	Master Protein	Q8WV92	MIT domain-containing protein 1 OS=Homo sapiens OX=9606 GN=MITD1 PE=1 SV=1	0	14.672	21	4	15	4	249	29.3	8	36.91	4	0	2.103	0.224032	0.775435	82.57	155.7	44.3			107	189.1	105.3	171.7	135.1	4.8	63.6	23.4	3470900	6.13553e+06	3.41717e+06	5.56914e+06	4.38199e+06	154833	2.0641e+06	760182	High	High	High	High	High	Peak Found	High	High	1
FALSE	High	Master Protein	Q92623	Tetratricopeptide repeat protein 9A OS=Homo sapiens OX=9606 GN=TTC9 PE=1 SV=3	0	17.237	31	4	13	4	222	24.4	8.98	40.78	4	0	2.102	0.207816	0.757099	133.66	84.3	115.7			15.3	256	32.3	88.6			13.7	394.1	569308	9.49518e+06	1.19762e+06	3.28479e+06			507392	1.46186e+07	High	High	Peak Found	High	High	n/a	Peak Found	High	1
FALSE	High	Master Protein	Q5SNT2	Transmembrane protein 201 OS=Homo sapiens OX=9606 GN=TMEM201 PE=1 SV=1	0	9.184	4	2	7	2	666	72.2	9.22	23.46	2	0	2.094	0.241772	0.789976	28.53	135.4	64.6			216.2		324.1		100.1		159.6		1.04291e+06		1.56343e+06		482834		770143		High	n/a	High	n/a	High	n/a	High	n/a	1
TRUE	High	Master Protein	Q4VC31	Protein MIX23 OS=Homo sapiens OX=9606 GN=MIX23 PE=1 SV=1	0	75.867	51	8	72	8	144	16.6	7.81	202.03	8	0	2.094	0.0160866	0.165196	97.3	145.9	54.1			272.8	159.7	89.3	58.2	129.4	2.1	45	43.5	1.54639e+08	9.0519e+07	5.06379e+07	3.29794e+07	7.33291e+07	1.20587e+06	2.55157e+07	2.46752e+07	High	High	High	High	High	High	High	High	1
TRUE	High	Master Protein	Q04760	Lactoylglutathione lyase OS=Homo sapiens OX=9606 GN=GLO1 PE=1 SV=4	0	104.541	72	15	305	15	184	20.8	5.31	787.46	15	0	2.092	0.00413594	0.0613828	105.46	140.7	59.3			177.3	146.4	134.9	59.2	152.3	3.5	85.2	41.1	7.03065e+08	5.80561e+08	5.34742e+08	2.34733e+08	6.03975e+08	1.39434e+07	3.37858e+08	1.63051e+08	High	High	High	High	High	High	High	High	1
FALSE	High	Master Protein	Q9Y3A3	MOB-like protein phocein OS=Homo sapiens OX=9606 GN=MOB4 PE=1 SV=1	0	76.401	68	10	46	10	225	26	5.78	126.46	10	0	2.092	0.135759	0.640122	136.15	105.9	94.1			104.2	244.5	70	73	153.4	0.1	76.7	78.2	8.50813e+06	1.9956e+07	5.71089e+06	5.95726e+06	1.25203e+07	6812.28	6.2609e+06	6.38075e+06	High	High	High	High	High	Peak Found	High	High	1
FALSE	High	Master Protein	P35790	Choline kinase alpha OS=Homo sapiens OX=9606 GN=CHKA PE=1 SV=3	0.001	6.359	5	2	3	2	457	52.2	6.55	5.67	2	0	2.091	0.285705	0.80999	125.85	86.3	113.7			409.2	12.7	90.4	18.3	56.3	19.3	142.8	51.1	1.03863e+07	322772	2.2947e+06	464215	1.42828e+06	489764	3.62452e+06	1.29591e+06	Peak Found	Peak Found	Peak Found	Peak Found	High	Peak Found	High	High	1
TRUE	High	Master Protein	P82979	SAP domain-containing ribonucleoprotein OS=Homo sapiens OX=9606 GN=SARNP PE=1 SV=3	0	98.84	66	13	125	13	210	23.7	6.42	356.99	13	0	2.091	0.0142031	0.150726	104.91	126.9	73.1			113.6	145.7	117.2	120.9	135	30.2	71.9	65.4	2.29563e+08	2.94421e+08	2.36846e+08	2.44401e+08	2.72808e+08	6.09884e+07	1.45398e+08	1.32243e+08	High	High	High	High	High	High	High	High	1
FALSE	High	Master Protein	O95168	NADH dehydrogenase [ubiquinone] 1 beta subcomplex subunit 4 OS=Homo sapiens OX=9606 GN=NDUFB4 PE=1 SV=3	0	33.669	42	6	46	6	129	15.2	9.85	124.44	6	0	2.088	0.0632051	0.430711	104.11	147.2	52.8			177.7	180.6	84.4	64.2	200.6	4.3	40.9	47.3	3.96474e+07	4.02978e+07	1.88382e+07	1.43171e+07	4.47453e+07	956045	9.11856e+06	1.05512e+07	High	High	High	High	High	High	High	High	1
TRUE	High	Master Protein	Q9H2W6	Large ribosomal subunit protein mL46 OS=Homo sapiens OX=9606 GN=MRPL46 PE=1 SV=1	0	66.298	44	12	96	12	279	31.7	7.05	244.65	12	0	2.086	0.0204233	0.197221	108.25	125.3	74.7			132.3	143.1	151.4	85.8	108.2	15	83.4	80.9	5.01509e+07	5.42384e+07	5.73681e+07	3.25117e+07	4.0986e+07	5.66684e+06	3.15857e+07	3.06542e+07	High	High	High	High	High	Peak Found	High	High	1
TRUE	High	Master Protein	Q9UKY7	Protein CDV3 homolog OS=Homo sapiens OX=9606 GN=CDV3 PE=1 SV=1	0	150.444	72	13	147	13	258	27.3	6.4	503.75	13	0	2.085	0.0132399	0.142191	90.74	138.7	61.3			132.7	151.9	126.7	149.6	63.1	65.4	61.5	49.2	7.95727e+07	9.10966e+07	7.6022e+07	8.97263e+07	3.78639e+07	3.92189e+07	3.68686e+07	2.94845e+07	High	High	High	High	High	High	High	High	1
FALSE	High	Master Protein	Q5VWQ8	Disabled homolog 2-interacting protein OS=Homo sapiens OX=9606 GN=DAB2IP PE=1 SV=2	0	61.228	19	15	34	12	1189	131.5	8.72	102.16	15	0	2.083	0.200625	0.746558	127.62	159.8	40.2			230.9	163.8	56.3	179.4	70.9	11.2	50.7	36.8	1.0011e+07	7.09938e+06	2.44008e+06	7.77812e+06	3.07525e+06	485232	2.19872e+06	1.59359e+06	High	High	High	High	High	Peak Found	High	Peak Found	1
FALSE	High	Master Protein	Q86Y91	Kinesin-like protein KIF18B OS=Homo sapiens OX=9606 GN=KIF18B PE=1 SV=4	0	16.301	7	4	8	4	852	93	8.62	19.38	4	0	2.083	0.283812	0.809517	65.3	148.3	51.7			114.8	104.6	184.3	116.5	32.7	49.8	173	24.3	1.03912e+06	946351	1.6676e+06	1.05425e+06	295953	450568	1.56542e+06	220277	High	High	High	High	Peak Found	Peak Found	Peak Found	Peak Found	1
FALSE	High	Master Protein	Q9NP73	Putative bifunctional UDP-N-acetylglucosamine transferase and deubiquitinase ALG13 OS=Homo sapiens OX=9606 GN=ALG13 PE=1 SV=2	0	18.86	5	5	13	5	1137	126	6.74	30.87	5	0	2.083	0.234901	0.788587	80.63	135.8	64.2			69.5	411.9	19.2	96.5	25.6	104	14.5	58.7	1.84693e+06	1.09433e+07	510984	2.56457e+06	679625	2.76222e+06	385744	1.55983e+06	High	High	High	High	Peak Found	High	High	High	1
TRUE	High	Master Protein	P26583	High mobility group protein B2 OS=Homo sapiens OX=9606 GN=HMGB2 PE=1 SV=2	0	195.025	58	19	389	15	209	24	7.81	1093.28	19	0	2.082	0.00437732	0.0643714	131.55	158.7	41.3			57.9	186.5	88.6	187.7	33.8	13.2	33	199.1	2.74734e+08	8.84547e+08	4.20472e+08	8.90487e+08	1.60559e+08	6.27703e+07	1.56668e+08	9.44399e+08	High	High	High	High	High	High	High	High	1
TRUE	High	Master Protein	Q9GZT3	SRA stem-loop-interacting RNA-binding protein, mitochondrial OS=Homo sapiens OX=9606 GN=SLIRP PE=1 SV=1	0	74.953	78	11	105	11	109	12.3	10.24	266.35	11	0	2.082	0.0229371	0.215999	114.34	129.2	70.8			112.9	186.4	125.3	75.3	157.6	9.3	79.9	53.2	1.73429e+08	2.86329e+08	1.92373e+08	1.15656e+08	2.42048e+08	1.43548e+07	1.2269e+08	8.17601e+07	High	High	High	High	High	High	High	High	1
FALSE	High	None	Q96G01	Protein bicaudal D homolog 1 OS=Homo sapiens OX=9606 GN=BICD1 PE=1 SV=3	0	7.942	2	2	6	2	975	110.7	5.81	16.6	2	0	2.08	0.235177	0.788722	50.64	167.8	32.2			210.2	197.4	174.3		96.2	12.9	93.6	15.3	3.12962e+06	2.93895e+06	2.59558e+06		1.43265e+06	192501	1.39359e+06	228149	High	High	High	High	High	Peak Found	Peak Found	Peak Found	1
FALSE	High	Master Protein	Q14457	Beclin-1 OS=Homo sapiens OX=9606 GN=BECN1 PE=1 SV=2	0	12.853	14	4	8	4	450	51.9	4.89	24.83	4	0	2.077	0.307938	0.826527	41.23	147	53			318.7	95.2	57.8	145	104.9	42.4		36	2.64107e+06	788633	479191	1.20157e+06	869690	351379		298519	High	Peak Found	High	High	High	High	Peak Found	Peak Found	1
FALSE	High	Master Protein	Q9HC98	Serine/threonine-protein kinase Nek6 OS=Homo sapiens OX=9606 GN=NEK6 PE=1 SV=2	0	45.627	45	9	42	6	313	35.7	8.03	101.67	9	3	2.076	0.0766708	0.482582	83.55	140.7	59.3			126.6	130.3	231.4	81.9	88	69.6	42	30.1	2.08445e+07	2.14551e+07	3.80898e+07	1.34814e+07	1.44885e+07	1.1465e+07	6.92051e+06	4.94906e+06	High	High	High	High	High	High	High	Peak Found	1
FALSE	High	Master Protein	Q8IWT0	Protein archease OS=Homo sapiens OX=9606 GN=ZBTB8OS PE=1 SV=2	0	8.297	13	2	13	2	167	19.5	4.49	34.79	2	0	2.076	0.21324	0.764688	99.62	132.2	67.8			268.2	106.6	144.1	36.4	155.3		63.6	26	5.9163e+06	2.3507e+06	3.17928e+06	801918	3.42506e+06		1.40247e+06	572785	High	High	High	High	High	n/a	High	High	1
TRUE	High	Master Protein	P61916	NPC intracellular cholesterol transporter 2 OS=Homo sapiens OX=9606 GN=NPC2 PE=1 SV=1	0	72.93	54	9	98	9	151	16.6	7.65	301.49	9	0	2.075	0.0131464	0.141756	131	144.6	55.4			146.8	235.8	93.5	98.7	118.5	12.5	37.4	56.8	1.27335e+08	2.04515e+08	8.1054e+07	8.55862e+07	1.02737e+08	1.08543e+07	3.2454e+07	4.92254e+07	High	High	High	High	High	High	High	High	1
FALSE	High	Master Protein	P31944	Caspase-14 OS=Homo sapiens OX=9606 GN=CASP14 PE=1 SV=2	0	9.33	15	3	7	3	242	27.7	5.58	8.33	3	0	2.075	0.320334	0.838246	101.38	158.8	41.2			197.8	29.6	172.2	174.7	45	6.4	174.4		840619	125629	731868	742317	191101	27178	741323		High	High	High	High	Peak Found	Peak Found	High	n/a	1
TRUE	High	Master Protein	Q9H910	Jupiter microtubule associated homolog 2 OS=Homo sapiens OX=9606 GN=JPT2 PE=1 SV=1	0	119.39	84	14	109	14	190	20.1	9.26	305.75	14	0	2.074	0.0128836	0.13956	102.02	130.3	69.7			125.9	194.2	120.7	121.4	94.2	0.3	46.3	97	8.09862e+07	1.24947e+08	7.76447e+07	7.80819e+07	6.06147e+07	179654	2.98049e+07	6.23978e+07	High	High	High	High	High	Peak Found	High	High	1
TRUE	High	Master Protein	O43399	Tumor protein D54 OS=Homo sapiens OX=9606 GN=TPD52L2 PE=1 SV=2	0	143.29	80	19	178	19	206	22.2	5.36	583.27	19	0	2.073	0.0237937	0.220758	97.14	130.4	69.6			164.9	131.2	139.4	93.4	85.3	40.7	64.6	80.5	2.1718e+08	1.72886e+08	1.83623e+08	1.22995e+08	1.12317e+08	5.36108e+07	8.51595e+07	1.06039e+08	High	High	High	High	High	High	High	High	1
FALSE	High	Master Protein	P09668	Pro-cathepsin H OS=Homo sapiens OX=9606 GN=CTSH PE=1 SV=4	0	40.675	33	8	36	8	335	37.4	8.07	81.28	8	0	2.072	0.181638	0.720397	115.28	164.6	35.4			215.5	179.7	117.6	53.5	141.8	5.7	72.7	13.4	1.16204e+07	9.69092e+06	6.34205e+06	2.88504e+06	7.64422e+06	306699	3.91685e+06	724718	High	High	High	High	High	Peak Found	High	High	1
FALSE	High	Master Protein	O95837	Guanine nucleotide-binding protein subunit alpha-14 OS=Homo sapiens OX=9606 GN=GNA14 PE=1 SV=1	0	48.906	24	8	72	1	355	41.5	6.07	168.04	8	0	2.071	0.429998	0.893067	47.87	134.9	65.1					171	195.5	49.5	85.7	207.4	90.9			217828	249043	63043.6	109218	264196	115775	n/a	Peak Found	High	High	Peak Found	Peak Found	Peak Found	High	1
TRUE	High	Master Protein	P62910	Large ribosomal subunit protein eL32 OS=Homo sapiens OX=9606 GN=RPL32 PE=1 SV=2	0	88.34	43	10	128	10	135	15.9	11.33	361.27	10	0	2.067	0.0253839	0.231505	91.54	150.1	49.9			179.8	234.7	102.7	86.1	97.9	8.3	45.2	45.2	2.85294e+08	3.72315e+08	1.62944e+08	1.36537e+08	1.55338e+08	1.31705e+07	7.17337e+07	7.17095e+07	High	High	High	High	High	High	High	High	1
FALSE	High	Master Protein	Q96C57	Protein CUSTOS OS=Homo sapiens OX=9606 GN=CUSTOS PE=1 SV=2	0	14.597	21	3	8	3	262	28.2	9.42	26.47	3	0	2.065	0.238905	0.789976	127.73	176.2	23.8				203.5	34.1	299.4		208.6	26.9	27.5		2.27686e+06	382108	3.34988e+06		2.33481e+06	300793	307777	n/a	High	High	High	High	High	High	Peak Found	1
FALSE	High	Master Protein	Q8WVJ2	NudC domain-containing protein 2 OS=Homo sapiens OX=9606 GN=NUDCD2 PE=1 SV=1	0	49.328	61	8	37	8	157	17.7	5.07	106.7	8	0	2.065	0.170722	0.708009	116.74	144.3	55.7			90.6	265.1	120.1	117.2	114.2	1.3	47.4	44.1	1.1576e+07	3.38653e+07	1.53434e+07	1.49712e+07	1.45878e+07	163999	6.06015e+06	5.63936e+06	High	High	High	High	High	High	High	High	1
FALSE	High	Master Protein	O94903	Pyridoxal phosphate homeostasis protein OS=Homo sapiens OX=9606 GN=PLPBP PE=1 SV=1	0	75.333	43	10	75	10	275	30.3	7.5	180.51	10	0	2.062	0.052486	0.382772	95.06	142	58			336.9	137.8	80.4	82.5	44.8	16.1	42.3	59.1	1.01149e+08	4.13626e+07	2.41317e+07	2.47817e+07	1.34419e+07	4.84166e+06	1.27137e+07	1.77459e+07	High	High	High	High	High	Peak Found	High	High	1
TRUE	High	Master Protein	P46776	Large ribosomal subunit protein uL15 OS=Homo sapiens OX=9606 GN=RPL27A PE=1 SV=2	0	57.848	39	9	156	9	148	16.6	11	375.67	9	0	2.061	0.00539487	0.0761965	104.77	131	69			161	131.5	130.4	100.7	129.7	7.4	79.8	59.5	4.87726e+08	3.9859e+08	3.95185e+08	3.05038e+08	3.93112e+08	2.23672e+07	2.41816e+08	1.80385e+08	High	High	High	High	High	High	High	High	1
TRUE	High	Master Protein	P42766	Large ribosomal subunit protein uL29 OS=Homo sapiens OX=9606 GN=RPL35 PE=1 SV=2	0	46.748	38	7	83	7	123	14.5	11.05	160.77	7	0	2.056	0.00901109	0.107068	122.25	140.4	59.6			149.3	224.8	107.4	98.1	105.8	5.1	44.7	64.7	3.56723e+08	5.36899e+08	2.56535e+08	2.34422e+08	2.52706e+08	1.2301e+07	1.06889e+08	1.54595e+08	High	High	High	High	High	High	High	High	1
TRUE	High	Master Protein	P30050	Large ribosomal subunit protein uL11 OS=Homo sapiens OX=9606 GN=RPL12 PE=1 SV=1	0	86.645	66	10	258	10	165	17.8	9.42	817.55	10	0	2.053	0.0051853	0.0736936	99.69	138.5	61.5			172.7	137.1	136.2	83.6	141.6	6.4	69.1	53.3	8.90826e+08	7.07076e+08	7.02575e+08	4.31466e+08	7.30407e+08	3.3217e+07	3.56524e+08	2.75209e+08	High	High	High	High	High	High	High	High	1
TRUE	High	Master Protein	P24666	Low molecular weight phosphotyrosine protein phosphatase OS=Homo sapiens OX=9606 GN=ACP1 PE=1 SV=3	0	126.264	84	16	126	16	158	18	6.74	412.16	16	0	2.052	0.0138928	0.148248	90.56	155.2	44.8			215	171.9	116.7	57.6	151.6	0.9	56.7	29.6	1.99734e+08	1.59653e+08	1.0843e+08	5.34917e+07	1.40823e+08	876946	5.26517e+07	2.74491e+07	High	High	High	High	High	High	High	High	1
TRUE	High	Master Protein	P84090	Enhancer of rudimentary homolog OS=Homo sapiens OX=9606 GN=ERH PE=1 SV=1	0	65.184	46	7	93	7	104	12.3	5.92	234.1	7	0	2.052	0.0167795	0.169993	130.35	142.6	57.4			154.8	236.6	77.8	97.7	120.8	7.9	35.7	68.8	1.57627e+08	2.40836e+08	7.92068e+07	9.94589e+07	1.22963e+08	8.02275e+06	3.63422e+07	7.00268e+07	High	High	High	High	High	High	High	High	1
FALSE	High	Master Protein	Q6P1L8	Large ribosomal subunit protein uL14m OS=Homo sapiens OX=9606 GN=MRPL14 PE=1 SV=1	0	41.682	46	6	35	6	145	15.9	10.24	96.42	6	0	2.05	0.198803	0.742835	112.82	143.4	56.6			135.6	261	91.9	99.5	115.4	0.2	33.4	63.1	1.51405e+07	2.91445e+07	1.02601e+07	1.1104e+07	1.28865e+07	19589.4	3.72371e+06	7.04434e+06	High	High	High	High	High	Peak Found	High	High	1
TRUE	High	Master Protein	P25391	Laminin subunit alpha-1 OS=Homo sapiens OX=9606 GN=LAMA1 PE=1 SV=2	0	584.813	43	98	457	98	3075	336.9	6.35	1276.69	98	0	2.049	0.0289094	0.253872	116.72	89.8	110.2			44.9	40.7	231.1	120	147.5	34.3	102.3	79.2	7.62574e+07	6.91615e+07	3.92462e+08	2.03873e+08	2.50544e+08	5.81892e+07	1.73814e+08	1.34442e+08	High	High	High	High	High	High	High	High	1
FALSE	High	Master Protein	Q9P0R6	GSK3B-interacting protein OS=Homo sapiens OX=9606 GN=GSKIP PE=1 SV=2	0	38.303	65	6	26	6	139	15.6	4.48	76.59	6	0	2.047	0.192989	0.733649	111.16	142.1	57.9			127	279.6	98.1	71.1	167.9		45.5	10.8	1.23256e+07	2.71265e+07	9.52365e+06	6.90072e+06	1.62883e+07		4.41116e+06	1.05004e+06	High	High	High	High	High	n/a	High	High	1
FALSE	High	Master Protein	Q9NPI1	Bromodomain-containing protein 7 OS=Homo sapiens OX=9606 GN=BRD7 PE=1 SV=1	0	44.904	28	10	21	10	651	74.1	6.39	70.03	10	0	2.047	0.186205	0.723439	83.21	127.5	72.5			144.2	85.8	85.2	234.8	69.1	79.8	43.2	58	8.22357e+06	4.89227e+06	4.85835e+06	1.33942e+07	3.94079e+06	4.5511e+06	2.46145e+06	3.30636e+06	High	High	High	High	High	Peak Found	High	Peak Found	1
TRUE	High	None	P61204	ADP-ribosylation factor 3 OS=Homo sapiens OX=9606 GN=ARF3 PE=1 SV=2	0	191.012	60	13	561	7	181	20.6	7.43	1751.36	13	0	2.046	0.00541825	0.0761965	115.1	130.9	69.1			157.1	116.9	181.5	76.9	106.4	9.2	101.6	50.3	6.04923e+08	4.50258e+08	6.98986e+08	2.95982e+08	4.09822e+08	3.53988e+07	3.91174e+08	1.93766e+08	High	High	High	High	High	High	High	High	1
FALSE	High	Master Protein	Q13643	Four and a half LIM domains protein 3 OS=Homo sapiens OX=9606 GN=FHL3 PE=1 SV=4	0	10.799	12	3	10	3	280	31.2	6.2	18.49	3	0	2.046	0.239155	0.789976	87.44	166.8	33.2				266.6	231.5	200.6	29.6		71.7			3.07531e+06	2.67012e+06	2.3146e+06	341342		827644		High	High	High	High	Peak Found	n/a	High	n/a	1
FALSE	High	None	P61601	Neurocalcin-delta OS=Homo sapiens OX=9606 GN=NCALD PE=1 SV=2	0	12.911	9	3	11	3	193	22.2	5.35	25.04	3	0	2.044	0.2267	0.78014	135.05	181.6	18.4			168.2	346.7	91.5	33.7	128	0.5	24.9	6.3	4.19001e+06	8.63748e+06	2.28025e+06	839879	3.18827e+06	13085.8	621512	157988	High	Peak Found	High	Peak Found	High	Peak Found	High	Peak Found	1
FALSE	High	Master Protein	Q16890	Tumor protein D53 OS=Homo sapiens OX=9606 GN=TPD52L1 PE=1 SV=1	0	51.485	51	8	48	8	204	22.4	5.62	134.12	8	0	2.043	0.165422	0.697772	89.65	153.8	46.2			259.6	201.4	98.7	49.7	104.9	0.2	49	36.6	2.41555e+07	1.87401e+07	9.18942e+06	4.62072e+06	9.76349e+06	14086	4.55803e+06	3.40893e+06	High	High	High	High	High	High	High	High	1
FALSE	High	Master Protein	Q96IU4	Putative protein-lysine deacylase ABHD14B OS=Homo sapiens OX=9606 GN=ABHD14B PE=1 SV=1	0	38.15	44	7	27	7	210	22.3	6.4	73.33	7	0	2.043	0.241393	0.789976	82.64	142.2	57.8			275.1	109.5	142.9	70.2	115.1		50.9	36.3	8.90061e+06	3.54359e+06	4.623e+06	2.27193e+06	3.72285e+06		1.64552e+06	1.17435e+06	High	High	High	High	High	n/a	High	High	1
FALSE	High	Master Protein	Q96EY4	Translation machinery-associated protein 16 OS=Homo sapiens OX=9606 GN=TMA16 PE=1 SV=2	0	58.426	39	9	42	9	203	23.8	9.26	125.56	9	0	2.042	0.176709	0.716093	93.59	134	66			145.9	157.4	153.8	100.1	99.2		69.8	73.8	1.44334e+07	1.55776e+07	1.52134e+07	9.90585e+06	9.81861e+06		6.9015e+06	7.30226e+06	High	High	High	High	High	n/a	High	High	1
TRUE	High	Master Protein	P04632	Calpain small subunit 1 OS=Homo sapiens OX=9606 GN=CAPNS1 PE=1 SV=1	0	170.185	78	14	126	14	268	28.3	5.2	465.85	14	0	2.041	0.0184683	0.182057	111.88	145.7	54.3			102.1	288	84.5	132.7	82.4	13.5	27	69.7	6.43786e+07	1.81644e+08	5.32934e+07	8.37075e+07	5.19878e+07	8.53224e+06	1.7051e+07	4.397e+07	High	High	High	High	High	Peak Found	High	High	1
FALSE	High	Master Protein	Q9P0M9	Large ribosomal subunit protein bL27m OS=Homo sapiens OX=9606 GN=MRPL27 PE=1 SV=1	0	52.234	49	7	39	7	148	16.1	10.42	87.2	7	0	2.041	0.1232	0.611935	90.09	141.7	58.3			258.6	162	96.3	73.5	101.1	1.2	38.2	69.2	3.9772e+07	2.49211e+07	1.48096e+07	1.1312e+07	1.55545e+07	181380	5.87307e+06	1.0638e+07	High	High	High	High	High	High	High	High	1
TRUE	High	Master Protein	Q9H2J4	Phosducin-like protein 3 OS=Homo sapiens OX=9606 GN=PDCL3 PE=1 SV=1	0	91.922	76	14	127	14	239	27.6	4.84	342.18	14	0	2.041	0.0322748	0.276779	93.87	125.1	74.9			219.1	79.4	121.1	89	140.7	23.2	77.7	49.7	1.03877e+08	3.76647e+07	5.74226e+07	4.22024e+07	6.66981e+07	1.09854e+07	3.68608e+07	2.35726e+07	High	High	High	High	High	Peak Found	High	High	1
FALSE	High	Master Protein	P35052	Glypican-1 OS=Homo sapiens OX=9606 GN=GPC1 PE=1 SV=2	0	11.963	8	3	5	3	558	61.6	7.3	12.82	3	0	2.038	0.275928	0.801325	102.11	109.2	90.8			60.3	80.9	169	222.2	27.6		143	97.2	530646	712293	1.48837e+06	1.95661e+06	242735		1.25922e+06	855754	High	Peak Found	High	High	Peak Found	n/a	Peak Found	Peak Found	1
TRUE	High	Master Protein	P63173	Large ribosomal subunit protein eL38 OS=Homo sapiens OX=9606 GN=RPL38 PE=1 SV=2	0	42.745	53	6	120	6	70	8.2	10.1	297.03	6	0	2.038	0.0265239	0.237858	112.84	149.3	50.7			215.4	167.7	143.9	44.6	112.9	5.8	70.2	39.6	3.35907e+08	2.61533e+08	2.24403e+08	6.95456e+07	1.76077e+08	9.00526e+06	1.09418e+08	6.18298e+07	High	High	High	High	High	High	High	High	1
FALSE	High	Master Protein	O75380	NADH dehydrogenase [ubiquinone] iron-sulfur protein 6, mitochondrial OS=Homo sapiens OX=9606 GN=NDUFS6 PE=1 SV=1	0	45.146	61	8	47	8	124	13.7	8.28	113.38	8	0	2.037	0.200925	0.74722	111.09	143.2	56.8			122.8	272.9	76	104.6	121.9	3.5	29.2	69.1	1.50994e+07	3.3538e+07	9.34619e+06	1.28595e+07	1.49801e+07	426561	3.59228e+06	8.4918e+06	High	High	High	High	High	High	High	High	1
FALSE	High	Master Protein	O14777	Kinetochore protein NDC80 homolog OS=Homo sapiens OX=9606 GN=NDC80 PE=1 SV=1	0	63.102	30	17	41	17	642	73.9	5.6	99.74	17	0	2.035	0.0804691	0.497999	82.67	147.1	52.9			84.4	171.6	110.4	215.6	36.7	79	35.8	66.6	1.53302e+07	3.11757e+07	2.00553e+07	3.91712e+07	6.67104e+06	1.43585e+07	6.51156e+06	1.21078e+07	High	High	High	High	High	High	High	High	1
FALSE	High	Master Protein	Q99766	ATP synthase subunit s, mitochondrial OS=Homo sapiens OX=9606 GN=DMAC2L PE=1 SV=3	0	17.532	25	6	15	6	215	24.9	7.56	33.34	6	0	2.034	0.253905	0.789976	73.79	186.9	13.1			421.2	173.7	54.6	31.5	88.3	1.7	27.4	1.7	2.17791e+07	8.98329e+06	2.82196e+06	1.62711e+06	4.56641e+06	85403.2	1.41473e+06	87431	High	High	High	High	High	Peak Found	High	High	1
FALSE	High	Master Protein	Q70IA6	MOB kinase activator 2 OS=Homo sapiens OX=9606 GN=MOB2 PE=1 SV=1	0	10.513	12	3	14	3	237	26.9	6.79	35.52	3	0	2.031	0.262268	0.790145	56.09	131.9	68.1			231.3	122.6	142.2	55.2	123.3		68.1	57.4	5.35938e+06	2.84112e+06	3.29503e+06	1.27816e+06	2.85622e+06		1.5785e+06	1.32917e+06	High	High	High	Peak Found	High	n/a	High	High	1
FALSE	High	Master Protein	Q9Y5V0	Zinc finger protein 706 OS=Homo sapiens OX=9606 GN=ZNF706 PE=1 SV=1	0.01	4.079	14	1	3	1	76	8.5	10.01	6.98	1	0	2.03	0.343363	0.854346	108.64	134	66				315.3	108.4	105.8	195.1		53.4	22		1.56972e+06	539509	526860	971402		265831	109600	n/a	High	High	High	Peak Found	n/a	Peak Found	Peak Found	1
FALSE	High	Master Protein	Q96I45	Transmembrane protein 141 OS=Homo sapiens OX=9606 GN=TMEM141 PE=1 SV=1	0	8.018	30	2	5	2	108	11.9	8.5	9.07	2	0	2.028	0.316844	0.835218	54.97	106.5	93.5			94.3	320.7	95.7	93.2	149.6		46.5		598857	2.03596e+06	607461	591365	949668		295474		High	High	High	High	Peak Found	n/a	High	n/a	1
FALSE	High	Master Protein	O43414	ERI1 exoribonuclease 3 OS=Homo sapiens OX=9606 GN=ERI3 PE=1 SV=2	0	28.864	23	6	21	6	337	37.2	8.07	40.48	6	0	2.028	0.156052	0.686191	110.09	145.3	54.7			84.2	260.9	113.3	132.5	108	0.2	70.7	30.2	6.59397e+06	2.04335e+07	8.87453e+06	1.03752e+07	8.46058e+06	15012	5.53806e+06	2.36133e+06	High	High	High	High	High	Peak Found	High	High	1
TRUE	High	Master Protein	O75608	Acyl-protein thioesterase 1 OS=Homo sapiens OX=9606 GN=LYPLA1 PE=1 SV=1	0	94.394	81	11	73	11	230	24.7	6.77	209.15	11	0	2.027	0.0143451	0.151632	77.02	131.5	68.5			117.4	195.4	129.3	84.1	141	2.1	77.9	52.9	8.13762e+07	1.35482e+08	8.96679e+07	5.82948e+07	9.7733e+07	1.42741e+06	5.40448e+07	3.66817e+07	High	High	High	High	High	High	High	High	1
FALSE	High	Master Protein	Q96S19	Methyltransferase-like 26 OS=Homo sapiens OX=9606 GN=METTL26 PE=1 SV=2	0	32.05	34	5	12	5	204	22.6	7.83	35.73	5	0	2.024	0.223432	0.775418	100.46	157.9	42.1			121.1	191.7	56.4	71	272.2	0.8	79.1	7.7	4.08285e+06	6.46242e+06	1.90026e+06	2.39325e+06	9.17693e+06	27557.2	2.66637e+06	259834	High	High	High	High	Peak Found	Peak Found	High	Peak Found	1
FALSE	High	None	P54756	Ephrin type-A receptor 5 OS=Homo sapiens OX=9606 GN=EPHA5 PE=1 SV=3	0.002	6.147	2	2	12	0	1037	114.7	6.93	22.28	2	0	2.022	0.169937	0.707731	147.02	154.5	45.5			1.9	237.6	68.3	319.7	41.6	13.6	83.5	33.8	195619	2.42084e+07	6.95714e+06	3.25681e+07	4.23658e+06	1.38172e+06	8.50768e+06	3.44846e+06	n/a	n/a	n/a	n/a	n/a	n/a	n/a	n/a	2
FALSE	High	Master Protein	P84243	Histone H3.3 OS=Homo sapiens OX=9606 GN=H3-3A PE=1 SV=2	0	75.367	56	9	436	2	136	15.3	11.27	921.77	9	0	2.022	0.103779	0.574535	117.25	109.3	90.7			284.4	49.5	64.7	77.1	171.9	0.4	124.5	27.6	7.22489e+07	1.25668e+07	1.64448e+07	1.95906e+07	4.36692e+07	95874	3.1629e+07	7.01979e+06	High	High	High	High	High	Peak Found	High	High	1
TRUE	High	Master Protein	P15880	Small ribosomal subunit protein uS5 OS=Homo sapiens OX=9606 GN=RPS2 PE=1 SV=2	0	169.163	52	15	667	15	293	31.3	10.24	1707.8	15	0	2.022	0.00623156	0.0855846	89.85	124.7	75.3			114.9	131.8	141.9	125.6	83.8	19.7	110.1	72.1	8.8467e+08	1.01421e+09	1.09231e+09	9.67011e+08	6.44797e+08	1.51985e+08	8.47825e+08	5.54994e+08	High	High	High	High	High	High	High	High	1
FALSE	High	Master Protein	Q9Y2R0	Cytochrome c oxidase assembly factor 3 homolog, mitochondrial OS=Homo sapiens OX=9606 GN=COA3 PE=1 SV=1	0	32.369	38	6	54	6	106	11.7	9.6	95.46	6	0	2.021	0.0592365	0.412553	72.79	155.9	44.1			119.7	147.1	164.1	155.5	101	4.8	87.1	21	3.13919e+07	3.85831e+07	4.30407e+07	4.07814e+07	2.64893e+07	1.25091e+06	2.28386e+07	5.49711e+06	High	High	High	High	High	High	High	High	1
FALSE	High	Master Protein	Q9NZJ9	Diphosphoinositol polyphosphate phosphohydrolase 2 OS=Homo sapiens OX=9606 GN=NUDT4 PE=1 SV=2	0	39.891	40	5	38	5	180	20.3	6.35	89.02	5	0	2.019	0.189667	0.728596	127.16	123.1	76.9			95.2	183.6	134	77.8	136.9	0.4	135.4	36.8	1.00438e+07	1.93628e+07	1.41277e+07	8.20361e+06	1.44336e+07	40337.3	1.42833e+07	3.8801e+06	High	High	High	High	High	Peak Found	High	High	1
FALSE	High	Master Protein	P01111	GTPase NRas OS=Homo sapiens OX=9606 GN=NRAS PE=1 SV=1	0	86.222	74	13	84	3	189	21.2	5.17	248.51	13	5	2.019	0.180306	0.720397	123.93	129.2	70.8			141.8	142	96.8	64.6	207.5	0.8	108.6	38	1.97468e+07	1.97769e+07	1.34784e+07	8.98899e+06	2.88918e+07	104831	1.51163e+07	5.29568e+06	High	High	High	High	High	n/a	High	High	1
TRUE	High	Master Protein	P09429	High mobility group protein B1 OS=Homo sapiens OX=9606 GN=HMGB1 PE=1 SV=3	0	262.664	71	23	512	16	215	24.9	5.74	1461.74	23	10	2.019	0.00633767	0.0868469	109.32	126.1	73.9			122.9	174.9	118.8	135.3	79.5	13.9	71.8	82.9	6.35161e+08	9.0385e+08	6.14083e+08	6.99024e+08	4.10801e+08	7.20525e+07	3.7094e+08	4.28159e+08	High	High	High	High	High	High	High	High	1
FALSE	High	Master Protein	Q9NWV4	CXXC motif containing zinc binding protein OS=Homo sapiens OX=9606 GN=CZIB PE=1 SV=1	0	36.199	43	5	28	5	160	18	5.01	90.2	5	0	2.017	0.120013	0.605698	89.1	138.1	61.9			108.1	181.1	155	94.8	81.6	0.7	137.4	41.3	1.3139e+07	2.20128e+07	1.88335e+07	1.15219e+07	9.92168e+06	83305.4	1.67022e+07	5.02203e+06	High	High	High	High	High	Peak Found	High	High	1
TRUE	High	Master Protein	Q9Y5Z4	Heme-binding protein 2 OS=Homo sapiens OX=9606 GN=HEBP2 PE=1 SV=1	0	86.191	51	11	92	11	205	22.9	4.63	246.77	11	0	2.014	0.016106	0.165196	83.73	117.7	82.3			143.1	211.9	88.4	93.2	82.1	6.3	79.4	95.6	8.94346e+07	1.32476e+08	5.52626e+07	5.82851e+07	5.1311e+07	3.94538e+06	4.96465e+07	5.97442e+07	High	High	High	High	High	High	High	High	1
TRUE	High	Master Protein	Q5TEC6	Histone H3-7 OS=Homo sapiens OX=9606 GN=H3-7 PE=1 SV=1	0	20.928	23	5	208	1	136	15.4	11.27	346.2	5	0	2.014	0.0183074	0.180915	122.81	141.6	58.4			8.8	301.3	50	202	59.8	19.9	28.7	129.5	2.50143e+07	8.60443e+08	1.42899e+08	5.76717e+08	1.70843e+08	5.67246e+07	8.19335e+07	3.69899e+08	High	High	High	High	High	High	High	High	1
FALSE	High	Master Protein	O94952	F-box only protein 21 OS=Homo sapiens OX=9606 GN=FBXO21 PE=2 SV=2	0	51.88	25	10	21	10	628	72.2	6.09	67.21	10	0	2.013	0.222484	0.774522	79.87	115	85			80.3	97.5	196.4	123.2	78.4	96.3	44.4	83.6	4.09243e+06	4.9688e+06	1.00104e+07	6.27908e+06	3.99884e+06	4.90869e+06	2.26324e+06	4.26141e+06	High	High	High	High	High	Peak Found	High	High	1
FALSE	High	Master Protein	Q9UJY4	ADP-ribosylation factor-binding protein GGA2 OS=Homo sapiens OX=9606 GN=GGA2 PE=1 SV=3	0	51.615	23	10	35	10	613	67.1	6.55	113.98	10	0	2.012	0.158384	0.687928	75.39	135.6	64.4			130.9	137.1	115.8	120	68.6	127.5	48.6	51.6	8.67006e+06	9.08338e+06	7.67289e+06	7.94794e+06	4.54513e+06	8.448e+06	3.22094e+06	3.41916e+06	High	High	High	High	High	High	High	Peak Found	1
FALSE	High	None	Q5T1J5	Putative coiled-coil-helix-coiled-coil-helix domain-containing protein CHCHD2P9, mitochondrial OS=Homo sapiens OX=9606 GN=CHCHD2P9 PE=5 SV=1	0	18.929	27	2	12	2	151	15.5	9.89	38.54	2	0	2.012	0.254642	0.789976	48.18	105	95			120.1	181.3	102.3	118.4	124.6		45.5	107.9	3.78724e+06	5.7179e+06	3.2263e+06	3.73335e+06	3.93083e+06		1.43632e+06	3.40273e+06	High	High	High	High	High	n/a	High	High	1
FALSE	High	Master Protein	Q9Y6H1	Coiled-coil-helix-coiled-coil-helix domain-containing protein 2 OS=Homo sapiens OX=9606 GN=CHCHD2 PE=1 SV=1	0	21.985	34	3	14	3	151	15.5	9.22	42.69	3	0	2.012	0.184536	0.721695	45.9	141.7	58.3			173.8	149.7	159.3	101.2	102.5		63.6	49.9	1.18443e+07	1.02025e+07	1.08551e+07	6.8991e+06	6.98779e+06		4.33319e+06	3.40273e+06	High	High	High	High	High	n/a	High	High	1
FALSE	High	Master Protein	Q99797	Mitochondrial intermediate peptidase OS=Homo sapiens OX=9606 GN=MIPEP PE=1 SV=2	0	59.357	27	12	32	12	713	80.6	7.05	77.92	12	0	2.01	0.171494	0.708223	79.43	133.3	66.7			112.8	125.3	121.4	178.6	27.1	102.5	42.2	90.1	7.97187e+06	8.85537e+06	8.58447e+06	1.26267e+07	1.9147e+06	7.24867e+06	2.98655e+06	6.3687e+06	High	High	High	High	High	High	Peak Found	High	1
FALSE	High	Master Protein	Q9Y3C5	RING finger protein 11 OS=Homo sapiens OX=9606 GN=RNF11 PE=1 SV=1	0	18.273	25	3	9	3	154	17.4	4.78	19.68	3	0	2.006	0.304203	0.821933	89.73	121.7	78.3			83.7	322.6	130.5	76.4	118.4	1.1	67.3		894182	3.44512e+06	1.39346e+06	815838	1.26406e+06	11384.4	718634		High	High	High	High	Peak Found	Peak Found	Peak Found	n/a	1
FALSE	High	Master Protein	Q6ZSJ8	Uncharacterized protein C1orf122 OS=Homo sapiens OX=9606 GN=C1orf122 PE=4 SV=2	0	11.42	46	3	11	3	110	11.5	6.73	23.94	3	0	2.006	0.254908	0.789976	82.49	113.8	86.2			98.6	203.5	98.3	111.8	125.6	0.5	66	95.7	2328165	4.80582e+06	2.3204e+06	2.63983e+06	2.96642e+06	11808.3	1.55889e+06	2.26074e+06	High	High	High	High	High	Peak Found	High	High	1
FALSE	High	Master Protein	O95571	Persulfide dioxygenase ETHE1, mitochondrial OS=Homo sapiens OX=9606 GN=ETHE1 PE=1 SV=2	0	44.976	48	8	49	8	254	27.9	6.83	129.89	8	0	2.006	0.183509	0.721681	110.34	147	53			321.6	141.4	80.7	48.9	128.3	0.9	46	32.2	5.61737e+07	2.47075e+07	1.40882e+07	8.53634e+06	2.24142e+07	149703	8.03898e+06	5.63079e+06	High	High	High	High	High	Peak Found	High	High	1
FALSE	High	None	P35712	Transcription factor SOX-6 OS=Homo sapiens OX=9606 GN=SOX6 PE=1 SV=3	0.002	6.126	2	2	4	2	828	91.9	7.78	9.62	2	0	2.006	0.287113	0.810516	68.91	164	36			1.8	450.6		239.4		66.4	41.7		13985.9	3.48098e+06		1.8498e+06		513260	322205		High	Peak Found	High	High	n/a	Peak Found	High	n/a	1
FALSE	High	None	P35711	Transcription factor SOX-5 OS=Homo sapiens OX=9606 GN=SOX5 PE=1 SV=3	0.002	6.126	3	2	4	2	763	84	6.6	9.62	2	0	2.006	0.287113	0.810516	68.91	164	36			1.8	450.6		239.4		66.4	41.7		13985.9	3.48098e+06		1.8498e+06		513260	322205		High	Peak Found	High	High	n/a	Peak Found	High	n/a	1
FALSE	High	None	A6NMK7	Putative cleavage and polyadenylation specificity factor subunit 4-like protein OS=Homo sapiens OX=9606 GN=CPSF4L PE=2 SV=3	0.002	6.302	5	1	14	1	179	20.7	8.59	22.83	1	0	2.006	0.256198	0.789976	16.43	142.8	57.2			158.8	172.8	120.5	142.1	60.1		56.4	89.3	2.66565e+06	2.90113e+06	2.02384e+06	2.38513e+06	1.00904e+06		946528	1.50001e+06	High	High	High	High	High	n/a	High	High	1
FALSE	High	Master Protein	Q8WUB8	PHD finger protein 10 OS=Homo sapiens OX=9606 GN=PHF10 PE=1 SV=3	0	9.316	6	2	6	2	498	56	6.62	17.97	2	0	2.005	0.297228	0.817634	78.44	129.5	70.5				195	114.7	136.9	24	58.3	95.4	175.7		1.55161e+06	912760	1.08934e+06	190999	463991	759179	1.3984e+06	Peak Found	High	High	High	Peak Found	High	Peak Found	High	1
TRUE	High	Master Protein	Q9GZS3	Superkiller complex protein 8 OS=Homo sapiens OX=9606 GN=SKIC8 PE=1 SV=1	0	133.212	66	16	175	16	305	33.6	5.47	551.56	16	0	2.003	0.0162614	0.166209	104.86	121.3	78.7			73	84.5	208.4	129.1	70.8	51	118.4	64.9	5.28952e+07	6.1251e+07	1.51025e+08	9.35947e+07	5.13011e+07	3.6955e+07	8.58094e+07	4.7025e+07	High	High	High	High	High	High	High	High	1
FALSE	High	Master Protein	Q6H9L7	Isthmin-2 OS=Homo sapiens OX=9606 GN=ISM2 PE=1 SV=1	0	61.233	34	12	44	12	571	63.9	4.81	123.21	12	0	2.003	0.179842	0.720397	119.08	137.2	62.8			163.4	108.7	113.6	147.8	105.7	10.5	117	33.2	1.58385e+07	1.05336e+07	1.10118e+07	1.43191e+07	1.02427e+07	1.01921e+06	1.13384e+07	3.22196e+06	High	High	High	High	Peak Found	Peak Found	High	High	1
FALSE	High	Master Protein	O95685	Protein phosphatase 1 regulatory subunit 3D OS=Homo sapiens OX=9606 GN=PPP1R3D PE=1 SV=1	0	29.599	34	7	23	7	299	32.5	8.07	64.47	7	0	2	0.260991	0.789976	109.58	109.5	90.5			149.5	83.2	129.5	89.2	66.5	85.8	104.2	92.1	5.59063e+06	3.11373e+06	4.84482e+06	3.33694e+06	2.48549e+06	3.20951e+06	3.89609e+06	3.44537e+06	High	High	High	High	High	High	High	High	1
FALSE	High	Master Protein	Q9HAW4	Claspin OS=Homo sapiens OX=9606 GN=CLSPN PE=1 SV=3	0.001	6.574	2	2	2	2	1339	151	4.82	4.96	2	0	2	0.38388	0.882276	109.9	77.3	122.7				53.2	208.8	82.7		302.8	131.3	21.2		159065	624049	247060		905067	392470	63238.2	n/a	High	Peak Found	Peak Found	n/a	High	Peak Found	Peak Found	1
FALSE	High	Master Protein	Q06323	Proteasome activator complex subunit 1 OS=Homo sapiens OX=9606 GN=PSME1 PE=1 SV=1	0	189.576	74	23	320	23	249	28.7	6.02	861.38	23	0	1.997	0.0071863	0.0903228	118.73	121.7	78.3			126.6	105	195.2	93.3	95	10.6	116.4	58	5.47524e+08	4.53864e+08	8.44206e+08	4.03324e+08	4.10551e+08	4.5674e+07	5.03107e+08	2.5081e+08	High	High	High	High	High	High	High	High	1
FALSE	High	Master Protein	Q13526	Peptidyl-prolyl cis-trans isomerase NIMA-interacting 1 OS=Homo sapiens OX=9606 GN=PIN1 PE=1 SV=1	0	90.193	59	6	70	6	163	18.2	8.82	210.47	6	0	1.996	0.0980927	0.556679	113.43	153.1	46.9			209.4	214	82	67.1	166.3		40.2	21.1	3.80475e+07	3.88884e+07	1.48927e+07	1.21895e+07	3.0227e+07		7.30019e+06	3.83381e+06	High	High	High	High	High	n/a	High	High	1
FALSE	High	Master Protein	Q8N387	Mucin-15 OS=Homo sapiens OX=9606 GN=MUC15 PE=1 SV=2	0	13.008	17	3	7	3	334	36.3	5.08	22.35	3	0	1.995	0.257791	0.789976	72.54	130.3	69.7			127	240.3	41.3	170.1	78.6		60	82.8	1.89458e+06	3.58566e+06	615678	2.53739e+06	1.17262e+06		895809	1.23491e+06	High	High	Peak Found	Peak Found	High	High	Peak Found	Peak Found	1
FALSE	High	Master Protein	Q8N6H7	ADP-ribosylation factor GTPase-activating protein 2 OS=Homo sapiens OX=9606 GN=ARFGAP2 PE=1 SV=1	0	56.973	25	10	75	9	521	56.7	7.99	211.89	10	0	1.995	0.0986939	0.558294	101.68	123.7	76.3			111.5	161.3	112.9	121.3	82.3	90.3	57.2	63.2	1.78492e+07	2.58145e+07	1.80722e+07	1.94093e+07	1.31689e+07	1.44518e+07	9.1541e+06	1.01142e+07	High	High	High	High	High	High	High	High	1
FALSE	High	Master Protein	P36404	ADP-ribosylation factor-like protein 2 OS=Homo sapiens OX=9606 GN=ARL2 PE=1 SV=4	0	29.482	45	7	25	7	184	20.9	6.34	69.43	7	0	1.994	0.193674	0.735783	132.23	149.9	50.1			181.6	145.9	163.1	64.2	139.3	2	46	57.9	9.42941e+06	7.57428e+06	8.46508e+06	3.33285e+06	7.23321e+06	102031	2.38655e+06	3.00619e+06	High	High	High	High	High	Peak Found	High	High	1
FALSE	High	Master Protein	Q9BV86	N-terminal Xaa-Pro-Lys N-methyltransferase 1 OS=Homo sapiens OX=9606 GN=NTMT1 PE=1 SV=3	0	44.496	52	7	34	7	223	25.4	5.52	110.88	7	0	1.994	0.20311	0.748428	112.49	130.3	69.7			262.7	103.3	92.7	79.4	138	3	90.6	30.3	1.82803e+07	7.18573e+06	6.45127e+06	5.5237e+06	9.60108e+06	209108	6.3046e+06	2.10571e+06	High	High	High	High	High	Peak Found	High	High	1
FALSE	High	Master Protein	Q5JS54	Proteasome assembly chaperone 4 OS=Homo sapiens OX=9606 GN=PSMG4 PE=1 SV=2	0	44.109	76	6	18	6	123	13.8	6.52	62.22	6	0	1.994	0.239252	0.789976	85.87	147.2	52.8			280.9	127.1	86.2	68.3	158.9	3.4	39.2	36	8.82139e+06	3.99064e+06	2.70607e+06	2.14515e+06	4.99141e+06	106723	1.23243e+06	1.13017e+06	High	High	High	High	High	Peak Found	Peak Found	High	1
FALSE	High	Master Protein	P84077	ADP-ribosylation factor 1 OS=Homo sapiens OX=9606 GN=ARF1 PE=1 SV=2	0	212.016	81	16	567	10	181	20.7	6.8	1780.05	16	6	1.993	0.00735303	0.0915601	115.48	131	69			157.1	116.8	181.4	76.7	107.1	9.2	101.5	50.2	6.06002e+08	4.50557e+08	6.99711e+08	2.96046e+08	4.13011e+08	3.53988e+07	3.9143e+08	1.93766e+08	High	High	High	High	High	High	High	High	1
FALSE	High	Master Protein	P0DP25	Calmodulin-3 OS=Homo sapiens OX=9606 GN=CALM3 PE=1 SV=1	0	157.238	72	11	222	11	149	16.8	4.22	745.62	11	0	1.991	0.0240644	0.222499	107.18	140.2	59.8			85.3	100.3	224.6	173.1	41.4	0.1	98.7	76.4	1.645e+08	1.93376e+08	4.32905e+08	3.33666e+08	7.98928e+07	183361	1.90321e+08	1.47264e+08	High	High	High	High	High	High	High	High	1
FALSE	High	Master Protein	Q92625	Ankyrin repeat and SAM domain-containing protein 1A OS=Homo sapiens OX=9606 GN=ANKS1A PE=1 SV=4	0	92.871	22	16	63	16	1134	123	6.38	172.4	16	0	1.986	0.226537	0.78014	103.59	138.9	61.1			152.7	102.9	118.8	160.4	78.9	44.4	44.5	97.3	1.77422e+07	1.19619e+07	1.38035e+07	1.86407e+07	9.17073e+06	5.15723e+06	5.17297e+06	1.13076e+07	High	High	High	High	High	High	High	High	1
FALSE	High	Master Protein	Q68D91	Acyl-coenzyme A thioesterase MBLAC2 OS=Homo sapiens OX=9606 GN=MBLAC2 PE=1 SV=3	0	47.497	48	10	26	10	279	31.4	6.92	57.3	10	0	1.986	0.209914	0.760119	91.55	148.9	51.1			245.3	109.1	103.5	153.5	65.5	31.9	35.4	55.9	1.51165e+07	6.72496e+06	6.38097e+06	9.46142e+06	4.03388e+06	1.96441e+06	2.17925e+06	3.44231e+06	High	High	High	High	High	Peak Found	High	High	1
FALSE	High	Master Protein	P39019	Small ribosomal subunit protein eS19 OS=Homo sapiens OX=9606 GN=RPS19 PE=1 SV=2	0	88.788	61	14	192	14	145	16.1	10.32	462.96	14	0	1.984	0.00777575	0.0956394	109.59	150.6	49.4			176.6	160	138.1	98.1	121.3	6.5	58.6	40.7	7.78437e+08	7.05187e+08	6.08755e+08	4.32197e+08	5.34773e+08	2.87752e+07	2.58212e+08	1.79181e+08	High	High	High	High	High	High	High	High	1
FALSE	High	Master Protein	P10619	Lysosomal protective protein OS=Homo sapiens OX=9606 GN=CTSA PE=1 SV=2	0	93.882	25	11	96	11	480	54.4	6.61	259.61	11	0	1.982	0.0769848	0.483801	107.73	136.3	63.7			177.9	187	71.9	101.8	118.5	17.1	64.1	61.8	5.00904e+07	5.26663e+07	2.02513e+07	2.86667e+07	3.33638e+07	4.80435e+06	1.80463e+07	1.73921e+07	High	High	High	High	High	Peak Found	High	High	1
FALSE	High	Master Protein	Q9Y294	Histone chaperone ASF1A OS=Homo sapiens OX=9606 GN=ASF1A PE=1 SV=1	0	42.591	50	9	34	8	204	23	4.41	78.88	9	1	1.982	0.223791	0.775418	71.09	143.5	56.5			52.1	267.4	86.8	165.2	74.7	17.6	29.7	106.6	7.05148e+06	3.61845e+07	1.17437e+07	2.23521e+07	1.01045e+07	2.3874e+06	4.01999e+06	1.44308e+07	High	High	High	High	High	n/a	High	High	1
FALSE	High	Master Protein	O00255	Menin OS=Homo sapiens OX=9606 GN=MEN1 PE=1 SV=5	0	14.276	10	4	6	4	610	67.5	6.55	18.13	4	0	1.979	0.264658	0.792308	141.03	108.4	91.6			74.1	19.1	37.4	45.8	10.9	492.3	8.7	111.8	3.56331e+06	920388	1.79691e+06	2.20043e+06	524724	2.36752e+07	416790	5.37617e+06	High	Peak Found	High	Peak Found	Peak Found	Peak Found	High	Peak Found	1
FALSE	High	Master Protein	O75496	Geminin OS=Homo sapiens OX=9606 GN=GMNN PE=1 SV=1	0	25.281	30	4	9	4	209	23.6	4.96	25.4	4	0	1.976	0.331829	0.846301	25.42	131.6	68.4			219.6	76.8	158.2	115.6	70.3		89.8	69.8	1.49572e+06	522865	1.07741e+06	787307	478889		611884	475137	High	Peak Found	High	High	Peak Found	n/a	High	High	1
FALSE	High	Master Protein	P56378	ATP synthase subunit ATP5MJ, mitochondrial OS=Homo sapiens OX=9606 GN=ATP5MJ PE=1 SV=1	0	10.873	21	1	16	1	58	6.7	10.08	35.72	1	0	1.976	0.202067	0.748101	92.95	105	95			87.8	136	244	58.8	120.3		98.9	54.1	6.29528e+06	9.75453e+06	1.74968e+07	4.21667e+06	8.62741e+06		7.09426e+06	3.88305e+06	High	High	High	High	High	High	High	High	1
FALSE	High	Master Protein	Q15406	Nuclear receptor subfamily 6 group A member 1 OS=Homo sapiens OX=9606 GN=NR6A1 PE=1 SV=2	0	9.054	8	3	6	3	480	54.3	6.25	16.38	3	0	1.974	0.351222	0.857391	81.08	132.8	67.2				56.8	296.9	139.6	58.7	72.4	69	106.6		241517	1.26334e+06	594042	249799	308276	293623	453427	High	High	High	Peak Found	High	Peak Found	High	Peak Found	1
FALSE	High	Master Protein	Q6VMQ6	Activating transcription factor 7-interacting protein 1 OS=Homo sapiens OX=9606 GN=ATF7IP PE=1 SV=3	0	37.24	12	7	16	7	1270	136.3	4.7	50.17	7	0	1.973	0.239833	0.789976	80.16	158.2	41.8			199.2	108.7	156.2	119.4	25.6	118.4	32.2	40.4	4.68929e+06	2.55854e+06	3.67622e+06	2.81068e+06	602505	2.78639e+06	757624	950405	High	High	High	High	Peak Found	Peak Found	Peak Found	Peak Found	1
FALSE	High	Master Protein	P10606	Cytochrome c oxidase subunit 5B, mitochondrial OS=Homo sapiens OX=9606 GN=COX5B PE=1 SV=2	0	63.641	61	9	100	9	129	13.7	8.81	236.37	9	0	1.972	0.0250109	0.228882	113.94	129.8	70.2			154.1	220.7	85.1	73.9	132.9	9.3	59.9	64	3.09562e+08	4.43273e+08	1.70912e+08	1.48494e+08	2.66907e+08	1.87781e+07	1.20246e+08	1.28595e+08	High	High	High	High	High	High	High	High	1
FALSE	High	Master Protein	P49207	Large ribosomal subunit protein eL34 OS=Homo sapiens OX=9606 GN=RPL34 PE=1 SV=3	0	27.177	33	8	76	8	117	13.3	11.47	117.7	8	0	1.971	0.0299958	0.261983	122.57	150.5	49.5			185.8	191.8	120.6	60.9	128.2	12.1	60.6	40	3.31542e+08	3.42219e+08	2.15229e+08	1.08763e+08	2.28763e+08	2.16117e+07	1.08113e+08	7.13584e+07	High	High	High	High	High	High	High	High	1
FALSE	High	Master Protein	Q9BV40	Vesicle-associated membrane protein 8 OS=Homo sapiens OX=9606 GN=VAMP8 PE=1 SV=1	0	52.56	53	7	108	7	100	11.4	7.34	253.2	7	0	1.97	0.0284264	0.250177	99.34	120	80			93.2	235.6	67.2	119	92.4	56.3	48.7	87.7	1.13572e+08	2.86946e+08	8.17958e+07	1.44912e+08	1.12516e+08	6.85755e+07	5.92874e+07	1.06759e+08	High	High	High	High	High	High	High	High	1
FALSE	High	Master Protein	Q96GI7	Protein FAM89A OS=Homo sapiens OX=9606 GN=FAM89A PE=1 SV=1	0	18.339	36	4	14	4	184	19.6	5.92	36.94	4	0	1.97	0.248389	0.789976	67.41	135.1	64.9			144	218.7	123.9	82.3	98.1	4.2	68.6	60.1	2.45978e+06	3.73628e+06	2.11654e+06	1.4061e+06	1.67563e+06	72521.3	1.17163e+06	1.02697e+06	High	High	High	High	High	Peak Found	High	High	1
FALSE	High	Master Protein	P22061	Protein-L-isoaspartate(D-aspartate) O-methyltransferase OS=Homo sapiens OX=9606 GN=PCMT1 PE=1 SV=4	0	246.856	71	17	260	17	227	24.6	7.21	764.3	17	0	1.969	0.0219516	0.207985	108.04	133.7	66.3			139	209.2	89.7	125.2	98.2	4.9	52.7	81.1	2.90991e+08	4.37877e+08	1.87846e+08	2.62047e+08	2.05594e+08	1.02724e+07	1.1033e+08	1.69727e+08	High	High	High	High	High	High	High	High	1
FALSE	High	Master Protein	Q14019	Coactosin-like protein OS=Homo sapiens OX=9606 GN=COTL1 PE=1 SV=3	0	76.7	80	14	135	14	142	15.9	5.67	338.23	14	0	1.969	0.0265775	0.238073	114.69	140.1	59.9			142	230.8	109.3	88.9	106.1	15.8	58.7	48.4	1.45383e+08	2.36322e+08	1.11953e+08	9.09823e+07	1.08693e+08	1.62013e+07	6.00696e+07	4.95825e+07	High	High	High	High	High	High	High	High	1
FALSE	High	Master Protein	P62701	Small ribosomal subunit protein eS4, X isoform OS=Homo sapiens OX=9606 GN=RPS4X PE=1 SV=2	0	218.468	69	25	714	14	263	29.6	10.15	1704.11	25	11	1.969	0.00848365	0.102466	108.99	123	77			89.7	174.2	136.6	123	99.9	14.1	82.2	80.3	9.79768e+08	1.90252e+09	1.49238e+09	1.3436e+09	1.09113e+09	1.53577e+08	8.97635e+08	8.76734e+08	High	High	High	High	High	High	High	High	1
FALSE	High	Master Protein	Q8TD16	Protein bicaudal D homolog 2 OS=Homo sapiens OX=9606 GN=BICD2 PE=1 SV=1	0	92.918	35	20	67	20	824	93.5	5.44	182.87	20	0	1.968	0.118502	0.599979	94.86	119.5	80.5			136	135.7	109.7	101	78.7	50.9	86	102	1.92061e+07	1.91695e+07	1.55002e+07	1.42724e+07	1.11243e+07	7.1837e+06	1.21445e+07	1.4414e+07	High	High	High	High	High	Peak Found	High	High	1
FALSE	High	Master Protein	Q9Y281	Cofilin-2 OS=Homo sapiens OX=9606 GN=CFL2 PE=1 SV=1	0	84.177	76	15	206	7	166	18.7	7.88	485.28	15	0	1.968	0.120623	0.605698	130.99	166.4	33.6			121.7	166.8	145.5	46.7	242.8	0.6	64.9	11.1	1.96016e+07	2.68785e+07	2.34391e+07	7.51678e+06	3.91233e+07	89795.6	1.04632e+07	1.78928e+06	High	High	High	High	High	Peak Found	High	High	1
FALSE	High	Master Protein	P62244	Small ribosomal subunit protein uS8 OS=Homo sapiens OX=9606 GN=RPS15A PE=1 SV=2	0	100.38	64	11	192	11	130	14.8	10.13	516.76	11	0	1.966	0.00861984	0.103546	133.75	157.1	42.9			229.7	164.7	110.3	46	159.2	5.2	63.5	21.3	8.28072e+08	5.93823e+08	3.97772e+08	1.659e+08	5.73972e+08	1.89068e+07	2.28861e+08	7.67895e+07	High	High	High	High	High	High	High	High	1
FALSE	High	Master Protein	Q9Y241	HIG1 domain family member 1A, mitochondrial OS=Homo sapiens OX=9606 GN=HIGD1A PE=1 SV=1	0	39.309	58	4	59	4	93	10.1	9.79	177.06	4	0	1.965	0.117043	0.595885	145.78	136.8	63.2			133.8	131.4	119.1	174.8	72.9	0.1	116.4	51.5	2.12276e+07	2.08567e+07	1.88926e+07	2.77386e+07	1.15722e+07	22361.5	1.84776e+07	8.16475e+06	High	High	High	High	High	Peak Found	High	High	1
FALSE	High	Master Protein	Q96EH3	Mitochondrial assembly of ribosomal large subunit protein 1 OS=Homo sapiens OX=9606 GN=MALSU1 PE=1 SV=1	0	25.188	35	5	20	5	234	26.2	5.49	57.67	5	0	1.965	0.277647	0.802615	77.93	140	60			151.9	139.8	122.9	118.9	112.3	59.2	53.3	41.7	4.53473e+06	4.17358e+06	3.66999e+06	3.55079e+06	3.35411e+06	1.76716e+06	1.59082e+06	1.24358e+06	High	High	High	High	High	Peak Found	High	High	1
FALSE	High	Master Protein	Q9UQN3	Charged multivesicular body protein 2b OS=Homo sapiens OX=9606 GN=CHMP2B PE=1 SV=1	0	19.019	18	4	34	3	213	23.9	8.76	81.69	4	0	1.965	0.228099	0.781286	125.22	113.6	86.4			39.8	219.9	66.9	132	109.1	45.9	46.8	139.6	5.30297e+06	2.93048e+07	8.91772e+06	1.75977e+07	1.45459e+07	6.11622e+06	6.23779e+06	1.86093e+07	High	High	High	High	High	Peak Found	High	High	1
FALSE	High	Master Protein	Q8N8Q8	Cytochrome c oxidase assembly protein COX18, mitochondrial OS=Homo sapiens OX=9606 GN=COX18 PE=1 SV=1	0	7.486	8	3	5	3	333	37	9.83	8.37	3	0	1.965	0.357004	0.862413	111.69	121.3	78.7			17.3	30.5	306.2	190.8	49.4		184.3	21.4	102930	181457	1.82418e+06	1.13664e+06	294444		1.09808e+06	127667	Peak Found	Peak Found	High	High	Peak Found	n/a	High	High	1
FALSE	High	Master Protein	Q2KHT3	Protein CLEC16A OS=Homo sapiens OX=9606 GN=CLEC16A PE=1 SV=2	0	7.017	2	2	7	2	1053	117.6	5.86	11.91	2	0	1.963	0.0748118	0.476817	111.08	161	39			22	213.5	201.4	127.9	62.5	10.6	138.1	24.1	5.17843e+06	5.01998e+07	4.73578e+07	3.00689e+07	1.46971e+07	2.49399e+06	3.24678e+07	5.67148e+06	High	High	Peak Found	High	Peak Found	Peak Found	High	High	1
FALSE	High	Master Protein	Q8WVK2	U4/U6.U5 small nuclear ribonucleoprotein 27 kDa protein OS=Homo sapiens OX=9606 GN=SNRNP27 PE=1 SV=1	0	32.994	30	6	26	6	155	18.8	11.62	73.47	6	0	1.96	0.177571	0.718503	57.84	140.6	59.4			149.6	158.3	154.7	120.7	58.8	0.4	87.1	70.4	8.56215e+06	9.06175e+06	8.8557e+06	6.91119e+06	3.36546e+06	23953	4.98549e+06	4.02879e+06	High	High	High	High	High	Peak Found	High	High	1
FALSE	High	Master Protein	P09417	Dihydropteridine reductase OS=Homo sapiens OX=9606 GN=QDPR PE=1 SV=2	0	107.783	57	9	122	9	244	25.8	7.37	410.16	9	0	1.96	0.0281043	0.24843	89.52	150.6	49.4			252.7	148.6	135.7	72.3	76.2	21.4	47.1	46.1	1.22269e+08	7.18909e+07	6.56503e+07	3.49919e+07	3.68775e+07	1.03785e+07	2.27834e+07	2.23098e+07	High	High	High	High	High	Peak Found	High	High	1
FALSE	High	Master Protein	Q9NWU2	Glucose-induced degradation protein 8 homolog OS=Homo sapiens OX=9606 GN=GID8 PE=1 SV=1	0	88.36	64	12	64	12	228	26.7	4.97	213.14	12	0	1.96	0.206089	0.754085	94.15	141.2	58.8			173.9	147.4	117.8	50.5	184.6	3.7	87.5	34.5	1.79612e+07	1.52258e+07	1.21701e+07	5.2156e+06	1.90604e+07	384933	9.03855e+06	3.56342e+06	High	High	High	High	High	Peak Found	High	High	1
FALSE	High	Master Protein	Q00169	Phosphatidylinositol transfer protein alpha isoform OS=Homo sapiens OX=9606 GN=PITPNA PE=1 SV=2	0	118.06	67	18	104	15	270	31.8	6.55	288.04	18	0	1.96	0.0491025	0.367811	117.35	136.8	63.2			113.6	163.2	91.3	144.8	58.2	131.6	37	60.3	4.52164e+07	6.49118e+07	3.63374e+07	5.75933e+07	2.31519e+07	5.23671e+07	1.47081e+07	2.40035e+07	High	High	High	High	High	High	High	High	1
FALSE	High	Master Protein	Q16864	V-type proton ATPase subunit F OS=Homo sapiens OX=9606 GN=ATP6V1F PE=1 SV=2	0	98.755	90	11	86	11	119	13.4	5.52	256.57	11	0	1.957	0.0755243	0.478737	87.99	133.4	66.6			204.9	176.7	74.5	63.6	161.1	4.5	57.1	57.6	6.28361e+07	5.42014e+07	2.28545e+07	1.95062e+07	4.94239e+07	1.36636e+06	1.75049e+07	1.7664e+07	High	High	High	High	High	High	High	High	1
FALSE	High	Master Protein	Q96FZ7	Charged multivesicular body protein 6 OS=Homo sapiens OX=9606 GN=CHMP6 PE=1 SV=3	0	62.806	45	7	52	7	201	23.5	5.31	154.05	7	0	1.957	0.173172	0.70902	79.41	133.7	66.3			112.5	143.8	114.5	169.5	73	55.4	42.3	88.9	1.55433e+07	1.98657e+07	1.58071e+07	2.34133e+07	1.00866e+07	7.65642e+06	5.84492e+06	1.22733e+07	High	High	High	High	High	Peak Found	High	High	1
FALSE	High	Master Protein	Q9BXI9	Complement C1q tumor necrosis factor-related protein 6 OS=Homo sapiens OX=9606 GN=C1QTNF6 PE=1 SV=4	0.007	4.397	6	1	1	1	278	30.8	6.34	2.77	1	0	1.956	0.465582	0.902009	87.68	114.1	85.9				51.7	474.7	66.1	59.3	21.4	85.1	41.7		182536	1.67702e+06	233539	209307	75558.3	300648	147396	n/a	Peak Found	High	Peak Found	Peak Found	Peak Found	Peak Found	Peak Found	1
FALSE	High	Master Protein	P78537	Biogenesis of lysosome-related organelles complex 1 subunit 1 OS=Homo sapiens OX=9606 GN=BLOC1S1 PE=1 SV=2	0	26.896	51	5	20	5	153	17.3	9.33	60.04	5	0	1.953	0.238465	0.789976	95.75	165.7	34.3			256	136.1	139.7	61.8	127	2.5	64.1	12.7	1.29581e+07	6.88974e+06	7.06869e+06	3.12917e+06	6.42963e+06	129025	3.24384e+06	641586	High	High	High	High	High	High	High	High	1
FALSE	High	Master Protein	Q9NR28	Diablo IAP-binding mitochondrial protein OS=Homo sapiens OX=9606 GN=DIABLO PE=1 SV=1	0	100.169	67	13	131	13	239	27.1	5.9	339.85	13	0	1.953	0.0264968	0.237858	105.85	117.7	82.3			93	242.3	84.3	99.6	108.5	6.9	41.9	123.3	5.17656e+07	1.34826e+08	4.69207e+07	5.54365e+07	6.0374e+07	3.85392e+06	2.32858e+07	6.86234e+07	High	High	High	High	High	High	High	High	1
FALSE	High	Master Protein	Q9H3H1	tRNA dimethylallyltransferase OS=Homo sapiens OX=9606 GN=TRIT1 PE=1 SV=1	0	32.178	22	7	12	7	467	52.7	8.21	33.74	7	0	1.953	0.277316	0.802615	90.03	130.5	69.5			195.6	107.4	68.3	125.9	39.8	38.1	128.7	96.1	4.45534e+06	2.44689e+06	1.55643e+06	2.86681e+06	907536	867969	2.93257e+06	2.18913e+06	High	Peak Found	High	High	Peak Found	Peak Found	High	High	1
FALSE	High	Master Protein	Q16626	Male-enhanced antigen 1 OS=Homo sapiens OX=9606 GN=MEA1 PE=1 SV=2	0.002	5.784	7	1	4	1	185	19.9	4.22	12.9	1	0	1.952	0.407185	0.884298	126.13	127.4	72.6			275	47.2	155.1	47.5	162.6	9	68.8	34.8	1.21287e+06	208359	684014	209483	717278	39636.8	303652	153311	High	High	High	Peak Found	High	Peak Found	Peak Found	Peak Found	1
FALSE	High	Master Protein	O95372	Acyl-protein thioesterase 2 OS=Homo sapiens OX=9606 GN=LYPLA2 PE=1 SV=1	0	134.92	54	10	141	10	231	24.7	7.23	396.27	10	0	1.951	0.0267517	0.239367	107.25	140.7	59.3			181.9	220.1	81.1	88.7	120.6	0.2	57.4	50	1.1398e+08	1.37958e+08	5.08288e+07	5.55703e+07	7.55711e+07	129237	3.59942e+07	3.13278e+07	High	High	High	High	High	Peak Found	High	High	1
FALSE	High	Master Protein	Q8IVT5	Kinase suppressor of Ras 1 OS=Homo sapiens OX=9606 GN=KSR1 PE=1 SV=3	0	54.988	20	13	32	13	923	102.1	8.66	79.26	13	0	1.949	0.180316	0.720397	104.47	123.7	76.3			137.6	79.3	197.7	89.2	122.7	10.1	125.3	38.1	9.54944e+06	5.50667e+06	1.37279e+07	6.18969e+06	8.51524e+06	703229	8.70204e+06	2.64438e+06	High	High	High	High	High	Peak Found	High	High	1
FALSE	High	Master Protein	P08758	Annexin A5 OS=Homo sapiens OX=9606 GN=ANXA5 PE=1 SV=2	0	331.387	83	34	1027	33	320	35.9	5.05	2696.07	34	1	1.949	0.00954451	0.111918	120.78	118.1	81.9			163.5	89.7	155.8	84.4	117	13.6	118.4	57.6	3.02212e+09	1.6586e+09	2.8806e+09	1.55949e+09	2.16186e+09	2.51202e+08	2.18883e+09	1.06483e+09	High	High	High	High	High	High	High	High	1
FALSE	High	Master Protein	Q9NQS7	Inner centromere protein OS=Homo sapiens OX=9606 GN=INCENP PE=1 SV=3	0	58.649	22	15	43	15	918	105.4	9.44	117.4	15	0	1.948	0.201386	0.747692	111.97	124.5	75.5			171.5	111.5	124	133.1	99	4.6	83.7	72.4	1.54732e+07	1.00629e+07	1.11895e+07	1.20073e+07	8.93389e+06	419391	7.5522e+06	6.53088e+06	High	High	High	High	High	Peak Found	High	High	1
FALSE	High	Master Protein	O15091	Mitochondrial ribonuclease P catalytic subunit OS=Homo sapiens OX=9606 GN=PRORP PE=1 SV=2	0	14.344	9	4	9	4	583	67.3	8.78	20.62	4	0	1.948	0.356588	0.862157	99.34	131.1	68.9				85.8	237.1	112.1	204	28.5	96.4	36		632691	1.74769e+06	826507	1.5034e+06	210121	710200	265626	High	High	High	High	Peak Found	Peak Found	Peak Found	Peak Found	1
FALSE	High	None	P43360	Melanoma-associated antigen 6 OS=Homo sapiens OX=9606 GN=MAGEA6 PE=1 SV=1	0	9.071	10	2	2	2	314	34.9	4.59	5.09	2	0	1.947	0.37931	0.879052	72.45	133.7	66.3			222.5	47.6	305				133.8	91	401093	85857.7	549867				241192	164040	High	Peak Found	Peak Found	n/a	n/a	n/a	Peak Found	Peak Found	1
FALSE	High	None	P43356	Melanoma-associated antigen 2 OS=Homo sapiens OX=9606 GN=MAGEA2 PE=1 SV=1	0	9.071	10	2	2	2	314	35	4.72	5.09	2	0	1.947	0.37931	0.879052	72.45	133.7	66.3			222.5	47.6	305				133.8	91	401093	85857.7	549867				241192	164040	High	Peak Found	Peak Found	n/a	n/a	n/a	Peak Found	Peak Found	1
FALSE	High	Master Protein	O60613	Selenoprotein F OS=Homo sapiens OX=9606 GN=SELENOF PE=1 SV=4	0	47.129	51	8	29	8	165	18.1	5.03	83.4	8	0	1.947	0.120608	0.605698	107.78	149.8	50.2			146.8	122.2	159.4	47.5	182.6	1.7	123.4	16.3	2.45221e+07	2.04092e+07	2.66238e+07	7.93987e+06	3.04905e+07	283988	2.06104e+07	2.72264e+06	High	High	High	High	High	High	High	High	1
FALSE	High	Master Protein	Q6NV74	CRACD-like protein OS=Homo sapiens OX=9606 GN=CRACDL PE=1 SV=3	0	55.246	19	10	34	10	962	102.1	7.96	103.07	10	0	1.943	0.187326	0.724098	103.7	162.9	37.1			146.9	224.1	41.6	172.6	59.7	22	15.6	117.5	1.11426e+07	1.69962e+07	3.15458e+06	1.30889e+07	4.52782e+06	1.67024e+06	1.18602e+06	8.90873e+06	High	High	High	High	High	Peak Found	High	Peak Found	1
FALSE	High	Master Protein	Q8TF74	WAS/WASL-interacting protein family member 2 OS=Homo sapiens OX=9606 GN=WIPF2 PE=1 SV=1	0	15.119	17	5	12	5	440	46.3	10.93	23.48	5	0	1.942	0.296904	0.817634	63.22	120.4	79.6			67.7	104.8	139.1	157.7	131.4	36.5	65.6	97.1	884176	1.36747e+06	1.81567e+06	2.05802e+06	1.7154e+06	476930	856495	1.26775e+06	High	High	High	High	High	High	Peak Found	High	1
FALSE	High	Master Protein	Q587I9	Vesicle transport protein SFT2C OS=Homo sapiens OX=9606 GN=SFT2D3 PE=2 SV=1	0	28.817	27	4	32	4	215	21.8	9.89	95.32	4	0	1.941	0.186026	0.723439	111.29	130.3	69.7			173.8	148.8	120.6	117.9	94.5	0.2	64.1	80.2	1.19433e+07	1.02246e+07	8.28812e+06	8.1011e+06	6.49816e+06	11469.2	4.40873e+06	5.51008e+06	High	High	High	High	High	Peak Found	High	High	1
FALSE	High	Master Protein	Q9H444	Charged multivesicular body protein 4b OS=Homo sapiens OX=9606 GN=CHMP4B PE=1 SV=1	0	43.352	39	8	58	8	224	24.9	4.82	184.62	8	0	1.941	0.0410771	0.325862	91.23	129	71			131.1	136.5	104.5	147.5	43.6	84.1	64.5	88.3	5.38895e+07	5.61044e+07	4.29474e+07	6.06351e+07	1.79208e+07	3.45696e+07	2.65296e+07	3.63e+07	High	High	High	High	High	High	High	High	1
FALSE	High	Master Protein	Q9C005	Protein dpy-30 homolog OS=Homo sapiens OX=9606 GN=DPY30 PE=1 SV=1	0	57.629	88	5	57	5	99	11.2	4.88	206.68	5	0	1.94	0.187867	0.724452	100.48	137.7	62.3			144.5	202.3	63.9	60.6	240.8	0.6	46.9	40.3	2.38542e+07	3.33939e+07	1.05488e+07	1.00036e+07	3.97467e+07	104028	7.73937e+06	6.65793e+06	High	High	High	High	High	Peak Found	High	High	1
FALSE	High	Master Protein	P62314	Small nuclear ribonucleoprotein Sm D1 OS=Homo sapiens OX=9606 GN=SNRPD1 PE=1 SV=1	0	82.652	55	5	226	5	119	13.3	11.56	706.04	5	0	1.94	0.0386922	0.314067	103.24	123	77			138.8	150.6	102.7	84.8	150.4	19.2	94.5	59	2.47461e+08	2.68423e+08	1.83172e+08	1.51186e+08	2.68069e+08	3.42498e+07	1.68448e+08	1.0526e+08	High	High	High	High	High	High	High	High	1
FALSE	High	Master Protein	P84103	Serine/arginine-rich splicing factor 3 OS=Homo sapiens OX=9606 GN=SRSF3 PE=1 SV=1	0	72.639	46	10	222	9	164	19.3	11.65	552.32	10	0	1.937	0.0101784	0.117637	139.06	148.4	51.6			197.1	138.6	116.9	49	192.4	5.9	73.5	26.6	7.0894e+08	4.98609e+08	4.20607e+08	1.76153e+08	6.91944e+08	2.10701e+07	2.6438e+08	9.57158e+07	High	High	High	High	High	High	High	High	1
FALSE	High	Master Protein	Q15654	Thyroid receptor-interacting protein 6 OS=Homo sapiens OX=9606 GN=TRIP6 PE=1 SV=3	0	112.299	55	17	110	17	476	50.3	7.37	359.83	17	0	1.937	0.062419	0.42785	81.27	135.9	64.1			120.4	161.7	80.1	143.2	49.4	77.7	46.5	121	3.75086e+07	5.0377e+07	2.49445e+07	4.46183e+07	1.53902e+07	2.41977e+07	1.44714e+07	3.76954e+07	High	High	High	High	High	High	High	High	1
FALSE	High	None	Q3BBV0	Neuroblastoma breakpoint family member 1 OS=Homo sapiens OX=9606 GN=NBPF1 PE=1 SV=2	0	23.034	5	4	12	4	1214	139.2	4.81	41.03	4	0	1.936	0.27922	0.804747	106.71	115	85			69	32.8	293.3	149.7	68.9	8.8	95.4	82	1.30207e+06	618449	5.53148e+06	2.82401e+06	1.30027e+06	166918	1.80019e+06	1.54645e+06	High	Peak Found	High	High	High	Peak Found	Peak Found	High	1
FALSE	High	Master Protein	P0DPF3	Neuroblastoma breakpoint family member 9 OS=Homo sapiens OX=9606 GN=NBPF9 PE=2 SV=1	0	33.311	9	6	22	6	1111	127.7	4.77	72.01	6	0	1.936	0.287659	0.810516	103.11	124.6	75.4			73.1	35.6	269.7	141.1	50.9	5.1	150.2	74.3	2.38529e+06	1.16244e+06	8.79949e+06	4.60344e+06	1.65944e+06	166918	4.90255e+06	2.42423e+06	High	Peak Found	High	High	High	Peak Found	High	High	1
FALSE	High	Master Protein Candidate	Q6P3W6	Neuroblastoma breakpoint family member 10 OS=Homo sapiens OX=9606 GN=NBPF10 PE=3 SV=3	0	33.311	26	6	22	6	3795	435.4	4.67	72.01	6	0	1.936	0.287659	0.810516	103.11	124.6	75.4			73.1	35.6	269.7	141.1	50.9	5.1	150.2	74.3	2.38529e+06	1.16244e+06	8.79949e+06	4.60344e+06	1.65944e+06	166918	4.90255e+06	2.42423e+06	High	Peak Found	High	High	High	Peak Found	High	High	1
FALSE	High	Master Protein Candidate	P0DPF2	Neuroblastoma breakpoint family member 20 OS=Homo sapiens OX=9606 GN=NBPF20 PE=3 SV=1	0	33.311	34	6	22	6	5207	595.4	4.64	72.01	6	0	1.936	0.287659	0.810516	103.11	124.6	75.4			73.1	35.6	269.7	141.1	50.9	5.1	150.2	74.3	2.38529e+06	1.16244e+06	8.79949e+06	4.60344e+06	1.65944e+06	166918	4.90255e+06	2.42423e+06	High	Peak Found	High	High	High	Peak Found	High	High	1
FALSE	High	Master Protein Candidate	A0A087WUL8	Neuroblastoma breakpoint family member 19 OS=Homo sapiens OX=9606 GN=NBPF19 PE=5 SV=1	0	33.311	25	6	22	6	3843	440.1	4.61	72.01	6	0	1.936	0.287659	0.810516	103.11	124.6	75.4			73.1	35.6	269.7	141.1	50.9	5.1	150.2	74.3	2.38529e+06	1.16244e+06	8.79949e+06	4.60344e+06	1.65944e+06	166918	4.90255e+06	2.42423e+06	High	Peak Found	High	High	High	Peak Found	High	High	1
FALSE	High	None	Q3BBV2	Putative neuroblastoma breakpoint family member 8 OS=Homo sapiens OX=9606 GN=NBPF8 PE=5 SV=1	0	29.08	9	5	16	5	869	99.2	4.67	55.97	5	0	1.936	0.256438	0.789976	85.73	108.5	91.5			53.5	25.4	287.9	161	68.1	6.9	107.2	90	1.30207e+06	618449	7.01003e+06	3.92161e+06	1.65944e+06	166918	2.61053e+06	2.19276e+06	High	Peak Found	High	High	High	Peak Found	High	High	1
FALSE	High	Master Protein	P49459	Ubiquitin-conjugating enzyme E2 A OS=Homo sapiens OX=9606 GN=UBE2A PE=1 SV=2	0	40.333	71	5	24	4	152	17.3	5.15	75.27	5	1	1.936	0.127008	0.622269	125.8	151.7	48.3			29.3	335	90.8	224.7	55.4		45.4	19.4	4.60899e+06	5.2683e+07	1.42751e+07	3.53413e+07	8.72055e+06		7.14337e+06	3.04658e+06	High	High	High	High	High	n/a	High	High	1
FALSE	High	Master Protein	Q9Y5S1	Transient receptor potential cation channel subfamily V member 2 OS=Homo sapiens OX=9606 GN=TRPV2 PE=1 SV=1	0.007	4.475	2	1	1	1	764	85.9	5.83	2.9	1	0	1.935	0.455306	0.899214	46.42	131.9	68.1				205.7		313.1		89.9		191.3		275138		418882		120290		255851	n/a	High	n/a	Peak Found	n/a	Peak Found	n/a	Peak Found	1
FALSE	High	Master Protein	O00244	Copper transport protein ATOX1 OS=Homo sapiens OX=9606 GN=ATOX1 PE=1 SV=1	0	35.734	47	6	25	6	68	7.4	7.24	60.62	6	0	1.934	0.288906	0.812819	113.26	118.1	81.9			311.1	74.7	131.6	23.8	108.1	80.6	58.7	11.4	1.27859e+07	3.06803e+06	5.41009e+06	976641	4.44165e+06	3.31227e+06	2.41143e+06	470031	High	High	High	High	High	High	High	High	1
FALSE	High	Master Protein	O43741	5'-AMP-activated protein kinase subunit beta-2 OS=Homo sapiens OX=9606 GN=PRKAB2 PE=1 SV=1	0	66.887	54	10	52	9	272	30.3	6.46	136.05	10	1	1.934	0.229796	0.78358	99.14	131.6	68.4			206.3	59.3	178.2	91.5	83.1	53.1	95.5	33.1	2.65878e+07	7.63918e+06	2.29725e+07	1.179e+07	1.07068e+07	6.8438e+06	1.23122e+07	4.26932e+06	High	High	High	High	High	High	High	High	1
FALSE	High	Master Protein	Q86YL5	Testis development-related protein OS=Homo sapiens OX=9606 GN=TDRP PE=1 SV=2	0	95.953	75	14	73	14	185	20.4	6.01	245.27	14	0	1.934	0.0815632	0.501985	100.89	130.9	69.1			96.8	256.5	99.2	115.9	114.7	0.6	44.5	71.8	2.70208e+07	7.163e+07	2.76918e+07	3.23641e+07	3.20312e+07	153710	1.24389e+07	2.00545e+07	High	High	High	High	High	High	High	High	1
FALSE	High	Master Protein	Q00765	Receptor expression-enhancing protein 5 OS=Homo sapiens OX=9606 GN=REEP5 PE=1 SV=3	0	68.729	44	12	169	12	189	21.5	8.1	440.92	12	0	1.933	0.0245423	0.225879	116.66	135	65			131.3	265.6	85	90.4	106.7	14.8	44.9	61.3	3.18689e+08	6.44705e+08	2.06434e+08	2.19527e+08	2.5898e+08	3.58797e+07	1.09113e+08	1.48705e+08	High	High	High	High	High	High	High	High	1
FALSE	High	Master Protein	P23919	Thymidylate kinase OS=Homo sapiens OX=9606 GN=DTYMK PE=1 SV=4	0	93.052	57	14	102	14	212	23.8	8.27	239.88	14	0	1.933	0.0230871	0.216448	90.93	135.3	64.7			88.5	237.8	149.8	106.8	93.6	0.5	72.6	50.4	7.11755e+07	1.9123e+08	1.2044e+08	8.59284e+07	7.52923e+07	419902	5.83944e+07	4.05154e+07	High	High	High	High	High	Peak Found	High	High	1
FALSE	High	Master Protein	P22392	Nucleoside diphosphate kinase B OS=Homo sapiens OX=9606 GN=NME2 PE=1 SV=1	0	150.746	78	13	548	8	152	17.3	8.41	1408.68	13	6	1.933	0.0104447	0.120368	103.37	145.6	54.4			160.2	194	118.4	77.1	121.5	26	51.8	51	1.67823e+09	2.03302e+09	1.24016e+09	8.07545e+08	1.27259e+09	2.72599e+08	5.42532e+08	5.34812e+08	High	High	High	High	High	High	High	High	1
FALSE	High	Master Protein	Q5HYK3	2-methoxy-6-polyprenyl-1,4-benzoquinol methylase, mitochondrial OS=Homo sapiens OX=9606 GN=COQ5 PE=1 SV=2	0	80.995	49	12	56	12	327	37.1	6.95	164.01	12	0	1.932	0.129616	0.627908	70.21	136.2	63.8			163.3	130.4	134.9	132.4	58.5	29.5	66.9	84.1	2.42033e+07	1.93305e+07	1.99996e+07	1.96251e+07	8.6714e+06	4.36576e+06	9.92039e+06	1.24591e+07	High	High	High	High	High	Peak Found	High	High	1
FALSE	High	Master Protein	P23284	Peptidyl-prolyl cis-trans isomerase B OS=Homo sapiens OX=9606 GN=PPIB PE=1 SV=2	0	203.458	67	23	549	23	216	23.7	9.41	1307.57	23	0	1.931	0.0105389	0.120934	121.98	134.6	65.4			161.6	162.2	117	60.5	153.5	8.4	83.4	53.5	1.6404e+09	1.64625e+09	1.18814e+09	6.14382e+08	1.55878e+09	8.47747e+07	8.46202e+08	5.42925e+08	High	High	High	High	High	High	High	High	1
FALSE	High	Master Protein	Q9GZT9	Egl nine homolog 1 OS=Homo sapiens OX=9606 GN=EGLN1 PE=1 SV=1	0	16.409	16	5	9	5	426	46	8.53	28.11	5	0	1.93	0.283389	0.809223	90.96	123.3	76.7			45.9	244.7	81.6	152.7	62.8	108.7	26.7	76.8	950096	5.06181e+06	1.68711e+06	3.15953e+06	1.29991e+06	2.2489e+06	552940	1.58969e+06	High	High	High	High	Peak Found	Peak Found	Peak Found	Peak Found	1
FALSE	High	Master Protein	Q9Y2B0	Protein canopy homolog 2 OS=Homo sapiens OX=9606 GN=CNPY2 PE=1 SV=1	0	178.508	78	17	169	17	182	20.6	4.92	476.08	17	0	1.927	0.0458723	0.354805	111.55	126	74			169.3	199.4	82.6	78	128.1	2.2	79.8	60.5	2.1439e+08	2.52516e+08	1.04579e+08	9.8818e+07	1.6226e+08	2.76229e+06	1.01048e+08	7.66658e+07	High	High	High	High	High	High	High	High	1
FALSE	High	Master Protein	Q96EI5	Transcription elongation factor A protein-like 4 OS=Homo sapiens OX=9606 GN=TCEAL4 PE=1 SV=2	0	30.461	35	7	26	7	215	24.6	5.2	57.8	7	0	1.926	0.29015	0.813842	121.55	146	54			207	131.3	48.7	166.9	26	78.7	38.2	103.3	6.79685e+06	4.31229e+06	1.5989e+06	5.48148e+06	852182	2.58432e+06	1.25353e+06	3.39059e+06	High	High	High	High	High	High	High	Peak Found	1
FALSE	High	Master Protein	P33316	Deoxyuridine 5'-triphosphate nucleotidohydrolase, mitochondrial OS=Homo sapiens OX=9606 GN=DUT PE=1 SV=4	0	87.159	54	12	88	12	252	26.5	9.36	271.7	12	0	1.925	0.0483263	0.364668	87.34	131.6	68.4			107.2	199.1	138.5	86	138.9	0.7	78.7	50.9	3.54467e+07	6.58142e+07	4.57775e+07	2.84299e+07	4.59348e+07	235513	2.60062e+07	1.68274e+07	High	High	High	High	High	Peak Found	High	High	1
FALSE	High	Master Protein	P61218	DNA-directed RNA polymerases I, II, and III subunit RPABC2 OS=Homo sapiens OX=9606 GN=POLR2F PE=1 SV=1	0.001	6.466	22	2	8	2	127	14.5	4.22	16.77	2	0	1.924	0.287529	0.810516	70.19	130.7	69.3			159.2	198.5	108.8	70.8	121.8	1.2	69.6	70.1	4.44097e+06	5.53759e+06	3.03411e+06	1.97646e+06	3.39831e+06	34202.3	1.94092e+06	1.95486e+06	High	High	High	High	High	Peak Found	High	High	1
FALSE	High	Master Protein	P62829	Large ribosomal subunit protein uL14 OS=Homo sapiens OX=9606 GN=RPL23 PE=1 SV=1	0	109.179	68	12	263	12	140	14.9	10.51	638.36	12	0	1.924	0.0110294	0.126202	115.22	139.7	60.3			195.5	148.3	99.4	67.2	173.6	11.2	52.7	52.2	8.78281e+08	6.65976e+08	4.46332e+08	3.02015e+08	7.79645e+08	5.03881e+07	2.36558e+08	2.34539e+08	High	High	High	High	High	High	High	High	1
FALSE	High	Master Protein	Q99707	Methionine synthase OS=Homo sapiens OX=9606 GN=MTR PE=1 SV=2	0	67.842	18	15	44	15	1265	140.4	5.58	111.9	15	0	1.923	0.209552	0.760119	89.28	142	58			141.2	109.5	195.2	127.5	57.3	33.9	83.1	52.5	1.77642e+07	1.37743e+07	2.45535e+07	1.60366e+07	7.2061e+06	4.2674e+06	1.045e+07	6.60214e+06	High	High	High	High	High	Peak Found	High	High	1
FALSE	High	Master Protein	P57105	Synaptojanin-2-binding protein OS=Homo sapiens OX=9606 GN=SYNJ2BP PE=1 SV=2	0	73.91	73	10	79	10	145	15.9	6.3	253.9	10	0	1.922	0.0443027	0.347679	113.33	128.6	71.4			110.1	269.9	87.9	66.7	149.1	6.8	51	58.4	4.46554e+07	1.09419e+08	3.56462e+07	2.70579e+07	6.04332e+07	2.7641e+06	2.0689e+07	2.36903e+07	High	High	High	High	High	High	High	High	1
FALSE	High	Master Protein	Q6PI98	INO80 complex subunit C OS=Homo sapiens OX=9606 GN=INO80C PE=1 SV=1	0	19.737	41	5	9	5	192	20.6	10.02	24.7	5	0	1.918	0.277031	0.802461	133.8	148.2	51.8			231.9	236.2	61.6	31.8	176		20.7	41.8	5.82402e+06	5.93031e+06	1.54702e+06	799229	4.41908e+06		520007	1.04901e+06	High	High	High	Peak Found	Peak Found	n/a	Peak Found	High	1
FALSE	High	Master Protein	Q15628	Tumor necrosis factor receptor type 1-associated DEATH domain protein OS=Homo sapiens OX=9606 GN=TRADD PE=1 SV=2	0	41.471	34	8	26	8	312	34.2	6.27	63.6	8	0	1.916	0.227347	0.780529	81.77	137	63			197.1	99.7	145.4	115.9	55.6	75.9	64	46.4	1.18716e+07	6.00776e+06	8.75731e+06	6.98123e+06	3.34628e+06	4.57165e+06	3.85545e+06	2.79389e+06	High	High	High	High	High	High	High	High	1
FALSE	High	Master Protein	P62750	Large ribosomal subunit protein uL23 OS=Homo sapiens OX=9606 GN=RPL23A PE=1 SV=1	0	115.016	54	16	263	16	156	17.7	10.45	671.41	16	0	1.915	0.0115725	0.130377	107.36	132.7	67.3			148.6	159.7	118.8	107.9	75.1	7.1	60.4	122.4	6.64546e+08	7.14147e+08	5.31508e+08	4.82693e+08	3.36073e+08	3.1711e+07	2.70092e+08	5.47656e+08	High	High	High	High	High	High	High	High	1
FALSE	High	None	P50226	Sulfotransferase 1A2 OS=Homo sapiens OX=9606 GN=SULT1A2 PE=1 SV=2	0	119.102	46	11	148	4	295	34.3	7.97	391.85	11	0	1.914	0.0254129	0.231507	92.78	122.1	77.9			189.9	76	146.7	83.9	107.5	46.5	99.2	50.4	1.89168e+08	7.56935e+07	1.46174e+08	8.35511e+07	1.0714e+08	4.63433e+07	9.88721e+07	5.01747e+07	High	High	High	High	High	High	High	High	1
FALSE	High	Master Protein	P17931	Galectin-3 OS=Homo sapiens OX=9606 GN=LGALS3 PE=1 SV=5	0	70.393	34	8	209	8	250	26.1	8.56	534.95	8	0	1.91	0.011896	0.133275	94.45	129.2	70.8			146.5	136.1	155.2	88.5	104.9	13.4	70.1	85.2	4.46245e+08	4.14568e+08	4.72937e+08	2.69504e+08	3.19622e+08	4.08582e+07	2.13701e+08	2.59648e+08	High	High	High	High	High	High	High	High	1
FALSE	High	None	Q96BY6	Dedicator of cytokinesis protein 10 OS=Homo sapiens OX=9606 GN=DOCK10 PE=1 SV=3	0	7.714	1	2	4	1	2186	249.4	7.14	8.74	2	0	1.91	0.276885	0.802373	102.55	119.1	80.9			43.8	47.8	179.2	148.9	51.1	26.9	237.9	64.4	1.26383e+06	1.37818e+06	5.16721e+06	4.29102e+06	1.472e+06	776497	6.85676e+06	1.8562e+06	Peak Found	Peak Found	Peak Found	Peak Found	Peak Found	Peak Found	Peak Found	High	1
FALSE	High	Master Protein	Q15819	Ubiquitin-conjugating enzyme E2 variant 2 OS=Homo sapiens OX=9606 GN=UBE2V2 PE=1 SV=4	0	64.561	57	8	66	2	145	16.4	8.09	172.16	8	0	1.909	0.298804	0.817634	112.96	131.6	68.4			179.3	317.5	30.8	24.3	125.5	16.5	15.8	90.4	4.72301e+06	8.36184e+06	810481	639577	3.30423e+06	433446	416012	2.38059e+06	High	High	High	High	High	Peak Found	High	High	1
FALSE	High	Master Protein	P18440	Arylamine N-acetyltransferase 1 OS=Homo sapiens OX=9606 GN=NAT1 PE=1 SV=2	0	16.975	18	5	9	5	290	33.9	6.54	16.05	5	0	1.907	0.31093	0.829877	115.24	122.3	77.7			116.1	141.6	35.9	156.8	120.2	35.6	55.2	138.5	2.7876e+06	3.39964e+06	862772	3.76452e+06	2.88475e+06	855416	1.32439e+06	3.32532e+06	High	Peak Found	Peak Found	High	High	Peak Found	High	High	1
FALSE	High	Master Protein	Q9HC38	Glyoxalase domain-containing protein 4 OS=Homo sapiens OX=9606 GN=GLOD4 PE=1 SV=1	0	136.613	59	18	168	18	313	34.8	5.6	451.84	18	0	1.905	0.0323818	0.277009	94.07	124.7	75.3			80	141.6	144.8	132	86.3	36.9	99.3	79	7.67154e+07	1.35728e+08	1.38841e+08	1.26532e+08	8.27028e+07	3.53982e+07	9.52048e+07	7.56933e+07	High	High	High	High	High	High	High	High	1
FALSE	High	Master Protein	Q9HBL8	NmrA-like family domain-containing protein 1 OS=Homo sapiens OX=9606 GN=NMRAL1 PE=1 SV=1	0	66.238	48	12	53	12	299	33.3	7.52	126.41	12	0	1.905	0.0472965	0.361648	100.85	129.6	70.4			101.3	108.5	198	83.3	157.4	12.5	109.3	29.6	4.26496e+07	4.57025e+07	8.33664e+07	3.50731e+07	6.62799e+07	5.24542e+06	4.60369e+07	1.24688e+07	High	High	High	High	High	Peak Found	High	High	1
FALSE	High	Master Protein	Q96IV0	Peptide-N(4)-(N-acetyl-beta-glucosaminyl)asparagine amidase OS=Homo sapiens OX=9606 GN=NGLY1 PE=1 SV=1	0	10.37	8	3	6	3	654	74.3	6.89	10.54	3	0	1.905	0.347909	0.854729	62.8	132.8	67.2			166.2	70.9	178.2	86.4	145.2	64.6	56.9	31.6	2.3203e+06	990102	2.48743e+06	1.20604e+06	2.02725e+06	901828	794209	441428	High	High	High	High	High	Peak Found	Peak Found	Peak Found	1
FALSE	High	Master Protein	P07951	Tropomyosin beta chain OS=Homo sapiens OX=9606 GN=TPM2 PE=1 SV=1	0	271.973	63	29	689	4	284	32.8	4.7	1963.73	29	0	1.903	0.28471	0.809611	103.49	120.2	79.8			29	97.5	75.8	125.6	32.9	90	36.1	313.1	1.56744e+06	5.273e+06	4.09794e+06	6.79235e+06	1.77881e+06	4.8646e+06	1.95477e+06	1.69326e+07	High	High	High	High	High	High	High	High	1
FALSE	High	Master Protein	Q8TB37	Iron-sulfur protein NUBPL OS=Homo sapiens OX=9606 GN=NUBPL PE=1 SV=3	0	39.187	29	7	24	7	319	34.1	9.04	77.35	7	0	1.903	0.211228	0.761068	73.61	155.1	44.9			51.7	160	156.8	203.6	42.3	44.3	93.9	47.4	3.01523e+06	9.32731e+06	9.1396e+06	1.1868e+07	2.46323e+06	2.58391e+06	5.47668e+06	2.76133e+06	High	High	High	High	Peak Found	Peak Found	High	High	1
FALSE	High	Master Protein	Q9UJC5	SH3 domain-binding glutamic acid-rich-like protein 2 OS=Homo sapiens OX=9606 GN=SH3BGRL2 PE=1 SV=2	0	15.86	24	2	25	2	107	12.3	6.71	63.62	2	0	1.903	0.215233	0.76676	64.55	118.8	81.2			190.9	90.4	122.3	62.3	182.3	3.6	92	56.2	1.26854e+07	6.01002e+06	8.13018e+06	4.14291e+06	1.21163e+07	238425	6.1117e+06	3.73604e+06	High	High	High	High	High	Peak Found	High	High	1
FALSE	High	Master Protein	P62491	Ras-related protein Rab-11A OS=Homo sapiens OX=9606 GN=RAB11A PE=1 SV=3	0	141.406	71	14	420	3	216	24.4	6.57	1168.16	14	0	1.902	0.237309	0.789976	89.5	130.5	69.5			48.6	331.5	59	138.9	71.4	0.4	32.5	117.8	6.04147e+06	4.1216e+07	7.3316e+06	1.72762e+07	8.87504e+06	49854.8	4.03941e+06	1.46436e+07	High	High	High	High	High	Peak Found	High	High	1
FALSE	High	Master Protein	Q9UGR2	Zinc finger CCCH domain-containing protein 7B OS=Homo sapiens OX=9606 GN=ZC3H7B PE=1 SV=2	0	21.898	9	6	15	6	977	109.8	7.25	40.58	6	0	1.902	0.296368	0.817634	112.3	144.9	55.1			257.4	51.5	197.5	54	74.4	1.9	142.6	20.7	1.04665e+07	2.09435e+06	8.02915e+06	2.19432e+06	3.025e+06	76969.4	5.7978e+06	842980	High	High	High	High	Peak Found	Peak Found	Peak Found	Peak Found	1
FALSE	High	Master Protein	Q7Z3K6	Mesoderm induction early response protein 3 OS=Homo sapiens OX=9606 GN=MIER3 PE=1 SV=2	0	6.977	4	2	7	2	550	61.4	4.51	12.83	2	0	1.901	0.285225	0.809895	64.04	133.3	66.7			78.1	154.2	126.1	184.4	39.1		69.7	148.3	1.36356e+06	2.69122e+06	2.19977e+06	3.21848e+06	681900		1.21662e+06	2.58867e+06	High	High	High	High	High	Peak Found	Peak Found	High	1
FALSE	High	Master Protein	Q13233	Mitogen-activated protein kinase kinase kinase 1 OS=Homo sapiens OX=9606 GN=MAP3K1 PE=1 SV=4	0	27.553	7	6	10	6	1512	164.4	7.74	31.46	6	0	1.901	0.347708	0.854729	61.96	137.1	62.9			266.8	76.4	165	27.4	95	18.7	122.7	28	3.77852e+06	1.08196e+06	2.33661e+06	387975	1.34584e+06	264847	1.7374e+06	395891	High	High	High	High	High	Peak Found	Peak Found	Peak Found	1
FALSE	High	Master Protein	O43181	NADH dehydrogenase [ubiquinone] iron-sulfur protein 4, mitochondrial OS=Homo sapiens OX=9606 GN=NDUFS4 PE=1 SV=1	0	33.472	41	6	28	6	175	20.1	10.3	70.45	6	0	1.901	0.172587	0.708223	87.7	134.5	65.5			104	169.2	173.5	104.9	104.1	1.9	100.5	41.8	1.26339e+07	2.05485e+07	2.1081e+07	1.27467e+07	1.26513e+07	232225	1.22072e+07	5.07739e+06	High	High	High	High	High	High	High	High	1
FALSE	High	Master Protein	Q5VZE5	N-alpha-acetyltransferase 35, NatC auxiliary subunit OS=Homo sapiens OX=9606 GN=NAA35 PE=1 SV=1	0	45.501	18	11	34	11	725	83.6	7.05	85.03	11	0	1.901	0.212815	0.764232	109.38	129.6	70.4			169	72.4	159	110	78.1	66	104.7	40.6	1.33924e+07	5.73928e+06	1.26002e+07	8.71651e+06	6.19032e+06	5.22983e+06	8.29762e+06	3.21455e+06	High	High	High	High	High	High	High	Peak Found	1
FALSE	High	Master Protein	Q9Y3D7	Mitochondrial import inner membrane translocase subunit TIM16 OS=Homo sapiens OX=9606 GN=PAM16 PE=1 SV=2	0	38.314	54	5	35	5	125	13.8	9.7	107.74	5	0	1.901	0.110959	0.587981	107.01	148	52			144.5	163.8	111.9	81.6	198.8	5.3	61.5	32.5	2.89205e+07	3.27731e+07	2.23903e+07	1.63341e+07	3.97833e+07	1.0554e+06	1.23112e+07	6.49757e+06	High	High	High	High	High	High	High	High	1
FALSE	High	Master Protein	O77932	Decapping and exoribonuclease protein OS=Homo sapiens OX=9606 GN=DXO PE=1 SV=2	0	9.976	8	2	4	2	396	44.9	7.69	10.09	2	0	1.899	0.371605	0.873115	102.14	168.3	31.7				344		103.2		35.4	26.9	290.5		2.03215e+06		609339		209345	158659	1.71592e+06	n/a	Peak Found	n/a	High	n/a	Peak Found	High	High	1
FALSE	High	Master Protein	P37235	Hippocalcin-like protein 1 OS=Homo sapiens OX=9606 GN=HPCAL1 PE=1 SV=3	0	62.813	69	13	43	13	193	22.3	5.35	102.47	13	0	1.897	0.255343	0.789976	117.52	151.8	48.2			139.2	269.3	109.1	78.8	121.5	2.4	47.3	32.4	1.48448e+07	2.87114e+07	1.16283e+07	8.40712e+06	1.29609e+07	253092	5.044e+06	3.45543e+06	High	High	High	High	High	High	High	High	1
FALSE	High	Master Protein	Q8TDH9	Biogenesis of lysosome-related organelles complex 1 subunit 5 OS=Homo sapiens OX=9606 GN=BLOC1S5 PE=1 SV=1	0	27.509	26	4	13	4	187	21.6	7.59	30.98	4	0	1.897	0.273797	0.800887	91.4	143.6	56.4			46.9	365.4	104.1	111.8	31.4		42.4	98	1.2621e+06	9.8369e+06	2.80187e+06	3.0095e+06	846194		1.14174e+06	2.63756e+06	High	High	High	High	Peak Found	n/a	High	High	1
FALSE	High	Master Protein	P09496	Clathrin light chain A OS=Homo sapiens OX=9606 GN=CLTA PE=1 SV=1	0	36.796	18	8	57	8	248	27.1	4.51	117	8	0	1.897	0.0328948	0.279106	136.45	124.4	75.6			86.9	112.6	138.7	162.2	93	19	62.1	125.5	4.43489e+07	5.74891e+07	7.07861e+07	8.27831e+07	4.74817e+07	9.70052e+06	3.16868e+07	6.40572e+07	High	High	High	High	High	High	High	High	1
FALSE	High	Master Protein	P46779	Large ribosomal subunit protein eL28 OS=Homo sapiens OX=9606 GN=RPL28 PE=1 SV=3	0	43.119	46	9	157	9	137	15.7	12.02	348.11	9	0	1.897	0.0315039	0.272199	113.99	127.6	72.4			150	189	92.5	96.9	109.1	24.1	58.9	79.6	3.10104e+08	3.90826e+08	1.91178e+08	2.00397e+08	2.25639e+08	4.97484e+07	1.21839e+08	1.64509e+08	High	High	High	High	High	High	High	High	1
FALSE	High	Master Protein	P62753	Small ribosomal subunit protein eS6 OS=Homo sapiens OX=9606 GN=RPS6 PE=1 SV=1	0	163.46	49	18	328	18	249	28.7	10.84	928.98	18	0	1.896	0.0128956	0.13956	124.31	121.6	78.4			129.4	121.1	148.3	108.7	67.7	21.7	96.3	106.7	5.23151e+08	4.89645e+08	5.99589e+08	4.39504e+08	2.73627e+08	8.77426e+07	3.89261e+08	4.31312e+08	High	High	High	High	High	High	High	High	1
FALSE	High	Master Protein	Q9Y5L4	Mitochondrial import inner membrane translocase subunit Tim13 OS=Homo sapiens OX=9606 GN=TIMM13 PE=1 SV=1	0	41.989	71	6	54	6	95	10.5	8.18	146.63	6	0	1.896	0.1318	0.633713	97.83	135.2	64.8			252.6	113.2	135.3	59.5	115.3	1.4	77.1	45.7	4.5921e+07	2.05748e+07	2.46021e+07	1.08084e+07	2.09621e+07	249461	1.40155e+07	8.31078e+06	High	High	High	High	High	High	High	High	1
FALSE	High	Master Protein	Q9HB40	Retinoid-inducible serine carboxypeptidase OS=Homo sapiens OX=9606 GN=SCPEP1 PE=1 SV=1	0	44.784	21	8	36	8	452	50.8	5.81	90.28	8	0	1.896	0.20493	0.752035	106.2	140.3	59.7			131.8	271.8	109.2	92.5	85.3	3	38	68.4	9.08771e+06	1.87479e+07	7.53092e+06	6.38001e+06	5.8816e+06	206741	2.61984e+06	4.71965e+06	High	High	High	High	High	Peak Found	High	High	1
FALSE	High	Master Protein	P63000	Ras-related C3 botulinum toxin substrate 1 OS=Homo sapiens OX=9606 GN=RAC1 PE=1 SV=1	0	68.034	56	10	211	5	192	21.4	8.5	514.37	10	4	1.896	0.0316722	0.273067	94.94	133.2	66.8			166.3	211.2	89.3	87.6	106.3	13.4	47.4	78.7	3.42972e+08	4.35533e+08	1.84119e+08	1.80603e+08	2.1919e+08	2.75789e+07	9.77019e+07	1.62208e+08	High	High	High	High	High	High	High	High	1
FALSE	High	Master Protein	Q9BQI0	Allograft inflammatory factor 1-like OS=Homo sapiens OX=9606 GN=AIF1L PE=1 SV=1	0	43.141	47	8	32	8	150	17.1	7.2	75.99	8	0	1.894	0.211271	0.761068	120.68	127.9	72.1			132.3	169.1	113.6	119.5	76.7	2.3	65.7	120.9	9.16494e+06	1.17127e+07	7.8667e+06	8.27913e+06	5.31006e+06	162688	4.54955e+06	8.37539e+06	High	High	High	High	High	High	High	High	1
FALSE	High	Master Protein	Q8N5K1	CDGSH iron-sulfur domain-containing protein 2 OS=Homo sapiens OX=9606 GN=CISD2 PE=1 SV=1	0	41.13	51	8	50	8	135	15.3	9.61	146.43	8	0	1.893	0.0920505	0.536508	115.79	139.6	60.4			263.4	89.6	121.8	59	164.5	0.1	27.6	74	7.49509e+07	2.54806e+07	3.46535e+07	1.67813e+07	4.68143e+07	19480.2	7.84226e+06	2.10648e+07	High	High	High	High	High	Peak Found	High	High	1
FALSE	High	Master Protein	P32119	Peroxiredoxin-2 OS=Homo sapiens OX=9606 GN=PRDX2 PE=1 SV=5	0	169.987	74	20	576	19	198	21.9	5.97	1446.87	20	0	1.893	0.013165	0.141766	117.55	120.5	79.5			122	182.9	110.9	81.9	128.6	17.7	91.7	64.3	1.12891e+09	1.69171e+09	1.0258e+09	7.57699e+08	1.18996e+09	1.63445e+08	8.47842e+08	5.94623e+08	High	High	High	High	High	High	High	High	1
FALSE	High	Master Protein	Q9BUK0	Coiled-coil-helix-coiled-coil-helix domain-containing protein 7 OS=Homo sapiens OX=9606 GN=CHCHD7 PE=1 SV=1	0	8.776	21	1	8	1	85	10.1	8.82	19.06	1	0	1.891	0.286564	0.810516	84.25	130.8	69.2			119.5	77.2	342.9	40.4	50.8		142.6	26.7	2.8864e+06	1.86346e+06	8.27921e+06	974672	1.22619e+06		3.44324e+06	643602	High	High	Peak Found	High	High	n/a	High	High	1
FALSE	High	Master Protein	O94953	Lysine-specific demethylase 4B OS=Homo sapiens OX=9606 GN=KDM4B PE=1 SV=4	0	37.522	13	8	20	8	1096	121.8	7.09	60.8	8	0	1.891	0.309193	0.827944	87.02	137.7	62.3			92.1	106.4	118.2	195.2	41	147.2	37.2	62.7	3.40834e+06	3.93634e+06	4.37341e+06	7.2245e+06	1.51868e+06	5.44797e+06	1.37572e+06	2.32017e+06	High	High	High	High	Peak Found	High	Peak Found	Peak Found	1
FALSE	High	Master Protein	Q96N06	Spermatogenesis-associated protein 33 OS=Homo sapiens OX=9606 GN=SPATA33 PE=1 SV=1	0.005	4.733	12	1	1	1	139	15.5	9.22	3.37	1	0	1.891	0.477764	0.906399	30.11	128.7	71.3			138	269.4	184.2		125.9		82.6		149774	292453	199940		136708		89640.6		Peak Found	Peak Found	High	n/a	Peak Found	n/a	Peak Found	n/a	1
FALSE	High	Master Protein	P62253	Ubiquitin-conjugating enzyme E2 G1 OS=Homo sapiens OX=9606 GN=UBE2G1 PE=1 SV=3	0	43.418	58	7	35	7	170	19.5	5.3	94.21	7	0	1.89	0.134267	0.637168	105.5	127.3	72.7			111.3	217.8	89.6	96.8	78.6	8.1	44.7	153.1	1.82058e+07	3.56443e+07	1.46661e+07	1.58395e+07	1.28584e+07	1.32051e+06	7.3184e+06	2.50473e+07	High	High	High	High	High	High	High	High	1
FALSE	High	Master Protein	P62330	ADP-ribosylation factor 6 OS=Homo sapiens OX=9606 GN=ARF6 PE=1 SV=2	0	100.435	69	11	108	10	175	20.1	8.95	310.85	11	1	1.889	0.0615075	0.424692	96.58	144.2	55.8			202.7	153.2	116.2	64.4	153.2	3.9	65.6	40.7	7.42577e+07	5.61222e+07	4.25626e+07	2.359e+07	5.61313e+07	1.42767e+06	2.40267e+07	1.49101e+07	High	High	High	High	High	Peak Found	High	High	1
FALSE	High	Master Protein	Q9NX24	H/ACA ribonucleoprotein complex subunit 2 OS=Homo sapiens OX=9606 GN=NHP2 PE=1 SV=1	0	68.903	75	8	66	8	153	17.2	8.22	228.41	8	0	1.889	0.0618716	0.426474	113.93	151.8	48.2			188.6	186.1	117.7	108.1	102.9	2.6	48.2	45.9	6.5051e+07	6.41652e+07	4.05994e+07	3.72705e+07	3.54706e+07	883482	1.66194e+07	1.5816e+07	High	High	High	High	High	High	High	High	1
FALSE	High	Master Protein	Q9Y3B7	Large ribosomal subunit protein uL11m OS=Homo sapiens OX=9606 GN=MRPL11 PE=1 SV=1	0	69.212	53	10	75	10	192	20.7	9.91	222.42	10	0	1.888	0.0785807	0.488359	75.95	129.4	70.6			191.8	159.9	122.3	85	86.9	0.7	85	68.4	5.02634e+07	4.18946e+07	3.20302e+07	2.22696e+07	2.27546e+07	183479	2.22786e+07	1.79224e+07	High	High	High	High	High	Peak Found	High	High	1
FALSE	High	Master Protein	Q86WW8	Cytochrome c oxidase assembly factor 5 OS=Homo sapiens OX=9606 GN=COA5 PE=1 SV=1	0	13.299	41	3	15	3	74	8.4	8.68	19.82	3	0	1.888	0.300159	0.818191	79.07	154.5	45.5			72	145.9	176.8	229.4	56.3	22.3	57.4	39.8	956335	1.93625e+06	2.34694e+06	3.04487e+06	746937	296450	762297	528528	High	High	High	High	High	High	High	High	1
FALSE	High	Master Protein	P62312	U6 snRNA-associated Sm-like protein LSm6 OS=Homo sapiens OX=9606 GN=LSM6 PE=1 SV=1	0	18.223	36	5	52	5	80	9.1	9.58	113.03	5	0	1.887	0.0997293	0.561242	78.09	116	84			95.5	237.5	96.2	102.1	89.5	81.7	34.4	63	2.72306e+07	6.77266e+07	2.74352e+07	2.9121e+07	2.55375e+07	2.32984e+07	9.82262e+06	1.79703e+07	High	High	High	High	High	High	High	High	1
FALSE	High	Master Protein	P45973	Chromobox protein homolog 5 OS=Homo sapiens OX=9606 GN=CBX5 PE=1 SV=1	0	126.312	56	15	124	14	191	22.2	5.86	369.43	15	1	1.886	0.0343528	0.287437	96.07	131.3	68.7			150.5	163.7	136.9	102.3	95.1	0.5	67	84	7.22271e+07	7.85693e+07	6.57174e+07	4.91072e+07	4.56356e+07	253898	3.21777e+07	4.03359e+07	High	High	High	High	High	Peak Found	High	High	1
FALSE	High	Master Protein	P30046	D-dopachrome decarboxylase OS=Homo sapiens OX=9606 GN=DDT PE=1 SV=3	0	45.319	72	6	61	6	118	12.7	7.3	151.74	6	0	1.886	0.0277182	0.24637	140.22	146.8	53.2			153.7	213.7	93.8	47	193.2	11.6	42.9	44.1	1.0382e+08	1.44339e+08	6.33185e+07	3.17295e+07	1.30471e+08	7.85858e+06	2.89479e+07	2.97624e+07	High	High	High	High	High	High	High	High	1
FALSE	High	Master Protein	P01040	Cystatin-A OS=Homo sapiens OX=9606 GN=CSTA PE=1 SV=1	0	8.53	31	2	5	2	98	11	5.5	11.09	2	0	1.885	0.405701	0.884298	143.12	171.1	28.9			138.1	6.9	169.2	218.3	25.8		1.8	240	473610	23734.1	580246	748606	88424		6072.75	823119	High	Peak Found	High	High	High	n/a	Peak Found	Peak Found	1
FALSE	High	None	A6ZKI3	Retrotransposon Gag-like protein 8C OS=Homo sapiens OX=9606 GN=RTL8C PE=1 SV=1	0	8.922	36	4	9	4	113	13.2	5.07	16.53	4	0	1.884	0.321074	0.838291	137.64	135.5	64.5			243.6	69.6	193	33.3	97.1	124.5	31.3	7.5	7.20083e+06	2.05752e+06	5.70381e+06	984113	2.87104e+06	3.67897e+06	926349	221913	High	High	High	High	High	Peak Found	Peak Found	Peak Found	1
FALSE	High	Master Protein	Q9BWD3	Retrotransposon Gag-like protein 8A OS=Homo sapiens OX=9606 GN=RTL8A PE=1 SV=3	0	13.388	49	5	10	5	113	13.2	5.07	19.29	5	0	1.884	0.321074	0.838291	137.64	135.5	64.5			243.6	69.6	193	33.3	97.1	124.5	31.3	7.5	7.20083e+06	2.05752e+06	5.70381e+06	984113	2.87104e+06	3.67897e+06	926349	221913	High	High	High	High	High	Peak Found	Peak Found	Peak Found	1
FALSE	High	Master Protein	Q96QD9	UAP56-interacting factor OS=Homo sapiens OX=9606 GN=FYTTD1 PE=1 SV=3	0	32.665	28	8	29	8	318	35.8	11.78	56	8	0	1.884	0.264276	0.792308	83.56	155.2	44.8			74.6	119.2	233	113.5	102.9	10.2	135.7	10.9	1.09685e+07	1.75263e+07	3.42499e+07	1.66804e+07	1.51322e+07	1.49329e+06	1.99551e+07	1.60816e+06	High	High	High	High	High	High	High	High	1
FALSE	High	Master Protein	Q96KQ7	Histone-lysine N-methyltransferase EHMT2 OS=Homo sapiens OX=9606 GN=EHMT2 PE=1 SV=3	0	63.125	15	14	36	14	1210	132.3	5.45	93.75	14	0	1.884	0.275231	0.801161	77.93	135.8	64.2			126.2	57.5	135.9	152.9	62.5	57.6	61.2	146.2	5.08162e+06	2.3143e+06	5.47235e+06	6.15694e+06	2.51811e+06	2.31899e+06	2.46504e+06	5.88768e+06	High	High	High	High	Peak Found	High	High	Peak Found	1
FALSE	High	Master Protein	Q92871	Phosphomannomutase 1 OS=Homo sapiens OX=9606 GN=PMM1 PE=1 SV=2	0	19.136	21	4	8	4	262	29.7	5.74	21.87	4	0	1.883	0.358287	0.862845	93.03	148.2	51.8			130.9	268.6	63.4	97.9	62.2	3.7	25.2	148.1	1.53442e+06	3.14888e+06	743584	1.14786e+06	729053	43857.8	294955	1.73683e+06	High	High	High	High	Peak Found	Peak Found	High	Peak Found	1
FALSE	High	None	O75334	Liprin-alpha-2 OS=Homo sapiens OX=9606 GN=PPFIA2 PE=1 SV=2	0	30.681	6	6	16	4	1257	143.2	6.11	39.02	6	0	1.883	0.288981	0.812819	118.84	146.4	53.6			292.5	74.3	180.4	10.2	129.2	22.4	62.1	28.9	8.3942e+06	2.13328e+06	5.17579e+06	294040	3.70757e+06	641404	1.78123e+06	830333	High	High	Peak Found	Peak Found	High	Peak Found	High	High	1
FALSE	High	Master Protein	Q13263	Transcription intermediary factor 1-beta OS=Homo sapiens OX=9606 GN=TRIM28 PE=1 SV=5	0	482.762	72	43	1296	43	835	88.5	5.77	4216.44	43	0	1.883	0.0139679	0.148818	101.28	125.6	74.4			150.8	88	137.4	140.2	81.9	16.6	102.8	82.4	1.75253e+09	1.02266e+09	1.59716e+09	1.62993e+09	9.52013e+08	1.92395e+08	1.19511e+09	9.57847e+08	High	High	High	High	High	High	High	High	1
FALSE	High	Master Protein	P00918	Carbonic anhydrase 2 OS=Homo sapiens OX=9606 GN=CA2 PE=1 SV=2	0	150.067	73	16	205	16	260	29.2	7.4	577.21	16	0	1.882	0.0593608	0.412704	101.47	128	72			149.1	137.3	117.6	113.6	91.8	79.4	64.5	46.6	2.39729e+08	2.20707e+08	1.89094e+08	1.82669e+08	1.47489e+08	1.27555e+08	1.0363e+08	7.49736e+07	High	High	High	High	High	Peak Found	High	High	1
FALSE	High	Master Protein	Q712K3	Ubiquitin-conjugating enzyme E2 R2 OS=Homo sapiens OX=9606 GN=UBE2R2 PE=1 SV=1	0	13.348	18	4	20	3	238	27.1	4.42	46.44	4	0	1.882	0.259054	0.789976	53.7	144.6	55.4			324.7	106.9	106.2	89.4	69.3	17.3	29.2	57.1	2.16603e+07	7.12806e+06	7.08374e+06	5.96118e+06	4.62072e+06	1.15278e+06	1.94703e+06	3.80662e+06	High	High	High	High	High	Peak Found	High	High	1
FALSE	High	Master Protein	Q9H201	Epsin-3 OS=Homo sapiens OX=9606 GN=EPN3 PE=2 SV=1	0	22.938	15	5	26	3	632	68.2	5.91	74.08	5	0	1.878	0.360414	0.865614	106.18	94.6	105.4			32.2	203.2	94.1	136.3		126.2	161.6	46.4	408500	2.57904e+06	1.19392e+06	1.73058e+06		1.60206e+06	2.05161e+06	589581	High	High	High	High	High	High	High	High	1
FALSE	High	Master Protein	P46019	Phosphorylase b kinase regulatory subunit alpha, liver isoform OS=Homo sapiens OX=9606 GN=PHKA2 PE=1 SV=1	0	52.606	14	13	50	12	1235	138.3	6.44	105.14	13	1	1.878	0.249609	0.789976	114.61	134.6	65.4			163	82.7	118.5	149.3	108.4	11.7	127.8	38.6	1.52774e+07	7.75596e+06	1.11068e+07	1.39913e+07	1.01577e+07	1.0948e+06	1.19808e+07	3.61751e+06	High	High	High	High	High	Peak Found	High	High	1
FALSE	High	Master Protein	P61960	Ubiquitin-fold modifier 1 OS=Homo sapiens OX=9606 GN=UFM1 PE=1 SV=1	0	20.565	59	3	31	3	85	9.1	9.31	101.9	3	0	1.877	0.23039	0.78358	105.51	147.9	52.1			233.5	95.3	146.6	52.1	149.7	21	82.8	19	2.52744e+07	1.03161e+07	1.58616e+07	5.63687e+06	1.62022e+07	2.26832e+06	8.96209e+06	2.0578e+06	High	High	High	High	High	High	High	High	1
FALSE	High	Master Protein	Q9UBI1	COMM domain-containing protein 3 OS=Homo sapiens OX=9606 GN=COMMD3 PE=1 SV=1	0	54.087	64	10	48	10	195	22.1	5.99	134.25	10	0	1.877	0.261146	0.789976	79.87	145.9	54.1			296.1	139.1	124.6	58.4	79.3	3.5	58.1	40.9	3.3882e+07	1.5922e+07	1.42558e+07	6.67824e+06	9.07222e+06	400882	6.6514e+06	4.68077e+06	High	High	High	High	High	Peak Found	High	High	1
FALSE	High	Master Protein	P62266	Small ribosomal subunit protein uS12 OS=Homo sapiens OX=9606 GN=RPS23 PE=1 SV=3	0	53.107	56	9	204	9	143	15.8	10.49	500.92	9	0	1.877	0.0230123	0.215999	92.18	132.1	67.9			113.9	196.4	113.1	117.3	109.1	31.1	63.9	55.2	2.70812e+08	4.66998e+08	2.68861e+08	2.78807e+08	2.59292e+08	7.38878e+07	1.51925e+08	1.3121e+08	High	High	High	High	High	High	High	High	1
FALSE	High	Master Protein	P61981	14-3-3 protein gamma OS=Homo sapiens OX=9606 GN=YWHAG PE=1 SV=2	0	248.575	76	20	655	14	247	28.3	4.89	1655.94	20	0	1.876	0.0357869	0.296162	118.74	120.9	79.1			115.6	217.8	107.5	95.9	90.7	25.1	63.5	83.9	2.0075e+08	3.78201e+08	1.86755e+08	1.66535e+08	1.57598e+08	4.35784e+07	1.10232e+08	1.4574e+08	High	High	High	High	High	High	High	High	1
FALSE	High	Master Protein	O94880	PHD finger protein 14 OS=Homo sapiens OX=9606 GN=PHF14 PE=1 SV=3	0	26.291	8	7	19	7	948	106.9	5.34	46.55	7	0	1.876	0.290166	0.813842	115.13	135.9	64.1			102.1	97	183.3	147.8	55.3	60.6	51.2	102.7	3.93667e+06	3.7401e+06	7.07121e+06	5.70228e+06	2.13143e+06	2.3386e+06	1.97663e+06	3.96041e+06	High	High	High	High	Peak Found	Peak Found	High	High	1
FALSE	High	Master Protein	Q9NWU5	Large ribosomal subunit protein uL22m OS=Homo sapiens OX=9606 GN=MRPL22 PE=1 SV=1	0	47.888	40	9	44	9	206	23.6	9.94	93.98	9	0	1.875	0.190357	0.729019	105.84	135.4	64.6			96.1	160.6	105.3	140.6	175.1	0.8	43	78.5	1.34824e+07	2.25281e+07	1.4765e+07	1.97202e+07	2.45679e+07	112849	6.02591e+06	1.10141e+07	High	High	High	High	High	Peak Found	High	High	1
FALSE	High	Master Protein	P78417	Glutathione S-transferase omega-1 OS=Homo sapiens OX=9606 GN=GSTO1 PE=1 SV=2	0	60.013	60	14	71	14	241	27.5	6.6	146.94	14	0	1.874	0.0344905	0.287437	112.58	148.2	51.8			106.9	225.2	151.7	90	107.8	6.4	90	22	5.06112e+07	1.06632e+08	7.18351e+07	4.26069e+07	5.10312e+07	3.021e+06	4.26132e+07	1.04171e+07	High	High	High	High	High	Peak Found	High	High	1
FALSE	High	Master Protein	Q9BQP7	Mitochondrial genome maintenance exonuclease 1 OS=Homo sapiens OX=9606 GN=MGME1 PE=1 SV=1	0	109.062	56	19	117	19	344	39.4	7.68	324.37	19	0	1.874	0.047128	0.360702	113.51	125.1	74.9			134.3	79.8	144.8	124.5	73.9	97.6	81.2	63.9	5.76938e+07	3.42694e+07	6.22075e+07	5.34614e+07	3.17354e+07	4.19085e+07	3.48987e+07	2.746e+07	High	High	High	High	High	High	High	High	1
FALSE	High	Master Protein	P49454	Centromere protein F OS=Homo sapiens OX=9606 GN=CENPF PE=1 SV=3	0	243.664	24	60	125	60	3114	357.3	5.1	302.62	60	0	1.873	0.0860558	0.516977	113.54	92	108			29.7	65.5	124.4	97.8	35	214	47.4	186.1	1.11225e+07	2.4539e+07	4.65881e+07	3.66512e+07	1.31225e+07	8.01695e+07	1.77656e+07	6.96948e+07	High	High	High	High	High	Peak Found	High	High	1
FALSE	High	None	O15083	ERC protein 2 OS=Homo sapiens OX=9606 GN=ERC2 PE=1 SV=3	0	17.95	5	5	22	5	957	110.5	6.99	50.1	5	0	1.871	0.221017	0.772178	102.82	122.8	77.2			119.2	134.2	40.1	181.6	60.2	41.8	105	117.9	7.02251e+06	7.90738e+06	2.36448e+06	1.07048e+07	3.54843e+06	2.46251e+06	6.18549e+06	6.94993e+06	High	High	High	High	High	Peak Found	High	High	1
FALSE	High	Master Protein	Q9NVQ4	Fas apoptotic inhibitory molecule 1 OS=Homo sapiens OX=9606 GN=FAIM PE=1 SV=1	0	13.008	21	3	10	3	179	20.2	5.83	22.76	3	0	1.87	0.311049	0.829877	132.12	146.7	53.3			0.7	84.8	373.1	153.7	16	26.4	65.4	79.9	19461.8	2.47261e+06	1.08812e+07	4.48342e+06	467484	769084	1.90646e+06	2.32898e+06	Peak Found	High	High	High	Peak Found	Peak Found	High	High	1
FALSE	High	Master Protein	O60783	Small ribosomal subunit protein uS14m OS=Homo sapiens OX=9606 GN=MRPS14 PE=1 SV=1	0	26.392	38	4	35	4	128	15.1	11.41	87.81	4	0	1.869	0.25254	0.789976	96.64	129.9	70.1			144.9	207.3	69.8	109.1	127.3	3.9	57.4	80.1	1.45439e+07	2.08003e+07	7.00175e+06	1.09522e+07	1.27778e+07	394406	5.76132e+06	8.04127e+06	High	High	High	High	High	High	High	High	1
FALSE	High	None	Q6P582	Mitotic-spindle organizing protein 2A OS=Homo sapiens OX=9606 GN=MZT2A PE=1 SV=2	0	17.456	27	3	17	3	158	16.2	9.64	39.51	3	0	1.867	0.288817	0.812819	91.3	142.5	57.5			217.7	130	159.8	76.4	58.1		113.9	44.1	7.69727e+06	4.59456e+06	5.64883e+06	2.7029e+06	2.05353e+06		4.02807e+06	1.55923e+06	High	High	High	High	High	n/a	High	High	1
FALSE	High	Master Protein	Q9BRA2	Thioredoxin domain-containing protein 17 OS=Homo sapiens OX=9606 GN=TXNDC17 PE=1 SV=1	0	24.604	38	4	50	4	123	13.9	5.52	136.33	4	0	1.866	0.0468858	0.360219	84.82	143.2	56.8			232.8	164.9	127.6	58.4	139		57.6	19.8	9.45069e+07	6.69483e+07	5.18073e+07	2.36932e+07	5.64247e+07		2.33682e+07	8.01963e+06	High	High	High	High	High	Peak Found	High	High	1
FALSE	High	Master Protein	Q15059	Bromodomain-containing protein 3 OS=Homo sapiens OX=9606 GN=BRD3 PE=1 SV=1	0	85.877	28	16	73	11	726	79.5	9.36	182.48	16	0	1.866	0.239692	0.789976	100.66	126.7	73.3			98.7	101.5	118.3	151.2	176.9	12.8	40	100.6	9.1588e+06	9.41754e+06	1.09762e+07	1.40266e+07	1.64096e+07	1.18749e+06	3.70646e+06	9.32968e+06	High	High	High	High	High	Peak Found	High	High	1
FALSE	High	Master Protein	Q96JM3	Chromosome alignment-maintaining phosphoprotein 1 OS=Homo sapiens OX=9606 GN=CHAMP1 PE=1 SV=2	0	126.484	35	27	108	27	812	89	8.44	268.84	27	0	1.863	0.118163	0.599979	82.83	131.9	68.1			154.9	132.1	132.3	145.9	74.5	16.9	73.4	70	3.76215e+07	3.20808e+07	3.21264e+07	3.54173e+07	1.80805e+07	4.11023e+06	1.78246e+07	1.69965e+07	High	High	High	High	High	Peak Found	High	High	1
FALSE	High	Master Protein	P56211	cAMP-regulated phosphoprotein 19 OS=Homo sapiens OX=9606 GN=ARPP19 PE=1 SV=2	0	35.138	54	6	31	5	112	12.3	9.09	53.17	6	0	1.863	0.330092	0.846162	87.29	126.3	73.7			136	214.8	118.5	95.8	124		36.7	74.1	3.02212e+06	4.77389e+06	2.63206e+06	2.12895e+06	2.75582e+06		815555	1.64738e+06	High	High	High	High	High	n/a	High	High	1
FALSE	High	Master Protein	Q8NEZ4	Histone-lysine N-methyltransferase 2C OS=Homo sapiens OX=9606 GN=KMT2C PE=1 SV=3	0.009	4.143	0	2	2	2	4911	541	6.49	4.16	2	0	1.862	0.418119	0.885558	74.07	130.1	69.9				231.9	102.5	136.8	69.1	36.6	145	78.1		902045	398730	532084	268929	142212	563991	303681	n/a	Peak Found	High	Peak Found	High	Peak Found	Peak Found	Peak Found	1
FALSE	High	Master Protein	Q9NSI2	Ribosome biogenesis protein SLX9 homolog OS=Homo sapiens OX=9606 GN=SLX9 PE=1 SV=2	0	38.009	37	6	41	6	230	25.4	11.08	106.32	6	0	1.861	0.238189	0.789976	70.8	110.3	89.7			102.1	90.8	142.3	146.8	127.9		98.1	91.9	6.94708e+06	6.1765e+06	9.68564e+06	9.99108e+06	8.70083e+06		6.67601e+06	6.25603e+06	High	High	High	High	High	n/a	High	High	1
FALSE	High	Master Protein	Q8IZD4	mRNA-decapping enzyme 1B OS=Homo sapiens OX=9606 GN=DCP1B PE=1 SV=2	0	86.736	41	14	40	14	617	67.7	8.56	142.31	14	0	1.861	0.267758	0.796678	119.77	142.3	57.7			69.3	130	83.4	148.4	28.2	63.3	250.9	26.5	9.28123e+06	1.74058e+07	1.11634e+07	1.98588e+07	3.77091e+06	8.47047e+06	3.35797e+07	3.55347e+06	High	High	High	High	High	High	High	Peak Found	1
FALSE	High	Master Protein	Q8N8N7	Prostaglandin reductase 2 OS=Homo sapiens OX=9606 GN=PTGR2 PE=1 SV=1	0	39.163	30	7	29	7	351	38.5	5.41	80.26	7	0	1.861	0.221704	0.773369	116.66	130.4	69.6			246.9	170.7	64.5	89.1	63.9	67.7	70.1	26.9	2.1394e+07	1.47921e+07	5.59189e+06	7.72472e+06	5.53961e+06	5.87012e+06	6.07562e+06	2.33495e+06	High	High	High	High	High	High	High	Peak Found	1
FALSE	High	Master Protein	P82664	Small ribosomal subunit protein uS10m OS=Homo sapiens OX=9606 GN=MRPS10 PE=1 SV=2	0	45.369	41	7	40	7	201	23	8	115.51	7	0	1.86	0.265643	0.792887	94.44	139.5	60.5			243.9	96.6	149.9	72.2	129.3	0.4	66.9	40.7	2.93735e+07	1.1635e+07	1.80539e+07	8.69438e+06	1.55723e+07	42684.7	8.05056e+06	4.90515e+06	High	High	High	High	High	Peak Found	High	High	1
FALSE	High	Master Protein	O43617	Trafficking protein particle complex subunit 3 OS=Homo sapiens OX=9606 GN=TRAPPC3 PE=1 SV=1	0	73.958	56	11	72	11	180	20.3	4.96	182.19	11	0	1.859	0.0685586	0.452408	119.29	159.4	40.6			189.7	189.1	106.1	75.5	152.2	12.5	47.4	27.4	7.76582e+07	7.74335e+07	4.34647e+07	3.09237e+07	6.23285e+07	5.10927e+06	1.9418e+07	1.12379e+07	High	High	High	High	High	High	High	High	1
FALSE	High	Master Protein	Q99627	COP9 signalosome complex subunit 8 OS=Homo sapiens OX=9606 GN=COPS8 PE=1 SV=1	0	53.48	74	7	47	7	209	23.2	5.38	160.06	7	0	1.859	0.103659	0.574265	80.96	145.8	54.2			158.8	188.9	113.7	94.4	155.1		49.9	39.2	3.45286e+07	4.10693e+07	2.47261e+07	2.05162e+07	3.37255e+07		1.08573e+07	8.53423e+06	High	High	High	High	High	n/a	High	High	1
FALSE	High	Master Protein	P30048	Thioredoxin-dependent peroxide reductase, mitochondrial OS=Homo sapiens OX=9606 GN=PRDX3 PE=1 SV=3	0	142.727	59	15	251	15	256	27.7	7.78	688.95	15	0	1.859	0.0168009	0.169995	120.97	133.6	66.4			124.9	181.3	109.9	77.2	170.9	6.3	93.1	36.4	3.43091e+08	4.9805e+08	3.0204e+08	2.12078e+08	4.69359e+08	1.72687e+07	2.55815e+08	9.99544e+07	High	High	High	High	High	High	High	High	1
FALSE	High	Master Protein	P56181	NADH dehydrogenase [ubiquinone] flavoprotein 3, mitochondrial OS=Homo sapiens OX=9606 GN=NDUFV3 PE=1 SV=2	0	11.04	15	1	14	1	108	11.9	9.7	45.37	1	0	1.858	0.304503	0.821954	61.44	120.2	79.8			124	231.1	85.7	134.7	105.2		33.5	85.7	2.35072e+06	4.38007e+06	1.62457e+06	2.5526e+06	1.99404e+06		634791	1.62487e+06	High	High	Peak Found	High	High	n/a	High	High	1
FALSE	High	Master Protein	Q9Y6A5	Transforming acidic coiled-coil-containing protein 3 OS=Homo sapiens OX=9606 GN=TACC3 PE=1 SV=1	0	122.692	41	22	71	22	838	90.3	5.05	209.01	22	0	1.856	0.189505	0.728323	97.93	122.7	77.3			133.6	112.3	115.1	169.5	75.2	18.8	81	94.4	1.73862e+07	1.46172e+07	1.49794e+07	2.20523e+07	9.78386e+06	2.44982e+06	1.05441e+07	1.22835e+07	High	High	High	High	High	Peak Found	High	High	1
FALSE	High	Master Protein	O75886	Signal transducing adapter molecule 2 OS=Homo sapiens OX=9606 GN=STAM2 PE=1 SV=1	0	34.976	16	8	31	5	525	58.1	5.07	77.89	8	0	1.856	0.327094	0.843161	85.52	132.1	67.9			47.4	235.7	39.2	191.2	13.9	160.7	28.8	82.9	2.23355e+06	1.11024e+07	1.84791e+06	9.00594e+06	655929	7.56689e+06	1.35808e+06	3.90624e+06	High	High	High	High	Peak Found	High	High	High	1
FALSE	High	None	Q56UQ5	TPT1-like protein OS=Homo sapiens OX=9606 PE=2 SV=2	0	23.389	14	2	42	2	140	15.7	6.19	93.66	2	0	1.855	0.040446	0.322209	71.69	137.9	62.1			149.7	247.1	82.7	103.8	98.4	1.5	42.3	74.5	1.38031e+08	2.27889e+08	7.62872e+07	9.57671e+07	9.07703e+07	1.37065e+06	3.89793e+07	6.86826e+07	High	High	High	High	High	High	High	High	1
FALSE	High	Master Protein	P84095	Rho-related GTP-binding protein RhoG OS=Homo sapiens OX=9606 GN=RHOG PE=1 SV=1	0	62.112	61	10	62	9	191	21.3	8.12	172.97	10	0	1.855	0.127601	0.622269	78.12	90.7	109.3			92.2	197.7	82.2	94.3	112.3		41.9	179.4	1.40751e+07	3.0196e+07	1.25615e+07	1.44103e+07	1.71459e+07		6.40559e+06	2.73941e+07	High	High	High	High	High	n/a	High	High	1
FALSE	High	Master Protein	P55769	NHP2-like protein 1 OS=Homo sapiens OX=9606 GN=SNU13 PE=1 SV=3	0	56.292	59	9	95	9	128	14.2	8.46	244.15	9	0	1.854	0.055017	0.396201	107.96	142.6	57.4			153.1	164.6	127.8	95	141.4	4.1	65.7	48.3	2.59507e+08	2.79055e+08	2.16699e+08	1.60988e+08	2.39689e+08	6.9357e+06	1.11372e+08	8.18147e+07	High	High	High	High	High	High	High	High	1
FALSE	High	Master Protein	Q8IUC4	Rhophilin-2 OS=Homo sapiens OX=9606 GN=RHPN2 PE=1 SV=1	0	13.949	9	5	8	5	686	76.9	6.8	19.13	5	0	1.853	0.323097	0.839023	109.86	125.5	74.5			99.1	96.6	209.1	119.1	94.8	71.6	51.8	58	1.98968e+06	1.94054e+06	4.1994e+06	2.39248e+06	1.9037e+06	1.43771e+06	1.03976e+06	1.16522e+06	High	High	High	High	High	Peak Found	Peak Found	Peak Found	1
FALSE	High	Master Protein	Q9HA38	Zinc finger matrin-type protein 3 OS=Homo sapiens OX=9606 GN=ZMAT3 PE=1 SV=1	0	18.211	22	4	11	4	289	32	8.9	37.78	4	0	1.851	0.303829	0.821788	74.48	148.8	51.2			314.1	144.8	21.7	118.8	7.4	92.9	28.3	72	5.68727e+06	2.62089e+06	392092	2.15171e+06	134758	1.68248e+06	512021	1.30306e+06	High	High	High	High	Peak Found	High	Peak Found	High	1
FALSE	High	Master Protein	Q12834	Cell division cycle protein 20 homolog OS=Homo sapiens OX=9606 GN=CDC20 PE=1 SV=2	0	22.871	18	7	10	7	499	54.7	9.23	24.81	7	0	1.851	0.404163	0.884298	99.06	112.7	87.3			1	105.9	362	76	87.8	58.3	26.4	82.6	11769.6	1.19831e+06	4.09603e+06	859371	992901	659672	298448	934901	High	Peak Found	High	High	Peak Found	Peak Found	Peak Found	Peak Found	1
FALSE	High	Master Protein	O00193	Small acidic protein OS=Homo sapiens OX=9606 GN=SMAP PE=1 SV=1	0	72.543	25	4	63	4	183	20.3	4.72	246.62	4	0	1.85	0.243138	0.789976	96.6	151	49			161.7	234.3	33.7	126.4	94	11.9	22.9	115	2.2155e+07	3.20954e+07	4.62286e+06	1.73083e+07	1.28778e+07	1.62648e+06	3.1426e+06	1.57578e+07	High	High	High	High	High	Peak Found	High	High	1
FALSE	High	Master Protein	O75223	Gamma-glutamylcyclotransferase OS=Homo sapiens OX=9606 GN=GGCT PE=1 SV=1	0	91.95	84	13	182	13	188	21	5.14	540.64	13	0	1.849	0.0335175	0.282911	99.82	129.5	70.5			105.1	103.8	79.4	81.2	56.2	32.2	44.4	297.7	1.16656e+08	1.15297e+08	8.81261e+07	9.01657e+07	6.24482e+07	3.57088e+07	4.93175e+07	3.30626e+08	High	High	High	High	High	High	High	High	1
FALSE	High	Master Protein	Q9BX67	Junctional adhesion molecule C OS=Homo sapiens OX=9606 GN=JAM3 PE=1 SV=1	0	20.099	14	4	14	4	310	35	7.59	36.88	4	0	1.848	0.31858	0.836331	65.68	129.9	70.1			112.3	144.2	104.8	162.4	64.7	84.6	72.7	54.2	4.1384e+06	5.31392e+06	3.86339e+06	5.98567e+06	2.38616e+06	3.11941e+06	2.67955e+06	1.9957e+06	High	High	High	High	High	Peak Found	High	High	1
FALSE	High	Master Protein	Q9NRP0	Oligosaccharyltransferase complex subunit OSTC OS=Homo sapiens OX=9606 GN=OSTC PE=1 SV=1	0	7.934	13	2	74	2	149	16.8	9.13	198.95	2	0	1.846	0.0830758	0.505552	144.22	109.5	90.5			205.1	30.3	88.2	76.2	231.4	14.4	114.3	40.2	9.16009e+07	1.35249e+07	3.93776e+07	3.40227e+07	1.03322e+08	6.41017e+06	5.10595e+07	1.7931e+07	High	High	High	High	High	High	High	High	1
FALSE	High	Master Protein	Q9BQ48	Large ribosomal subunit protein bL34m OS=Homo sapiens OX=9606 GN=MRPL34 PE=1 SV=1	0	12.169	25	3	12	3	92	10.2	12.25	28.42	3	0	1.846	0.307501	0.826527	114.16	92.7	107.3			29.4	139.6	207.3	52.4	101	3.6	169.8	97	720117	3.4202e+06	5.07905e+06	1.28356e+06	2.47308e+06	87446	4.159e+06	2.37534e+06	High	High	High	High	High	High	High	High	1
FALSE	High	Master Protein	Q9H3K6	BolA-like protein 2 OS=Homo sapiens OX=9606 GN=BOLA2 PE=1 SV=1	0	46.429	74	6	52	6	86	10.1	6.52	158.31	6	0	1.845	0.0418934	0.331032	121.83	96.7	103.3			79.5	185	94.1	55.6	119.5	16	71.6	178.6	3.56525e+07	8.2936e+07	4.2171e+07	2.49132e+07	5.35595e+07	7.18826e+06	3.20943e+07	8.00663e+07	High	High	High	High	High	High	High	High	1
FALSE	High	Master Protein	O60675	Transcription factor MafK OS=Homo sapiens OX=9606 GN=MAFK PE=1 SV=1	0	21.185	34	5	20	4	156	17.5	10.1	46.65	5	1	1.845	0.29906	0.817634	117.43	118.2	81.8			131.4	143.1	55.2	48.5	156.9	2.8	22.2	239.9	6.19233e+06	6.74243e+06	2.60123e+06	2.28729e+06	7.39167e+06	133395	1.04396e+06	1.13067e+07	High	Peak Found	High	High	High	Peak Found	High	High	1
FALSE	High	Master Protein	O75394	Large ribosomal subunit protein bL33m OS=Homo sapiens OX=9606 GN=MRPL33 PE=1 SV=1	0	25.076	40	3	21	3	65	7.6	10.8	54.91	3	0	1.845	0.269885	0.797919	83.01	133.2	66.8			57.8	137.4	218.2	115	93.1	4.6	131.3	42.8	3.68864e+06	8.77561e+06	1.39351e+07	7.34283e+06	5.94309e+06	291223	8.38529e+06	2.73158e+06	High	High	High	High	High	Peak Found	High	High	1
FALSE	High	Master Protein	Q9ULC4	Malignant T-cell-amplified sequence 1 OS=Homo sapiens OX=9606 GN=MCTS1 PE=1 SV=1	0	143.945	75	13	128	13	181	20.5	8.82	406.36	13	0	1.845	0.0516679	0.379212	120.58	125.5	74.5			148.9	223	86.7	79.4	120.1	2	88.4	51.5	5.90499e+07	8.84519e+07	3.43924e+07	3.14877e+07	4.76133e+07	805315	3.50439e+07	2.04243e+07	High	High	High	High	High	Peak Found	High	High	1
FALSE	High	Master Protein	P55082	Microfibril-associated glycoprotein 3 OS=Homo sapiens OX=9606 GN=MFAP3 PE=1 SV=1	0	8.666	9	3	5	3	362	40.1	5	11.16	3	0	1.845	0.378251	0.879052	58.22	105.8	94.2				286.6			285.4	227.9				1.32543e+06			1.32e+06	1.054e+06			n/a	Peak Found	n/a	n/a	High	High	High	High	1
FALSE	High	Master Protein	Q13535	Serine/threonine-protein kinase ATR OS=Homo sapiens OX=9606 GN=ATR PE=1 SV=3	0	9.684	1	2	2	1	2644	301.2	7.43	6.95	2	0	1.844	0.422951	0.88888	34.41	129.7	70.3			244.9		388				167.2		289742		459041				197794		Peak Found	n/a	High	n/a	High	n/a	Peak Found	n/a	1
FALSE	High	None	Q96L21	Ribosomal protein uL16-like OS=Homo sapiens OX=9606 GN=RPL10L PE=1 SV=3	0	30.004	19	4	104	4	214	24.5	10.01	195.89	4	0	1.844	0.0363222	0.299054	94.69	122.1	77.9			138.6	196.9	95.9	90.2	88.4	12.1	61.1	116.8	2.79208e+08	3.96756e+08	1.9333e+08	1.81797e+08	1.78107e+08	2.43534e+07	1.23221e+08	2.35362e+08	High	High	High	High	High	High	High	High	1
FALSE	High	Master Protein	Q9NP77	RNA polymerase II subunit A C-terminal domain phosphatase SSU72 OS=Homo sapiens OX=9606 GN=SSU72 PE=1 SV=1	0	57.289	53	10	52	10	194	22.6	5.33	141.05	10	0	1.843	0.152967	0.679631	93.69	125.5	74.5			140	186.1	117.5	102.2	100.6	1.2	73.1	79.3	2.20902e+07	2.93666e+07	1.85393e+07	1.61312e+07	1.58834e+07	196757	1.15407e+07	1.25247e+07	High	High	High	High	High	Peak Found	High	High	1
FALSE	High	Master Protein	Q02487	Desmocollin-2 OS=Homo sapiens OX=9606 GN=DSC2 PE=1 SV=1	0	35.108	11	7	27	5	901	99.9	5.34	66.37	7	0	1.841	0.295421	0.817634	48.2	149	51			145.5	57.7	105.9	47.5	13.9		26.8	402.6	5.24649e+06	2.08188e+06	3.81934e+06	1.71308e+06	500105		965768	1.45155e+07	High	High	High	High	High	n/a	High	High	1
FALSE	High	Master Protein	Q9NUD5	Zinc finger CCHC domain-containing protein 3 OS=Homo sapiens OX=9606 GN=ZCCHC3 PE=1 SV=2	0	18.15	14	5	9	5	403	43.5	8.53	21.72	5	0	1.84	0.339728	0.851605	77.51	151.5	48.5			128.2	141.8	157.1	172.1	67.3	82.6	33.9	17	4.52014e+06	5.00013e+06	5.54111e+06	6.07076e+06	2.37271e+06	2.91432e+06	1.19585e+06	598599	High	High	High	High	Peak Found	Peak Found	Peak Found	Peak Found	1
FALSE	High	Master Protein	Q68CZ6	HAUS augmin-like complex subunit 3 OS=Homo sapiens OX=9606 GN=HAUS3 PE=1 SV=1	0	22.109	11	4	7	4	603	69.6	5.55	22.03	4	0	1.84	0.322197	0.838756	48.77	144.4	55.6			143.7	77.1	215.3	71.2	42.7	28.7	182.8	38.5	2.47754e+06	1.32963e+06	3.71109e+06	1.22708e+06	735968	493885	3.15118e+06	663298	High	Peak Found	High	High	High	Peak Found	Peak Found	Peak Found	1
FALSE	High	Master Protein	P09669	Cytochrome c oxidase subunit 6C OS=Homo sapiens OX=9606 GN=COX6C PE=1 SV=2	0	63.882	52	7	107	7	75	8.8	10.39	209.9	7	0	1.837	0.0623322	0.42785	110.09	122.4	77.6			126	170.3	102	83	146	27.6	62.1	83	1.70178e+08	2.30021e+08	1.37792e+08	1.12138e+08	1.97298e+08	3.73376e+07	8.38627e+07	1.12199e+08	High	High	High	High	High	High	High	High	1
FALSE	High	Master Protein	Q9UPM8	AP-4 complex subunit epsilon-1 OS=Homo sapiens OX=9606 GN=AP4E1 PE=1 SV=2	0	8.716	2	2	7	2	1137	127.2	5.99	17.01	2	0	1.836	0.310534	0.829327	107.72	148.6	51.4			16.5	133.9	167.8	226.4	26	34.4	78	117.1	224178	1.81589e+06	2.27583e+06	3.07157e+06	352428	466247	1.05805e+06	1.58805e+06	High	Peak Found	High	Peak Found	High	Peak Found	Peak Found	Peak Found	1
FALSE	High	Master Protein	Q9UI14	Prenylated Rab acceptor protein 1 OS=Homo sapiens OX=9606 GN=RABAC1 PE=1 SV=1	0	30.676	22	4	23	4	185	20.6	7.34	63.76	4	0	1.836	0.283157	0.809223	73.78	125.8	74.2			115.9	200.1	136.9	92.6	105.9		74.3	74.3	1.01686e+07	1.75514e+07	1.20065e+07	8.11925e+06	9.29079e+06		6.51728e+06	6.51645e+06	High	High	High	High	High	n/a	High	High	1
FALSE	High	Master Protein	Q96EL3	Large ribosomal subunit protein mL53 OS=Homo sapiens OX=9606 GN=MRPL53 PE=1 SV=1	0	41.704	59	5	43	5	112	12.1	8.76	119.7	5	0	1.835	0.25542	0.789976	81.29	136.7	63.3			169.5	134.5	135.9	57.9	140.3	3.2	128	30.7	1.38403e+07	1.09892e+07	1.1098e+07	4.73078e+06	1.14572e+07	263678	1.04578e+07	2.50372e+06	High	High	High	High	High	High	High	High	1
FALSE	High	Master Protein	P32321	Deoxycytidylate deaminase OS=Homo sapiens OX=9606 GN=DCTD PE=1 SV=2	0	121.116	86	13	58	13	178	20	7.56	179.14	13	0	1.835	0.153557	0.679847	130.25	155.7	44.3			237.4	225.9	67.5	43.6	177.5		35.2	13	4.50365e+07	4.28519e+07	1.28025e+07	8.26152e+06	3.36744e+07		6.67331e+06	2.46093e+06	High	High	High	High	High	n/a	High	High	1
FALSE	High	Master Protein	P35244	Replication protein A 14 kDa subunit OS=Homo sapiens OX=9606 GN=RPA3 PE=1 SV=1	0	85.524	88	8	70	8	121	13.6	5.08	205.46	8	0	1.835	0.0583647	0.409673	125.18	141.3	58.7			137.5	160	122.9	71.6	185.7	1	88.3	33	6.12165e+07	7.12275e+07	5.46892e+07	3.1881e+07	8.26539e+07	444897	3.93047e+07	1.47037e+07	High	High	High	High	High	High	High	High	1
FALSE	High	Master Protein	P61586	Transforming protein RhoA OS=Homo sapiens OX=9606 GN=RHOA PE=1 SV=1	0	155.879	80	16	264	6	193	21.8	6.1	694.32	16	10	1.835	0.0502836	0.372798	113.56	140.3	59.7			168.3	191.5	103	94.2	123.3	7.8	57.1	54.8	3.16292e+08	3.59736e+08	1.93509e+08	1.77028e+08	2.316e+08	1.46916e+07	1.0728e+08	1.03056e+08	High	High	High	High	High	High	High	High	1
FALSE	High	Master Protein Candidate	Q9H8S9	MOB kinase activator 1A OS=Homo sapiens OX=9606 GN=MOB1A PE=1 SV=4	0	49.533	36	7	64	7	216	25.1	6.95	145.9	7	0	1.835	0.040211	0.321209	77.85	122.5	77.5			92.7	260.1	100.3	118.2	89.3	0.9	62	76.5	4.75781e+07	1.33553e+08	5.15247e+07	6.0676e+07	4.58399e+07	486499	3.18511e+07	3.92576e+07	High	High	High	High	High	Peak Found	High	High	1
FALSE	High	Master Protein	Q7L9L4	MOB kinase activator 1B OS=Homo sapiens OX=9606 GN=MOB1B PE=1 SV=3	0	49.533	36	7	64	7	216	25.1	6.73	145.9	7	0	1.835	0.040211	0.321209	77.85	122.5	77.5			92.7	260.1	100.3	118.2	89.3	0.9	62	76.5	4.75781e+07	1.33553e+08	5.15247e+07	6.0676e+07	4.58399e+07	486499	3.18511e+07	3.92576e+07	High	High	High	High	High	Peak Found	High	High	1
FALSE	High	Master Protein	Q9H0W5	Coiled-coil domain-containing protein 8 OS=Homo sapiens OX=9606 GN=CCDC8 PE=1 SV=2	0	13.638	14	3	6	3	538	59.3	8.63	19.17	3	0	1.835	0.347281	0.854729	0	153.8	46.2			615.3				184.7				1.20247e+06				360978				High	High	n/a	n/a	High	High	n/a	n/a	1
FALSE	High	Master Protein	Q9UGP4	LIM domain-containing protein 1 OS=Homo sapiens OX=9606 GN=LIMD1 PE=1 SV=1	0	24.99	14	6	10	6	676	72.1	6.65	25.58	6	0	1.834	0.316458	0.835218	95.72	89.2	110.8			45.8	194.6	50	150.1	23	228.9		107.6	732686	3.11531e+06	800078	2.40348e+06	368492	3.66565e+06		1.72358e+06	High	High	High	High	Peak Found	High	Peak Found	Peak Found	1
FALSE	High	Master Protein	P15374	Ubiquitin carboxyl-terminal hydrolase isozyme L3 OS=Homo sapiens OX=9606 GN=UCHL3 PE=1 SV=1	0	127.73	66	15	124	15	230	26.2	4.92	346.1	15	0	1.834	0.0610115	0.421629	102.27	136.4	63.6			190.6	161	110.1	76	131.5	6.4	67	57.4	7.60109e+07	6.41742e+07	4.38815e+07	3.03006e+07	5.24374e+07	2.5692e+06	2.67279e+07	2.28717e+07	High	High	High	High	High	Peak Found	High	High	1
FALSE	High	Master Protein	Q9NUG6	p53 and DNA damage-regulated protein 1 OS=Homo sapiens OX=9606 GN=PDRG1 PE=1 SV=2	0	23.444	33	3	11	3	133	15.5	6.06	26.65	3	0	1.834	0.327244	0.843161	79.08	48.4	151.6			20.5	515.6	7.5	108.6	147.7				294360	7.3941e+06	108070	1.55705e+06	2.11805e+06				High	High	Peak Found	High	High	n/a	n/a	n/a	1
FALSE	High	Master Protein	P56385	ATP synthase subunit e, mitochondrial OS=Homo sapiens OX=9606 GN=ATP5ME PE=1 SV=2	0	27.118	62	4	74	4	69	7.9	9.35	147.05	4	0	1.833	0.0343754	0.287437	91.96	120.9	79.1			102.7	157	126.4	131.8	102.3	10.4	77.2	92.3	7.34364e+07	1.12308e+08	9.03955e+07	9.4253e+07	7.32044e+07	7.44152e+06	5.51946e+07	6.60192e+07	High	High	High	High	High	High	High	High	1
FALSE	High	Master Protein	P53680	AP-2 complex subunit sigma OS=Homo sapiens OX=9606 GN=AP2S1 PE=1 SV=2	0	44.138	39	6	60	6	142	17	6.18	149.69	6	0	1.831	0.142738	0.654981	118.69	132.5	67.5			103.6	154	167.8	97.9	115.1	14.2	109.7	37.7	1.7309e+07	2.57436e+07	2.8051e+07	1.63593e+07	1.92416e+07	2.37872e+06	1.8329e+07	6.29744e+06	High	High	High	High	High	High	High	High	1
FALSE	High	Master Protein	Q00688	Peptidyl-prolyl cis-trans isomerase FKBP3 OS=Homo sapiens OX=9606 GN=FKBP3 PE=1 SV=1	0	183.598	65	22	191	22	224	25.2	9.28	572.01	22	0	1.83	0.0452529	0.351027	112.02	124.6	75.4			140.2	99.8	154.1	131.6	92.3	9.7	99.1	73.1	2.60729e+08	1.85506e+08	2.86399e+08	2.44694e+08	1.71656e+08	1.80606e+07	1.84312e+08	1.35911e+08	High	High	High	High	High	Peak Found	High	High	1
FALSE	High	Master Protein	Q9UMS0	NFU1 iron-sulfur cluster scaffold homolog, mitochondrial OS=Homo sapiens OX=9606 GN=NFU1 PE=1 SV=2	0	42.302	30	7	51	7	254	28.4	5.07	121.83	7	0	1.83	0.123818	0.613675	78.94	134.9	65.1			190.1	143.2	125.4	90.5	118.1	0.8	79.2	52.7	4.35744e+07	3.28222e+07	2.87495e+07	2.07345e+07	2.70832e+07	175891	1.81589e+07	1.20854e+07	High	High	High	High	High	Peak Found	High	High	1
FALSE	High	Master Protein	Q9Y333	U6 snRNA-associated Sm-like protein LSm2 OS=Homo sapiens OX=9606 GN=LSM2 PE=1 SV=1	0	66.483	81	6	74	6	95	10.8	6.52	225.85	6	0	1.83	0.130612	0.629635	126.9	125.5	74.5			275.7	96	83.3	62.7	171.6	4.4	55.8	50.5	7.28038e+07	2.53482e+07	2.19967e+07	1.65595e+07	4.53225e+07	1.1547e+06	1.47495e+07	1.33443e+07	High	High	High	High	High	High	High	High	1
FALSE	High	Master Protein	Q9Y224	RNA transcription, translation and transport factor protein OS=Homo sapiens OX=9606 GN=RTRAF PE=1 SV=1	0	225.87	77	26	267	26	244	28.1	6.65	791.63	26	0	1.829	0.0427068	0.336468	111.11	115	85			123.6	151.6	127.9	112.2	95.1	3.7	91.6	94.3	2.27056e+08	2.78556e+08	2.34943e+08	2.06089e+08	1.74707e+08	6.85971e+06	1.68318e+08	1.73159e+08	High	High	High	High	High	Peak Found	High	High	1
FALSE	High	None	Q9BRP0	Transcription factor Ovo-like 2 OS=Homo sapiens OX=9606 GN=OVOL2 PE=1 SV=1	0	7.766	7	2	6	2	275	30.4	8.75	10.21	2	0	1.829	0.341779	0.852777	98.81	176.5	23.5			176.6	145.3	70.4	150.1	197.4	5.9	45.9	8.4	3.89989e+06	3.20888e+06	1.55469e+06	3.31556e+06	4.3602e+06	130942	1.01498e+06	186330	High	High	Peak Found	Peak Found	High	Peak Found	High	Peak Found	1
FALSE	High	Master Protein	O60524	Ribosome quality control complex subunit NEMF OS=Homo sapiens OX=9606 GN=NEMF PE=1 SV=4	0	54.133	17	15	69	15	1076	122.9	6.35	135.82	15	0	1.829	0.156193	0.686191	112.96	122.3	77.7			59	175.2	83.4	186.1	56.7	78.8	85.9	74.8	1.1551e+07	3.42841e+07	1.63242e+07	3.64059e+07	1.10906e+07	1.54151e+07	1.67997e+07	1.46425e+07	High	High	High	High	High	High	High	High	1
FALSE	High	Master Protein	A4D1P6	WD repeat-containing protein 91 OS=Homo sapiens OX=9606 GN=WDR91 PE=1 SV=2	0	9.267	5	2	3	2	747	83.3	6.58	8.56	2	0	1.827	0.393326	0.884249	60.64	155.1	44.9				324.9	65.6	209.8		95.7	43.3	60.7		2.38362e+06	480860	1.53877e+06		702013	317752	445284	n/a	Peak Found	High	High	n/a	Peak Found	Peak Found	Peak Found	1
FALSE	High	Master Protein	O96007	Molybdopterin synthase catalytic subunit OS=Homo sapiens OX=9606 GN=MOCS2 PE=1 SV=1	0	24.948	37	5	17	5	188	20.9	5.44	47.79	5	0	1.827	0.340746	0.851758	128.31	119.8	80.2			146.4	191.8	106.3	82.7	78.1	0.3	105.3	89.2	4.138e+06	5.42172e+06	3.00436e+06	2.33834e+06	2.20819e+06	9425.72	2.97582e+06	2.5216e+06	High	High	High	High	High	Peak Found	High	High	1
FALSE	High	None	Q8TDQ7	Glucosamine-6-phosphate isomerase 2 OS=Homo sapiens OX=9606 GN=GNPDA2 PE=1 SV=1	0	72.858	28	5	87	5	276	31.1	6.95	241.82	5	0	1.827	0.122938	0.611935	113.62	126	74			230	55.4	144.9	89.9	117.1	22.3	90.9	49.5	6.69616e+07	1.61142e+07	4.21656e+07	2.61821e+07	3.40885e+07	6.50227e+06	2.64532e+07	1.43943e+07	High	High	High	High	High	High	High	High	1
FALSE	High	Master Protein	Q9H4H8	Protein FAM83D OS=Homo sapiens OX=9606 GN=FAM83D PE=1 SV=3	0	38.56	17	8	39	8	585	64.4	6.54	108.51	8	0	1.825	0.233838	0.787357	115.4	115	85			161.9	58.7	237.6	53.7	120.5	73.1	71.1	23.4	1.19099e+07	4.3169e+06	1.74772e+07	3.94989e+06	8.86206e+06	5.37964e+06	5.22917e+06	1.71767e+06	High	High	High	High	High	High	High	Peak Found	1
FALSE	High	Master Protein	O00299	Chloride intracellular channel protein 1 OS=Homo sapiens OX=9606 GN=CLIC1 PE=1 SV=4	0	161.149	83	20	407	20	241	26.9	5.17	1334.73	20	0	1.825	0.0194057	0.190133	90.27	122.7	77.3			127.2	151.3	130.8	109.7	105.6	12.7	79.5	83.2	7.63692e+08	9.08231e+08	7.85063e+08	6.58758e+08	6.33871e+08	7.60383e+07	4.77292e+08	4.9912e+08	High	High	High	High	High	High	High	High	1
FALSE	High	Master Protein	P08134	Rho-related GTP-binding protein RhoC OS=Homo sapiens OX=9606 GN=RHOC PE=1 SV=1	0	110.56	73	14	176	4	193	22	6.58	508.7	14	0	1.825	0.283026	0.809223	124.88	143.8	56.2			231	222.2	15.1	53	233.5	2.8	42.4		1.67849e+07	1.61439e+07	1.09867e+06	3.84975e+06	1.6964e+07	200931	3.08277e+06		High	High	High	High	High	High	High	n/a	1
FALSE	High	None	Q5TAG4	Neuroblastoma breakpoint family member 12 OS=Homo sapiens OX=9606 GN=NBPF12 PE=2 SV=3	0	20.369	7	4	14	4	1457	167.6	4.82	40.82	4	0	1.825	0.331446	0.846301	100.05	101.3	98.7			62.4	30.5	216	171	29.1		190.3	100.7	1.11401e+06	543989	3.85672e+06	3.05401e+06	519749		3.39701e+06	1.79814e+06	High	Peak Found	High	High	High	Peak Found	High	High	1
FALSE	High	None	Q8N660	Neuroblastoma breakpoint family member 15 OS=Homo sapiens OX=9606 GN=NBPF15 PE=2 SV=2	0	26.457	11	4	20	4	670	77.5	4.7	66.06	4	0	1.825	0.337744	0.850066	104.17	127	73			76.1	37.1	262.5	146.9	47.8	5.3	147	77.3	2.38529e+06	1.16244e+06	8.22896e+06	4.60344e+06	1.49886e+06	166918	4.60791e+06	2.42423e+06	High	Peak Found	High	High	High	Peak Found	High	High	1
FALSE	High	None	Q5TI25	Neuroblastoma breakpoint family member 14 OS=Homo sapiens OX=9606 GN=NBPF14 PE=2 SV=2	0	22.166	16	5	15	5	921	105.8	4.58	42.89	5	0	1.825	0.331446	0.846301	100.05	101.3	98.7			62.4	30.5	216	171	29.1		190.3	100.7	1.11401e+06	543989	3.85672e+06	3.05401e+06	519749		3.39701e+06	1.79814e+06	High	Peak Found	High	High	High	Peak Found	High	High	1
FALSE	High	None	B4DH59	Neuroblastoma breakpoint family member 26 OS=Homo sapiens OX=9606 GN=NBPF26 PE=5 SV=1	0	22.166	14	5	15	5	902	103.8	4.44	42.89	5	0	1.825	0.331446	0.846301	100.05	101.3	98.7			62.4	30.5	216	171	29.1		190.3	100.7	1.11401e+06	543989	3.85672e+06	3.05401e+06	519749		3.39701e+06	1.79814e+06	High	Peak Found	High	High	High	Peak Found	High	High	1
FALSE	High	Master Protein	Q15047	Histone-lysine N-methyltransferase SETDB1 OS=Homo sapiens OX=9606 GN=SETDB1 PE=1 SV=1	0	28.82	10	9	18	9	1291	143.1	6.02	47.42	9	0	1.825	0.31529	0.833724	113.34	132.8	67.2			82.9	48.2	272.1	150.6	67.4	12	119.5	47.4	3.49096e+06	2.02769e+06	1.14544e+07	6.33933e+06	2.83748e+06	504512	5.03031e+06	1.99643e+06	High	Peak Found	High	High	Peak Found	Peak Found	High	Peak Found	1
FALSE	High	Master Protein	P62917	Large ribosomal subunit protein uL2 OS=Homo sapiens OX=9606 GN=RPL8 PE=1 SV=2	0	149.011	49	13	384	13	257	28	11.03	1126.27	13	0	1.822	0.0197592	0.192659	111.95	116.7	83.3			84.7	188.9	109	124.1	97.4	28.5	73.1	94.3	4.61872e+08	1.02983e+09	5.94594e+08	6.76519e+08	5.31263e+08	1.55401e+08	3.9834e+08	5.14463e+08	High	High	High	High	High	High	High	High	1
FALSE	High	Master Protein	O43678	NADH dehydrogenase [ubiquinone] 1 alpha subcomplex subunit 2 OS=Homo sapiens OX=9606 GN=NDUFA2 PE=1 SV=3	0	30.186	56	6	44	6	99	10.9	9.57	114.35	6	0	1.821	0.152771	0.679321	96.8	132.1	67.9			148.3	150.6	125.5	72.6	144.4	17.4	79.1	62.2	2.54855e+07	2.58877e+07	2.15798e+07	1.2473e+07	2.48203e+07	2.98621e+06	1.35906e+07	1.06869e+07	High	High	High	High	High	High	High	High	1
FALSE	High	Master Protein	P83731	Large ribosomal subunit protein eL24 OS=Homo sapiens OX=9606 GN=RPL24 PE=1 SV=1	0	55.521	34	7	160	7	157	17.8	11.25	406.59	7	0	1.821	0.0198431	0.193008	96.33	132.6	67.4			189.1	119.6	147.9	60	134.2	2.6	101.9	44.8	6.75032e+08	4.26805e+08	5.2801e+08	2.14325e+08	4.78984e+08	9.20084e+06	3.63671e+08	1.5981e+08	High	High	High	High	High	High	High	High	1
FALSE	High	Master Protein	Q9UHV9	Prefoldin subunit 2 OS=Homo sapiens OX=9606 GN=PFDN2 PE=1 SV=1	0	74.731	69	11	75	11	154	16.6	6.58	189.34	11	0	1.821	0.0453706	0.351262	117.52	146.5	53.5			182.3	180	104.4	56.8	176	0.4	51.7	48.4	9.48292e+07	9.35963e+07	5.43131e+07	2.9518e+07	9.15146e+07	225316	2.68787e+07	2.51647e+07	High	High	High	High	High	Peak Found	High	High	1
FALSE	High	Master Protein	Q7Z7F7	Large ribosomal subunit protein mL55 OS=Homo sapiens OX=9606 GN=MRPL55 PE=1 SV=1	0	35.731	38	5	45	5	128	15.1	11.15	144.31	5	0	1.82	0.296993	0.817634	63.3	138.7	61.3			173.7	152.4	141.9	75	117.7	8.4	72.1	58.7	1.85664e+07	1.62897e+07	1.51623e+07	8.01996e+06	1.25788e+07	900014	7.70769e+06	6.26914e+06	High	High	High	High	High	High	High	High	1
FALSE	High	Master Protein	Q9H0R8	Gamma-aminobutyric acid receptor-associated protein-like 1 OS=Homo sapiens OX=9606 GN=GABARAPL1 PE=1 SV=1	0	12.966	31	4	16	2	117	14	8.73	27.89	4	1	1.82	0.421284	0.888842	69.41	120.8	79.2			223.1	147.7	55.4	80.8	190.8		30.4	71.7	2.14049e+06	1.41706e+06	531467	775515	1.83038e+06		292037	687698	n/a	High	High	High	Peak Found	n/a	Peak Found	High	1
FALSE	High	Master Protein	Q6NUK4	Receptor expression-enhancing protein 3 OS=Homo sapiens OX=9606 GN=REEP3 PE=1 SV=1	0	30.456	29	6	12	6	255	29.2	9.57	33.5	6	0	1.82	0.316512	0.835218	65.13	131.4	68.6			101.6	217.3	66.6	159.8	52.1	6.2	85	111.4	1.82796e+06	3.9106e+06	1.19909e+06	2.87581e+06	937515	111595	1.53007e+06	2.00508e+06	High	High	High	High	Peak Found	Peak Found	High	High	1
FALSE	High	Master Protein	Q17R31	Putative deoxyribonuclease TATDN3 OS=Homo sapiens OX=9606 GN=TATDN3 PE=1 SV=1	0	25.14	24	5	17	5	274	30.3	7.15	52.62	5	0	1.819	0.32969	0.845969	107.95	159.8	40.2			226.5	66.3	132.3	183	46.9	32.7	28.3	84	4.05169e+06	1.18546e+06	2.36574e+06	3.2733e+06	839504	585316	505403	1.5016e+06	High	High	High	Peak Found	High	Peak Found	High	Peak Found	1
FALSE	High	Master Protein	Q96A73	Putative monooxygenase p33MONOX OS=Homo sapiens OX=9606 GN=KIAA1191 PE=1 SV=1	0	22.982	27	6	20	6	305	33.2	9.39	50.13	6	0	1.818	0.322013	0.838547	95.62	107.7	92.3			197.7	73.5	93.7	38	93.7	205.2	44.2	54.1	4.7635e+06	1.77167e+06	2.25703e+06	914733	2.2581e+06	4.94536e+06	1.06495e+06	1.30298e+06	High	High	High	High	High	High	High	High	1
FALSE	High	None	P0CB38	Polyadenylate-binding protein 4-like OS=Homo sapiens OX=9606 GN=PABPC4L PE=2 SV=1	0	12.821	3	2	35	2	370	41.8	9.5	69.68	2	0	1.818	0.118519	0.599979	77.63	124.5	75.5			57	48.8	179.6	233.2	21.2	47.2	133.3	79.8	1.48674e+07	1.27214e+07	4.68331e+07	6.08173e+07	5.52411e+06	1.23222e+07	3.47614e+07	2.08143e+07	High	High	High	High	High	High	High	High	1
FALSE	High	Master Protein	P61247	Small ribosomal subunit protein eS1 OS=Homo sapiens OX=9606 GN=RPS3A PE=1 SV=2	0	264.22	75	34	731	34	264	29.9	9.73	1732.79	34	0	1.818	0.0202222	0.195888	113.08	123.1	76.9			138.3	126.5	125.2	123	111.5	16.2	66.9	92.3	1.54511e+09	1.41356e+09	1.39845e+09	1.3736e+09	1.24597e+09	1.81453e+08	7.47729e+08	1.03121e+09	High	High	High	High	High	High	High	High	1
FALSE	High	Master Protein	Q96S99	Pleckstrin homology domain-containing family F member 1 OS=Homo sapiens OX=9606 GN=PLEKHF1 PE=1 SV=3	0	50.811	34	7	67	6	279	31.2	8.24	199.57	7	0	1.818	0.299594	0.817787	60.41	120.7	79.3			137.4	177.6	91.8	93.3	98.1	52.2	68	81.6	1.46313e+07	1.89164e+07	9.77787e+06	9.94e+06	1.04433e+07	5.56081e+06	7.23637e+06	8.6847e+06	High	High	High	High	High	Peak Found	High	High	1
FALSE	High	Master Protein	Q3MHD2	Protein LSM12 OS=Homo sapiens OX=9606 GN=LSM12 PE=1 SV=2	0	33.108	47	7	51	7	195	21.7	7.74	140.12	7	0	1.817	0.127365	0.622269	123.84	125.9	74.1			114.5	130.6	177.2	112.2	101.6	14.3	95.1	54.5	2.53738e+07	2.89458e+07	3.92619e+07	2.48499e+07	2.25078e+07	3.16554e+06	2.10616e+07	1.20817e+07	High	High	High	High	High	High	High	High	1
FALSE	High	Master Protein	Q9BYN8	Small ribosomal subunit protein mS26 OS=Homo sapiens OX=9606 GN=MRPS26 PE=1 SV=1	0	78.808	38	11	72	11	205	24.2	10.39	192.52	11	0	1.817	0.125465	0.616919	110.26	130.9	69.1			91	176.3	135.5	129.4	117	7.9	86.6	56.4	2.15383e+07	4.17166e+07	3.20496e+07	3.06027e+07	2.76753e+07	1.86956e+06	2.04757e+07	1.33313e+07	High	High	High	High	High	Peak Found	High	High	1
FALSE	High	Master Protein	Q9BQB6	Vitamin K epoxide reductase complex subunit 1 OS=Homo sapiens OX=9606 GN=VKORC1 PE=1 SV=1	0.002	5.621	8	1	23	1	163	18.2	9.36	62.43	1	0	1.816	0.300667	0.819298	58.38	133.7	66.3			157.7	147.3	68.5	119.5	133.6	41.6	62.2	69.5	7.94851e+06	7.42386e+06	3.45207e+06	6.02331e+06	6.73676e+06	2.09809e+06	3.13744e+06	3.50536e+06	High	High	High	High	High	High	High	High	1
FALSE	High	Master Protein	Q96DG6	Carboxymethylenebutenolidase homolog OS=Homo sapiens OX=9606 GN=CMBL PE=1 SV=1	0	123.085	53	16	150	16	245	28	7.18	387.64	16	0	1.816	0.0400355	0.321209	107.56	117.6	82.4			150.5	142.9	125.7	61.7	97.3	24.8	106.5	90.5	1.00587e+08	9.54788e+07	8.40016e+07	4.12452e+07	6.50164e+07	1.65473e+07	7.11366e+07	6.04926e+07	High	High	High	High	High	High	High	High	1
FALSE	High	Master Protein	Q9BQL6	Fermitin family homolog 1 OS=Homo sapiens OX=9606 GN=FERMT1 PE=1 SV=1	0	33.452	13	8	44	6	677	77.4	6.28	102.14	8	0	1.816	0.330001	0.846162	102.56	114.9	85.1			195.2	77.5	103	86.2	73.9	171.1	65.9	27.2	5.05687e+06	2.00724e+06	2.66974e+06	2.23294e+06	1.91367e+06	4.43436e+06	1.7079e+06	705530	High	High	High	High	Peak Found	High	Peak Found	Peak Found	1
FALSE	High	None	P48443	Retinoic acid receptor RXR-gamma OS=Homo sapiens OX=9606 GN=RXRG PE=1 SV=1	0	22.345	14	6	21	2	463	50.8	7.62	48.36	6	0	1.816	0.137502	0.640869	121.28	162.5	37.5			119.8	153.3	143.9	176.3	115.6	18	49.3	23.9	2.48427e+07	3.18014e+07	2.98382e+07	3.65688e+07	2.39703e+07	3.73197e+06	1.02272e+07	4.94769e+06	High	High	Peak Found	Peak Found	Peak Found	High	Peak Found	Peak Found	1
FALSE	High	Master Protein	Q96JJ3	Engulfment and cell motility protein 2 OS=Homo sapiens OX=9606 GN=ELMO2 PE=1 SV=2	0	25.201	10	5	14	3	720	82.6	5.9	38	5	2	1.815	0.340359	0.851605	74.31	130.8	69.2			83.3	103.2	45.2	247.9	22.5	181.1	9.9	107	1.77403e+06	2.19649e+06	962637	5.27657e+06	478460	3.85461e+06	210549	2.27759e+06	High	High	n/a	High	n/a	Peak Found	n/a	Peak Found	1
FALSE	High	Master Protein	P47813	Eukaryotic translation initiation factor 1A, X-chromosomal OS=Homo sapiens OX=9606 GN=EIF1AX PE=1 SV=2	0	53.269	65	8	69	1	144	16.5	5.24	220.77	8	0	1.813	0.321582	0.838291	93.39	128.9	71.1			268.1	336.7	14.1	21.3	148		11.8		5.97897e+06	7.50947e+06	314234	475954	3.30109e+06		262403		High	High	Peak Found	Peak Found	Peak Found	n/a	Peak Found	n/a	1
FALSE	High	Master Protein Candidate	Q8TF20	Zinc finger protein 721 OS=Homo sapiens OX=9606 GN=ZNF721 PE=1 SV=2	0.001	6.517	7	2	12	1	911	105	9.45	27.29	2	0	1.812	0.417254	0.885556	0	128.9	71.1			515.5				284.5				432550				238705				High	n/a	n/a	n/a	High	n/a	n/a	n/a	1
FALSE	High	Master Protein	Q86TJ5	Zinc finger protein 554 OS=Homo sapiens OX=9606 GN=ZNF554 PE=1 SV=1	0.001	6.517	3	2	12	1	538	60.5	7.61	27.29	2	0	1.812	0.417254	0.885556	0	128.9	71.1			515.5				284.5				432550				238705				High	n/a	n/a	n/a	High	n/a	n/a	n/a	1
FALSE	High	Master Protein	Q86TU7	Actin-histidine N-methyltransferase OS=Homo sapiens OX=9606 GN=SETD3 PE=1 SV=1	0	126.679	60	28	138	28	594	67.2	5.96	398	28	0	1.812	0.0485374	0.365576	95.24	118.8	81.2			96.6	71.5	160.4	136.1	56	122.5	75.2	81.5	4.49909e+07	3.33081e+07	7.46972e+07	6.3389e+07	2.60873e+07	5.70608e+07	3.504e+07	3.79721e+07	High	High	High	High	High	High	High	High	1
FALSE	High	Master Protein	Q9BRG1	Vacuolar protein-sorting-associated protein 25 OS=Homo sapiens OX=9606 GN=VPS25 PE=1 SV=1	0	81.336	73	12	60	12	176	20.7	6.34	178.02	12	0	1.81	0.137383	0.640869	124.94	150	50			165.6	185.9	114.6	85.1	151.7	3	36.3	57.9	3.34148e+07	3.75212e+07	2.31203e+07	1.71724e+07	3.06149e+07	597269	7.32484e+06	1.16923e+07	High	High	High	High	High	Peak Found	High	High	1
FALSE	High	Master Protein	Q86XA9	HEAT repeat-containing protein 5A OS=Homo sapiens OX=9606 GN=HEATR5A PE=1 SV=2	0	36.416	6	8	12	8	2040	221.9	6.58	44.99	8	0	1.81	0.313716	0.832455	111.04	165.5	34.5			325.4		163.9	5.3	77.3	4.5	208.6	15.1	6.313e+06		3.18011e+06	102490	1.49957e+06	86543.3	4.04693e+06	293181	High	n/a	High	Peak Found	High	Peak Found	Peak Found	Peak Found	1
FALSE	High	Master Protein	Q12974	Protein tyrosine phosphatase type IVA 2 OS=Homo sapiens OX=9606 GN=PTP4A2 PE=1 SV=1	0	24.953	32	5	40	1	167	19.1	8.37	76.18	5	0	1.81	0.388178	0.884249	96.25	128.8	71.2			387.3	234.9		48.1	129.7				2.00013e+06	1.21281e+06		248384	669968				High	High	n/a	High	High	n/a	High	High	1
FALSE	High	Master Protein	P62993	Growth factor receptor-bound protein 2 OS=Homo sapiens OX=9606 GN=GRB2 PE=1 SV=1	0	130.294	78	18	118	18	217	25.2	6.32	317.61	18	0	1.81	0.0404564	0.322209	92.36	141.7	58.3			169.7	222.7	99.9	101.4	98	0.2	55.8	52.3	1.43062e+08	1.87772e+08	8.42189e+07	8.54893e+07	8.25901e+07	182613	4.70735e+07	4.40634e+07	High	High	High	High	High	Peak Found	High	High	1
FALSE	High	Master Protein	P05186	Alkaline phosphatase, tissue-nonspecific isozyme OS=Homo sapiens OX=9606 GN=ALPL PE=1 SV=4	0	32.435	17	6	21	6	524	57.3	6.67	54.58	6	0	1.809	0.242223	0.789976	110.04	100.4	99.6			46.9	121.9	76.6	173.6	68.4	115.4	79.5	117.6	3.02135e+06	7.85063e+06	4.93008e+06	1.11751e+07	4.40476e+06	7.42975e+06	5.1204e+06	7.57283e+06	High	Peak Found	High	High	High	High	High	High	1
FALSE	High	Master Protein	Q9Y3D8	Adenylate kinase isoenzyme 6 OS=Homo sapiens OX=9606 GN=AK6 PE=1 SV=1	0	79.99	72	10	60	10	172	20	4.58	187.05	10	0	1.808	0.0980981	0.556679	74.31	132	68			79.2	179.3	161.9	122.8	125.7		72.6	58.4	1.99872e+07	4.52633e+07	4.08856e+07	3.10134e+07	3.17424e+07		1.8336e+07	1.47554e+07	High	High	High	High	High	n/a	High	High	1
FALSE	High	Master Protein	Q5VZL5	Zinc finger MYM-type protein 4 OS=Homo sapiens OX=9606 GN=ZMYM4 PE=1 SV=1	0	94.524	20	19	50	18	1548	172.7	6.84	122.34	19	0	1.807	0.243733	0.789976	82.56	130.2	69.8			0.3	75.1	209.2	176.8	45.7	53.9	168.2	70.7	24453.4	6.36929e+06	1.77345e+07	1.49824e+07	3.87449e+06	4.5692e+06	1.426e+07	5.99277e+06	High	High	High	High	High	High	High	High	1
FALSE	High	Master Protein	P35914	Hydroxymethylglutaryl-CoA lyase, mitochondrial OS=Homo sapiens OX=9606 GN=HMGCL PE=1 SV=2	0	32.016	27	7	28	7	325	34.3	8.54	72.76	7	0	1.806	0.292625	0.815716	87.28	139.9	60.1			158.7	163.4	109.7	86.3	136.1	24.7	82	39.1	1.54564e+07	1.59163e+07	1.06837e+07	8.40741e+06	1.32605e+07	2.4039e+06	7.99035e+06	3.81207e+06	High	High	High	High	High	Peak Found	High	High	1
FALSE	High	Master Protein	O75528	Transcriptional adapter 3 OS=Homo sapiens OX=9606 GN=TADA3 PE=1 SV=1	0.001	6.867	5	1	1	1	432	48.9	6.27	5.56	1	0	1.806	0.375444	0.876247	45.46	128.7	71.3			171.5	319.2		118.1	106.8			84.5	722769	1.34535e+06		497722	450133			356009	Peak Found	High	n/a	Peak Found	Peak Found	n/a	n/a	Peak Found	1
FALSE	High	Master Protein	Q14244	Ensconsin OS=Homo sapiens OX=9606 GN=MAP7 PE=1 SV=1	0	79.677	30	20	89	20	749	84	9.61	235.73	20	0	1.805	0.0748533	0.476817	83.79	134.7	65.3			144.1	137.2	73.9	146.2	80.1	50.8	58	109.7	5.20559e+07	4.95528e+07	2.67004e+07	5.28101e+07	2.89498e+07	1.83391e+07	2.09613e+07	3.96299e+07	High	High	High	High	High	Peak Found	High	High	1
FALSE	High	Master Protein	O60499	Syntaxin-10 OS=Homo sapiens OX=9606 GN=STX10 PE=1 SV=1	0	10.526	11	2	12	1	249	28.1	4.89	34.78	2	0	1.805	0.393675	0.884249	46.57	121.4	78.6			63.5	210.4	170	111.7	91.2		63.9	89.2	613281	2.03276e+06	1.64234e+06	1.07908e+06	880691		617589	861628	Peak Found	High	High	High	Peak Found	n/a	High	High	1
[truncated: 6,273 more rows]
[truncated: 1 more columns]

## Sheet: dysregulated proteins
Checked	Protein FDR Confidence: Combined	Master	Accession	Description	Exp. q-value: Combined	Sum PEP Score	Coverage [%]	# Peptides	# PSMs	# Unique Peptides	# AAs	MW [kDa]	calc. pI	Score Sequest HT: Sequest HT	# Peptides (by Search Engine): Sequest HT	# Razor Peptides	Abundance Ratio: (1 Ca N DMSO) / (3 Ca L DMSO)	Abundance Ratio P-Value: (1 Ca N DMSO) / (3 Ca L DMSO)	Abundance Ratio Adj. P-Value: (1 Ca N DMSO) / (3 Ca L DMSO)	Abundance Ratio Variability [%]: (1 Ca N DMSO) / (3 Ca L DMSO)	Abundances (Grouped): 1 Ca N DMSO	Abundances (Grouped): 3 Ca L DMSO	Abundances (Grouped) CV [%]: 1 Ca N DMSO	Abundances (Grouped) CV [%]: 3 Ca L DMSO	Abundances (Scaled): F3: Sample, 1 Ca N DMSO, ca norm dmso	Abundances (Scaled): F5: Sample, 1 Ca N DMSO, ca norm dmso	Abundances (Scaled): F19: Sample, 1 Ca N DMSO, ca norm dmso	Abundances (Scaled): F21: Sample, 1 Ca N DMSO, ca norm dmso	Abundances (Scaled): F11: Sample, 3 Ca L DMSO, ca low dmso	Abundances (Scaled): F13: Sample, 3 Ca L DMSO, ca low dmso	Abundances (Scaled): F34: Sample, 3 Ca L DMSO, ca low dmso	Abundances (Scaled): F36: Sample, 3 Ca L DMSO, ca low dmso	Abundances (Normalized): F3: Sample, 1 Ca N DMSO, ca norm dmso	Abundances (Normalized): F5: Sample, 1 Ca N DMSO, ca norm dmso	Abundances (Normalized): F19: Sample, 1 Ca N DMSO, ca norm dmso	Abundances (Normalized): F21: Sample, 1 Ca N DMSO, ca norm dmso	Abundances (Normalized): F11: Sample, 3 Ca L DMSO, ca low dmso	Abundances (Normalized): F13: Sample, 3 Ca L DMSO, ca low dmso	Abundances (Normalized): F34: Sample, 3 Ca L DMSO, ca low dmso	Abundances (Normalized): F36: Sample, 3 Ca L DMSO, ca low dmso	Found in Sample: F3: Sample, 1 Ca N DMSO, ca norm dmso	Found in Sample: F5: Sample, 1 Ca N DMSO, ca norm dmso	Found in Sample: F19: Sample, 1 Ca N DMSO, ca norm dmso	Found in Sample: F21: Sample, 1 Ca N DMSO, ca norm dmso	Found in Sample: F11: Sample, 3 Ca L DMSO, ca low dmso	Found in Sample: F13: Sample, 3 Ca L DMSO, ca low dmso	Found in Sample: F34: Sample, 3 Ca L DMSO, ca low dmso	Found in Sample: F36: Sample, 3 Ca L DMSO, ca low dmso	# Protein Groups
[truncated: 723 more rows]
[truncated: 1 more columns]
