# Supplementary material for: The proteomic landscape of trophoblasts unravels calcium-dependent syncytialization processes and beta-chorionic gonadotropin (ß-hCG) production
Source: Reprod Biol Endocrinol. 2025 Mar 4;23:33. doi: 10.1186/s12958-025-01362-7 (PMC11877844; doi:10.1186/s12958-025-01362-7)
Supplement: Supplementary file 4 — Supplementary Material 4: Supplement Table 4: Proteome Discoverer 3.0 result export of BeWo cell lysates (4 replicates) cultured with FSK and either with low (0.35 mM) or high (0.94 mM) calcium. [file 12958_2025_1362_MOESM4_ESM.xlsx]

## Sheet: all proteins
Checked	Protein FDR Confidence: Combined	Master	Accession	Description	Exp. q-value: Combined	Sum PEP Score	Coverage [%]	# Peptides	# PSMs	# Unique Peptides	# AAs	MW [kDa]	calc. pI	Score Sequest HT: Sequest HT	# Peptides (by Search Engine): Sequest HT	Abundance Ratio: (2 Ca N FORSK) / (4 CA L FORSK)	Abundance Ratio P-Value: (2 Ca N FORSK) / (4 CA L FORSK)	Abundance Ratio Variability [%]: (2 Ca N FORSK) / (4 CA L FORSK)	Abundances (Grouped): 2 Ca N FORSK	Abundances (Grouped): 4 CA L FORSK	Abundances (Grouped) CV [%]: 2 Ca N FORSK	Abundances (Grouped) CV [%]: 4 CA L FORSK	Abundances (by Bio. Rep.): 2 Ca N FORSK,ca norm forsk	Abundances (by Bio. Rep.): 4 CA L FORSK,ca low forsk	Abundances (by Bio. Rep.) Count: 2 Ca N FORSK,ca norm forsk	Abundances (by Bio. Rep.) Count: 4 CA L FORSK,ca low forsk	Abundances (Normalized): F7: Sample, 2 Ca N FORSK, ca norm forsk	Abundances (Normalized): F9: Sample, 2 Ca N FORSK, ca norm forsk	Abundances (Normalized): F23: Sample, 2 Ca N FORSK, ca norm forsk	Abundances (Normalized): F32: Sample, 2 Ca N FORSK, ca norm forsk	Abundances (Normalized): F15: Sample, 4 CA L FORSK, ca low forsk	Abundances (Normalized): F17: Sample, 4 CA L FORSK, ca low forsk	Abundances (Normalized): F38: Sample, 4 CA L FORSK, ca low forsk	Abundances (Normalized): F40: Sample, 4 CA L FORSK, ca low forsk	Found in Sample: F7: Sample, 2 Ca N FORSK, ca norm forsk	Found in Sample: F9: Sample, 2 Ca N FORSK, ca norm forsk	Found in Sample: F23: Sample, 2 Ca N FORSK, ca norm forsk	Found in Sample: F32: Sample, 2 Ca N FORSK, ca norm forsk	Found in Sample: F15: Sample, 4 CA L FORSK, ca low forsk	Found in Sample: F17: Sample, 4 CA L FORSK, ca low forsk	Found in Sample: F38: Sample, 4 CA L FORSK, ca low forsk	Found in Sample: F40: Sample, 4 CA L FORSK, ca low forsk	# Protein Groups	Modifications
FALSE	High	Master Protein	P51397	Death-associated protein 1 OS=Homo sapiens OX=9606 GN=DAP PE=1 SV=3	0	10.994	52	2	3	2	102	11.2	9.32	9.5	2	100	1e-17		200				200		4		984800	1.25851e+06	342147	477168					High	High	Peak Found	High	n/a	n/a	n/a	n/a	1
FALSE	High	Master Protein	P10398	Serine/threonine-protein kinase A-Raf OS=Homo sapiens OX=9606 GN=ARAF PE=1 SV=2	0	9.24	6	3	7	1	606	67.5	9.01	17.29	3	100	1e-17		200				200		1		559571								High	n/a	n/a	n/a	n/a	n/a	n/a	n/a	1
FALSE	High	Master Protein	P16591	Tyrosine-protein kinase Fer OS=Homo sapiens OX=9606 GN=FER PE=1 SV=2	0.004	5.136	3	1	1	1	822	94.6	7.14	5.52	1	100	1e-17		200				200		1		666920								High	n/a	n/a	n/a	n/a	n/a	n/a	n/a	1
FALSE	High	None	Q9NSB2	Keratin, type II cuticular Hb4 OS=Homo sapiens OX=9606 GN=KRT84 PE=2 SV=2	0	45.466	6	9	419	0	600	64.8	7.56	771.86	9	100	1e-17		200				200		2		5.28431e+07	1.34341e+08							n/a	n/a	n/a	n/a	n/a	n/a	n/a	n/a	1
FALSE	High	None	Q15928	Zinc finger protein 141 OS=Homo sapiens OX=9606 GN=ZNF141 PE=1 SV=1	0	10.731	8	3	15	1	474	55.2	9.31	28.26	3	100	1e-17		200				200		4		665274	292462	1.06114e+06	1.01467e+06					High	Peak Found	High	Peak Found	n/a	n/a	n/a	n/a	1
FALSE	High	Master Protein	Q14289	Protein-tyrosine kinase 2-beta OS=Homo sapiens OX=9606 GN=PTK2B PE=1 SV=2	0	17.384	8	6	13	5	1009	115.8	6.25	35.92	6	100	1e-17		200				200		1			5.20052e+06							Peak Found	High	High	n/a	Peak Found	n/a	Peak Found	Peak Found	1
FALSE	High	Master Protein Candidate	Q9NZH5	Securin-2 OS=Homo sapiens OX=9606 GN=PTTG2 PE=1 SV=2	0.005	4.972	7	1	2	1	202	22.3	6.25	3.85	1	100	1e-17		200				200		4		410240	893384	288653	811013					High	Peak Found	Peak Found	High	n/a	n/a	n/a	n/a	1
FALSE	High	Master Protein	P00156	Cytochrome b OS=Homo sapiens OX=9606 GN=MT-CYB PE=1 SV=2	0.002	5.869	3	1	2	1	380	42.7	8.05	2.41	1	100	1e-17		200				200		1					1.0753e+06					n/a	n/a	High	High	n/a	n/a	n/a	n/a	1
FALSE	High	Master Protein	Q9H0W5	Coiled-coil domain-containing protein 8 OS=Homo sapiens OX=9606 GN=CCDC8 PE=1 SV=2	0	12.676	14	3	4	3	538	59.3	8.63	14.08	3	100	1e-17		200				200		4		1.29205e+06	2.82323e+06	53729.3	551399					High	High	Peak Found	Peak Found	n/a	n/a	n/a	n/a	1
FALSE	High	Master Protein	Q7L8W6	Diphthine--ammonia ligase OS=Homo sapiens OX=9606 GN=DPH6 PE=1 SV=3	0	13.393	22	4	6	4	267	30.3	5.4	17.59	4	100	1e-17		200				200		3		2.4855e+06	725773	395089						High	High	High	n/a	n/a	n/a	n/a	n/a	1
FALSE	High	Master Protein	Q6BDS2	Bridge-like lipid transfer protein family member 3A OS=Homo sapiens OX=9606 GN=BLTP3A PE=1 SV=1	0	9.81	4	3	7	3	1440	159.4	6.14	17.75	3	100	1e-17		200				200		1			776685							n/a	High	High	n/a	High	High	High	n/a	1
FALSE	High	Master Protein	Q15051	IQ calmodulin-binding motif-containing protein 1 OS=Homo sapiens OX=9606 GN=IQCB1 PE=1 SV=1	0.004	5.227	3	2	3	2	598	68.9	9.1	5.14	2	100	1e-17		200				200		2		275393		145624						High	High	Peak Found	n/a	n/a	High	n/a	n/a	1
FALSE	High	None	P78386	Keratin, type II cuticular Hb5 OS=Homo sapiens OX=9606 GN=KRT85 PE=1 SV=1	0	13.078	3	3	23	0	507	55.8	6.55	42.5	3	100	1e-17		200				200		2		5.28431e+07	1.34341e+08							n/a	n/a	n/a	n/a	n/a	n/a	n/a	n/a	2
FALSE	High	Master Protein	Q9UII6	Dual specificity protein phosphatase 13B OS=Homo sapiens OX=9606 GN=DUSP13B PE=1 SV=3	0.003	5.414	8	1	1	1	198	22.1	9.14	4.5	1	100	1e-17		200				200		2			477862		217195					n/a	High	n/a	Peak Found	n/a	n/a	n/a	n/a	1
FALSE	High	Master Protein	Q3KR16	Pleckstrin homology domain-containing family G member 6 OS=Homo sapiens OX=9606 GN=PLEKHG6 PE=1 SV=3	0.001	7.777	4	2	2	2	790	88.9	7.09	8.53	2	100	1e-17		200				200		2		717719		170943						High	n/a	Peak Found	n/a	High	n/a	n/a	n/a	1
FALSE	High	Master Protein	Q8WUB8	PHD finger protein 10 OS=Homo sapiens OX=9606 GN=PHF10 PE=1 SV=3	0	13.785	11	4	6	4	498	56	6.62	16.36	4	100	1e-17		200				200		1				966131						High	High	High	Peak Found	n/a	High	n/a	Peak Found	1
FALSE	High	Master Protein	P49641	Alpha-mannosidase 2x OS=Homo sapiens OX=9606 GN=MAN2A2 PE=2 SV=3	0	10.555	2	3	27	1	1150	130.5	6.84	51.45	3	100	1e-17		200				200		2		554608		125523						High	n/a	Peak Found	n/a	n/a	n/a	n/a	n/a	1
FALSE	High	Master Protein	Q24JP5	Transmembrane protein 132A OS=Homo sapiens OX=9606 GN=TMEM132A PE=1 SV=1	0	10.087	5	3	3	3	1023	110	5.62	8.64	3	100	1e-17		200				200		1		636860								High	n/a	n/a	n/a	n/a	n/a	n/a	n/a	1
FALSE	High	None	Q8TB69	Zinc finger protein 519 OS=Homo sapiens OX=9606 GN=ZNF519 PE=2 SV=2	0.003	5.432	4	2	8	1	540	63	9.36	18.06	2	100	1e-17		200				200		4		665274	292462	1.06114e+06	1.01467e+06					High	Peak Found	High	Peak Found	n/a	n/a	n/a	n/a	1
FALSE	High	Master Protein	Q8N6N7	Acyl-CoA-binding domain-containing protein 7 OS=Homo sapiens OX=9606 GN=ACBD7 PE=1 SV=1	0.008	4.316	16	1	1	1	88	9.8	6.71	2.85	1	100	1e-17		200				200		3		411108	759260		225443					Peak Found	High	n/a	Peak Found	n/a	n/a	n/a	n/a	1
FALSE	High	Master Protein	Q8N6I4	Lysosomal enzyme trafficking factor OS=Homo sapiens OX=9606 GN=LYSET PE=1 SV=4	0.004	5.272	15	1	2	1	163	18.7	8.19	6.15	1	100	1e-17		200				200		2			697474		698272					n/a	High	n/a	High	n/a	n/a	n/a	n/a	1
FALSE	High	Master Protein	Q13542	Eukaryotic translation initiation factor 4E-binding protein 2 OS=Homo sapiens OX=9606 GN=EIF4EBP2 PE=1 SV=1	0.004	5.024	26	1	3	1	120	12.9	6.67	11.94	1	100	1e-17		200				200		2			661076		702189					High	High	n/a	High	n/a	n/a	n/a	n/a	1
FALSE	High	Master Protein	Q96GS6	Alpha/beta hydrolase domain-containing protein 17A OS=Homo sapiens OX=9606 GN=ABHD17A PE=1 SV=1	0	11.039	16	3	4	2	310	34	6.84	11.36	3	100	1e-17		200				200		3		329795	67688.7		146345					High	High	n/a	Peak Found	n/a	n/a	n/a	n/a	1
FALSE	High	Master Protein	Q96CN4	EVI5-like protein OS=Homo sapiens OX=9606 GN=EVI5L PE=1 SV=1	0	9.78	4	2	2	2	794	91.3	5.34	7.54	2	100	1e-17		200				200		3		1.35084e+06		618256	27859.6					High	n/a	Peak Found	Peak Found	n/a	n/a	n/a	n/a	1
FALSE	High	Master Protein	Q13395	Probable methyltransferase TARBP1 OS=Homo sapiens OX=9606 GN=TARBP1 PE=1 SV=1	0.003	5.631	2	2	2	2	1621	181.6	7.05	7.07	2	100	1e-17		200				200		1		445269								High	n/a	n/a	n/a	n/a	n/a	n/a	n/a	1	Acetyl [N-Term]
FALSE	High	None	Q8IYB9	Zinc finger protein 595 OS=Homo sapiens OX=9606 GN=ZNF595 PE=1 SV=2	0.003	5.432	9	2	8	1	648	74.3	9.11	18.06	2	100	1e-17		200				200		4		665274	292462	1.06114e+06	1.01467e+06					High	Peak Found	High	Peak Found	n/a	n/a	n/a	n/a	1
FALSE	High	Master Protein	O95997	Securin OS=Homo sapiens OX=9606 GN=PTTG1 PE=1 SV=1	0.005	4.972	7	1	2	1	202	22	6.6	3.85	1	100	1e-17		200				200		4		410240	893384	288653	811013					High	Peak Found	Peak Found	High	n/a	n/a	n/a	n/a	1
FALSE	High	Master Protein	Q7Z7A4	PX domain-containing protein kinase-like protein OS=Homo sapiens OX=9606 GN=PXK PE=1 SV=1	0	10.71	8	2	2	2	578	64.9	9.35	9.57	2	100	1e-17		200				200		1		949122								High	High	n/a	n/a	n/a	n/a	n/a	n/a	1
FALSE	High	Master Protein	Q5VWQ8	Disabled homolog 2-interacting protein OS=Homo sapiens OX=9606 GN=DAB2IP PE=1 SV=2	0	17.251	6	4	11	1	1189	131.5	8.72	23.3	4	100	1e-17		200				200		2			634968		355361					n/a	High	n/a	Peak Found	n/a	n/a	n/a	n/a	1
FALSE	High	Master Protein	Q9Y3Q8	TSC22 domain family protein 4 OS=Homo sapiens OX=9606 GN=TSC22D4 PE=1 SV=2	0.001	7.87	6	2	5	1	395	41	7.21	13.13	2	100	1e-17		200				200		3		1.26217e+06		831495	255675					High	n/a	Peak Found	Peak Found	n/a	n/a	n/a	n/a	1
FALSE	High	Master Protein	Q5VTB9	E3 ubiquitin-protein ligase RNF220 OS=Homo sapiens OX=9606 GN=RNF220 PE=1 SV=1	0.005	4.824	2	1	1	1	566	62.7	6.04	4.1	1	100	1e-17		200				200		3		922403	575175		141781					High	Peak Found	n/a	Peak Found	n/a	n/a	n/a	n/a	1
FALSE	High	Master Protein	P51511	Matrix metalloproteinase-15 OS=Homo sapiens OX=9606 GN=MMP15 PE=1 SV=1	0.005	4.764	2	1	1	1	669	75.8	7.46	3.72	1	100	1e-17		200				200		1			225126							n/a	High	n/a	n/a	n/a	n/a	n/a	n/a	1
FALSE	High	Master Protein	Q8IUQ4	E3 ubiquitin-protein ligase SIAH1 OS=Homo sapiens OX=9606 GN=SIAH1 PE=1 SV=2	0.01	4.05	4	1	1	1	282	31.1	6.8	2.69	1	100	1e-17		200				200		3		356612	479418		673035					High	Peak Found	n/a	Peak Found	n/a	n/a	n/a	n/a	1
FALSE	High	Master Protein	Q9P2Q2	FERM domain-containing protein 4A OS=Homo sapiens OX=9606 GN=FRMD4A PE=1 SV=3	0.004	5.017	3	1	1	1	1039	115.4	8.87	3.61	1	100	1e-17		200				200		2			507636	12659						n/a	High	Peak Found	n/a	n/a	n/a	n/a	n/a	1
FALSE	High	Master Protein	P23508	Colorectal mutant cancer protein OS=Homo sapiens OX=9606 GN=MCC PE=1 SV=2	0	11.389	6	3	3	3	829	93	5.52	9.01	3	100	1e-17		200				200		4		1.26116e+06	1.18266e+06	357002	481495					High	High	Peak Found	Peak Found	Peak Found	Peak Found	Peak Found	Peak Found	1
FALSE	High	Master Protein	Q9P2R6	Arginine-glutamic acid dipeptide repeats protein OS=Homo sapiens OX=9606 GN=RERE PE=1 SV=2	0.009	4.176	1	1	1	1	1566	172.3	7.69	3.57	1	100	1e-17		200				200		1		235309								High	n/a	n/a	n/a	n/a	n/a	n/a	n/a	1
FALSE	High	Master Protein	O14503	Class E basic helix-loop-helix protein 40 OS=Homo sapiens OX=9606 GN=BHLHE40 PE=1 SV=1	0.001	7.997	6	2	2	2	412	45.5	8.1	6.57	2	100	1e-17		200				200		4		790468	957407	1.15047e+06	1.38943e+06					Peak Found	High	High	Peak Found	n/a	n/a	n/a	n/a	1
FALSE	High	Master Protein	Q969W3	Protein FAM104A OS=Homo sapiens OX=9606 GN=FAM104A PE=1 SV=2	0.003	5.481	5	1	3	1	186	19.5	11.27	7.28	1	100	1e-17		200				200		3		806162	15786.9	970315						Peak Found	Peak Found	High	Peak Found	High	Peak Found	Peak Found	Peak Found	1
FALSE	High	None	Q3SXZ3	Zinc finger protein 718 OS=Homo sapiens OX=9606 GN=ZNF718 PE=2 SV=2	0.003	5.432	4	2	8	1	478	55.3	9.42	18.06	2	100	1e-17		200				200		4		665274	292462	1.06114e+06	1.01467e+06					High	Peak Found	High	Peak Found	n/a	n/a	n/a	n/a	1
FALSE	High	Master Protein	Q9UBH0	Interleukin-36 receptor antagonist protein OS=Homo sapiens OX=9606 GN=IL36RN PE=1 SV=1	0.002	6.23	30	2	2	2	155	17	5.2	8.25	2	100	1e-17		200				200		1			815561							High	High	n/a	n/a	n/a	n/a	n/a	n/a	1
FALSE	High	Master Protein	Q9H469	F-box/LRR-repeat protein 15 OS=Homo sapiens OX=9606 GN=FBXL15 PE=1 SV=2	0	11.897	19	3	4	3	300	33	7.44	12.49	3	100	1e-17		200				200		1		589807								High	n/a	n/a	n/a	High	n/a	n/a	n/a	1
FALSE	High	Master Protein	Q15653	NF-kappa-B inhibitor beta OS=Homo sapiens OX=9606 GN=NFKBIB PE=1 SV=2	0.001	7.509	9	2	3	2	356	37.7	4.84	8.39	2	100	1e-17		200				200		3		1.42755e+06	174383	1.25266e+06						High	Peak Found	Peak Found	High	n/a	n/a	n/a	n/a	1
FALSE	High	Master Protein	Q8WXC6	COP9 signalosome complex subunit 9 OS=Homo sapiens OX=9606 GN=COPS9 PE=1 SV=3	0.008	4.257	35	1	2	1	57	6.2	3.83	7.6	1	100	1e-17		200				200		2		495914		534451						High	n/a	Peak Found	High	n/a	n/a	n/a	n/a	1
FALSE	High	Master Protein	Q14681	BTB/POZ domain-containing protein KCTD2 OS=Homo sapiens OX=9606 GN=KCTD2 PE=1 SV=3	0	9.827	21	3	3	3	263	28.5	5.29	10.28	3	100	1e-17		200				200		1			999085							High	High	n/a	n/a	n/a	n/a	n/a	n/a	1
FALSE	High	Master Protein	Q13107	Ubiquitin carboxyl-terminal hydrolase 4 OS=Homo sapiens OX=9606 GN=USP4 PE=1 SV=3	0	26.794	11	7	22	4	963	108.5	5.71	54.29	7	100	1e-17		200				200		1		1.17991e+06								High	n/a	n/a	n/a	n/a	n/a	n/a	n/a	1
FALSE	High	Master Protein	A8MTT3	Protein CEBPZOS OS=Homo sapiens OX=9606 GN=CEBPZOS PE=1 SV=2	0.001	8.335	14	2	3	2	80	9.3	9.7	7.13	2	100	1e-17		200				200		1			878177							High	High	High	n/a	n/a	n/a	n/a	n/a	1
FALSE	High	Master Protein	Q9UBK7	Rab-like protein 2A OS=Homo sapiens OX=9606 GN=RABL2A PE=1 SV=1	0	9.493	16	2	4	2	228	26.1	4.89	12.24	2	100	1e-17		200				200		2		409967	781626							High	High	High	n/a	n/a	n/a	n/a	n/a	1
FALSE	High	Master Protein	Q5BKU9	Oxidoreductase-like domain-containing protein 1 OS=Homo sapiens OX=9606 GN=OXLD1 PE=2 SV=1	0.005	4.87	10	1	1	1	147	15.8	8.22	1.81	1	100	1e-17		200				200		2			685954		795241					n/a	Peak Found	n/a	High	n/a	n/a	n/a	n/a	1
FALSE	High	Master Protein	O14730	Serine/threonine-protein kinase RIO3 OS=Homo sapiens OX=9606 GN=RIOK3 PE=1 SV=2	0.001	7.976	5	2	3	2	519	59.1	5.76	8.12	2	100	1e-17		200				200		4		287302	3.2008e+06	392859	1.14265e+06					High	High	Peak Found	Peak Found	n/a	n/a	n/a	n/a	1
FALSE	High	Master Protein	Q9BSY4	Coiled-coil-helix-coiled-coil-helix domain-containing protein 5 OS=Homo sapiens OX=9606 GN=CHCHD5 PE=1 SV=1	0.002	6.317	26	2	2	2	110	12.4	6.73	4.1	2	100	1e-17		200				200		1			516827							n/a	High	n/a	High	n/a	n/a	n/a	n/a	1
FALSE	High	Master Protein	Q9NVE5	Ubiquitin carboxyl-terminal hydrolase 40 OS=Homo sapiens OX=9606 GN=USP40 PE=1 SV=3	0	14.144	4	3	4	3	1235	140	5.67	13.93	3	100	1e-17		200				200		2			811581		150166					High	High	n/a	Peak Found	n/a	n/a	n/a	n/a	1	Acetyl [N-Term]
FALSE	High	Master Protein	Q9BPZ7	Target of rapamycin complex 2 subunit MAPKAP1 OS=Homo sapiens OX=9606 GN=MAPKAP1 PE=1 SV=2	0.001	7.499	5	2	4	2	522	59.1	7.55	11.5	2	100	1e-17		200				200		2		1.98094e+06		897331						High	n/a	High	n/a	n/a	n/a	High	n/a	1
FALSE	High	Master Protein	Q5TZA2	Rootletin OS=Homo sapiens OX=9606 GN=CROCC PE=1 SV=2	0.003	5.423	1	2	53	1	2017	228.3	5.49	113.62	2	100	1e-17		200				200		1			1.27526e+06							High	High	High	High	High	High	High	High	1
FALSE	High	Master Protein	Q96MT8	Centrosomal protein of 63 kDa OS=Homo sapiens OX=9606 GN=CEP63 PE=1 SV=1	0.006	4.625	2	1	1	1	703	81.3	6.13	3.46	1	100	1e-17		200				200		2		214922		120049						High	n/a	Peak Found	n/a	n/a	n/a	n/a	n/a	1	Acetyl [N-Term]
FALSE	High	None	O95081	Arf-GAP domain and FG repeat-containing protein 2 OS=Homo sapiens OX=9606 GN=AGFG2 PE=1 SV=2	0.002	5.924	2	1	5	1	481	48.9	9.11	13.26	1	100	1e-17		200				200		2		1.18885e+06	2.46734e+06							High	High	n/a	n/a	n/a	n/a	n/a	n/a	1
FALSE	High	Master Protein	P20333	Tumor necrosis factor receptor superfamily member 1B OS=Homo sapiens OX=9606 GN=TNFRSF1B PE=1 SV=3	0.001	8.192	10	2	2	2	461	48.3	6.28	7.69	2	100	1e-17		200				200		3		398254	548606		446062					High	High	n/a	Peak Found	n/a	n/a	n/a	n/a	1
FALSE	High	Master Protein	O15318	DNA-directed RNA polymerase III subunit RPC7 OS=Homo sapiens OX=9606 GN=POLR3G PE=1 SV=2	0.005	4.713	10	1	2	1	223	25.9	4.63	2.8	1	100	1e-17		200				200		3		3.2471e+06		660873	186826					High	n/a	High	Peak Found	n/a	n/a	n/a	n/a	1
FALSE	High	Master Protein	Q8NAX2	Keratinocyte differentiation factor 1 OS=Homo sapiens OX=9606 GN=KDF1 PE=1 SV=2	0.006	4.544	6	1	2	1	398	43.6	6.54	7.62	1	100	1e-17		200				200		2			938967	1.24569e+06						n/a	Peak Found	High	n/a	n/a	n/a	n/a	n/a	1
FALSE	High	Master Protein	P60763	Ras-related C3 botulinum toxin substrate 3 OS=Homo sapiens OX=9606 GN=RAC3 PE=1 SV=1	0	23.127	48	7	100	2	192	21.4	8.15	207.79	7	100	1e-17		200				200		3		2.62222e+06	2.45196e+06		492161					High	High	n/a	Peak Found	n/a	n/a	n/a	n/a	1
FALSE	High	Master Protein	A1KXE4	Myelin-associated neurite-outgrowth inhibitor OS=Homo sapiens OX=9606 GN=FAM168B PE=1 SV=1	0.006	4.527	9	1	1	1	195	20.3	9.23	3.79	1	100	1e-17		200				200		2			1.37882e+06		452997					n/a	High	n/a	Peak Found	n/a	n/a	n/a	n/a	1	Acetyl [N-Term]
FALSE	High	Master Protein	Q9BQQ3	Golgi reassembly-stacking protein 1 OS=Homo sapiens OX=9606 GN=GORASP1 PE=1 SV=3	0	9.187	11	3	5	3	440	46.5	4.5	16.52	3	100	1e-17		200				200		2			5.29305e+06		2.40198e+06					High	High	High	High	Peak Found	Peak Found	Peak Found	Peak Found	1
FALSE	High	Master Protein	O15239	NADH dehydrogenase [ubiquinone] 1 alpha subcomplex subunit 1 OS=Homo sapiens OX=9606 GN=NDUFA1 PE=1 SV=1	0.001	7.699	19	1	3	1	70	8.1	8.84	8.8	1	100	1e-17		200				200		3		1.83819e+06	1.26377e+06		251140					High	High	n/a	Peak Found	n/a	n/a	n/a	n/a	1
FALSE	High	Master Protein	P17028	Zinc finger protein 24 OS=Homo sapiens OX=9606 GN=ZNF24 PE=1 SV=4	0.001	7.108	14	3	3	3	368	42.1	6.21	9.14	3	100	1e-17		200				200		2		647132			1.87969e+06					Peak Found	High	High	High	n/a	n/a	n/a	n/a	1
FALSE	High	Master Protein	O14757	Serine/threonine-protein kinase Chk1 OS=Homo sapiens OX=9606 GN=CHEK1 PE=1 SV=2	0.001	7.024	5	2	2	2	476	54.4	8.25	3.45	2	100	1e-17		200				200		4		472199	761047	571670	834926					Peak Found	High	High	Peak Found	n/a	n/a	n/a	n/a	1
FALSE	High	Master Protein	Q96D53	Atypical kinase COQ8B, mitochondrial OS=Homo sapiens OX=9606 GN=COQ8B PE=1 SV=2	0.007	4.454	4	1	1	1	544	60	7.23	4.11	1	100	1e-17		200				200		3		861117	313133	718892						High	Peak Found	Peak Found	n/a	n/a	n/a	n/a	n/a	1
FALSE	High	Master Protein	Q9HA47	Uridine-cytidine kinase 1 OS=Homo sapiens OX=9606 GN=UCK1 PE=1 SV=1	0.001	7.274	9	2	4	2	277	31.4	7.3	8.68	2	100	1e-17		200				200		2			1.18598e+06		810947					n/a	High	n/a	Peak Found	High	n/a	High	High	1
FALSE	High	Master Protein	Q9H201	Epsin-3 OS=Homo sapiens OX=9606 GN=EPN3 PE=2 SV=1	0	21.263	12	4	24	2	632	68.2	5.91	60.62	4	100	1e-17		200				200		1			832994							High	High	n/a	High	High	n/a	High	High	1
FALSE	High	Master Protein	Q9NPJ8	NTF2-related export protein 2 OS=Homo sapiens OX=9606 GN=NXT2 PE=1 SV=1	0.001	8.864	32	3	11	2	142	16.2	5.48	28.84	3	100	1e-17		200				200		4		905608	275392	408233	126513					High	Peak Found	Peak Found	Peak Found	High	n/a	n/a	n/a	1
FALSE	High	Master Protein	Q9Y4Y9	U6 snRNA-associated Sm-like protein LSm5 OS=Homo sapiens OX=9606 GN=LSM5 PE=1 SV=3	0	18.499	29	2	9	2	91	9.9	4.54	39.11	2	100	1e-17		200				200		2		4.04952e+06	311696							High	High	n/a	n/a	n/a	n/a	n/a	n/a	1
FALSE	High	Master Protein	O75427	Leucine-rich repeat and calponin homology domain-containing protein 4 OS=Homo sapiens OX=9606 GN=LRCH4 PE=1 SV=2	0.001	7.084	5	2	3	2	683	73.4	8.22	8.98	2	100	1e-17		200				200		2			306207		586323					High	Peak Found	High	High	n/a	n/a	n/a	n/a	1
FALSE	High	Master Protein	Q9NVR2	Integrator complex subunit 10 OS=Homo sapiens OX=9606 GN=INTS10 PE=1 SV=2	0	13.388	8	4	5	4	710	82.2	7.44	12.46	4	100	1e-17		200				200		2		3.53597e+06		1.83075e+06						High	n/a	Peak Found	n/a	n/a	High	n/a	n/a	1
FALSE	High	Master Protein	O15083	ERC protein 2 OS=Homo sapiens OX=9606 GN=ERC2 PE=1 SV=3	0	15.679	4	4	24	1	957	110.5	6.99	61.93	4	100	1e-17		200				200		3		687291		1.40957e+06	84570.6					Peak Found	n/a	High	Peak Found	n/a	n/a	n/a	n/a	1
FALSE	High	Master Protein	A0A2R8Y7D0	Ubiquitin domain-containing protein TINCR OS=Homo sapiens OX=9606 GN=TINCR PE=1 SV=1	0.001	7.039	27	2	3	2	120	13.8	10.21	8.52	2	100	1e-17		200				200		4		9.36075e+06	357247	2.6732e+06	563783					High	High	Peak Found	High	n/a	n/a	n/a	n/a	1
FALSE	High	Master Protein	Q86YB7	Enoyl-CoA hydratase domain-containing protein 2, mitochondrial OS=Homo sapiens OX=9606 GN=ECHDC2 PE=1 SV=2	0.006	4.585	13	2	2	2	292	31.1	8.72	5.57	2	100	1e-17		200				200		2		892361	441601							High	High	n/a	n/a	n/a	n/a	n/a	n/a	1
FALSE	High	Master Protein	Q02086	Transcription factor Sp2 OS=Homo sapiens OX=9606 GN=SP2 PE=1 SV=3	0	9.148	5	2	4	2	613	64.9	9.92	12.94	2	100	1e-17		200				200		3		721860	4.82246e+06		2.38981e+06					High	High	n/a	Peak Found	n/a	n/a	n/a	n/a	1
FALSE	High	Master Protein	Q86TS9	Large ribosomal subunit protein mL52 OS=Homo sapiens OX=9606 GN=MRPL52 PE=1 SV=2	0.004	5.101	27	1	2	1	123	13.7	10.26	10.15	1	100	1e-17		200				200		4		1.36828e+06	943248	433438	233070					High	High	Peak Found	Peak Found	n/a	n/a	n/a	n/a	1
FALSE	High	Master Protein	P21128	Uridylate-specific endoribonuclease OS=Homo sapiens OX=9606 GN=ENDOU PE=1 SV=2	0	13.22	15	4	4	4	410	46.8	5.43	6.93	4	100	1e-17		200				200		1			1.66228e+06							High	High	n/a	n/a	n/a	n/a	n/a	n/a	1
FALSE	High	Master Protein Candidate	Q9UNT1	Rab-like protein 2B OS=Homo sapiens OX=9606 GN=RABL2B PE=1 SV=1	0	9.493	16	2	4	2	228	26.1	4.89	12.24	2	100	1e-17		200				200		2		409967	781626							High	High	High	n/a	n/a	n/a	n/a	n/a	1
FALSE	High	Master Protein	Q92908	Transcription factor GATA-6 OS=Homo sapiens OX=9606 GN=GATA6 PE=1 SV=2	0.007	4.46	2	1	1	1	595	60	8.35	3.74	1	100	1e-17		200				200		3			2.99394e+06	927346	740489					n/a	Peak Found	High	Peak Found	n/a	n/a	n/a	n/a	1
FALSE	High	Master Protein	O43257	Zinc finger HIT domain-containing protein 1 OS=Homo sapiens OX=9606 GN=ZNHIT1 PE=1 SV=1	0.003	5.319	15	1	2	1	154	17.5	9.41	8.79	1	100	1e-17		200				200		3			564479	817446	229098					High	Peak Found	High	Peak Found	n/a	n/a	n/a	n/a	1
FALSE	High	Master Protein	O60281	Zinc finger protein 292 OS=Homo sapiens OX=9606 GN=ZNF292 PE=1 SV=3	0	18.895	3	5	5	5	2723	304.6	7.39	13.99	5	100	1e-17		200				200		3		1.03953e+06		278380	237373					High	High	High	High	n/a	n/a	n/a	n/a	1
FALSE	High	Master Protein	Q15723	ETS-related transcription factor Elf-2 OS=Homo sapiens OX=9606 GN=ELF2 PE=1 SV=2	0.001	8.517	5	2	2	2	593	63.9	6.57	7.16	2	100	1e-17		200				200		2			1.17816e+06		362791					n/a	High	n/a	Peak Found	n/a	n/a	n/a	n/a	1
FALSE	High	Master Protein	P15336	Cyclic AMP-dependent transcription factor ATF-2 OS=Homo sapiens OX=9606 GN=ATF2 PE=1 SV=4	0	11.935	9	3	4	2	505	54.5	7.88	9.99	3	100	1e-17		200				200		2			3.14176e+06		1.94019e+06					High	High	n/a	Peak Found	n/a	n/a	n/a	n/a	1
FALSE	High	Master Protein	Q6DD87	Zinc finger protein 787 OS=Homo sapiens OX=9606 GN=ZNF787 PE=1 SV=4	0	13.305	7	2	7	2	382	40.4	7.96	16.56	2	100	1e-17		200				200		3		989578	2.0471e+06	1.83233e+06						High	High	High	n/a	High	n/a	n/a	n/a	1
FALSE	High	Master Protein	Q9BZV1	UBX domain-containing protein 6 OS=Homo sapiens OX=9606 GN=UBXN6 PE=1 SV=1	0	12.775	13	3	4	3	441	49.7	6.89	13.47	3	100	1e-17		200				200		1			1.42532e+06							High	High	n/a	n/a	n/a	n/a	n/a	n/a	1
FALSE	High	Master Protein	Q9NUK0	Muscleblind-like protein 3 OS=Homo sapiens OX=9606 GN=MBNL3 PE=1 SV=2	0	22.773	13	3	6	2	354	38.5	8.81	21.06	3	100	1e-17		200				200		3		1.92689e+06	4.53011e+06		141742					High	High	n/a	High	n/a	n/a	n/a	n/a	1
FALSE	High	Master Protein	Q86YR5	G-protein-signaling modulator 1 OS=Homo sapiens OX=9606 GN=GPSM1 PE=1 SV=2	0	10.18	7	3	3	3	675	74.5	6.54	8.82	3	100	1e-17		200				200		3		1.70619e+06	245839	5.10637e+06						High	High	Peak Found	n/a	n/a	n/a	n/a	n/a	1
FALSE	High	Master Protein	Q9NY64	Solute carrier family 2, facilitated glucose transporter member 8 OS=Homo sapiens OX=9606 GN=SLC2A8 PE=1 SV=3	0.009	4.095	3	1	1	1	477	50.8	7.61	2.86	1	100	1e-17		200				200		1				95189.4						n/a	n/a	High	n/a	n/a	n/a	n/a	n/a	1
FALSE	High	Master Protein	Q9NXV2	BTB/POZ domain-containing protein KCTD5 OS=Homo sapiens OX=9606 GN=KCTD5 PE=1 SV=1	0	22.287	26	4	9	4	234	26.1	6.24	29.4	4	97.815	1e-17	147.7	175.4	24.6			175.4	24.6	4	4	580703	1.92181e+08	372196	1.86089e+08	1.11394e+06	1.90245e+06	3.53669e+06	1.10378e+06	Peak Found	High	Peak Found	High	High	High	High	High	1
FALSE	High	None	P0C7V7	Putative signal peptidase complex catalytic subunit SEC11B OS=Homo sapiens OX=9606 GN=SEC11B PE=5 SV=1	0.001	6.899	8	1	5	1	166	19.1	9.66	12.48	1	97.164	1e-17	60.28	198.2	1.8			198.2	1.8	2	3	1.03395e+07	2.24022e+07				264434	92782.2	135666	High	High	n/a	n/a	n/a	Peak Found	Peak Found	Peak Found	1
FALSE	High	Master Protein	A5YM69	Rho guanine nucleotide exchange factor 35 OS=Homo sapiens OX=9606 GN=ARHGEF35 PE=1 SV=1	0	10.047	9	3	4	1	484	53.3	4.31	12.08	3	38.36	4.13434e-08	0	194.9	5.1			194.9	5.1	1	1		878300					22896.1		n/a	High	n/a	n/a	n/a	n/a	Peak Found	n/a	1
FALSE	High	None	O14967	Calmegin OS=Homo sapiens OX=9606 GN=CLGN PE=1 SV=1	0	13.74	2	1	13	1	610	70	4.69	30.5	1	34.521	1e-17	138.57	194.4	5.6			194.4	5.6	3	3	6.89925e+07	6.04947e+06	302092		1440970	133890		175241	High	High	Peak Found	Peak Found	High	Peak Found	n/a	Peak Found	1
FALSE	High	Master Protein	P62837	Ubiquitin-conjugating enzyme E2 D2 OS=Homo sapiens OX=9606 GN=UBE2D2 PE=1 SV=1	0	30.804	43	4	29	1	147	16.7	7.83	88.42	4	24.119	3.55271e-15	68.53	192	8			192	8	2	2	2.77544e+06	7.95016e+06				399631		94911.9	High	High	n/a	n/a	n/a	Peak Found	n/a	Peak Found	1
FALSE	High	None	O76013	Keratin, type I cuticular Ha6 OS=Homo sapiens OX=9606 GN=KRT36 PE=1 SV=1	0.007	4.5	2	2	125	0	467	52.2	4.94	216.76	2	23.841	6.52811e-14	64.85	191.9	8.1			191.9	8.1	2	2	5.31338e+06	1.62254e+07			289883		523225		n/a	n/a	n/a	n/a	n/a	n/a	n/a	n/a	4
FALSE	High	None	Q14525	Keratin, type I cuticular Ha3-II OS=Homo sapiens OX=9606 GN=KRT33B PE=1 SV=3	0.007	4.5	2	2	125	0	404	46.2	4.84	216.76	2	23.841	6.52811e-14	64.85	191.9	8.1			191.9	8.1	2	2	5.31338e+06	1.62254e+07			289883		523225		n/a	n/a	n/a	n/a	n/a	n/a	n/a	n/a	4
FALSE	High	None	Q15323	Keratin, type I cuticular Ha1 OS=Homo sapiens OX=9606 GN=KRT31 PE=1 SV=3	0.007	4.5	2	2	125	0	416	47.2	4.88	216.76	2	23.841	6.52811e-14	64.85	191.9	8.1			191.9	8.1	2	2	5.31338e+06	1.62254e+07			289883		523225		n/a	n/a	n/a	n/a	n/a	n/a	n/a	n/a	4
FALSE	High	Master Protein	Q7Z7G8	Intermembrane lipid transfer protein VPS13B OS=Homo sapiens OX=9606 GN=VPS13B PE=1 SV=2	0.001	7.439	1	3	7	3	4022	448.4	6.46	13.84	3	23.173	1.55607e-11	145.18	189	11			189	11	3	4		1.61844e+07	141468	6.80012e+06	485028	151214	1.1738e+06	326008	High	High	Peak Found	Peak Found	Peak Found	High	High	Peak Found	1
FALSE	High	Master Protein	P63313	Thymosin beta-10 OS=Homo sapiens OX=9606 GN=TMSB10 PE=1 SV=2	0	15.625	45	3	7	3	44	5	5.36	15.61	3	19.844	5.72875e-13	90.82	195.4	4.6			195.4	4.6	2	1	3.4448e+06	1.35546e+07						161405	High	High	n/a	n/a	n/a	n/a	n/a	Peak Found	1
FALSE	High	Master Protein	Q9H5H4	Zinc finger protein 768 OS=Homo sapiens OX=9606 GN=ZNF768 PE=1 SV=2	0.004	5.029	3	2	7	1	540	60.2	7.97	15.24	2	19.813	4.5117e-05	42.42	190.4	9.6			190.4	9.6	4	1	152766	257513	425674	404827			16296.3		Peak Found	Peak Found	High	Peak Found	n/a	n/a	Peak Found	n/a	1
FALSE	High	Master Protein	Q13670	Putative postmeiotic segregation increased 2-like protein 11 OS=Homo sapiens OX=9606 GN=PMS2P11 PE=5 SV=1	0.005	4.79	5	1	2	1	270	28.5	6.7	6.95	1	19.574	8.59627e-06	527.3	190.3	9.7			190.3	9.7	2	2		1.31383e+06		1.09539e+06		485196	7741.93		n/a	High	n/a	Peak Found	n/a	Peak Found	Peak Found	n/a	1
FALSE	High	Master Protein	Q9UIL1	Short coiled-coil protein OS=Homo sapiens OX=9606 GN=SCOC PE=1 SV=2	0	25.737	35	4	9	4	159	18	8.85	36.04	4	19.462	7.05214e-12	118.53	166.8	33.2			166.8	33.2	3	1	1.77875e+07	3.71716e+06	2.8041e+06		740897				High	High	High	n/a	High	n/a	n/a	n/a	1
FALSE	High	Master Protein	O60551	Glycylpeptide N-tetradecanoyltransferase 2 OS=Homo sapiens OX=9606 GN=NMT2 PE=1 SV=1	0	20.179	9	4	81	1	498	56.9	7.58	175.82	4	18.655	1.5026e-11	217.38	183.9	16.1			183.9	16.1	4	3	701164	5.47831e+07	268299	3.52665e+07	639780	436622	111061		High	Peak Found	Peak Found	Peak Found	Peak Found	Peak Found	Peak Found	n/a	1
FALSE	High	None	Q0VF96	Cingulin-like protein 1 OS=Homo sapiens OX=9606 GN=CGNL1 PE=1 SV=2	0.006	4.564	1	1	1	1	1302	149	5.67	4.06	1	18.437	2.38938e-09	0	189.7	10.3			189.7	10.3	1	1	2.14096e+06				116124				High	n/a	n/a	n/a	Peak Found	n/a	n/a	n/a	1
FALSE	High	Master Protein	P61457	Pterin-4-alpha-carbinolamine dehydratase OS=Homo sapiens OX=9606 GN=PCBD1 PE=1 SV=2	0.001	8.863	38	3	8	3	104	12	6.8	15.09	3	15.983	5.56086e-06	98.28	190.9	9.1			190.9	9.1	4	4	4.06945e+06	2.06689e+06	1.06826e+06	561010	198540	17407	118711	42282.1	High	High	High	High	High	High	Peak Found	Peak Found	1
FALSE	High	Master Protein	Q01196	Runt-related transcription factor 1 OS=Homo sapiens OX=9606 GN=RUNX1 PE=1 SV=3	0	17.088	14	4	8	4	453	48.7	9.35	20.83	4	12.893	5.20081e-05	145.81	59.2	140.8			59.2	140.8	2	3	636195		227236		903987	21692	2.90061e+06		High	High	Peak Found	High	High	High	High	High	1
FALSE	High	None	Q8IUX4	DNA dC->dU-editing enzyme APOBEC-3F OS=Homo sapiens OX=9606 GN=APOBEC3F PE=1 SV=3	0	9.187	3	1	18	1	373	45	7.23	51.84	1	12.53	1.00682e-05	119.98	190.5	9.5			190.5	9.5	4	3	749242	1.00993e+07	2.05855e+06	5.16826e+06	814356	90252.3	162598		High	High	High	High	High	High	High	High	1
FALSE	High	Master Protein	Q14568	Heat shock protein HSP 90-alpha A2 OS=Homo sapiens OX=9606 GN=HSP90AA2P PE=1 SV=2	0	78.598	31	11	775	1	343	39.3	4.65	2377.18	11	11.128	0.000186005	0	183.5	16.5			183.5	16.5	1	1		1.10444e+06				99245.4			High	High	n/a	n/a	n/a	Peak Found	n/a	n/a	1
FALSE	High	Master Protein	P33552	Cyclin-dependent kinases regulatory subunit 2 OS=Homo sapiens OX=9606 GN=CKS2 PE=1 SV=1	0	20.18	33	3	10	3	79	9.9	8.46	12.74	3	10.858	4.39179e-07	83.53	165.1	34.9			165.1	34.9	3	4	4.36066e+06	3.25129e+06		592680	406633	1.82189e+06	286618	1.16047e+06	High	High	n/a	Peak Found	High	High	Peak Found	Peak Found	1
FALSE	High	None	Q6ZN06	Zinc finger protein 813 OS=Homo sapiens OX=9606 GN=ZNF813 PE=2 SV=2	0.005	4.917	10	2	8	1	617	71.7	9.36	17.42	2	10.831	4.15316e-05	315.54	183.1	16.9			183.1	16.9	2	2		2.25369e+06		2.86446e+06		46926		1.17264e+06	High	High	Peak Found	Peak Found	Peak Found	Peak Found	Peak Found	Peak Found	1
FALSE	High	Master Protein	Q96IR2	Zinc finger protein 845 OS=Homo sapiens OX=9606 GN=ZNF845 PE=1 SV=3	0.001	6.876	16	3	15	1	970	113.1	9.33	19.57	3	10.831	4.15316e-05	315.54	183.1	16.9			183.1	16.9	2	2		2.25369e+06		2.86446e+06		46926		1.17264e+06	High	High	Peak Found	Peak Found	Peak Found	Peak Found	Peak Found	Peak Found	1
FALSE	High	None	Q0VGE8	Zinc finger protein 816 OS=Homo sapiens OX=9606 GN=ZNF816 PE=2 SV=2	0.005	4.917	8	2	14	1	651	75.7	9.29	17.42	2	10.831	4.15316e-05	315.54	183.1	16.9			183.1	16.9	2	2		2.25369e+06		2.86446e+06		46926		1.17264e+06	High	High	Peak Found	Peak Found	Peak Found	Peak Found	Peak Found	Peak Found	1
FALSE	High	None	Q96G75	E3 ubiquitin-protein transferase RMND5B OS=Homo sapiens OX=9606 GN=RMND5B PE=1 SV=1	0.001	8.836	4	1	3	1	393	44.4	6.61	6.7	1	10.779	0.000196191	95.64	183	17			183	17	2	2	1.3204e+06	625931			36553.7	194605			High	Peak Found	High	n/a	Peak Found	Peak Found	n/a	n/a	1
FALSE	High	Master Protein	Q01638	Interleukin-1 receptor-like 1 OS=Homo sapiens OX=9606 GN=IL1RL1 PE=1 SV=4	0.008	4.284	5	2	7	2	556	63.3	8.35	13.23	2	10.721	6.88338e-15	144.44	191	9			191	9	3	4	2.56799e+07		4.4544e+07	5.3986e+06	5.62354e+07	848624	1.03245e+06	1.42138e+06	High	n/a	High	Peak Found	High	Peak Found	High	Peak Found	1
FALSE	High	Master Protein	P30047	GTP cyclohydrolase 1 feedback regulatory protein OS=Homo sapiens OX=9606 GN=GCHFR PE=1 SV=3	0.004	5.073	19	1	2	1	84	9.7	6.54	7.52	1	10.488	0.000584677	113.06	182.6	17.4			182.6	17.4	3	1	2.22235e+06	671587		159439		64033.4			High	High	n/a	Peak Found	n/a	Peak Found	n/a	n/a	1
FALSE	High	Master Protein	Q6ICB0	Desumoylating isopeptidase 1 OS=Homo sapiens OX=9606 GN=DESI1 PE=1 SV=1	0.001	7.629	20	2	3	2	168	18.3	4.94	8.16	2	10.211	7.35012e-06	92.12	182.7	17.3			182.7	17.3	3	4	1.91322e+06	1.07938e+06	3.18141e+06		257443	127932	740000	63936.8	High	High	Peak Found	n/a	Peak Found	High	Peak Found	Peak Found	1
FALSE	High	Master Protein	Q9UHR6	Zinc finger HIT domain-containing protein 2 OS=Homo sapiens OX=9606 GN=ZNHIT2 PE=1 SV=1	0.001	8.517	7	2	2	2	403	42.9	5.99	6.06	2	10.006	0.000548395	5.4	183.8	16.2			183.8	16.2	4	3	480554	658594	1.28703e+06	889923	182637	65028.4	67394.7		Peak Found	Peak Found	High	Peak Found	Peak Found	Peak Found	Peak Found	n/a	1
FALSE	High	Master Protein	P15954	Cytochrome c oxidase subunit 7C, mitochondrial OS=Homo sapiens OX=9606 GN=COX7C PE=1 SV=1	0	20.697	51	3	16	3	63	7.2	10.27	31.36	3	9.411	2.61866e-10	123.16	181.6	18.4			181.6	18.4	4	4	2.62539e+07	1.50706e+07	3.51084e+07	2.3924e+07	4.62802e+06	1.38949e+06	1.7063e+07	962246	High	High	High	High	Peak Found	High	High	High	1
FALSE	High	None	Q8TF20	Zinc finger protein 721 OS=Homo sapiens OX=9606 GN=ZNF721 PE=1 SV=2	0.001	7.198	7	2	7	1	911	105	9.45	15.91	2	9.374	0.00265412	108.2	180.1	19.9			180.1	19.9	4	3	544938	173136	201186	132951	3662.37	60425.4	20648.7		High	Peak Found	Peak Found	Peak Found	Peak Found	Peak Found	Peak Found	n/a	1
FALSE	High	Master Protein	Q92604	Acyl-CoA:lysophosphatidylglycerol acyltransferase 1 OS=Homo sapiens OX=9606 GN=LPGAT1 PE=1 SV=1	0.007	4.425	3	1	3	1	370	43.1	8.92	9.16	1	8.805	0.00263544	130.69	182.8	17.2			182.8	17.2	4	3	351819	158309	412738	1.32874e+06	366361	20037.4		35850.3	High	Peak Found	Peak Found	Peak Found	High	Peak Found	n/a	Peak Found	1
FALSE	High	Master Protein	Q9NXJ5	Pyroglutamyl-peptidase 1 OS=Homo sapiens OX=9606 GN=PGPEP1 PE=1 SV=1	0	34.545	40	5	22	5	209	23.1	5.9	83.31	5	8.649	1.14727e-06	129.13	181.8	18.2			181.8	18.2	4	4	1.41358e+07	4.72004e+06	3.75287e+06	1.64725e+06	2.62134e+06	309505	571378	85249.3	High	High	High	Peak Found	High	Peak Found	High	Peak Found	1
FALSE	High	None	P13164	Interferon-induced transmembrane protein 1 OS=Homo sapiens OX=9606 GN=IFITM1 PE=1 SV=3	0	10.866	13	1	8	1	125	14	7.93	26.65	1	8.648	9.20694e-08	133.74	187.2	12.8			187.2	12.8	4	2	3.62539e+06	8.58872e+06	1.73679e+06	1.4799e+07	100651			1.44278e+06	High	High	High	High	Peak Found	n/a	n/a	High	1
FALSE	High	None	Q01629	Interferon-induced transmembrane protein 2 OS=Homo sapiens OX=9606 GN=IFITM2 PE=1 SV=2	0	10.866	12	1	8	1	132	14.6	7.42	26.65	1	8.648	9.20694e-08	133.74	187.2	12.8			187.2	12.8	4	2	3.62539e+06	8.58872e+06	1.73679e+06	1.4799e+07	100651			1.44278e+06	High	High	High	High	Peak Found	n/a	n/a	High	1
FALSE	High	Master Protein	Q01628	Interferon-induced transmembrane protein 3 OS=Homo sapiens OX=9606 GN=IFITM3 PE=1 SV=2	0	29.791	49	3	17	3	133	14.6	7.01	58.83	3	8.648	2.89048e-07	133.74	166.7	33.3			166.7	33.3	4	3	5.55459e+06	8.58872e+06	4.40431e+06	1.4799e+07	176535		1.37873e+06	1.44278e+06	High	High	High	High	High	High	High	High	1	Acetyl [N-Term]
FALSE	High	Master Protein	Q16134	Electron transfer flavoprotein-ubiquinone oxidoreductase, mitochondrial OS=Homo sapiens OX=9606 GN=ETFDH PE=1 SV=2	0	9.269	7	3	4	3	617	68.5	7.55	9.82	3	8.514	1.14579e-11	64.05	179	21			179	21	2	1		2.69175e+07		6.22979e+07		4.80949e+06			n/a	High	n/a	Peak Found	n/a	High	n/a	High	1
FALSE	High	Master Protein	P68133	Actin, alpha skeletal muscle OS=Homo sapiens OX=9606 GN=ACTA1 PE=1 SV=1	0	446.797	69	32	3898	3	377	42	5.39	9491	32	8.313	4.39426e-12	129.99	178.2	21.8			178.2	21.8	4	4	5.39969e+08	1.85226e+08	3.15202e+07	1.58883e+07	9.83595e+06	8.86252e+06	3.15814e+07	6.51978e+06	High	High	High	High	High	High	High	High	1
FALSE	High	None	Q9NZI6	Transcription factor CP2-like protein 1 OS=Homo sapiens OX=9606 GN=TFCP2L1 PE=1 SV=1	0.001	8.183	3	1	3	1	479	54.6	7.01	9	1	8.245	8.56581e-07	19.44	178.4	21.6			178.4	21.6	2	4		5.8505e+06		6.37285e+06	678238	808740	642390	1.2233e+06	n/a	High	n/a	Peak Found	High	High	Peak Found	Peak Found	1
FALSE	High	Master Protein	Q9UPT6	C-Jun-amino-terminal kinase-interacting protein 3 OS=Homo sapiens OX=9606 GN=MAPK8IP3 PE=1 SV=3	0	29.786	6	9	58	3	1336	147.4	5.4	110.8	9	8.182	1.84962e-09	134.22	197.1	2.9			197.1	2.9	4	4	2.3256e+06	3.89091e+06	1.25863e+08	2.53264e+08	452396	356950	136343	298671	High	Peak Found	Peak Found	Peak Found	Peak Found	High	Peak Found	Peak Found	1
FALSE	High	Master Protein	O95777	U6 snRNA-associated Sm-like protein LSm8 OS=Homo sapiens OX=9606 GN=LSM8 PE=1 SV=3	0	30.821	81	5	41	5	96	10.4	4.48	116.81	5	8.117	8.11351e-13	120.48	176.5	23.5			176.5	23.5	4	4	6.73185e+07	8.09382e+07	4.07241e+07	4.78994e+07	5.33265e+06	3.38387e+06	3.43655e+07	1.07704e+07	High	High	High	High	High	High	High	High	1
FALSE	High	Master Protein	Q8N138	ORM1-like protein 3 OS=Homo sapiens OX=9606 GN=ORMDL3 PE=1 SV=1	0	15.631	34	4	20	3	153	17.5	9.64	49.74	4	7.789	7.80123e-06	101.35	176.7	23.3			176.7	23.3	4	3	4.17991e+06	9.30871e+06	1.75394e+06	4.05628e+06		543465	211692	1.02167e+06	High	High	High	High	n/a	High	Peak Found	High	1	Acetyl [N-Term]
FALSE	High	Master Protein	Q14192	Four and a half LIM domains protein 2 OS=Homo sapiens OX=9606 GN=FHL2 PE=1 SV=3	0	110.153	62	19	107	19	279	32.2	7.55	277.83	19	7.464	1.91647e-12	79.84	186.1	13.9			186.1	13.9	4	4	9.57459e+07	1.50472e+08	7.00593e+07	1.03162e+08	5.65447e+06	6.06917e+06	1.35337e+07	9.01132e+06	High	High	High	High	High	High	High	High	1
FALSE	High	Master Protein	P49184	Deoxyribonuclease-1-like 1 OS=Homo sapiens OX=9606 GN=DNASE1L1 PE=1 SV=1	0.003	5.355	9	1	2	1	302	33.9	5.74	8.68	1	7.426	0.0013595	0	176.3	23.7			176.3	23.7	1	1	776259				104527				High	High	n/a	n/a	Peak Found	n/a	n/a	n/a	1
FALSE	High	Master Protein	Q86TJ5	Zinc finger protein 554 OS=Homo sapiens OX=9606 GN=ZNF554 PE=1 SV=1	0	9.271	6	3	8	2	538	60.5	7.61	19.02	3	7.348	0.00247288	129.72	180.1	19.9			180.1	19.9	4	4	544938	1.10146e+06	716316	1.36772e+07	3662.37	1.86314e+07	20648.7	464888	High	Peak Found	Peak Found	Peak Found	Peak Found	High	Peak Found	Peak Found	1
FALSE	High	None	Q92750	Transcription initiation factor TFIID subunit 4B OS=Homo sapiens OX=9606 GN=TAF4B PE=1 SV=2	0.007	4.369	2	1	5	1	862	91	9.54	12.35	1	7.273	9.54097e-07	300.95	182.6	17.4			182.6	17.4	4	3	5.47177e+07	917662	5.22463e+07	612825	518343		1.74879e+06	659400	High	High	Peak Found	High	Peak Found	n/a	High	High	1
FALSE	High	Master Protein	O15091	Mitochondrial ribonuclease P catalytic subunit OS=Homo sapiens OX=9606 GN=PRORP PE=1 SV=2	0.001	6.831	4	2	3	2	583	67.3	8.78	7.2	2	7.226	0.00229327	65.76	169.5	30.5			169.5	30.5	4	1	2.44191e+06	495417	2.24403e+06	226053		189424			High	Peak Found	High	Peak Found	n/a	Peak Found	n/a	n/a	1
FALSE	High	Master Protein	O43422	52 kDa repressor of the inhibitor of the protein kinase OS=Homo sapiens OX=9606 GN=THAP12 PE=1 SV=2	0.001	7.301	4	2	2	2	761	87.6	5.86	5.29	2	7.198	0.00229842	0	162.7	37.3			162.7	37.3	3	1	1.40117e+06	847886		277672	194648				High	High	n/a	Peak Found	Peak Found	n/a	n/a	n/a	1
FALSE	High	Master Protein	P03928	ATP synthase protein 8 OS=Homo sapiens OX=9606 GN=MT-ATP8 PE=1 SV=1	0	13.789	56	4	23	4	68	8	9.91	45.42	4	7.187	5.39291e-08	103.83	169.1	30.9			169.1	30.9	4	3	1.36229e+07	4.90354e+07	1.91001e+07	4.41732e+07	7.45556e+06	1.28941e+06	5.31489e+06		High	High	High	High	High	High	High	n/a	1
FALSE	High	Master Protein	Q6UWS5	Protein PET117 homolog, mitochondrial OS=Homo sapiens OX=9606 GN=PET117 PE=1 SV=1	0.004	5.187	20	1	1	1	81	9.2	10.1	3.85	1	7.163	0.00377851	37.63	175.5	24.5			175.5	24.5	1	2			947705			102920		170071	n/a	n/a	High	n/a	n/a	Peak Found	n/a	Peak Found	1
FALSE	High	Master Protein	Q9UBI6	Guanine nucleotide-binding protein G(I)/G(S)/G(O) subunit gamma-12 OS=Homo sapiens OX=9606 GN=GNG12 PE=1 SV=3	0	54.458	71	6	105	6	72	8	8.97	262.21	6	7.14	3.98324e-11	107.6	161.8	38.2			161.8	38.2	4	4	1.3529e+08	1.05341e+08	6.73264e+07	1.09518e+08	4.0686e+07	1.29777e+07	2.85923e+07	2.25244e+07	High	High	High	High	High	High	High	High	1
FALSE	High	Master Protein	Q17R31	Putative deoxyribonuclease TATDN3 OS=Homo sapiens OX=9606 GN=TATDN3 PE=1 SV=1	0	39.869	38	8	14	8	274	30.3	7.15	45.85	8	7.04	1.05643e-05	86.61	192.1	7.9			192.1	7.9	3	3	7.91042e+06	4.2548e+06		421610	141048	175908		614370	High	High	High	Peak Found	Peak Found	Peak Found	n/a	Peak Found	1
FALSE	High	Master Protein	Q9H0N5	Pterin-4-alpha-carbinolamine dehydratase 2 OS=Homo sapiens OX=9606 GN=PCBD2 PE=1 SV=4	0	10.826	26	3	7	3	130	14.4	9.11	15.95	3	7.031	0.000220997	74.19	166	34			166	34	4	4	4.01149e+06	2.96836e+06	2.77034e+06	2.47562e+06	610717	604270	570183	228716	High	High	Peak Found	High	High	High	High	Peak Found	1
FALSE	High	Master Protein	P18846	Cyclic AMP-dependent transcription factor ATF-1 OS=Homo sapiens OX=9606 GN=ATF1 PE=1 SV=2	0	16.877	15	3	45	1	271	29.2	8.37	114.61	3	6.836	6.47571e-10	115.55	196.1	3.9			196.1	3.9	3	3	3.07592e+06	1.90757e+08		1.26093e+08	2.03958e+06	4.58858e+06		2.52156e+06	High	High	High	High	High	High	n/a	Peak Found	1
FALSE	High	Master Protein	Q6ZN08	Putative zinc finger protein 66 OS=Homo sapiens OX=9606 GN=ZNF66 PE=5 SV=3	0	10.784	14	3	20	1	573	65.8	9.33	36.04	3	6.687	5.98451e-05	101.09	164.2	35.8			164.2	35.8	4	4	1.30566e+06	2.0858e+06	5.82735e+06	1.01565e+07	681285	849517	189019	1.55815e+06	High	Peak Found	High	Peak Found	High	Peak Found	High	Peak Found	1
FALSE	High	Master Protein	Q3ZCM7	Tubulin beta-8 chain OS=Homo sapiens OX=9606 GN=TUBB8 PE=1 SV=2	0	153.664	31	13	1398	1	444	49.7	4.89	3885.39	13	6.626	0.001702	90.56	173.8	26.2			173.8	26.2	2	2	2.13145e+06		1.11678e+06			108184	501144		High	High	High	High	High	High	High	High	1
FALSE	High	None	A6NNZ2	Tubulin beta 8B OS=Homo sapiens OX=9606 GN=TUBB8B PE=1 SV=1	0	133.976	27	12	1289	1	444	49.5	4.86	3573.08	12	6.626	0.001702	90.56	173.8	26.2			173.8	26.2	2	2	2.13145e+06		1.11678e+06			108184	501144		High	n/a	Peak Found	n/a	n/a	Peak Found	Peak Found	n/a	1
FALSE	High	Master Protein	Q9H1R3	Myosin light chain kinase 2, skeletal/cardiac muscle OS=Homo sapiens OX=9606 GN=MYLK2 PE=1 SV=3	0.002	6.003	4	2	18	1	596	64.6	7.02	36.49	2	6.582	0.000525116	69.33	173.6	26.4			173.6	26.4	2	2	3.50158e+06		1.37851e+06		323017		344885		High	n/a	High	n/a	Peak Found	n/a	Peak Found	n/a	1
FALSE	High	Master Protein	Q93073	Selenocysteine insertion sequence-binding protein 2-like OS=Homo sapiens OX=9606 GN=SECISBP2L PE=1 SV=3	0.001	7.17	3	2	10	2	1101	121.7	6.04	24.55	2	6.146	0.000538808	130.44	178.5	21.5			178.5	21.5	3	4	1.932e+06	597331	3.41112e+06		1.23684e+06	89780.8	600732	49557.9	High	High	High	n/a	High	Peak Found	High	Peak Found	1
FALSE	High	Master Protein	A6NFQ2	TRPM8 channel-associated factor 2 OS=Homo sapiens OX=9606 GN=TCAF2 PE=1 SV=2	0.001	7.237	3	3	5	3	919	100.8	7.17	13.43	3	6.004	0.00300916	81.65	177.6	22.4			177.6	22.4	4	2	4.12992e+06	2.70803e+06	1.09656e+06	1.59219e+06		160413	427493		High	High	Peak Found	Peak Found	Peak Found	Peak Found	Peak Found	n/a	1
FALSE	High	Master Protein	Q9P1F3	Costars family protein ABRACL OS=Homo sapiens OX=9606 GN=ABRACL PE=1 SV=1	0	28.566	47	4	19	4	81	9.1	6.29	62.26	4	5.961	2.41822e-05	130.88	182.3	17.7			182.3	17.7	4	4	2.21644e+07	7.35842e+06	8.55979e+06	1.01255e+06	1.27604e+06	463867	4.82293e+06	245192	High	High	High	High	High	Peak Found	High	Peak Found	1	Acetyl [N-Term]
FALSE	High	Master Protein	Q92619	Rho GTPase-activating protein 45 OS=Homo sapiens OX=9606 GN=ARHGAP45 PE=1 SV=2	0.002	5.699	2	2	2	2	1136	124.5	6.1	4.54	2	5.931	0.0138101	132.93	171.1	28.9			171.1	28.9	3	3	1.43001e+06	412757		318606	544409	28325.9		69597.2	High	Peak Found	n/a	Peak Found	Peak Found	Peak Found	n/a	Peak Found	1
FALSE	High	Master Protein	O95999	B-cell lymphoma/leukemia 10 OS=Homo sapiens OX=9606 GN=BCL10 PE=1 SV=1	0	11.695	17	4	9	4	233	26.2	5.74	19.35	4	5.913	3.15887e-06	140.53	185.9	14.1			185.9	14.1	4	4	1.15694e+07	8.2716e+06	2.17044e+07	1.6483e+07	2.98729e+07	245146	4.48013e+06	190928	High	High	High	High	High	Peak Found	Peak Found	Peak Found	1
FALSE	High	Master Protein	Q9NY26	Zinc transporter ZIP1 OS=Homo sapiens OX=9606 GN=SLC39A1 PE=1 SV=1	0.007	4.363	4	1	3	1	324	34.2	5.92	8.74	1	5.903	1.9411e-05	51.41	171	29			171	29	1	4				8.63949e+06	186657	1.78488e+06	1.20004e+06	2.78202e+06	n/a	n/a	n/a	High	Peak Found	Peak Found	High	High	1
FALSE	High	None	Q9BWD3	Retrotransposon Gag-like protein 8A OS=Homo sapiens OX=9606 GN=RTL8A PE=1 SV=3	0.001	6.542	17	2	7	2	113	13.2	5.07	10.87	2	5.885	0.00349659	74.24	177.1	22.9			177.1	22.9	4	4	2.35725e+06	2.06455e+06	1.44109e+06	1.23673e+06	244193	932265	173659	204583	High	Peak Found	High	High	High	High	High	Peak Found	1
FALSE	High	Master Protein	P50542	Peroxisomal targeting signal 1 receptor OS=Homo sapiens OX=9606 GN=PEX5 PE=1 SV=3	0	9.543	6	2	4	2	639	70.8	4.54	15.08	2	5.812	0.0165257	104.29	170.6	29.4			170.6	29.4	2	2	117707		275113		12172		78767.3		High	n/a	High	n/a	High	High	Peak Found	n/a	1
FALSE	High	Master Protein	Q8WUW1	Protein BRICK1 OS=Homo sapiens OX=9606 GN=BRK1 PE=1 SV=1	0	27.153	56	5	44	5	75	8.7	5.45	89.43	5	5.706	3.78194e-09	112.51	181.5	18.5			181.5	18.5	4	4	3.66196e+07	6.38371e+07	3.43458e+07	4.63407e+07	6.55809e+06	1.67335e+06	9.06336e+06	2.67296e+06	High	High	High	High	High	High	High	High	1
FALSE	High	Master Protein	Q9H5X1	Cytosolic iron-sulfur assembly component 2A OS=Homo sapiens OX=9606 GN=CIAO2A PE=1 SV=1	0	16.862	28	4	18	4	160	18.3	4.88	42.55	4	5.525	1.78164e-06	121.51	171.6	28.4			171.6	28.4	4	4	2.55234e+07	5.23651e+07	9.59991e+06	3.4006e+07	4.01017e+06	2.05422e+06	8.05323e+06	5.90448e+06	High	High	High	High	High	High	High	High	1
FALSE	High	Master Protein	Q8IY31	Intraflagellar transport protein 20 homolog OS=Homo sapiens OX=9606 GN=IFT20 PE=1 SV=1	0	28.469	46	5	9	5	132	15.3	5.12	27.74	5	5.503	2.91091e-05	72.62	168.4	31.6			168.4	31.6	4	4	7.51541e+06	1.31094e+07	1.05707e+06	4.14715e+06	1.83037e+06	862665	311970	1.26954e+06	High	High	High	High	Peak Found	Peak Found	Peak Found	High	1
FALSE	High	None	Q9P2F8	Signal-induced proliferation-associated 1-like protein 2 OS=Homo sapiens OX=9606 GN=SIPA1L2 PE=1 SV=2	0.001	6.684	1	2	3	2	1722	190.3	6.77	6.94	2	5.479	0.00230179	309.03	177.2	22.8			177.2	22.8	2	3	677837	4.22185e+06			384767	17026.1	217203		High	Peak Found	Peak Found	n/a	Peak Found	Peak Found	High	n/a	1
FALSE	High	Master Protein	O43482	Protein Mis18-beta OS=Homo sapiens OX=9606 GN=OIP5 PE=1 SV=2	0.001	8.805	23	3	4	3	229	24.7	7.37	11.09	3	5.475	0.00597294	29.58	166.8	33.2			166.8	33.2	4	2	1.04139e+06	1.5327e+06	759800	5.90409e+06		313351		201109	High	High	High	Peak Found	n/a	Peak Found	n/a	Peak Found	1
FALSE	High	Master Protein	Q9Y2S6	Translation machinery-associated protein 7 OS=Homo sapiens OX=9606 GN=TMA7 PE=1 SV=1	0	10.47	30	2	7	2	64	7.1	9.99	9.99	2	5.472	0.00267628	61.19	158.4	41.6			158.4	41.6	4	4	2.23202e+06	3.04752e+06	996395	1.45804e+06	254072	2.39365e+06	156170	882182	High	High	High	Peak Found	High	High	Peak Found	Peak Found	1
FALSE	High	Master Protein	Q86SE9	Polycomb group RING finger protein 5 OS=Homo sapiens OX=9606 GN=PCGF5 PE=1 SV=1	0.001	8.658	11	2	3	2	256	29.7	6.52	9.78	2	5.447	0.0189497	115.49	170.1	29.9			170.1	29.9	3	2	771132	381082	172970			19539.2	230107		High	Peak Found	Peak Found	n/a	High	Peak Found	Peak Found	n/a	1
FALSE	High	Master Protein	O00534	von Willebrand factor A domain-containing protein 5A OS=Homo sapiens OX=9606 GN=VWA5A PE=1 SV=2	0.007	4.491	2	1	1	1	786	86.4	6.58	2.9	1	5.372	0.00829299	102.26	168.6	31.4			168.6	31.4	1	3	808509				485034	34700		150502	High	n/a	n/a	n/a	Peak Found	Peak Found	n/a	Peak Found	1
FALSE	High	Master Protein	Q9HCY8	Protein S100-A14 OS=Homo sapiens OX=9606 GN=S100A14 PE=1 SV=1	0.001	8.263	25	2	2	2	104	11.7	5.24	4.61	2	5.208	0.0168177	49.69	167.8	32.2			167.8	32.2	4	1	623862	1.87739e+06	242980	517638		109106			High	High	Peak Found	Peak Found	n/a	Peak Found	n/a	n/a	1
FALSE	High	None	P30511	HLA class I histocompatibility antigen, alpha chain F OS=Homo sapiens OX=9606 GN=HLA-F PE=1 SV=3	0.002	5.99	3	1	3	0	346	39	5.57	7.62	1	5.169	0.00447693	199.17	167.6	32.4			167.6	32.4	2	1	587047	5.34737e+06						342749	n/a	n/a	n/a	n/a	n/a	n/a	n/a	n/a	3
FALSE	High	Master Protein	O14684	Prostaglandin E synthase OS=Homo sapiens OX=9606 GN=PTGES PE=1 SV=2	0	35.682	38	5	47	5	152	17.1	9.5	127.98	5	5.076	4.20992e-11	128.25	177.9	22.1			177.9	22.1	4	4	1.24901e+08	1.83959e+08	1.19084e+08	1.51036e+08	9.80601e+06	2.54737e+07	1.1444e+07	4.29831e+07	High	High	High	High	High	High	High	High	1
FALSE	High	Master Protein	P47813	Eukaryotic translation initiation factor 1A, X-chromosomal OS=Homo sapiens OX=9606 GN=EIF1AX PE=1 SV=2	0	50.667	65	8	85	2	144	16.5	5.24	256.53	8	4.988	0.00527364	138.42	165	35			165	35	4	3	8.13657e+06	5.97009e+06	295363	1.13329e+06	2.41051e+06	551006	423871		High	High	Peak Found	Peak Found	High	High	Peak Found	High	1
FALSE	High	Master Protein	Q9C005	Protein dpy-30 homolog OS=Homo sapiens OX=9606 GN=DPY30 PE=1 SV=1	0	47.812	88	6	58	6	99	11.2	4.88	208.1	6	4.978	7.08456e-07	83.31	150.1	49.9			150.1	49.9	4	4	8.13281e+07	3.07131e+07	2.87899e+07	2.085e+07	2.4065e+07	6.37872e+06	1.53272e+07	4.5072e+06	High	High	High	High	High	High	High	High	1	Acetyl [N-Term]
FALSE	High	None	Q9P255	Zinc finger protein 492 OS=Homo sapiens OX=9606 GN=ZNF492 PE=2 SV=2	0.001	8.063	9	2	13	0	531	61.1	9.25	23.27	2	4.97	0.0191028	132.19	147.5	52.5			147.5	52.5	4	4	1.32649e+06	127159	2.58782e+06	312374	516252	194893	6302.29	269221	n/a	n/a	n/a	n/a	n/a	n/a	n/a	n/a	4
FALSE	High	None	Q9Y2Q1	Zinc finger protein 257 OS=Homo sapiens OX=9606 GN=ZNF257 PE=2 SV=2	0.001	8.063	9	2	13	0	563	65.7	9.01	23.27	2	4.97	0.0191028	132.19	147.5	52.5			147.5	52.5	4	4	1.32649e+06	127159	2.58782e+06	312374	516252	194893	6302.29	269221	n/a	n/a	n/a	n/a	n/a	n/a	n/a	n/a	4
FALSE	High	None	P17019	Zinc finger protein 708 OS=Homo sapiens OX=9606 GN=ZNF708 PE=1 SV=6	0.001	8.063	13	2	13	0	563	64.7	9.22	23.27	2	4.97	0.0191028	132.19	147.5	52.5			147.5	52.5	4	4	1.32649e+06	127159	2.58782e+06	312374	516252	194893	6302.29	269221	n/a	n/a	n/a	n/a	n/a	n/a	n/a	n/a	4
FALSE	High	None	A6NN14	Zinc finger protein 729 OS=Homo sapiens OX=9606 GN=ZNF729 PE=2 SV=4	0.003	5.299	5	1	7	0	1252	144.9	9.5	10.2	1	4.97	0.0191028	132.19	147.5	52.5			147.5	52.5	4	4	1.32649e+06	127159	2.58782e+06	312374	516252	194893	6302.29	269221	n/a	n/a	n/a	n/a	n/a	n/a	n/a	n/a	4
FALSE	High	None	Q6ZR52	Zinc finger protein 493 OS=Homo sapiens OX=9606 GN=ZNF493 PE=1 SV=3	0.001	8.063	7	2	13	0	646	75.3	9.31	23.27	2	4.97	0.0191028	132.19	147.5	52.5			147.5	52.5	4	4	1.32649e+06	127159	2.58782e+06	312374	516252	194893	6302.29	269221	n/a	n/a	n/a	n/a	n/a	n/a	n/a	n/a	4
FALSE	High	None	Q05481	Zinc finger protein 91 OS=Homo sapiens OX=9606 GN=ZNF91 PE=2 SV=2	0.001	8.063	13	2	19	0	1191	137.1	9.32	23.27	2	4.97	0.0191028	132.19	147.5	52.5			147.5	52.5	4	4	1.32649e+06	127159	2.58782e+06	312374	516252	194893	6302.29	269221	n/a	n/a	n/a	n/a	n/a	n/a	n/a	n/a	4
FALSE	High	Master Protein	O43309	Zinc finger and SCAN domain-containing protein 12 OS=Homo sapiens OX=9606 GN=ZSCAN12 PE=1 SV=2	0	12.303	8	4	24	1	611	70.9	6.98	42.74	4	4.97	0.0191028	132.19	147.5	52.5			147.5	52.5	4	4	1.32649e+06	127159	2.58782e+06	312374	516252	194893	6302.29	269221	n/a	n/a	n/a	n/a	n/a	n/a	High	n/a	1
FALSE	High	None	O75437	Zinc finger protein 254 OS=Homo sapiens OX=9606 GN=ZNF254 PE=2 SV=3	0.001	8.063	6	2	13	0	659	77.1	9.28	23.27	2	4.97	0.0191028	132.19	147.5	52.5			147.5	52.5	4	4	1.32649e+06	127159	2.58782e+06	312374	516252	194893	6302.29	269221	n/a	n/a	n/a	n/a	n/a	n/a	n/a	n/a	4
FALSE	High	None	Q68DY1	Zinc finger protein 626 OS=Homo sapiens OX=9606 GN=ZNF626 PE=2 SV=2	0.001	8.063	7	2	13	0	528	60.9	9.1	23.27	2	4.97	0.0191028	132.19	147.5	52.5			147.5	52.5	4	4	1.32649e+06	127159	2.58782e+06	312374	516252	194893	6302.29	269221	n/a	n/a	n/a	n/a	n/a	n/a	n/a	n/a	4
FALSE	High	None	Q14593	Zinc finger protein 273 OS=Homo sapiens OX=9606 GN=ZNF273 PE=1 SV=3	0.001	8.063	7	2	13	0	569	64.9	9.54	23.27	2	4.97	0.0191028	132.19	147.5	52.5			147.5	52.5	4	4	1.32649e+06	127159	2.58782e+06	312374	516252	194893	6302.29	269221	n/a	n/a	n/a	n/a	n/a	n/a	n/a	n/a	4
FALSE	High	None	P0CB33	Putative zinc finger protein 735 OS=Homo sapiens OX=9606 GN=ZNF735 PE=5 SV=1	0.001	8.063	5	2	13	0	412	47.5	9.11	23.27	2	4.97	0.0191028	132.19	147.5	52.5			147.5	52.5	4	4	1.32649e+06	127159	2.58782e+06	312374	516252	194893	6302.29	269221	n/a	n/a	n/a	n/a	n/a	n/a	n/a	n/a	4
FALSE	High	None	Q8NE65	Zinc finger protein 738 OS=Homo sapiens OX=9606 GN=ZNF738 PE=2 SV=2	0.003	5.299	5	1	7	0	375	43.8	9.06	10.2	1	4.97	0.0191028	132.19	147.5	52.5			147.5	52.5	4	4	1.32649e+06	127159	2.58782e+06	312374	516252	194893	6302.29	269221	n/a	n/a	n/a	n/a	n/a	n/a	n/a	n/a	4
FALSE	High	None	Q03936	Zinc finger protein 92 OS=Homo sapiens OX=9606 GN=ZNF92 PE=1 SV=2	0.001	8.063	10	2	13	0	586	68.4	9.28	23.27	2	4.97	0.0191028	132.19	147.5	52.5			147.5	52.5	4	4	1.32649e+06	127159	2.58782e+06	312374	516252	194893	6302.29	269221	n/a	n/a	n/a	n/a	n/a	n/a	n/a	n/a	4
FALSE	High	None	Q9BRH9	Zinc finger protein 251 OS=Homo sapiens OX=9606 GN=ZNF251 PE=1 SV=4	0.003	5.299	1	1	7	0	671	75.7	9.17	10.2	1	4.97	0.0191028	132.19	147.5	52.5			147.5	52.5	4	4	1.32649e+06	127159	2.58782e+06	312374	516252	194893	6302.29	269221	n/a	n/a	n/a	n/a	n/a	n/a	n/a	n/a	4
FALSE	High	None	P0DKX0	Zinc finger protein 728 OS=Homo sapiens OX=9606 GN=ZNF728 PE=4 SV=1	0.001	8.063	6	2	13	0	622	71.8	9.14	23.27	2	4.97	0.0191028	132.19	147.5	52.5			147.5	52.5	4	4	1.32649e+06	127159	2.58782e+06	312374	516252	194893	6302.29	269221	n/a	n/a	n/a	n/a	n/a	n/a	n/a	n/a	4
FALSE	High	None	A8MTY0	Zinc finger protein 724 OS=Homo sapiens OX=9606 GN=ZNF724 PE=2 SV=3	0.001	8.063	12	2	13	0	619	71.1	9.11	23.27	2	4.97	0.0191028	132.19	147.5	52.5			147.5	52.5	4	4	1.32649e+06	127159	2.58782e+06	312374	516252	194893	6302.29	269221	n/a	n/a	n/a	n/a	n/a	n/a	n/a	n/a	4
FALSE	High	None	A2RRD8	Zinc finger protein 320 OS=Homo sapiens OX=9606 GN=ZNF320 PE=1 SV=1	0.001	8.063	7	2	19	0	509	59.3	8.91	23.27	2	4.97	0.0191028	132.19	147.5	52.5			147.5	52.5	4	4	1.32649e+06	127159	2.58782e+06	312374	516252	194893	6302.29	269221	n/a	n/a	n/a	n/a	n/a	n/a	n/a	n/a	4
FALSE	High	None	Q8N7Q3	Zinc finger protein 676 OS=Homo sapiens OX=9606 GN=ZNF676 PE=2 SV=2	0.001	8.063	13	2	13	0	588	67.6	8.87	23.27	2	4.97	0.0191028	132.19	147.5	52.5			147.5	52.5	4	4	1.32649e+06	127159	2.58782e+06	312374	516252	194893	6302.29	269221	n/a	n/a	n/a	n/a	n/a	n/a	n/a	n/a	4
FALSE	High	None	Q96N38	Zinc finger protein 714 OS=Homo sapiens OX=9606 GN=ZNF714 PE=2 SV=3	0.001	8.063	7	2	13	0	554	63.8	9.1	23.27	2	4.97	0.0191028	132.19	147.5	52.5			147.5	52.5	4	4	1.32649e+06	127159	2.58782e+06	312374	516252	194893	6302.29	269221	n/a	n/a	n/a	n/a	n/a	n/a	n/a	n/a	4
FALSE	High	None	Q96H40	Zinc finger protein 486 OS=Homo sapiens OX=9606 GN=ZNF486 PE=2 SV=4	0.001	8.063	4	2	13	0	463	53.6	9.1	23.27	2	4.97	0.0191028	132.19	147.5	52.5			147.5	52.5	4	4	1.32649e+06	127159	2.58782e+06	312374	516252	194893	6302.29	269221	n/a	n/a	n/a	n/a	n/a	n/a	n/a	n/a	4
FALSE	High	None	A6NK75	Zinc finger protein 98 OS=Homo sapiens OX=9606 GN=ZNF98 PE=2 SV=4	0.001	8.063	8	2	13	0	572	65.8	9.17	23.27	2	4.97	0.0191028	132.19	147.5	52.5			147.5	52.5	4	4	1.32649e+06	127159	2.58782e+06	312374	516252	194893	6302.29	269221	n/a	n/a	n/a	n/a	n/a	n/a	n/a	n/a	4
FALSE	High	None	A6NNF4	Zinc finger protein 726 OS=Homo sapiens OX=9606 GN=ZNF726 PE=1 SV=5	0.001	8.063	11	2	13	0	616	71.3	9.03	23.27	2	4.97	0.0191028	132.19	147.5	52.5			147.5	52.5	4	4	1.32649e+06	127159	2.58782e+06	312374	516252	194893	6302.29	269221	n/a	n/a	n/a	n/a	n/a	n/a	n/a	n/a	4
FALSE	High	None	Q03923	Zinc finger protein 85 OS=Homo sapiens OX=9606 GN=ZNF85 PE=1 SV=3	0.001	8.063	16	2	13	0	595	68.7	9.32	23.27	2	4.97	0.0191028	132.19	147.5	52.5			147.5	52.5	4	4	1.32649e+06	127159	2.58782e+06	312374	516252	194893	6302.29	269221	n/a	n/a	n/a	n/a	n/a	n/a	n/a	n/a	4
FALSE	High	None	Q6ZNG1	Zinc finger protein 600 OS=Homo sapiens OX=9606 GN=ZNF600 PE=1 SV=2	0.001	8.063	5	2	13	0	722	83.1	9.25	23.27	2	4.97	0.0191028	132.19	147.5	52.5			147.5	52.5	4	4	1.32649e+06	127159	2.58782e+06	312374	516252	194893	6302.29	269221	n/a	n/a	n/a	n/a	n/a	n/a	n/a	n/a	4
FALSE	High	None	O75373	Zinc finger protein 737 OS=Homo sapiens OX=9606 GN=ZNF737 PE=2 SV=3	0.001	8.063	10	2	13	0	536	61.9	9.26	23.27	2	4.97	0.0191028	132.19	147.5	52.5			147.5	52.5	4	4	1.32649e+06	127159	2.58782e+06	312374	516252	194893	6302.29	269221	n/a	n/a	n/a	n/a	n/a	n/a	n/a	n/a	4
FALSE	High	None	Q9UII5	Zinc finger protein 107 OS=Homo sapiens OX=9606 GN=ZNF107 PE=1 SV=1	0.001	8.063	13	2	13	0	783	90.6	9.31	23.27	2	4.97	0.0191028	132.19	147.5	52.5			147.5	52.5	4	4	1.32649e+06	127159	2.58782e+06	312374	516252	194893	6302.29	269221	n/a	n/a	n/a	n/a	n/a	n/a	n/a	n/a	4
FALSE	High	None	P17038	Zinc finger protein 43 OS=Homo sapiens OX=9606 GN=ZNF43 PE=2 SV=4	0.001	8.063	5	2	13	0	809	94.1	9.19	23.27	2	4.97	0.0191028	132.19	147.5	52.5			147.5	52.5	4	4	1.32649e+06	127159	2.58782e+06	312374	516252	194893	6302.29	269221	n/a	n/a	n/a	n/a	n/a	n/a	n/a	n/a	4
FALSE	High	None	Q96N58	Zinc finger protein 578 OS=Homo sapiens OX=9606 GN=ZNF578 PE=1 SV=2	0.001	8.063	5	2	13	0	590	68.5	8.95	23.27	2	4.97	0.0191028	132.19	147.5	52.5			147.5	52.5	4	4	1.32649e+06	127159	2.58782e+06	312374	516252	194893	6302.29	269221	n/a	n/a	n/a	n/a	n/a	n/a	n/a	n/a	4
FALSE	High	None	Q8TD23	Zinc finger protein 675 OS=Homo sapiens OX=9606 GN=ZNF675 PE=1 SV=3	0.001	8.063	8	2	13	0	568	66.3	8.87	23.27	2	4.97	0.0191028	132.19	147.5	52.5			147.5	52.5	4	4	1.32649e+06	127159	2.58782e+06	312374	516252	194893	6302.29	269221	n/a	n/a	n/a	n/a	n/a	n/a	n/a	n/a	4
FALSE	High	Master Protein	A6ZKI3	Retrotransposon Gag-like protein 8C OS=Homo sapiens OX=9606 GN=RTL8C PE=1 SV=1	0	10.924	29	3	8	3	113	13.2	5.07	13.29	3	4.963	0.00246657	82.17	179	21			179	21	4	4	3.14581e+06	2.96973e+06	2.30375e+06	1.56293e+06	244193	932265	384823	204583	High	High	High	High	High	High	High	Peak Found	1
FALSE	High	Master Protein	Q9HCN4	GPN-loop GTPase 1 OS=Homo sapiens OX=9606 GN=GPN1 PE=1 SV=1	0	15.5	9	3	9	3	374	41.7	4.92	27.46	3	4.94	0.00861571	122.8	152.2	47.8			152.2	47.8	4	4	3.91224e+06	1.03752e+06	1.98531e+06	991640	553731	366239	1.06772e+06	343027	High	High	High	High	High	High	High	Peak Found	1
FALSE	High	Master Protein	Q9H3H1	tRNA dimethylallyltransferase OS=Homo sapiens OX=9606 GN=TRIT1 PE=1 SV=1	0	15.04	12	4	7	4	467	52.7	8.21	18.74	4	4.928	0.0171171	66.99	188.9	11.1			188.9	11.1	2	3	1.12112e+06		622453		543806	37254.8		48964.5	High	High	High	High	Peak Found	Peak Found	n/a	Peak Found	1
FALSE	High	Master Protein	Q9C002	Normal mucosa of esophagus-specific gene 1 protein OS=Homo sapiens OX=9606 GN=NMES1 PE=1 SV=1	0	33.751	43	4	28	4	83	9.6	9.47	96.1	4	4.897	8.14263e-06	117.95	184.4	15.6			184.4	15.6	4	4	2.95355e+07	1.93139e+07	1.72534e+07	1.10179e+07	5.08861e+06	190844	8.44733e+06	470932	High	High	High	High	High	High	High	Peak Found	1
FALSE	High	Master Protein	Q9H098	Protein FAM107B OS=Homo sapiens OX=9606 GN=FAM107B PE=1 SV=1	0.002	6.337	21	2	5	2	131	15.5	8.29	12.11	2	4.864	0.0193046	111.15	166.1	33.9			166.1	33.9	3	4	500528	2.04517e+06		1.01862e+06	123531	1.01249e+06	19367.9	350240	High	High	n/a	High	Peak Found	High	Peak Found	Peak Found	1
FALSE	High	Master Protein	Q8N4H5	Mitochondrial import receptor subunit TOM5 homolog OS=Homo sapiens OX=9606 GN=TOMM5 PE=1 SV=1	0	11.328	33	3	31	3	51	6	9.7	49.75	3	4.825	5.51515e-06	109.96	176.3	23.7			176.3	23.7	4	4	4.77148e+07	2.15194e+07	3.89411e+07	2.45015e+07	2.51805e+06	1.87961e+06	1.15567e+07	6.83753e+06	High	High	High	High	High	High	High	High	1
FALSE	High	Master Protein	Q96B49	Mitochondrial import receptor subunit TOM6 homolog OS=Homo sapiens OX=9606 GN=TOMM6 PE=1 SV=1	0	9.607	19	1	15	1	74	8	4.89	46.67	1	4.819	0.000204284	98.17	171.2	28.8			171.2	28.8	4	4	1.15589e+07	1.00889e+07	1.03976e+07	1.32348e+07	2.19288e+06	1.19035e+06	1.54931e+06	4.32068e+06	High	High	High	High	High	Peak Found	High	High	1
FALSE	High	Master Protein	A1L188	NADH dehydrogenase [ubiquinone] 1 alpha subcomplex assembly factor 8 OS=Homo sapiens OX=9606 GN=NDUFAF8 PE=1 SV=1	0.008	4.299	18	1	3	1	74	7.8	9.32	8.61	1	4.815	0.0313384	105.66	165.6	34.4			165.6	34.4	4	2	44106.5	156967	591666	542757	100786		36465.9		High	High	High	Peak Found	Peak Found	n/a	Peak Found	n/a	1
FALSE	High	Master Protein	P16455	Methylated-DNA--protein-cysteine methyltransferase OS=Homo sapiens OX=9606 GN=MGMT PE=1 SV=1	0	52.747	52	8	38	8	207	21.6	8.1	105.38	8	4.772	9.85925e-06	57.95	165.9	34.1			165.9	34.1	4	4	1.40328e+07	2.03587e+07	1.24309e+07	2.87004e+07	3.24369e+06	3.71358e+06	4.01472e+06	2.40264e+06	High	High	High	High	High	High	High	High	1	Acetyl [N-Term]
FALSE	High	Master Protein	Q5JS54	Proteasome assembly chaperone 4 OS=Homo sapiens OX=9606 GN=PSMG4 PE=1 SV=2	0	23.681	57	4	12	4	123	13.8	6.52	50.91	4	4.739	0.000220869	60.46	170.3	29.7			170.3	29.7	4	3	7.54468e+06	8.53245e+06	2.29646e+06	3.95026e+06	953056	911431		1.16619e+06	High	High	Peak Found	High	High	High	n/a	High	1	Acetyl [N-Term]
FALSE	High	Master Protein	Q15651	High mobility group nucleosome-binding domain-containing protein 3 OS=Homo sapiens OX=9606 GN=HMGN3 PE=1 SV=2	0.008	4.262	18	1	1	1	99	10.7	9.66	2.64	1	4.611	0.0506422	45	164.4	35.6			164.4	35.6	3	1	108704	83392.6	39250.8				18086.9		High	Peak Found	Peak Found	n/a	n/a	n/a	Peak Found	n/a	1
FALSE	High	Master Protein	Q9BQC6	Large ribosomal subunit protein mL63 OS=Homo sapiens OX=9606 GN=MRPL57 PE=1 SV=1	0	10.284	13	1	11	1	102	12.3	11.44	30.28	1	4.582	0.000413171	197.01	165.5	34.5			165.5	34.5	4	4	4.55721e+06	8.47423e+06	4.12313e+06	8.57304e+06	318338	5.31882e+06	115422	5.28916e+06	Peak Found	High	High	High	High	High	Peak Found	High	1
FALSE	High	Master Protein Candidate	Q93077	Histone H2A type 1-C OS=Homo sapiens OX=9606 GN=H2AC6 PE=1 SV=3	0	83.849	63	11	796	3	130	14.1	11.05	2190.59	11	4.566	8.81947e-07	136.88	185.8	14.2			185.8	14.2	4	4	4.52929e+08	4.39678e+08	9.47337e+06	1.26029e+07	1.92173e+06	2.03329e+06	1.59883e+07	1.90311e+07	High	High	High	High	Peak Found	High	High	High	1
FALSE	High	Master Protein Candidate	Q7L7L0	Histone H2A type 3 OS=Homo sapiens OX=9606 GN=H2AC25 PE=1 SV=3	0	83.849	63	11	796	3	130	14.1	11.05	2190.59	11	4.566	8.81947e-07	136.88	185.8	14.2			185.8	14.2	4	4	4.52929e+08	4.39678e+08	9.47337e+06	1.26029e+07	1.92173e+06	2.03329e+06	1.59883e+07	1.90311e+07	High	High	High	High	Peak Found	High	High	High	1
FALSE	High	Master Protein	P04908	Histone H2A type 1-B/E OS=Homo sapiens OX=9606 GN=H2AC4 PE=1 SV=2	0	83.849	63	11	796	3	130	14.1	11.05	2190.59	11	4.566	8.81947e-07	136.88	185.8	14.2			185.8	14.2	4	4	4.52929e+08	4.39678e+08	9.47337e+06	1.26029e+07	1.92173e+06	2.03329e+06	1.59883e+07	1.90311e+07	High	High	High	High	Peak Found	High	High	High	1
FALSE	High	Master Protein	Q6UW56	All-trans retinoic acid-induced differentiation factor OS=Homo sapiens OX=9606 GN=ATRAID PE=1 SV=2	0.001	8.76	24	3	6	3	229	24.7	7.25	14.03	3	4.564	0.000122362	62.32	154.6	45.4			154.6	45.4	4	2	4.54529e+06	9.10188e+06	1.30236e+07	2.09485e+07	2801301		3.65309e+06		High	High	High	Peak Found	Peak Found	n/a	Peak Found	n/a	1
FALSE	High	Master Protein	P62633	CCHC-type zinc finger nucleic acid binding protein OS=Homo sapiens OX=9606 GN=CNBP PE=1 SV=1	0	56.142	45	7	21	7	177	19.5	7.71	52.2	7	4.508	0.000431678	134.37	195.8	4.2			195.8	4.2	4	4	2.41158e+07	1.77371e+07	7.25067e+06	9.34217e+06	117800	305983	245263	927086	High	High	High	High	Peak Found	Peak Found	Peak Found	Peak Found	1
FALSE	High	Master Protein	Q53S33	BolA-like protein 3 OS=Homo sapiens OX=9606 GN=BOLA3 PE=1 SV=1	0.001	6.978	21	2	6	2	107	12.1	9.64	5.8	2	4.496	0.000803677	105.95	170	30			170	30	4	4	3.93288e+06	4.24193e+06	3.56087e+06	4.54896e+06	1.27361e+06	381669	1.90673e+06	408381	High	High	High	Peak Found	High	High	Peak Found	Peak Found	1
FALSE	High	Master Protein	Q13129	Zinc finger protein Rlf OS=Homo sapiens OX=9606 GN=RLF PE=1 SV=2	0.001	8.517	2	2	2	2	1914	217.8	6.77	4.49	2	4.487	0.0366645	42.71	163.6	36.4			163.6	36.4	1	3				624802	89430.9	139236		195584	Peak Found	n/a	High	High	Peak Found	Peak Found	Peak Found	Peak Found	1
FALSE	High	Master Protein	P04049	RAF proto-oncogene serine/threonine-protein kinase OS=Homo sapiens OX=9606 GN=RAF1 PE=1 SV=1	0	10.266	7	3	7	1	648	73	9.2	16.81	3	4.484	0.015888	0	163.5	36.5			163.5	36.5	1	1		1.11631e+06				248981			n/a	High	n/a	n/a	n/a	Peak Found	n/a	n/a	1
FALSE	High	Master Protein	O95864	Acyl-CoA 6-desaturase OS=Homo sapiens OX=9606 GN=FADS2 PE=1 SV=1	0	24.17	15	5	19	5	444	52.2	8.82	44.74	5	4.46	0.000552665	83.07	179.5	20.5			179.5	20.5	4	4	6.09516e+06	2.40895e+06	9.07858e+06	2.75288e+06	477355	457232	2.47173e+06	209031	High	High	High	High	Peak Found	Peak Found	Peak Found	Peak Found	1
FALSE	High	Master Protein	Q9NWQ9	Uncharacterized protein C14orf119 OS=Homo sapiens OX=9606 GN=C14orf119 PE=1 SV=1	0.004	5.056	17	2	4	2	140	16	4.94	8.83	2	4.433	0.0163777	99.9	179.1	20.9			179.1	20.9	3	3	919319	2.31902e+06		1.49107e+06	155277	429217	173862		High	High	Peak Found	Peak Found	High	Peak Found	Peak Found	n/a	1
FALSE	High	Master Protein	Q9UDW1	Cytochrome b-c1 complex subunit 9 OS=Homo sapiens OX=9606 GN=UQCR10 PE=1 SV=3	0	12.742	38	2	46	2	63	7.3	9.47	91.71	2	4.433	1.53805e-06	88.17	150.2	49.8			150.2	49.8	4	4	4.6322e+07	2.17402e+07	4.70599e+07	2.58203e+07	9.59431e+06	4.27312e+06	4.02756e+07	1.37396e+07	High	High	High	High	High	High	High	High	1
FALSE	High	Master Protein	Q9Y4K3	TNF receptor-associated factor 6 OS=Homo sapiens OX=9606 GN=TRAF6 PE=1 SV=1	0.001	6.666	4	2	2	2	522	59.5	6.44	5.02	2	4.424	0.0466774	64.75	163.1	36.9			163.1	36.9	2	1	177972		76233.9		26330				High	Peak Found	Peak Found	n/a	Peak Found	n/a	n/a	n/a	1
FALSE	High	Master Protein	Q8TCF1	AN1-type zinc finger protein 1 OS=Homo sapiens OX=9606 GN=ZFAND1 PE=1 SV=1	0	15.532	13	4	9	4	268	30.8	7.39	23.69	4	4.38	0.00824316	69.67	176.6	23.4			176.6	23.4	4	2	5.10856e+06	1.14605e+06	3.36283e+06	934445	69978.3		968420		High	High	High	High	Peak Found	n/a	Peak Found	n/a	1
FALSE	High	Master Protein	Q9BXS4	Transmembrane protein 59 OS=Homo sapiens OX=9606 GN=TMEM59 PE=1 SV=1	0	13.395	17	4	6	4	323	36.2	5.1	17.51	4	4.349	0.0229594	78.25	132.8	67.2			132.8	67.2	2	3		1.64229e+06		394123	407186	676327		377646	n/a	High	High	Peak Found	High	High	n/a	Peak Found	1
FALSE	High	Master Protein	Q9H467	CUE domain-containing protein 2 OS=Homo sapiens OX=9606 GN=CUEDC2 PE=1 SV=1	0.001	8.008	10	3	4	3	287	32	4.81	9.48	3	4.329	0.00451954	41.78	181.9	18.1			181.9	18.1	4	4	2.95095e+06	4.61362e+06	2.30196e+06	2.83147e+06	470359	273222	302832	201712	Peak Found	High	High	Peak Found	High	Peak Found	Peak Found	Peak Found	1
FALSE	High	Master Protein	Q99967	Cbp/p300-interacting transactivator 2 OS=Homo sapiens OX=9606 GN=CITED2 PE=1 SV=2	0.004	5.239	9	1	1	1	270	28.5	6.95	4.62	1	4.327	0.0417327	0	162.5	37.5			162.5	37.5	1	1	254132				58729.7				High	n/a	n/a	n/a	Peak Found	n/a	n/a	n/a	1
FALSE	High	Master Protein	P62312	U6 snRNA-associated Sm-like protein LSm6 OS=Homo sapiens OX=9606 GN=LSM6 PE=1 SV=1	0	21.054	80	6	45	6	80	9.1	9.58	113.98	6	4.327	1.82628e-06	79.28	157.1	42.9			157.1	42.9	4	4	6.31406e+07	8.81542e+07	3.98453e+07	5.48528e+07	1.9489e+07	1.7239e+07	1.31951e+07	1.49915e+07	High	High	High	High	High	High	High	High	1
FALSE	High	Master Protein	P50238	Cysteine-rich protein 1 OS=Homo sapiens OX=9606 GN=CRIP1 PE=1 SV=3	0	34.018	68	4	23	4	77	8.5	8.75	34.73	4	4.264	3.14162e-05	143.34	167	33			167	33	4	4	2.73768e+07	4.4824e+07	1.99531e+07	2.95113e+07	7.27035e+06	4.84226e+06	6.09943e+06	5.18393e+06	High	High	High	High	High	Peak Found	High	Peak Found	1
FALSE	High	Master Protein	Q96FJ2	Dynein light chain 2, cytoplasmic OS=Homo sapiens OX=9606 GN=DYNLL2 PE=1 SV=1	0	98.067	65	8	171	5	89	10.3	7.37	539.48	8	4.262	1.89952e-08	116.55	157.2	42.8			157.2	42.8	4	4	3.58705e+08	3.41667e+08	2.13916e+08	2.1004e+08	7.191e+07	5.38609e+07	1.5016e+08	7.54778e+07	High	High	High	High	High	High	High	High	1
FALSE	High	Master Protein	Q9Y5A7	NEDD8 ultimate buster 1 OS=Homo sapiens OX=9606 GN=NUB1 PE=1 SV=2	0	16.693	6	3	6	3	615	70.5	5.96	17.32	3	4.162	0.0325676	78.76	150.9	49.1			150.9	49.1	4	2	562603	3.30641e+06	428830	502760	254067	118015			High	High	Peak Found	Peak Found	Peak Found	Peak Found	n/a	n/a	1
FALSE	High	Master Protein	Q96SI1	BTB/POZ domain-containing protein KCTD15 OS=Homo sapiens OX=9606 GN=KCTD15 PE=1 SV=1	0.004	5.112	6	1	1	1	283	31.9	7.44	3.78	1	4.131	0.0334997	62.63	161	39			161	39	1	2	420783				67540.7	153590			High	n/a	n/a	n/a	Peak Found	Peak Found	n/a	n/a	1
FALSE	High	Master Protein	P09669	Cytochrome c oxidase subunit 6C OS=Homo sapiens OX=9606 GN=COX6C PE=1 SV=2	0	72.907	52	8	107	8	75	8.8	10.39	172.42	8	4.124	4.63536e-08	121.54	166.3	33.7			166.3	33.7	4	4	2.41443e+08	2.44471e+08	2.12485e+08	1.68215e+08	3.47064e+07	3.11921e+07	1.55288e+08	6.06214e+07	High	High	High	High	High	High	High	High	1	Acetyl [N-Term]
FALSE	High	Master Protein	Q9NTJ4	Alpha-mannosidase 2C1 OS=Homo sapiens OX=9606 GN=MAN2C1 PE=1 SV=1	0.001	6.51	3	3	3	3	1040	115.8	6.57	7.51	3	4.111	0.0225828	106.72	161.9	38.1			161.9	38.1	3	4	2.37853e+06		454146	1.85993e+06	416766	1.59791e+06	459742	82441.9	High	n/a	Peak Found	Peak Found	Peak Found	Peak Found	Peak Found	Peak Found	1
FALSE	High	Master Protein	Q14CN4	Keratin, type II cytoskeletal 72 OS=Homo sapiens OX=9606 GN=KRT72 PE=1 SV=2	0	45.367	11	9	440	2	511	55.8	6.89	963.22	9	4.11	1.34233e-06	124.12	153.5	46.5			153.5	46.5	4	4	5.8753e+07	1.42281e+08	1.75974e+07	2.09179e+07	2.52677e+07	4.18139e+06	1.64095e+07	6.87238e+06	High	High	High	High	High	High	Peak Found	High	1
FALSE	High	Master Protein	Q9Y5J9	Mitochondrial import inner membrane translocase subunit Tim8 B OS=Homo sapiens OX=9606 GN=TIMM8B PE=1 SV=1	0	9.046	27	2	11	2	83	9.3	5.12	26.3	2	4.1	0.00839755	95.89	181	19			181	19	4	4	2.07259e+06	2.22184e+06	3.45733e+06	894105	89649.4	150362	1.16965e+06	337541	High	High	High	High	High	Peak Found	High	Peak Found	1
FALSE	High	Master Protein	B7ZAP0	Rab GTPase-activating protein 1-like, isoform 10 OS=Homo sapiens OX=9606 GN=RABGAP1L PE=1 SV=1	0	13.794	16	3	4	1	253	29	5.33	10.99	3	4.086	0.0308302	98.17	160.7	39.3			160.7	39.3	1	2		1.0951e+06				143981		498910	n/a	High	n/a	n/a	n/a	Peak Found	n/a	Peak Found	1
FALSE	High	Master Protein	Q9BTM9	Ubiquitin-related modifier 1 OS=Homo sapiens OX=9606 GN=URM1 PE=1 SV=1	0.001	6.707	20	2	7	2	101	11.4	4.67	17.66	2	4.085	0.022942	117.03	152.9	47.1			152.9	47.1	4	4	4.39768e+06	1.35411e+06	1.34129e+06	652581	770392	223192	1.70831e+06	89437.8	High	Peak Found	High	Peak Found	High	Peak Found	High	Peak Found	1
FALSE	High	Master Protein	Q9BZK3	Putative nascent polypeptide-associated complex subunit alpha-like protein OS=Homo sapiens OX=9606 GN=NACA4P PE=5 SV=1	0	15.103	13	2	37	1	213	23.3	4.59	101.02	2	4.028	0.0352495	8.82	160.2	39.8			160.2	39.8	1	2		1.05193e+06				246110		277185	n/a	High	High	High	High	Peak Found	n/a	Peak Found	1
FALSE	High	Master Protein	Q9NRR8	CDC42 small effector protein 1 OS=Homo sapiens OX=9606 GN=CDC42SE1 PE=1 SV=1	0.001	7.234	15	1	10	1	79	8.9	9.99	20.01	1	4.014	0.00965528	76.71	160.1	39.9			160.1	39.9	4	2	2.4136e+06	7.67421e+06	889005	3.0307e+06		880582		515628	High	High	Peak Found	High	n/a	High	n/a	Peak Found	1
FALSE	High	Master Protein	Q8N2H4	Protein SYS1 homolog OS=Homo sapiens OX=9606 GN=SYS1 PE=1 SV=1	0	17.289	22	3	12	3	156	17.6	7.72	29.47	3	4.011	0.00212451	125.18	182.8	17.2			182.8	17.2	4	4	2.70284e+06	5.08266e+06	3.26203e+06	6.81934e+06	422321	255072	4.21598e+06	349478	High	High	High	High	High	Peak Found	High	Peak Found	1
FALSE	High	Master Protein	O14521	Succinate dehydrogenase [ubiquinone] cytochrome b small subunit, mitochondrial OS=Homo sapiens OX=9606 GN=SDHD PE=1 SV=1	0.001	8.892	11	3	17	3	159	17	8.63	32.2	3	3.953	9.03288e-05	105.9	142.2	57.8			142.2	57.8	4	4	1.36727e+07	1.06963e+07	1.45301e+07	7.76193e+06	4.00923e+06	912666	1.05557e+07	6.02111e+06	High	High	High	High	High	Peak Found	High	High	1
FALSE	High	Master Protein	Q9BQ70	Ribosome quality control complex subunit TCF25 OS=Homo sapiens OX=9606 GN=TCF25 PE=1 SV=1	0	48.653	23	12	21	12	676	76.6	6.35	55.49	12	3.943	0.00125144	61.91	184.6	15.4			184.6	15.4	4	3	9.79494e+06	1.56097e+07	5.21605e+06	1.144e+07		882194	657536	1.99611e+06	High	High	High	High	High	Peak Found	Peak Found	Peak Found	1
FALSE	High	Master Protein	Q5SRE7	Phytanoyl-CoA dioxygenase domain-containing protein 1 OS=Homo sapiens OX=9606 GN=PHYHD1 PE=1 SV=2	0	47.104	37	8	27	8	291	32.4	6.32	78.74	8	3.939	0.000435659	118.97	157.8	42.2			157.8	42.2	4	4	2.54074e+07	1.58694e+07	8.62332e+06	4.58365e+06	3.79453e+06	4.61215e+06	2.09699e+06	2.57614e+06	High	High	Peak Found	High	High	High	High	High	1
FALSE	High	None	Q17RB0	Retrotransposon Gag-like protein 8B OS=Homo sapiens OX=9606 GN=RTL8B PE=1 SV=1	0.001	7.547	21	2	2	2	113	13.2	5.27	5.15	2	3.906	0.0489279	10.63	167	33			167	33	4	1	1.26176e+06	905188	1.30886e+06	326202			211164		High	High	Peak Found	Peak Found	n/a	n/a	Peak Found	n/a	1
FALSE	High	Master Protein	O43768	Alpha-endosulfine OS=Homo sapiens OX=9606 GN=ENSA PE=1 SV=1	0	47.869	64	7	31	6	121	13.4	7.24	81.3	7	3.884	0.000361741	92.31	171.2	28.8			171.2	28.8	4	4	1.16476e+07	2.31692e+07	5.54755e+06	1.42156e+07	2.46434e+06	4.66579e+06	1.22558e+06	1.89504e+06	High	High	High	High	High	High	Peak Found	Peak Found	1
FALSE	High	None	Q5JNZ5	Putative ribosomal protein eS26-like OS=Homo sapiens OX=9606 GN=RPS26P11 PE=5 SV=1	0	30.361	35	4	75	4	115	13	10.54	146.84	4	3.844	1.48218e-07	99.07	150.4	49.6			150.4	49.6	4	4	2.54913e+08	3.78487e+08	1.73528e+08	2.36628e+08	1.12568e+08	6.9442e+07	9.43269e+07	3.85992e+07	High	High	High	High	High	High	High	High	1
FALSE	High	Master Protein	Q8WW33	Gametocyte-specific factor 1 OS=Homo sapiens OX=9606 GN=GTSF1 PE=1 SV=2	0	50.837	46	10	37	10	167	19.3	6.51	91.84	10	3.832	0.000129692	97.34	169.9	30.1			169.9	30.1	4	4	2.73564e+07	2.45627e+07	1.54381e+07	2.69183e+07	4.62229e+06	4.47732e+06	4.03137e+06	5.07392e+06	High	High	High	High	High	High	High	High	1	Acetyl [N-Term]
FALSE	High	Master Protein	Q9BWG6	Sodium channel modifier 1 OS=Homo sapiens OX=9606 GN=SCNM1 PE=1 SV=1	0	13.884	14	4	4	4	230	25.9	8.87	10.32	4	3.794	0.0289789	57.68	158.3	41.7			158.3	41.7	2	1			1.03725e+06	2.21723e+06	399685				n/a	High	High	Peak Found	High	n/a	n/a	n/a	1
FALSE	High	Master Protein	Q8WV41	Sorting nexin-33 OS=Homo sapiens OX=9606 GN=SNX33 PE=1 SV=1	0	13.484	10	3	5	3	574	65.2	6.79	12.54	3	3.787	0.0353604	36.44	171.3	28.7			171.3	28.7	2	1		1.71006e+06		1.12073e+06		232015			High	High	n/a	Peak Found	n/a	High	n/a	n/a	1
FALSE	High	Master Protein	Q9NQP4	Prefoldin subunit 4 OS=Homo sapiens OX=9606 GN=PFDN4 PE=1 SV=1	0	50.783	46	8	34	8	134	15.3	4.53	118.98	8	3.786	0.000199226	133.18	186.8	13.2			186.8	13.2	4	4	1.90496e+07	2.96815e+07	1.12064e+07	1.31537e+07	5.13661e+06	140136	1.13488e+07	244443	High	High	High	High	High	High	High	Peak Found	1
FALSE	High	Master Protein	Q6ZNB6	NF-X1-type zinc finger protein NFXL1 OS=Homo sapiens OX=9606 GN=NFXL1 PE=1 SV=2	0	65.402	16	12	28	12	911	101.3	8.41	89.56	12	3.784	0.00176324	85.22	180.7	19.3			180.7	19.3	4	4	6.75742e+06	9.46e+06	7.35738e+06	6.6614e+06	526414	1.20999e+06	1.08015e+06	314504	High	High	High	High	Peak Found	Peak Found	Peak Found	Peak Found	1
FALSE	High	Master Protein	Q9NYM9	BET1-like protein OS=Homo sapiens OX=9606 GN=BET1L PE=1 SV=1	0	30.973	55	6	35	6	111	12.4	8.16	79.33	6	3.779	0.000219761	116.76	164	36			164	36	4	4	1.05351e+07	1.07221e+07	1.92346e+07	1.55699e+07	4.36188e+06	1.84642e+06	1.48339e+07	1.58752e+06	High	High	High	High	High	High	High	High	1
FALSE	High	Master Protein	Q96I45	Transmembrane protein 141 OS=Homo sapiens OX=9606 GN=TMEM141 PE=1 SV=1	0	14.512	30	2	5	2	108	11.9	8.5	19.72	2	3.779	0.0280621	62.47	172	28			172	28	4	2	2.51484e+06	2.81547e+06	631630	1.62371e+06		311590	346998		High	High	High	Peak Found	n/a	Peak Found	Peak Found	n/a	1
FALSE	High	Master Protein	P17706	Tyrosine-protein phosphatase non-receptor type 2 OS=Homo sapiens OX=9606 GN=PTPN2 PE=1 SV=2	0	13.15	10	4	4	4	415	48.4	8.29	11.04	4	3.738	0.0128304	109.72	157.5	42.5			157.5	42.5	4	4	1.71844e+06	2.69911e+06	1.92159e+06	2.27061e+07	1.12843e+06	266728	1.91812e+06	335198	High	Peak Found	High	Peak Found	High	Peak Found	High	Peak Found	1
FALSE	High	Master Protein	Q9H930	Nuclear body protein SP140-like protein OS=Homo sapiens OX=9606 GN=SP140L PE=1 SV=3	0	9.475	7	3	13	2	580	67	8.48	31.32	3	3.731	0.0717013	259.16	161.3	38.7			161.3	38.7	3	2	221564		234790	167795	232201		12189.5		High	High	Peak Found	Peak Found	High	n/a	Peak Found	n/a	1
FALSE	High	Master Protein	Q13158	FAS-associated death domain protein OS=Homo sapiens OX=9606 GN=FADD PE=1 SV=1	0	36.643	48	6	14	6	208	23.3	5.69	47.79	6	3.71	0.00751337	34.21	138.9	61.1			138.9	61.1	2	4	2.02597e+06	2.59037e+06			640968	2.15467e+06	347570	1.5826e+06	High	High	Peak Found	High	High	High	Peak Found	High	1	Acetyl [N-Term]
FALSE	High	Master Protein	Q96EK5	KIF-binding protein OS=Homo sapiens OX=9606 GN=KIFBP PE=1 SV=1	0	49.747	29	11	20	11	621	71.8	5.49	55.33	11	3.702	0.00181865	104.24	188.6	11.4			188.6	11.4	4	4	1.27144e+07	1.00338e+07	5.92818e+06	5.69089e+06	600547	325365	363225	1.48767e+06	High	High	High	Peak Found	Peak Found	Peak Found	Peak Found	Peak Found	1
FALSE	High	Master Protein	P62875	DNA-directed RNA polymerases I, II, and III subunit RPABC5 OS=Homo sapiens OX=9606 GN=POLR2L PE=1 SV=1	0	22.695	73	3	19	3	67	7.6	7.77	43.28	3	3.696	0.00230479	103.88	158.8	41.2			158.8	41.2	4	4	1.43276e+07	8.24238e+06	1.05953e+07	6.97332e+06	1.20878e+06	963974	5.91742e+06	4.87004e+06	High	High	High	High	High	High	High	High	1
FALSE	High	Master Protein	Q96EI5	Transcription elongation factor A protein-like 4 OS=Homo sapiens OX=9606 GN=TCEAL4 PE=1 SV=2	0	20.398	28	5	9	5	215	24.6	5.2	24.77	5	3.695	0.0209247	97.72	154.2	45.8			154.2	45.8	4	4	4.26574e+06	481128	5.11261e+06	1.20639e+06	2.34528e+06	924657	236953	491321	High	Peak Found	High	High	High	High	Peak Found	Peak Found	1
FALSE	High	Master Protein	Q9P0P0	E3 ubiquitin-protein ligase RNF181 OS=Homo sapiens OX=9606 GN=RNF181 PE=1 SV=1	0	12.14	30	3	6	3	153	17.9	5.06	15.28	3	3.693	0.0219605	77.75	176.2	23.8			176.2	23.8	4	1	3.017e+06	3.42567e+06	1.96678e+06	2.23036e+06				350653	High	High	Peak Found	High	n/a	n/a	n/a	Peak Found	1
FALSE	High	None	Q96G01	Protein bicaudal D homolog 1 OS=Homo sapiens OX=9606 GN=BICD1 PE=1 SV=3	0	12.229	2	3	6	3	975	110.7	5.81	17.03	3	3.66	0.00378635	44.67	146.1	53.9			146.1	53.9	4	4	2.64085e+06	4.79343e+06	1.51749e+06	7.19455e+06	1.38468e+06	692520	2.18156e+06	1.2438e+06	High	High	High	High	Peak Found	Peak Found	Peak Found	Peak Found	1
FALSE	High	Master Protein	P62273	Small ribosomal subunit protein uS14 OS=Homo sapiens OX=9606 GN=RPS29 PE=1 SV=2	0.001	7.956	29	3	36	3	56	6.7	10.13	29.28	3	3.659	4.00364e-06	90.26	135.8	64.2			135.8	64.2	4	4	2.39583e+08	8.20486e+07	7.23333e+07	4.50712e+07	9.18038e+07	2.30829e+07	5.75462e+07	8.7489e+06	High	High	High	High	High	High	High	Peak Found	1
FALSE	High	Master Protein	Q9BUL5	PHD finger protein 23 OS=Homo sapiens OX=9606 GN=PHF23 PE=1 SV=1	0	10.582	9	3	9	3	403	43.8	5.78	22.71	3	3.655	0.00171295	81.61	175	25			175	25	4	4	9.42297e+06	2.45353e+07	6.01063e+06	1.22083e+07	2.36972e+06	1.77153e+06	1.31924e+06	947028	High	High	High	Peak Found	High	High	Peak Found	Peak Found	1
FALSE	High	Master Protein	P60059	Protein transport protein Sec61 subunit gamma OS=Homo sapiens OX=9606 GN=SEC61G PE=1 SV=1	0	9.564	18	1	47	1	68	7.7	9.99	107.53	1	3.654	0.000239599	103.25	157	43			157	43	4	4	2.55534e+07	1.06912e+07	2.49057e+07	1.54343e+07	5.37999e+06	1.64197e+06	1.73021e+07	5.36102e+06	High	High	High	High	High	High	High	High	1	Acetyl [N-Term]
FALSE	High	None	Q9UPQ3	Arf-GAP with GTPase, ANK repeat and PH domain-containing protein 1 OS=Homo sapiens OX=9606 GN=AGAP1 PE=1 SV=4	0.008	4.301	2	1	1	1	857	94.4	7.94	3.9	1	3.639	0.0604973	34.49	156.8	43.2			156.8	43.2	2	3		955321		602059	208647	167115		259924	n/a	High	n/a	Peak Found	Peak Found	Peak Found	n/a	Peak Found	1
FALSE	High	Master Protein	Q96P47	Arf-GAP with GTPase, ANK repeat and PH domain-containing protein 3 OS=Homo sapiens OX=9606 GN=AGAP3 PE=1 SV=2	0	11.44	5	3	3	3	875	95	7.97	9.87	3	3.639	0.062628	34.49	143.7	56.3			143.7	56.3	4	3	374852	955321	256332	755471	208647	167115		259924	High	High	Peak Found	Peak Found	Peak Found	Peak Found	n/a	Peak Found	1
FALSE	High	Master Protein	Q7Z7K0	COX assembly mitochondrial protein homolog OS=Homo sapiens OX=9606 GN=CMC1 PE=1 SV=1	0	9.128	18	2	9	2	106	12.5	8.63	19.07	2	3.626	0.016215	112.39	153.2	46.8			153.2	46.8	4	4	2.5157e+06	2.28041e+06	3.25258e+06	2.94707e+06	1.22399e+06	921118	324128	751597	High	High	High	High	High	High	Peak Found	Peak Found	1
FALSE	High	Master Protein	Q8N1A6	UPF0462 protein C4orf33 OS=Homo sapiens OX=9606 GN=C4orf33 PE=1 SV=2	0	12.432	26	3	3	3	199	23.5	5.43	8.39	3	3.613	0.0363346	80.58	162.8	37.2			162.8	37.2	2	2		3.04969e+06		1.32937e+06		1.01843e+06		207705	n/a	High	n/a	Peak Found	n/a	Peak Found	High	Peak Found	1
FALSE	High	Master Protein	Q8N2U0	Transmembrane protein 256 OS=Homo sapiens OX=9606 GN=TMEM256 PE=3 SV=1	0	31.802	43	3	19	3	113	11.7	8.94	76.32	3	3.609	0.000372416	87.01	139.1	60.9			139.1	60.9	4	4	3.77629e+07	1.09893e+07	1.20436e+07	1.61061e+07	5.32955e+06	4.33707e+06	1.00551e+07	6.99058e+06	High	High	High	High	High	Peak Found	High	High	1
FALSE	High	Master Protein	P61803	Dolichyl-diphosphooligosaccharide--protein glycosyltransferase subunit DAD1 OS=Homo sapiens OX=9606 GN=DAD1 PE=1 SV=3	0	16.455	27	3	83	3	113	12.5	7.08	209.29	3	3.555	3.37939e-08	109.49	144.3	55.7			144.3	55.7	4	4	1.20204e+08	1.33782e+08	1.39768e+08	1.95882e+08	2.93127e+07	3.17661e+07	8.76311e+07	1.41383e+08	High	High	High	High	High	High	High	High	1
FALSE	High	Master Protein	Q8N3Z6	Zinc finger CCHC domain-containing protein 7 OS=Homo sapiens OX=9606 GN=ZCCHC7 PE=1 SV=2	0.001	7.339	6	2	6	2	543	63	7.33	12.26	2	3.534	0.0552414	98.47	173.7	26.3			173.7	26.3	4	3	432899	3.08986e+06	464185	2.91162e+06	91226.1	1.17988e+06	176344		High	High	High	Peak Found	High	Peak Found	High	n/a	1
FALSE	High	Master Protein	Q14119	Vascular endothelial zinc finger 1 OS=Homo sapiens OX=9606 GN=VEZF1 PE=1 SV=2	0	17.84	12	4	7	4	521	56.9	9.52	21.32	4	3.515	0.00283458	84.82	130.7	69.3			130.7	69.3	4	4	6.2674e+06	2.88923e+06	4.33363e+06	5.68607e+06	3.76937e+06	2.08406e+06	3.31993e+06	1.0344e+06	High	High	Peak Found	Peak Found	High	High	Peak Found	Peak Found	1
FALSE	High	Master Protein	Q9P086	Mediator of RNA polymerase II transcription subunit 11 OS=Homo sapiens OX=9606 GN=MED11 PE=1 SV=2	0	15.697	32	2	11	2	117	13.1	5.96	24.85	2	3.51	0.031923	129.8	143.6	56.4			143.6	56.4	4	4	1.40172e+06	4.37008e+06	456889	3.18311e+06	1.25261e+06	548201	14997.9	1.33733e+06	High	High	Peak Found	High	High	Peak Found	Peak Found	High	1
FALSE	High	Master Protein	Q9BW19	Kinesin-like protein KIFC1 OS=Homo sapiens OX=9606 GN=KIFC1 PE=1 SV=2	0	128.541	53	27	71	27	673	73.7	8.98	222.55	27	3.508	7.17937e-05	93.16	169.7	30.3			169.7	30.3	4	4	3.4786e+07	7.36507e+07	1.64766e+07	3.74324e+07	3.92451e+06	6.28715e+06	6.5918e+06	1.09045e+07	High	High	High	High	High	High	High	High	1
FALSE	High	Master Protein	Q99471	Prefoldin subunit 5 OS=Homo sapiens OX=9606 GN=PFDN5 PE=1 SV=2	0	62.814	62	8	53	8	154	17.3	6.33	162.81	8	3.478	2.06902e-05	92.17	166.4	33.6			166.4	33.6	4	4	7.99205e+07	7.86869e+07	2.85422e+07	3.77267e+07	1.25611e+07	8.04189e+06	1.69198e+07	9.65445e+06	High	High	High	High	High	High	High	High	1
FALSE	High	Master Protein	Q7LBC6	Lysine-specific demethylase 3B OS=Homo sapiens OX=9606 GN=KDM3B PE=1 SV=2	0	251.611	42	46	148	44	1761	191.5	7.18	451.77	46	3.457	2.3744e-05	104.57	159.9	40.1			159.9	40.1	4	4	8.28526e+07	3.2688e+07	6.30051e+07	2.00989e+07	1.24671e+07	6.99069e+06	1.79591e+07	1.03682e+07	High	High	High	High	High	Peak Found	High	High	1
FALSE	High	Master Protein	Q99584	Protein S100-A13 OS=Homo sapiens OX=9606 GN=S100A13 PE=1 SV=1	0	44.068	50	9	42	9	98	11.5	6.16	94.44	9	3.45	0.000881864	121.31	172.9	27.1			172.9	27.1	4	4	2.53611e+07	1.08784e+07	1.66797e+07	2.27909e+07	2.2461e+06	2.38061e+06	9.20964e+06	3.92997e+06	High	High	High	High	High	High	High	High	1
FALSE	High	Master Protein	Q9BV40	Vesicle-associated membrane protein 8 OS=Homo sapiens OX=9606 GN=VAMP8 PE=1 SV=1	0	47.037	55	8	147	8	100	11.4	7.34	343.22	8	3.446	2.06509e-06	99.54	155.5	44.5			155.5	44.5	4	4	1.95956e+08	5.37182e+08	1.74301e+08	4.5689e+08	3.27982e+07	5.95282e+07	1.23488e+08	1.88103e+08	High	High	High	High	High	High	High	High	1	Acetyl [N-Term]
FALSE	High	Master Protein	Q6NZ67	Mitotic-spindle organizing protein 2B OS=Homo sapiens OX=9606 GN=MZT2B PE=1 SV=1	0	25.357	47	4	18	4	158	16.2	10.15	66.8	4	3.431	0.00554466	101.99	165.2	34.8			165.2	34.8	4	4	7.18602e+06	7.03293e+06	1.12356e+07	3.33107e+06	2.5542e+06	1.76741e+06	692991	1.26886e+06	High	High	High	High	High	High	Peak Found	Peak Found	1
FALSE	High	Master Protein	Q9BST9	Rhotekin OS=Homo sapiens OX=9606 GN=RTKN PE=1 SV=2	0	24.886	20	6	12	6	563	62.6	7.44	40.91	6	3.424	0.0283077	102.44	136.6	63.4			136.6	63.4	2	2		6.72551e+06		1.04848e+06		1.1097e+06		1.37008e+06	High	High	High	High	Peak Found	High	n/a	Peak Found	1
FALSE	High	Master Protein	Q16512	Serine/threonine-protein kinase N1 OS=Homo sapiens OX=9606 GN=PKN1 PE=1 SV=2	0.002	6.367	3	3	6	2	942	103.9	6.37	11.55	3	3.417	0.0477266	108.99	154.7	45.3			154.7	45.3	1	3	979052				1.08146e+06	39692.8	286483		High	n/a	n/a	High	Peak Found	Peak Found	Peak Found	n/a	1
FALSE	High	Master Protein	Q9UQ90	Paraplegin OS=Homo sapiens OX=9606 GN=SPG7 PE=1 SV=2	0	13.393	6	3	3	3	795	88.2	8.69	10.82	3	3.402	0.054059	77.29	163.3	36.7			163.3	36.7	4	2	3.39722e+06	1.82096e+06	116455	1.15184e+06		147417		717823	High	High	Peak Found	Peak Found	n/a	Peak Found	n/a	Peak Found	1
FALSE	High	Master Protein	P54274	Telomeric repeat-binding factor 1 OS=Homo sapiens OX=9606 GN=TERF1 PE=1 SV=3	0.001	8.202	7	2	4	2	439	50.2	6.37	13.07	2	3.358	0.0824383	140.33	85.7	114.3			85.7	114.3	3	2	252429	48905.4	518737		404060		280393		High	Peak Found	High	n/a	High	n/a	Peak Found	n/a	1
FALSE	High	Master Protein	Q00534	Cyclin-dependent kinase 6 OS=Homo sapiens OX=9606 GN=CDK6 PE=1 SV=1	0	31.504	30	7	66	6	326	36.9	6.46	127.28	7	3.338	0.0385574	87.92	145.5	54.5			145.5	54.5	4	4	3.8542e+06	3.28431e+06	901116	1.48167e+06	535740	1.27225e+06	198499	1.39677e+06	High	High	Peak Found	High	Peak Found	Peak Found	Peak Found	Peak Found	1
FALSE	High	Master Protein	Q9Y2Y1	DNA-directed RNA polymerase III subunit RPC10 OS=Homo sapiens OX=9606 GN=POLR3K PE=1 SV=3	0.001	7.558	21	2	3	2	108	12.3	7.83	6.98	2	3.316	0.0815296	94.8	165.8	34.2			165.8	34.2	4	4	1.15193e+06	1.26105e+06	960555	400925	743739	72842.1	317253	148381	High	High	High	Peak Found	Peak Found	Peak Found	Peak Found	Peak Found	1
FALSE	High	Master Protein	O95251	Histone acetyltransferase KAT7 OS=Homo sapiens OX=9606 GN=KAT7 PE=1 SV=1	0	79.159	33	16	45	15	611	70.6	8.85	149.61	16	3.307	0.0010453	102	156.1	43.9			156.1	43.9	4	4	1.68764e+07	4.06735e+07	1.56406e+07	2.71941e+07	3.4107e+06	6.10604e+06	5.95431e+06	7.23342e+06	High	High	High	High	High	High	High	Peak Found	1
FALSE	High	Master Protein	Q96S90	LysM and putative peptidoglycan-binding domain-containing protein 1 OS=Homo sapiens OX=9606 GN=LYSMD1 PE=1 SV=1	0	9.04	15	3	3	3	227	25	8.57	8.17	3	3.294	0.0913158	90.25	176.8	23.2			176.8	23.2	3	2	335014	987484		220453		17557.4		109738	High	High	n/a	High	n/a	Peak Found	n/a	Peak Found	1
FALSE	High	Master Protein	Q9ULS5	Transmembrane and coiled-coil domain protein 3 OS=Homo sapiens OX=9606 GN=TMCC3 PE=1 SV=3	0.001	7.373	5	2	3	2	477	53.8	8.54	7.81	2	3.26	0.0683008	39.61	157.8	42.2			157.8	42.2	3	3		951098	1.21156e+06	1.32612e+06	324033	291758		555111	n/a	High	High	High	Peak Found	Peak Found	n/a	Peak Found	1
FALSE	High	Master Protein	Q9P2X0	Dolichol-phosphate mannosyltransferase subunit 3 OS=Homo sapiens OX=9606 GN=DPM3 PE=1 SV=2	0	13.784	24	2	52	2	92	10.1	5.94	81.88	2	3.251	0.000905787	80.4	162.8	37.2			162.8	37.2	4	4	2.17499e+07	4.11696e+07	1.76863e+07	3.28007e+07	5.94404e+06	3.97159e+06	1.26878e+07	6.2599e+06	High	High	High	High	High	High	High	High	1
FALSE	High	Master Protein	Q7Z5P9	Mucin-19 OS=Homo sapiens OX=9606 GN=MUC19 PE=1 SV=3	0.001	7.635	0	2	13	2	8384	804.8	5.01	21.42	2	3.238	1.49292e-06	42.1	153.9	46.1			153.9	46.1	4	4	8.78926e+08	1.64324e+09	1.33515e+09	2.54438e+09	4.65096e+08	4.15613e+08	4.22974e+08	5.0335e+08	High	High	High	High	High	Peak Found	High	Peak Found	1
FALSE	High	Master Protein	Q96SZ6	Mitochondrial tRNA methylthiotransferase CDK5RAP1 OS=Homo sapiens OX=9606 GN=CDK5RAP1 PE=1 SV=2	0.001	8.138	4	2	4	2	601	67.6	8.21	8.03	2	3.213	0.0121616	64.06	169.4	30.6			169.4	30.6	2	2	3.21962e+06		2.973e+06		515531		607653		High	n/a	High	n/a	Peak Found	n/a	Peak Found	n/a	1
FALSE	High	Master Protein	Q9Y6Q1	Calpain-6 OS=Homo sapiens OX=9606 GN=CAPN6 PE=1 SV=2	0.001	6.927	5	2	2	2	641	74.5	7.05	6.8	2	3.196	0.0517728	50.13	150.4	49.6			150.4	49.6	2	2	1.17036e+06	1.30369e+06				568466		292649	High	High	n/a	n/a	n/a	Peak Found	n/a	Peak Found	1
FALSE	High	Master Protein	Q9Y5J7	Mitochondrial import inner membrane translocase subunit Tim9 OS=Homo sapiens OX=9606 GN=TIMM9 PE=1 SV=1	0	39.207	62	5	45	5	89	10.4	7.21	122.3	5	3.19	0.00155267	96.38	141.9	58.1			141.9	58.1	4	4	1.9826e+07	2.13717e+07	1.78144e+07	2.01073e+07	7.61116e+06	8.89995e+06	7.61125e+06	8.80077e+06	High	High	High	High	High	High	High	High	1
FALSE	High	Master Protein	Q9C0D5	Protein TANC1 OS=Homo sapiens OX=9606 GN=TANC1 PE=1 SV=3	0.001	6.951	2	2	2	2	1861	202.1	8.32	6	2	3.188	0.100418	10.3	166.6	33.4			166.6	33.4	2	2	729223		210627		66059.1		93274.6		High	n/a	High	n/a	Peak Found	n/a	Peak Found	n/a	1
FALSE	High	Master Protein	P14406	Cytochrome c oxidase subunit 7A2, mitochondrial OS=Homo sapiens OX=9606 GN=COX7A2 PE=1 SV=1	0	25.393	59	4	45	4	83	9.4	9.76	126.52	4	3.181	5.23205e-05	101.46	152.6	47.4			152.6	47.4	4	4	9.28104e+07	3.5823e+07	7.45072e+07	3.86348e+07	2.13393e+07	3.97458e+06	6.54609e+07	1.30199e+07	High	High	High	High	High	High	High	High	1
FALSE	High	Master Protein	O75964	ATP synthase subunit g, mitochondrial OS=Homo sapiens OX=9606 GN=ATP5MG PE=1 SV=3	0	35.342	48	5	113	5	103	11.4	9.64	270	5	3.175	2.82775e-06	97.15	143.6	56.4			143.6	56.4	4	4	2.11004e+08	2.36709e+08	1.39512e+08	1.58568e+08	2.85588e+07	4.91272e+07	1.24283e+08	1.05008e+08	High	High	High	High	High	High	High	High	1
FALSE	High	Master Protein	Q15583	Homeobox protein TGIF1 OS=Homo sapiens OX=9606 GN=TGIF1 PE=1 SV=3	0	12.926	8	3	9	3	401	43	8.92	23.71	3	3.164	0.0383907	80.11	161.5	38.5			161.5	38.5	4	4	4.03844e+06	3.81762e+06	1.56927e+06	2.48413e+06	628540	1.21543e+06	523732	858666	High	High	High	High	High	High	Peak Found	Peak Found	1
FALSE	High	Master Protein	Q9Y291	Small ribosomal subunit protein mS33 OS=Homo sapiens OX=9606 GN=MRPS33 PE=1 SV=1	0	30.593	56	5	27	5	106	12.6	10.11	66.65	5	3.162	0.00109165	92.75	116	84			116	84	4	3	2.00511e+07	1.9656e+07	1.48427e+07	9.37198e+06	1.26244e+07	917653	1.2375e+07		High	High	High	High	High	High	High	High	1
FALSE	High	None	P78396	Cyclin-A1 OS=Homo sapiens OX=9606 GN=CCNA1 PE=1 SV=1	0.004	5.126	3	1	2	1	465	52.3	5.1	4.98	1	3.157	0.0803414	65.57	175.1	24.9			175.1	24.9	2	2			2.09873e+06	877179	394711	94402.9			n/a	n/a	High	Peak Found	Peak Found	Peak Found	n/a	n/a	1
FALSE	High	Master Protein	Q6H9L7	Isthmin-2 OS=Homo sapiens OX=9606 GN=ISM2 PE=1 SV=1	0	77.679	37	14	50	14	571	63.9	4.81	149.53	14	3.147	0.00114525	86.87	176.6	23.4			176.6	23.4	4	4	2.05216e+07	1.51219e+07	2.80375e+07	1.48311e+07	2.1646e+06	2.52862e+06	1.81728e+06	4.2378e+06	High	High	High	High	Peak Found	Peak Found	Peak Found	Peak Found	1
FALSE	High	Master Protein	Q96GX9	Methylthioribulose-1-phosphate dehydratase OS=Homo sapiens OX=9606 GN=APIP PE=1 SV=1	0	17.583	22	4	7	4	242	27.1	7.12	21.09	4	3.143	0.0602914	139.22	114.5	85.5			114.5	85.5	3	4	937122	3.02069e+06	555572		132265	1.38242e+06	354199	2.57007e+06	High	Peak Found	High	n/a	Peak Found	Peak Found	High	High	1
FALSE	High	Master Protein	Q9Y421	Protein FAM32A OS=Homo sapiens OX=9606 GN=FAM32A PE=1 SV=2	0	16.007	36	4	11	4	112	13.2	9.99	24.63	4	3.141	0.00878527	142.64	145.8	54.2			145.8	54.2	4	4	6.18884e+06	4.86836e+06	9.84329e+06	1.25505e+07	423306	8.81828e+06	953872	1.90615e+07	High	High	High	High	Peak Found	Peak Found	High	High	1	Acetyl [N-Term]
FALSE	High	Master Protein	P61970	Nuclear transport factor 2 OS=Homo sapiens OX=9606 GN=NUTF2 PE=1 SV=1	0	83.848	74	6	149	6	127	14.5	5.38	468.64	6	3.129	7.39994e-06	95.83	166.9	33.1			166.9	33.1	4	4	5.44291e+08	2.93209e+08	1.90981e+08	1.09465e+08	8.23723e+07	2.63638e+07	1.38746e+08	2.67827e+07	High	High	High	High	High	High	High	High	1
FALSE	High	Master Protein	Q6JQN1	Acyl-CoA dehydrogenase family member 10 OS=Homo sapiens OX=9606 GN=ACAD10 PE=1 SV=1	0.006	4.668	2	1	3	1	1059	118.8	8.06	8.37	1	3.126	0.0699097	44.92	151.5	48.5			151.5	48.5	2	1	1.11679e+06		614751		265045				High	High	Peak Found	High	Peak Found	n/a	n/a	n/a	1
FALSE	High	Master Protein	Q9NUG6	p53 and DNA damage-regulated protein 1 OS=Homo sapiens OX=9606 GN=PDRG1 PE=1 SV=2	0	31.49	43	4	16	4	133	15.5	6.06	46.22	4	3.121	0.0104032	84.04	171.9	28.1			171.9	28.1	3	4	2.58923e+06	1.14899e+07		5.81552e+06	220821	1.89024e+06	542141	1.67272e+06	High	High	High	High	High	High	Peak Found	Peak Found	1
FALSE	High	Master Protein	O75347	Tubulin-specific chaperone A OS=Homo sapiens OX=9606 GN=TBCA PE=1 SV=3	0	97.27	69	14	150	14	108	12.8	5.29	408.22	14	3.116	1.33518e-05	112.77	159.8	40.2			159.8	40.2	4	4	2.92877e+08	6.34562e+08	1.8721e+08	5.01848e+08	8.5082e+07	8.55077e+07	1.08779e+08	1.12226e+08	High	High	High	High	High	High	High	High	1
FALSE	High	Master Protein	Q5SW79	Centrosomal protein of 170 kDa OS=Homo sapiens OX=9606 GN=CEP170 PE=1 SV=1	0	18.276	3	4	8	3	1584	175.2	7.11	19.2	4	3.112	0.1002	82.47	147.2	52.8			147.2	52.8	4	4	1.86806e+06	491506	1.30221e+06	420790	384266	214385	114386	1.03921e+06	High	Peak Found	High	Peak Found	High	Peak Found	Peak Found	Peak Found	1
FALSE	High	Master Protein	P28799	Progranulin OS=Homo sapiens OX=9606 GN=GRN PE=1 SV=2	0	33.373	16	6	11	6	593	63.5	6.83	28.35	6	3.094	0.0189303	37.97	141.9	58.1			141.9	58.1	3	1	2.52287e+06	2.19671e+06		544389	898747				High	High	n/a	Peak Found	High	n/a	n/a	n/a	1
FALSE	High	Master Protein	Q9UGP4	LIM domain-containing protein 1 OS=Homo sapiens OX=9606 GN=LIMD1 PE=1 SV=1	0	28.442	17	6	10	6	676	72.1	6.65	29.17	6	3.079	0.10506	51.02	149	51			149	51	4	2	1.49802e+06	6.32679e+06	402607	506071		180529		490776	High	High	Peak Found	High	n/a	Peak Found	n/a	Peak Found	1
FALSE	High	Master Protein	L0R819	ASNSD1 upstream open reading frame protein OS=Homo sapiens OX=9606 GN=ASDURF PE=1 SV=1	0	24.448	57	5	13	5	96	11.2	8.88	39.03	5	3.068	0.0256465	30.52	162.6	37.4			162.6	37.4	4	4	2.77828e+06	5.93578e+06	2.46778e+06	2.74703e+06	838010	475748	688400	587876	High	High	Peak Found	High	High	High	High	Peak Found	1
FALSE	High	Master Protein	Q5T3I0	G patch domain-containing protein 4 OS=Homo sapiens OX=9606 GN=GPATCH4 PE=1 SV=2	0.001	7.06	5	2	8	2	446	50.4	9.63	24.3	2	3.062	0.0684085	101.81	174.1	25.9			174.1	25.9	4	4	4.15167e+06	838098	2.13394e+06	1.06436e+06	210752	111647	238054	803522	High	Peak Found	High	Peak Found	High	Peak Found	High	Peak Found	1
FALSE	High	Master Protein	Q9Y653	Adhesion G-protein coupled receptor G1 OS=Homo sapiens OX=9606 GN=ADGRG1 PE=1 SV=2	0	42.157	14	7	38	7	693	77.7	8.48	103.14	7	3.037	0.00164922	73.32	158.4	41.6			158.4	41.6	4	4	1.48638e+07	3.29161e+07	1.43276e+07	2.34298e+07	3.88991e+06	4.59528e+06	5.22824e+06	1.01684e+07	High	High	High	High	High	High	High	High	1
FALSE	High	Master Protein	O43414	ERI1 exoribonuclease 3 OS=Homo sapiens OX=9606 GN=ERI3 PE=1 SV=2	0	18.179	17	4	19	4	337	37.2	8.07	43.23	4	3.029	0.00922181	109.51	160.1	39.9			160.1	39.9	4	4	8.41795e+06	1.79494e+07	8.31312e+06	1.42361e+07	2.78537e+06	2.67112e+06	3.45295e+06	2.36495e+06	High	High	High	High	High	High	High	High	1
FALSE	High	Master Protein	O75420	GRB10-interacting GYF protein 1 OS=Homo sapiens OX=9606 GN=GIGYF1 PE=1 SV=2	0.002	6.069	3	2	6	2	1035	114.5	5.39	15.29	2	3.024	0.0580292	50.01	151.2	48.8			151.2	48.8	4	4	2.31441e+06	3.00048e+06	1.07619e+06	2.24639e+06	569447	734408	740030	738928	High	High	High	High	Peak Found	High	Peak Found	Peak Found	1
FALSE	High	Master Protein	Q8NCS4	Transmembrane protein 35B OS=Homo sapiens OX=9606 GN=TMEM35B PE=1 SV=1	0.01	4.088	8	1	2	1	154	16.9	9.17	4.18	1	3.016	0.107085	48.64	151.1	48.9			151.1	48.9	4	3	752783	1.29704e+06	641322	1.29555e+06		291164	368227	319274	High	Peak Found	Peak Found	High	n/a	Peak Found	Peak Found	Peak Found	1
FALSE	High	Master Protein	P56211	cAMP-regulated phosphoprotein 19 OS=Homo sapiens OX=9606 GN=ARPP19 PE=1 SV=2	0	30.695	54	6	24	5	112	12.3	9.09	48.74	6	3.014	0.0187685	87.29	178.5	21.5			178.5	21.5	4	4	7.143e+06	6.70395e+06	2.441e+06	2.61123e+06	1.20888e+06	370337	450042	564547	High	High	High	High	Peak Found	Peak Found	Peak Found	Peak Found	1
FALSE	High	Master Protein	Q15714	TSC22 domain family protein 1 OS=Homo sapiens OX=9606 GN=TSC22D1 PE=1 SV=3	0	20.497	8	5	16	2	1073	109.6	5.64	42.87	5	3.013	0.0089756	78.1	119	81			119	81	3	4	3.20442e+06	1.10927e+07	2.24106e+06		3.75697e+06	2.5954e+06	1.83433e+06	1.19696e+06	Peak Found	High	High	n/a	High	High	High	Peak Found	1
FALSE	High	Master Protein	Q9Y3D5	Small ribosomal subunit protein bS18m OS=Homo sapiens OX=9606 GN=MRPS18C PE=1 SV=1	0	19.785	32	4	16	4	142	15.8	9.55	49.73	4	3.008	0.00949804	126.59	152.3	47.7			152.3	47.7	4	4	4.8283e+06	6.22414e+06	3.60075e+06	8.5735e+06	3.21824e+06	917616	5.36919e+06	247283	High	High	High	High	High	High	Peak Found	Peak Found	1
FALSE	High	Master Protein	Q6UUV7	CREB-regulated transcription coactivator 3 OS=Homo sapiens OX=9606 GN=CRTC3 PE=1 SV=2	0	18.107	12	4	9	4	619	66.9	6.84	26.56	4	3.005	0.0470085	23.75	160.9	39.1			160.9	39.1	4	4	5.60653e+06	2.92237e+06	2.69681e+06	3.0099e+06	1.27396e+06	63719.8	562342	924322	High	High	High	Peak Found	High	Peak Found	Peak Found	Peak Found	1
FALSE	High	Master Protein	Q9Y5V0	Zinc finger protein 706 OS=Homo sapiens OX=9606 GN=ZNF706 PE=1 SV=1	0.008	4.248	14	1	2	1	76	8.5	10.01	6.1	1	3.004	0.0913022	73.26	153.4	46.6			153.4	46.6	4	3	1.72667e+06	2.99345e+06	578986	605280		299542	310201	386519	High	High	Peak Found	Peak Found	n/a	Peak Found	Peak Found	Peak Found	1
FALSE	High	Master Protein	C9JLW8	Mapk-regulated corepressor-interacting protein 1 OS=Homo sapiens OX=9606 GN=MCRIP1 PE=1 SV=1	0	22.305	58	5	21	5	97	10.9	9.41	53.13	5	2.988	0.00796663	39.23	160.3	39.7			160.3	39.7	4	4	8.35653e+06	5.87668e+06	6.93167e+06	4.30702e+06	2.2826e+06	918421	2.23358e+06	1.11511e+06	High	High	High	High	High	High	Peak Found	Peak Found	1
FALSE	High	Master Protein	Q5VST6	Alpha/beta hydrolase domain-containing protein 17B OS=Homo sapiens OX=9606 GN=ABHD17B PE=1 SV=1	0	26.822	39	7	13	6	288	32.2	6.29	40.79	7	2.981	0.0236578	127.7	130.8	69.2			130.8	69.2	4	4	3.15323e+06	3.72054e+06	2.41666e+06	2.25165e+06	1.46528e+06	1.11504e+06	2.30378e+06	1.4579e+06	High	High	Peak Found	Peak Found	High	High	High	High	1
FALSE	High	Master Protein	Q15654	Thyroid receptor-interacting protein 6 OS=Homo sapiens OX=9606 GN=TRIP6 PE=1 SV=3	0	83.086	48	12	83	12	476	50.3	7.37	271.53	12	2.968	0.000537246	65.9	150.6	49.4			150.6	49.4	4	4	3.05738e+07	5.0415e+07	2.49786e+07	2.67577e+07	1.00519e+07	1.34886e+07	6.20097e+06	8.74328e+06	High	High	High	High	High	High	High	High	1
FALSE	High	Master Protein	O15488	Glycogenin-2 OS=Homo sapiens OX=9606 GN=GYG2 PE=1 SV=2	0	12.045	6	2	3	2	501	55.1	5.1	10.65	2	2.958	0.119286	106.64	149.5	50.5			149.5	50.5	3	1	465380	130631		1.09209e+06				157347	Peak Found	Peak Found	High	High	n/a	n/a	High	Peak Found	1
FALSE	High	Master Protein	P07951	Tropomyosin beta chain OS=Homo sapiens OX=9606 GN=TPM2 PE=1 SV=1	0	245.084	52	25	665	3	284	32.8	4.7	1853.74	25	2.956	0.0133677	119.55	151	49			151	49	4	4	749745	6.51571e+06	4.85863e+06	2.38245e+07	2.05767e+06	2.1242e+06	1.62083e+06	1.30994e+06	High	High	High	High	High	High	High	High	1
FALSE	High	Master Protein	P18827	Syndecan-1 OS=Homo sapiens OX=9606 GN=SDC1 PE=1 SV=3	0	47.694	16	6	81	6	310	32.4	4.63	258.24	6	2.955	0.000602275	85.9	150.2	49.8			150.2	49.8	4	4	2.80055e+07	3.1295e+07	3.35095e+07	3.59122e+07	1.24301e+07	1.17827e+07	9.46797e+06	9.78009e+06	High	High	High	High	High	High	High	High	1
FALSE	High	Master Protein	P0DJ07	Protein PET100 homolog, mitochondrial OS=Homo sapiens OX=9606 GN=PET100 PE=1 SV=1	0	15.559	23	4	18	4	73	9.1	6.77	35.05	4	2.952	0.00785001	56.53	177.5	22.5			177.5	22.5	4	4	4.2435e+06	2.98932e+07	7.69452e+06	3.35066e+07	926610	1.44086e+06	2.5665e+06	4.74006e+06	High	High	High	High	Peak Found	Peak Found	Peak Found	High	1
FALSE	High	Master Protein	Q96I36	Cytochrome c oxidase assembly protein COX14 OS=Homo sapiens OX=9606 GN=COX14 PE=1 SV=1	0.002	6.034	28	2	9	2	57	6.6	9.55	8.16	2	2.949	0.0157913	76.39	131.9	68.1			131.9	68.1	4	4	2.30231e+06	1.64771e+06	5.45299e+06	6.8205e+06	1.85478e+06	531672	1.80518e+06	3.35381e+06	Peak Found	High	High	High	Peak Found	High	Peak Found	High	1
FALSE	High	Master Protein	P0CAP2	DNA-directed RNA polymerase II subunit GRINL1A OS=Homo sapiens OX=9606 GN=POLR2M PE=1 SV=1	0.001	7.184	8	2	3	2	368	41.7	6.39	6.32	2	2.946	0.168279	59.9	149.3	50.7			149.3	50.7	2	2	55699.7		125386		27488.7		29277		Peak Found	High	High	High	Peak Found	n/a	Peak Found	n/a	1
FALSE	High	Master Protein	Q6IQ19	Centriole, cilia and spindle-associated protein OS=Homo sapiens OX=9606 GN=CCSAP PE=1 SV=2	0	11.548	18	2	6	2	270	30.2	7.84	20.02	2	2.942	0.0953487	12.44	149.3	50.7			149.3	50.7	1	2		1.1188e+06			349659	413460			n/a	High	n/a	n/a	High	High	n/a	n/a	1
FALSE	High	Master Protein	P61923	Coatomer subunit zeta-1 OS=Homo sapiens OX=9606 GN=COPZ1 PE=1 SV=1	0	63.532	49	10	119	10	177	20.2	4.81	368.08	10	2.929	0.000159205	117.66	161.8	38.2			161.8	38.2	4	4	1.62962e+08	1.16226e+08	4.65184e+07	9.44314e+07	2.9573e+07	1.41187e+07	5.73751e+07	2.06818e+07	High	High	High	High	High	High	High	High	1	Acetyl [N-Term]
FALSE	High	Master Protein	Q12899	Tripartite motif-containing protein 26 OS=Homo sapiens OX=9606 GN=TRIM26 PE=1 SV=1	0	13.973	9	4	4	4	539	62.1	5.03	11.12	4	2.925	0.058909	82.01	127.5	72.5			127.5	72.5	2	4	2.50655e+06		991211		2.01535e+06	399271	3.3022e+06	147909	High	High	Peak Found	n/a	Peak Found	Peak Found	Peak Found	Peak Found	1
FALSE	High	Master Protein	Q8WXA3	RUN and FYVE domain-containing protein 2 OS=Homo sapiens OX=9606 GN=RUFY2 PE=1 SV=3	0	10.946	6	4	6	3	606	70	5.83	9.64	4	2.912	0.0669877	108.66	131.6	68.4			131.6	68.4	4	4	3.05965e+06	2.38144e+06	1.54482e+06	1.42512e+06	618486	263888	1.82644e+06	1.60613e+06	High	Peak Found	Peak Found	Peak Found	Peak Found	Peak Found	Peak Found	Peak Found	1
FALSE	High	Master Protein	Q9NUA8	Zinc finger and BTB domain-containing protein 40 OS=Homo sapiens OX=9606 GN=ZBTB40 PE=1 SV=4	0.004	5.03	1	1	1	1	1239	138	6.57	4.35	1	2.899	0.135956	2.23	148.7	51.3			148.7	51.3	2	1	274708		283100		96211.3				High	n/a	Peak Found	n/a	Peak Found	n/a	n/a	n/a	1
FALSE	High	None	Q8IY33	MICAL-like protein 2 OS=Homo sapiens OX=9606 GN=MICALL2 PE=1 SV=1	0.005	4.888	1	1	2	1	904	97.4	9.57	6.63	1	2.898	0.0730567	5.5	148.7	51.3			148.7	51.3	2	1	1.30512e+06		1.40562e+06				467328		High	n/a	High	n/a	n/a	n/a	Peak Found	n/a	1
FALSE	High	Master Protein	Q9Y6I4	Ubiquitin carboxyl-terminal hydrolase 3 OS=Homo sapiens OX=9606 GN=USP3 PE=1 SV=2	0	9.268	8	3	3	3	520	58.9	8.18	8.01	3	2.89	0.0513608	36.3	167.7	32.3			167.7	32.3	1	3		2.53478e+06			487790	326674	645934		High	High	n/a	n/a	Peak Found	Peak Found	Peak Found	n/a	1
FALSE	High	Master Protein	Q9BV81	ER membrane protein complex subunit 6 OS=Homo sapiens OX=9606 GN=EMC6 PE=1 SV=1	0	11.696	21	3	28	3	110	12	10.07	63.9	3	2.884	0.00672234	45.58	163.2	36.8			163.2	36.8	4	4	1.22928e+07	1.50375e+07	1.05224e+07	1.27686e+07	2.54935e+06	2.20406e+06	3.13022e+06	3.76817e+06	High	High	High	High	High	High	High	High	1
FALSE	High	Master Protein	Q9H7C9	Mth938 domain-containing protein OS=Homo sapiens OX=9606 GN=AAMDC PE=1 SV=1	0	10.195	30	3	7	3	122	13.3	8.46	17.44	3	2.871	0.0659065	66.53	158.5	41.5			158.5	41.5	4	2	2.53336e+06	2.17191e+06	1.38488e+06	894087	544750		378384		High	High	High	Peak Found	High	Peak Found	Peak Found	Peak Found	1
FALSE	High	None	P29400	Collagen alpha-5(IV) chain OS=Homo sapiens OX=9606 GN=COL4A5 PE=1 SV=2	0	16.478	1	2	54	2	1685	160.9	7.62	121.57	2	2.863	0.00107214	83.02	142.3	57.7			142.3	57.7	4	4	1.85921e+07	2.79423e+07	4.10132e+07	2.485e+07	6.33749e+06	1.1023e+07	1.03725e+07	1.53464e+07	High	High	High	High	High	High	High	High	1
FALSE	High	Master Protein	Q8N0T1	Ribosomal biogenesis factor OS=Homo sapiens OX=9606 GN=RBIS PE=1 SV=4	0	14.824	31	3	19	3	100	11.4	10.46	28.63	3	2.86	0.0115637	36.69	150.6	49.4			150.6	49.4	4	3	4.08564e+06	4.28637e+06	6.54022e+06	5.14975e+06	1.53977e+06	826454	2.03129e+06		High	High	High	High	High	Peak Found	High	n/a	1
FALSE	High	Master Protein	Q9Y5A9	YTH domain-containing family protein 2 OS=Homo sapiens OX=9606 GN=YTHDF2 PE=1 SV=2	0	60.395	24	12	148	9	579	62.3	8.79	358.95	12	2.854	0.000871594	91.57	138.8	61.2			138.8	61.2	4	4	3.03217e+07	3.59505e+07	2.60994e+07	3.70144e+07	2.30103e+07	1.3729e+07	1.54069e+07	1.2143e+07	High	High	High	High	High	High	High	High	1
FALSE	High	Master Protein	P14174	Macrophage migration inhibitory factor OS=Homo sapiens OX=9606 GN=MIF PE=1 SV=4	0	39.428	44	5	79	5	115	12.5	7.88	241.12	5	2.841	1.20912e-05	108.88	134.9	65.1			134.9	65.1	4	4	8.65006e+08	1.71211e+08	1.85396e+08	2.14853e+08	3.06744e+08	1.08207e+07	1.64765e+08	5.62454e+07	High	High	High	High	High	High	High	High	1
FALSE	High	Master Protein	Q8TBC5	Zinc finger and SCAN domain-containing protein 18 OS=Homo sapiens OX=9606 GN=ZSCAN18 PE=1 SV=2	0	31.428	22	7	13	7	510	54.8	4.82	40.41	7	2.835	0.0269567	94.64	158.4	41.6			158.4	41.6	4	2	3.07985e+06	6.47987e+06	2.30936e+06	6.26634e+06		750788		1.76962e+06	High	High	High	High	High	High	n/a	Peak Found	1
FALSE	High	Master Protein	Q5CZC0	Fibrous sheath-interacting protein 2 OS=Homo sapiens OX=9606 GN=FSIP2 PE=2 SV=4	0.003	5.367	0	2	4	2	6907	780.1	6.71	8.91	2	2.83	0.0263375	93.8	161.9	38.1			161.9	38.1	3	3	3.92942e+06	3.57455e+06		1.9779e+06	841109	698958		3.43913e+06	Peak Found	Peak Found	n/a	Peak Found	Peak Found	Peak Found	High	High	1
FALSE	High	Master Protein	O75438	NADH dehydrogenase [ubiquinone] 1 beta subcomplex subunit 1 OS=Homo sapiens OX=9606 GN=NDUFB1 PE=1 SV=1	0	10.765	34	2	18	2	58	7	8.92	39.16	2	2.823	0.0142658	115.81	158.7	41.3			158.7	41.3	4	4	1.10934e+07	2.31216e+06	1.00808e+07	7.28865e+06	2.52463e+06	1.83162e+06	5.35404e+06	1.97308e+06	High	High	High	High	High	Peak Found	High	High	1
FALSE	High	Master Protein	Q5HYJ3	Protein FAM76B OS=Homo sapiens OX=9606 GN=FAM76B PE=1 SV=3	0.001	8.754	12	3	4	3	339	38.7	9.25	5.48	3	2.822	0.159463	58.86	130.2	69.8			130.2	69.8	4	3	1.13137e+06	28962.5	982761	197869	263963		204280	236474	High	Peak Found	High	Peak Found	Peak Found	n/a	Peak Found	Peak Found	1
FALSE	High	Master Protein	Q99622	Protein C10 OS=Homo sapiens OX=9606 GN=C12orf57 PE=1 SV=1	0	32.093	51	4	29	4	126	13.2	5.14	90.56	4	2.807	0.0166583	107.69	154.2	45.8			154.2	45.8	4	4	1.7785e+07	1.14645e+07	5.72278e+06	5.54898e+06	2.84788e+06	2.38349e+06	1.22798e+06	2.42489e+06	High	High	High	High	High	High	High	High	1
FALSE	High	Master Protein	C9J7I0	UBAP1-MVB12-associated (UMA)-domain containing protein 1 OS=Homo sapiens OX=9606 GN=UMAD1 PE=1 SV=2	0	11.9	31	3	6	3	137	15.2	4.48	19.32	3	2.767	0.103821	106.88	154.4	45.6			154.4	45.6	4	4	2.63344e+06	1.33074e+06	1.56705e+06	2.13453e+06	566611	160287	1.11587e+06	513828	High	High	High	High	Peak Found	Peak Found	Peak Found	Peak Found	1	Acetyl [N-Term]
FALSE	High	Master Protein	Q15819	Ubiquitin-conjugating enzyme E2 variant 2 OS=Homo sapiens OX=9606 GN=UBE2V2 PE=1 SV=4	0	53.974	53	6	71	2	145	16.4	8.09	221	6	2.764	0.0671349	120.24	110.9	89.1			110.9	89.1	4	4	3.32591e+06	6.57312e+06	422057	1.40034e+06	2.34073e+06	702518	1.75487e+06	1.71362e+06	High	High	Peak Found	Peak Found	High	Peak Found	High	Peak Found	1
FALSE	High	None	Q6ZRY4	RNA-binding protein with multiple splicing 2 OS=Homo sapiens OX=9606 GN=RBPMS2 PE=1 SV=1	0.004	5.077	5	1	3	1	209	22.5	8.6	1.9	1	2.763	0.0910596	24.58	146.9	53.1			146.9	53.1	2	1	1.33284e+06		958137				409006		High	High	High	Peak Found	n/a	n/a	Peak Found	n/a	1
FALSE	High	Master Protein	P63220	Small ribosomal subunit protein eS21 OS=Homo sapiens OX=9606 GN=RPS21 PE=1 SV=1	0	90.586	65	7	217	7	83	9.1	8.5	572.88	7	2.762	4.40308e-05	94.11	154.6	45.4			154.6	45.4	4	4	2.30355e+08	3.42629e+08	1.19523e+08	1.90385e+08	7.01714e+07	9.07911e+07	5.32327e+07	5.38989e+07	High	High	High	High	High	High	High	High	1	Acetyl [N-Term]
FALSE	High	Master Protein	Q15012	Lysosomal-associated transmembrane protein 4A OS=Homo sapiens OX=9606 GN=LAPTM4A PE=1 SV=1	0.005	4.827	12	1	5	1	233	26.8	6.49	17.75	1	2.761	0.125548	14.95	146.8	53.2			146.8	53.2	1	2	670823				268721		219715		High	High	n/a	n/a	High	n/a	Peak Found	n/a	1
FALSE	High	Master Protein	O14519	Cyclin-dependent kinase 2-associated protein 1 OS=Homo sapiens OX=9606 GN=CDK2AP1 PE=1 SV=1	0	15.592	50	4	15	4	115	12.4	9.38	35.58	4	2.758	0.0203075	108.71	120.3	79.7			120.3	79.7	4	4	6.06645e+06	3.99805e+06	8.09811e+06	7.04608e+06	2.17e+06	8.65372e+06	2.11565e+06	9.62036e+06	High	High	High	High	High	High	High	High	1
FALSE	High	Master Protein	Q9NPA8	Transcription and mRNA export factor ENY2 OS=Homo sapiens OX=9606 GN=ENY2 PE=1 SV=1	0	21.123	36	3	25	3	101	11.5	9.33	80.84	3	2.749	0.00997127	71.8	140.2	59.8			140.2	59.8	4	4	1.79463e+07	7.97693e+06	1.36871e+07	1.17651e+07	7.31651e+06	3.99996e+06	9.01619e+06	2.63965e+06	High	High	High	High	High	High	High	High	1
FALSE	High	Master Protein	Q96A57	Transmembrane protein 230 OS=Homo sapiens OX=9606 GN=TMEM230 PE=1 SV=1	0	19.688	22	3	23	3	120	13.2	9.31	55.99	3	2.748	0.00349072	100.04	147.6	52.4			147.6	52.4	4	4	2.21245e+07	2.4612e+07	5.99364e+06	1.53497e+07	7.33764e+06	1.04452e+07	5.82598e+06	4.37008e+06	High	High	High	High	High	High	High	High	1
FALSE	High	Master Protein	Q9NQV6	PR domain zinc finger protein 10 OS=Homo sapiens OX=9606 GN=PRDM10 PE=1 SV=3	0	13.46	5	4	4	4	1147	130.1	6.74	10.69	4	2.745	0.152819	69.83	148	52			148	52	4	4	1.17925e+06	366619	680855	529124	232087	98098.9	521297	191536	High	High	Peak Found	Peak Found	Peak Found	Peak Found	Peak Found	Peak Found	1
FALSE	High	Master Protein	Q92982	Ninjurin-1 OS=Homo sapiens OX=9606 GN=NINJ1 PE=1 SV=2	0	16.851	21	2	8	2	152	16.3	6.28	33.73	2	2.74	0.103874	64.67	128.9	71.1			128.9	71.1	4	2	3.24223e+06	1.41635e+06	763647	1.3547e+06	708902		822514		High	High	High	Peak Found	High	n/a	High	n/a	1
FALSE	High	Master Protein	Q15004	PCNA-associated factor OS=Homo sapiens OX=9606 GN=PCLAF PE=1 SV=1	0	28.729	46	4	23	4	111	12	9.83	56	4	2.738	0.0188845	148.16	58	142			58	142	4	4	2.07701e+06	9.61059e+06	3.61985e+06	1.24222e+07	257115	3.02856e+08	898780	2.31884e+08	High	High	High	High	High	High	Peak Found	High	1
FALSE	High	Master Protein	Q9ULJ3	Zinc finger and BTB domain-containing protein 21 OS=Homo sapiens OX=9606 GN=ZBTB21 PE=1 SV=2	0.004	5.233	3	2	2	2	1066	118.8	8.29	6.84	2	2.738	0.13656	0	146.5	53.5			146.5	53.5	1	1		589527				215309			n/a	High	n/a	n/a	n/a	Peak Found	n/a	n/a	1
FALSE	High	Master Protein	Q13574	Diacylglycerol kinase zeta OS=Homo sapiens OX=9606 GN=DGKZ PE=1 SV=4	0	121.772	34	22	126	22	928	103.9	8.05	374.9	22	2.737	0.000565093	85.83	146	54			146	54	4	4	4.78004e+07	3.39722e+07	4.58896e+07	2.97335e+07	1.68041e+07	1.27096e+07	1.88462e+07	1.16048e+07	High	High	High	High	High	High	High	High	1
FALSE	High	Master Protein	Q8TAP9	M-phase-specific PLK1-interacting protein OS=Homo sapiens OX=9606 GN=MPLKIP PE=1 SV=1	0	11.319	27	3	11	3	179	19.1	10.23	45.47	3	2.727	0.0175556	64.03	139.5	60.5			139.5	60.5	4	4	4.79787e+06	9.76414e+06	3.02981e+06	6.83795e+06	1.9736e+06	3.12785e+06	932104	5.27427e+06	High	High	High	High	High	High	Peak Found	High	1
FALSE	High	Master Protein	Q9NWT6	Hypoxia-inducible factor 1-alpha inhibitor OS=Homo sapiens OX=9606 GN=HIF1AN PE=1 SV=2	0	22.67	25	6	7	6	349	40.3	5.57	21.59	6	2.727	0.0971456	93.14	151.1	48.9			151.1	48.9	4	4	1.06576e+06	1.49833e+06	1.37736e+06	3.67111e+06	627751	1.36279e+06	176140	343469	High	Peak Found	High	High	Peak Found	Peak Found	Peak Found	Peak Found	1
FALSE	High	Master Protein	Q8WWZ3	Ectodysplasin-A receptor-associated adapter protein OS=Homo sapiens OX=9606 GN=EDARADD PE=1 SV=3	0	20.726	20	3	11	3	215	24.8	5.4	37.87	3	2.725	0.107634	52.44	163.5	36.5			163.5	36.5	4	4	3.49434e+06	2.61492e+06	873779	1.38407e+06	1.96284e+06	392224	461227	282913	High	High	Peak Found	High	High	High	Peak Found	Peak Found	1
FALSE	High	Master Protein	Q9H497	Torsin-3A OS=Homo sapiens OX=9606 GN=TOR3A PE=1 SV=1	0	14.988	11	3	4	3	397	46.2	6.01	12.09	3	2.72	0.109652	58.63	158.5	41.5			158.5	41.5	2	3	700342		1.53081e+06		289304		270830	140300	Peak Found	n/a	High	High	Peak Found	n/a	Peak Found	Peak Found	1
FALSE	High	Master Protein	Q9UNY4	Transcription termination factor 2 OS=Homo sapiens OX=9606 GN=TTF2 PE=1 SV=2	0	16.551	9	6	8	6	1162	129.5	8.37	18.78	6	2.717	0.115614	97.06	170.6	29.4			170.6	29.4	4	2	2.08581e+06	905761	1.43534e+06	607730	407595	95052			High	High	High	High	Peak Found	Peak Found	Peak Found	n/a	1
FALSE	High	Master Protein	Q5VT06	Centrosome-associated protein 350 OS=Homo sapiens OX=9606 GN=CEP350 PE=1 SV=1	0.001	7.833	1	2	2	2	3117	350.7	6.33	7.03	2	2.716	0.15176	0	146.2	53.8			146.2	53.8	1	1		765275				281738			n/a	High	High	n/a	n/a	Peak Found	n/a	n/a	1
FALSE	High	Master Protein	Q5MNZ6	WD repeat domain phosphoinositide-interacting protein 3 OS=Homo sapiens OX=9606 GN=WDR45B PE=1 SV=2	0	9.808	8	3	3	3	344	38.1	7.59	8.71	3	2.716	0.0274832	123.52	156.1	43.9			156.1	43.9	3	4	2.76422e+06	1.0857e+06	4.76412e+06		2.73451e+06	1.43914e+06	420641	276758	High	Peak Found	Peak Found	n/a	Peak Found	High	Peak Found	Peak Found	1
FALSE	High	Master Protein	P20248	Cyclin-A2 OS=Homo sapiens OX=9606 GN=CCNA2 PE=1 SV=2	0	32.978	23	6	9	6	432	48.5	6.54	37.57	6	2.715	0.0859711	100.33	135.9	64.1			135.9	64.1	4	4	1.69514e+06	1.19542e+06	8.31406e+06	1.76805e+06	950443	672986	700105	1.0202e+06	High	High	High	Peak Found	High	Peak Found	Peak Found	Peak Found	1	Acetyl [N-Term]
FALSE	High	Master Protein	P63167	Dynein light chain 1, cytoplasmic OS=Homo sapiens OX=9606 GN=DYNLL1 PE=1 SV=1	0	85.728	65	7	128	4	89	10.4	7.4	446.75	7	2.703	0.000847136	64.88	143.4	56.6			143.4	56.6	4	4	4.84495e+07	7.70494e+07	1.7123e+07	2.91986e+07	1.54181e+07	1.90321e+07	1.03295e+07	1.42873e+07	High	High	High	High	High	High	High	High	1
FALSE	High	Master Protein	Q15942	Zyxin OS=Homo sapiens OX=9606 GN=ZYX PE=1 SV=1	0	62.853	31	12	74	12	572	61.2	6.67	219.24	12	2.698	0.00454488	82.75	151.9	48.1			151.9	48.1	4	4	1.93548e+07	4.81968e+07	2.40631e+07	3.27746e+07	5.73593e+06	1.37594e+07	5.20299e+06	1.46029e+07	High	High	High	High	High	High	High	High	1
FALSE	High	Master Protein	P00846	ATP synthase subunit a OS=Homo sapiens OX=9606 GN=MT-ATP6 PE=1 SV=1	0.009	4.197	4	1	28	1	226	24.8	10.1	70.44	1	2.697	0.00273522	116.8	145.9	54.1			145.9	54.1	4	4	4.40526e+07	1.10716e+07	6.672e+07	1.9782e+07	8.8305e+06	2.42537e+06	6.58354e+07	1.35636e+07	High	High	High	High	High	High	High	High	1
FALSE	High	Master Protein	Q8TBQ9	Protein kish-A OS=Homo sapiens OX=9606 GN=TMEM167A PE=1 SV=1	0.001	7.084	25	2	43	2	72	8.1	8.95	99.64	2	2.686	0.000678483	116.57	139.6	60.4			139.6	60.4	4	4	3.8333e+07	1.60324e+07	5.74215e+07	3.1397e+07	1.25112e+07	4.96847e+06	6.68996e+07	1.80368e+07	High	High	High	High	High	High	High	High	1
FALSE	High	Master Protein	Q5F1R6	DnaJ homolog subfamily C member 21 OS=Homo sapiens OX=9606 GN=DNAJC21 PE=1 SV=2	0	30.109	17	7	22	7	531	62	5.47	74.57	7	2.683	0.0156683	83.19	172.8	27.2			172.8	27.2	4	4	7.35988e+06	7.05638e+06	4.08079e+06	5.10574e+06	1.38009e+06	1.18337e+06	756407	607779	High	High	High	High	High	High	High	Peak Found	1
FALSE	High	Master Protein	Q8TDB6	E3 ubiquitin-protein ligase DTX3L OS=Homo sapiens OX=9606 GN=DTX3L PE=1 SV=1	0.004	5.04	2	1	1	1	740	83.5	8.06	3.47	1	2.68	0.14619	24	145.7	54.3			145.7	54.3	1	2	479561				210224			152285	High	n/a	n/a	n/a	Peak Found	n/a	n/a	Peak Found	1
FALSE	High	Master Protein	Q969E8	Pre-rRNA-processing protein TSR2 homolog OS=Homo sapiens OX=9606 GN=TSR2 PE=1 SV=1	0.003	5.51	11	2	4	2	191	20.9	4.39	7.74	2	2.67	0.162473	70.79	154.3	45.7			154.3	45.7	3	4	1.47506e+06	924232		785307	275764	749901	182720	272400	High	High	n/a	Peak Found	Peak Found	High	Peak Found	Peak Found	1
FALSE	High	Master Protein	P62306	Small nuclear ribonucleoprotein F OS=Homo sapiens OX=9606 GN=SNRPF PE=1 SV=1	0	26.87	65	4	75	4	86	9.7	4.67	168.2	4	2.66	0.00139894	120.75	149.3	50.7			149.3	50.7	4	4	4.75244e+07	7.24915e+07	4.46272e+07	5.44706e+07	7.71839e+06	1.14869e+07	2.59902e+07	4.88904e+07	High	High	High	High	High	High	High	High	1
FALSE	High	None	Q96BF6	Nucleus accumbens-associated protein 2 OS=Homo sapiens OX=9606 GN=NACC2 PE=1 SV=1	0.009	4.16	2	1	3	1	587	62.8	5.9	8.72	1	2.655	0.0873374	109.74	145.3	54.7			145.3	54.7	3	2	1.51062e+06	5.75331e+06		357411		366636		882660	High	High	n/a	Peak Found	n/a	Peak Found	n/a	High	1
FALSE	High	Master Protein	O15155	BET1 homolog OS=Homo sapiens OX=9606 GN=BET1 PE=1 SV=1	0	26.916	56	3	39	3	118	13.3	9.06	107.88	3	2.646	0.0221106	146.77	137.5	62.5			137.5	62.5	4	4	1.46994e+07	6.70252e+06	1.17566e+07	9.21563e+06	3253619	1.2008e+07	2.32235e+06	6.86794e+06	High	High	High	High	High	High	High	High	1
FALSE	High	None	P05976	Myosin light chain 1/3, skeletal muscle isoform OS=Homo sapiens OX=9606 GN=MYL1 PE=1 SV=3	0	30.756	8	2	61	2	194	21.1	5.03	186.3	2	2.641	0.00200217	85.54	147.5	52.5			147.5	52.5	4	4	6.03454e+07	1.0688e+08	3.98904e+07	7.6168e+07	1.87906e+07	2.66784e+07	2.18168e+07	2.9616e+07	High	High	High	High	High	High	High	High	1
FALSE	High	None	P08590	Myosin light chain 3 OS=Homo sapiens OX=9606 GN=MYL3 PE=1 SV=3	0	30.756	8	2	61	2	195	21.9	5.1	186.3	2	2.641	0.00200217	85.54	147.5	52.5			147.5	52.5	4	4	6.03454e+07	1.0688e+08	3.98904e+07	7.6168e+07	1.87906e+07	2.66784e+07	2.18168e+07	2.9616e+07	High	High	High	High	High	High	High	High	1
FALSE	High	Master Protein	O14907	Tax1-binding protein 3 OS=Homo sapiens OX=9606 GN=TAX1BP3 PE=1 SV=2	0	10.67	28	2	8	2	124	13.7	8.48	25.22	2	2.638	0.159042	112.99	128.5	71.5			128.5	71.5	2	4	1.81038e+06	302946			1.2705e+06	151903	1.11593e+06	89952.9	High	High	n/a	High	High	High	High	High	1
FALSE	High	None	Q6NXS1	Protein phosphatase inhibitor 2 family member B OS=Homo sapiens OX=9606 GN=PPP1R2B PE=1 SV=2	0	34.86	46	6	21	6	205	23.1	4.87	67.24	6	2.634	0.0236141	117.41	158.8	41.2			158.8	41.2	4	4	6.21865e+06	2.23397e+07	4.22502e+06	1.83862e+07	1.91271e+06	7.39357e+06	1.4188e+06	4.0249e+06	High	High	High	High	High	High	Peak Found	High	1
FALSE	High	Master Protein	Q9Y3D6	Mitochondrial fission 1 protein OS=Homo sapiens OX=9606 GN=FIS1 PE=1 SV=2	0	37.979	51	9	40	9	152	16.9	8.79	113.62	9	2.629	0.00790726	88.28	145.6	54.4			145.6	54.4	4	4	3.49728e+07	2.86313e+07	1.67898e+07	2.49136e+07	8.53484e+06	1.00682e+07	9.89938e+06	1.15869e+07	High	High	High	High	High	High	High	High	1	Acetyl [N-Term]
FALSE	High	Master Protein	Q9Y5U9	Immediate early response 3-interacting protein 1 OS=Homo sapiens OX=9606 GN=IER3IP1 PE=1 SV=1	0	13.846	34	2	37	2	82	9	8.22	94.29	2	2.623	0.00672131	83.47	144.7	55.3			144.7	55.3	4	4	2.39991e+07	2.07454e+07	2.78462e+07	2.48111e+07	7.47647e+06	3.10668e+06	3.59057e+07	1.16347e+07	High	High	High	High	High	High	High	High	1
FALSE	High	Master Protein	P62310	U6 snRNA-associated Sm-like protein LSm3 OS=Homo sapiens OX=9606 GN=LSM3 PE=1 SV=2	0	14.109	53	3	25	3	102	11.8	4.7	42.85	3	2.621	0.00157329	78.55	138.6	61.4			138.6	61.4	4	4	1.11981e+08	8.64533e+07	5.36136e+07	4.58028e+07	29389562	1.63322e+07	5.51731e+07	3.09224e+07	High	High	High	High	High	High	High	High	1
FALSE	High	Master Protein	Q7Z5L9	Interferon regulatory factor 2-binding protein 2 OS=Homo sapiens OX=9606 GN=IRF2BP2 PE=1 SV=2	0	163.833	71	24	183	18	587	61	8.69	613.34	24	2.614	0.00173659	92.62	136.4	63.6			136.4	63.6	4	4	5.59961e+07	1.10137e+08	3.58899e+07	4.30067e+07	2.21659e+07	3.14868e+07	6.78839e+06	2.3595e+07	High	High	High	High	High	High	High	High	1
FALSE	High	None	Q14194	Dihydropyrimidinase-related protein 1 OS=Homo sapiens OX=9606 GN=CRMP1 PE=1 SV=1	0	15.435	5	2	32	2	572	62.1	7.03	102.54	2	2.613	0.00731165	94.92	147.4	52.6			147.4	52.6	4	4	2.96687e+07	3.45565e+07	1.76401e+07	1.11128e+07	1.38707e+07	7.70999e+06	8.62695e+06	5.35289e+06	High	High	High	High	High	High	High	High	1
FALSE	High	Master Protein	Q9Y605	MORF4 family-associated protein 1 OS=Homo sapiens OX=9606 GN=MRFAP1 PE=1 SV=1	0	15.872	33	3	17	3	127	14.6	4.7	50.12	3	2.61	0.0185863	95.31	156.4	43.6			156.4	43.6	4	4	2.47903e+06	8.17547e+06	5.20338e+06	8.34776e+06	1.44397e+06	1.38814e+06	2.79811e+06	2.28766e+06	High	High	High	High	High	High	High	High	1
FALSE	High	Master Protein	Q96AA3	Protein RFT1 homolog OS=Homo sapiens OX=9606 GN=RFT1 PE=1 SV=1	0	18.34	13	5	20	5	541	60.3	8.85	54.05	5	2.606	0.0597192	115.3	160	40			160	40	4	4	6.70982e+06	680221	9.55975e+06	1.5515e+06	2.3092e+06	161103	6.64862e+06	281478	High	Peak Found	High	High	High	High	High	Peak Found	1
FALSE	High	Master Protein	P62891	Large ribosomal subunit protein eL39 OS=Homo sapiens OX=9606 GN=RPL39 PE=1 SV=2	0.002	5.839	20	1	15	1	51	6.4	12.56	33.38	1	2.6	0.00861066	104.67	134.2	65.8			134.2	65.8	4	4	7.9835e+07	1.40028e+07	3.45379e+07	1.19438e+07	1.79338e+07	6.48097e+06	2.55208e+07	3.43342e+06	High	High	High	High	High	High	High	High	1
FALSE	High	Master Protein Candidate	Q59GN2	Putative ribosomal protein eL39-like 5 OS=Homo sapiens OX=9606 GN=RPL39P5 PE=5 SV=2	0.002	5.839	20	1	15	1	51	6.3	12.32	33.38	1	2.6	0.00861066	104.67	134.2	65.8			134.2	65.8	4	4	7.9835e+07	1.40028e+07	3.45379e+07	1.19438e+07	1.79338e+07	6.48097e+06	2.55208e+07	3.43342e+06	High	High	High	High	High	High	High	High	1
FALSE	High	Master Protein	Q7Z2W4	Zinc finger CCCH-type antiviral protein 1 OS=Homo sapiens OX=9606 GN=ZC3HAV1 PE=1 SV=3	0	135.784	51	31	78	31	902	101.4	8.4	238.49	31	2.6	0.00751984	74.59	152.4	47.6			152.4	47.6	4	4	1.97153e+07	2.59322e+07	2.15898e+07	1.8705e+07	4.63548e+06	8.97217e+06	3.33831e+06	1.10949e+07	High	High	High	High	High	Peak Found	Peak Found	High	1
FALSE	High	Master Protein	Q8NC60	Nitric oxide-associated protein 1 OS=Homo sapiens OX=9606 GN=NOA1 PE=1 SV=2	0	13.235	8	4	4	4	698	78.4	8.66	11.28	4	2.596	0.13203	32.13	164.5	35.5			164.5	35.5	2	2		1.98736e+06		1.32853e+06		548495		223645	n/a	High	High	High	n/a	Peak Found	n/a	Peak Found	1
FALSE	High	Master Protein	Q9Y237	Peptidyl-prolyl cis-trans isomerase NIMA-interacting 4 OS=Homo sapiens OX=9606 GN=PIN4 PE=1 SV=1	0	54.036	50	5	66	5	131	13.8	9.77	198.25	5	2.595	0.000711117	102.54	172.8	27.2			172.8	27.2	4	4	6.08706e+07	5.81522e+07	4.47695e+07	4.40618e+07	3.19086e+07	2.79157e+06	2.31575e+07	1.63811e+06	High	High	High	High	High	High	High	High	1
FALSE	High	Master Protein	Q5JSQ8	Putative KHDC1-like protein OS=Homo sapiens OX=9606 GN=KHDC1L PE=5 SV=1	0	15.159	48	4	8	4	128	14.5	5.68	22.45	4	2.593	0.0749665	115.02	151.8	48.2			151.8	48.2	4	4	6.3118e+06	3.81562e+06	2.22044e+06	1.10889e+06	2.85191e+06	174598	2.94402e+06	299557	High	High	High	High	High	Peak Found	High	Peak Found	1
FALSE	High	Master Protein	P62699	Protein yippee-like 5 OS=Homo sapiens OX=9606 GN=YPEL5 PE=1 SV=1	0	23.969	53	5	33	5	121	13.8	7.31	94.76	5	2.583	0.0263793	70.56	149.5	50.5			149.5	50.5	4	4	9.99704e+06	1.30725e+07	6.44391e+06	9.64407e+06	5.36887e+06	2.23036e+06	4.7269e+06	2.32735e+06	High	High	High	Peak Found	High	High	High	High	1
FALSE	High	Master Protein	Q96B23	Protein ARK2N OS=Homo sapiens OX=9606 GN=ARK2N PE=1 SV=3	0.001	8.539	8	2	3	2	404	43.4	4.88	8.82	2	2.574	0.168961	63.24	132	68			132	68	3	4	652456	1.39025e+07	430761		441964	315593	130397	358614	High	High	Peak Found	n/a	High	Peak Found	Peak Found	Peak Found	1
FALSE	High	Master Protein	Q9NZF1	Placenta-specific gene 8 protein OS=Homo sapiens OX=9606 GN=PLAC8 PE=2 SV=1	0	10.535	23	1	13	1	115	12.5	7.59	36.88	1	2.559	0.0287059	71.13	144.6	55.4			144.6	55.4	4	4	9.75694e+06	6.71383e+06	2.76527e+06	2.61786e+06	2.43306e+06	1.50419e+06	1.80921e+06	1.16384e+06	High	High	High	High	High	High	High	High	1
FALSE	High	None	Q92800	Histone-lysine N-methyltransferase EZH1 OS=Homo sapiens OX=9606 GN=EZH1 PE=1 SV=2	0	23.421	7	4	11	4	747	85.2	7.72	19.24	4	2.549	0.031123	72.23	162.5	37.5			162.5	37.5	4	4	4.0415e+06	5.68332e+06	3.83739e+06	669424	504895	1.0714e+06	768443	1.40149e+06	High	High	High	High	Peak Found	Peak Found	Peak Found	Peak Found	1
FALSE	High	Master Protein	Q9NWZ8	Gem-associated protein 8 OS=Homo sapiens OX=9606 GN=GEMIN8 PE=1 SV=1	0.005	4.851	10	2	3	2	242	28.6	6.8	6.3	2	2.547	0.173013	77.54	151.5	48.5			151.5	48.5	3	4		1.12063e+06	512665	930420	168236	760708	424819	208452	n/a	High	Peak Found	Peak Found	High	High	Peak Found	Peak Found	1
FALSE	High	None	O75956	Cyclin-dependent kinase 2-associated protein 2 OS=Homo sapiens OX=9606 GN=CDK2AP2 PE=1 SV=1	0.001	7.029	14	2	13	2	126	13.1	9.48	28.02	2	2.546	0.0280291	105.42	112.3	87.7			112.3	87.7	4	4	5.43294e+06	3.55204e+06	7.63485e+06	5.674e+06	2.17e+06	8.65372e+06	2.11565e+06	9.47539e+06	High	High	High	Peak Found	High	High	High	High	1
FALSE	High	Master Protein	Q96HQ2	CDKN2AIP N-terminal-like protein OS=Homo sapiens OX=9606 GN=CDKN2AIPNL PE=1 SV=1	0	15.839	41	3	12	3	116	13.2	5	47.7	3	2.541	0.0474321	99.85	168.9	31.1			168.9	31.1	4	3	8.65172e+06	4.35311e+06	4.08234e+06	5.44695e+06	897715	152101	1.58363e+06		High	High	High	High	High	High	High	n/a	1	Acetyl [N-Term]
FALSE	High	Master Protein	Q8N5M9	Protein jagunal homolog 1 OS=Homo sapiens OX=9606 GN=JAGN1 PE=1 SV=1	0	23.389	21	5	48	5	183	21.1	9.73	133.75	5	2.534	0.0286073	133.63	138.9	61.1			138.9	61.1	4	4	1.27943e+07	1.93068e+06	2.15359e+07	6.11994e+06	5.77437e+06	2.62105e+06	1.15486e+07	2.22633e+06	High	High	High	High	High	High	High	High	1
FALSE	High	Master Protein	P41229	Lysine-specific demethylase 5C OS=Homo sapiens OX=9606 GN=KDM5C PE=1 SV=2	0	71.24	15	17	36	14	1560	175.6	5.58	107.4	17	2.532	0.0285307	68.02	154.9	45.1			154.9	45.1	4	4	1.23459e+07	6.1709e+06	8.4957e+06	2.71379e+06	2.02474e+06	749942	5.17362e+06	2.19881e+06	High	High	High	High	Peak Found	Peak Found	Peak Found	Peak Found	1
FALSE	High	Master Protein	Q96CV9	Optineurin OS=Homo sapiens OX=9606 GN=OPTN PE=1 SV=3	0	27.473	19	7	11	7	577	65.9	5.17	34.99	7	2.531	0.118444	67.45	137.4	62.6			137.4	62.6	4	3	2.50921e+06	3.63611e+06	765421	799269		1.04112e+06	40153.5	645910	High	High	Peak Found	Peak Found	High	Peak Found	Peak Found	Peak Found	1
FALSE	High	Master Protein	Q8IXJ6	NAD-dependent protein deacetylase sirtuin-2 OS=Homo sapiens OX=9606 GN=SIRT2 PE=1 SV=2	0.004	5.146	6	2	2	2	389	43.2	5.36	4.81	2	2.528	0.131032	25.43	143.3	56.7			143.3	56.7	2	1	821890	1.15632e+06				385633			High	Peak Found	n/a	n/a	n/a	Peak Found	n/a	n/a	1
FALSE	High	Master Protein	A9UHW6	MIF4G domain-containing protein OS=Homo sapiens OX=9606 GN=MIF4GD PE=1 SV=1	0.003	5.384	14	2	2	2	222	25.4	5.33	5.27	2	2.517	0.120218	124.93	112.7	87.3			112.7	87.3	4	3	1.49453e+06	1.40783e+06	1.21447e+06	421428	1.01377e+06	130840	1.62747e+06		High	High	Peak Found	Peak Found	Peak Found	Peak Found	Peak Found	n/a	1
FALSE	High	Master Protein	O95633	Follistatin-related protein 3 OS=Homo sapiens OX=9606 GN=FSTL3 PE=1 SV=1	0	21.814	23	6	16	6	263	27.6	6.77	40.52	6	2.515	0.0380178	88.85	130.4	69.6			130.4	69.6	4	4	3.35145e+06	3.38651e+06	3.41135e+06	4.53608e+06	1.34044e+06	2.45969e+06	1.10509e+06	3.86051e+06	High	Peak Found	High	High	High	High	Peak Found	High	1
FALSE	High	Master Protein	P53814	Smoothelin OS=Homo sapiens OX=9606 GN=SMTN PE=1 SV=7	0	116.152	35	23	79	23	917	99	9.07	218.93	23	2.51	0.00168174	83.4	140.3	59.7			140.3	59.7	4	4	3.82106e+07	3.08358e+07	6.38791e+07	2.34975e+07	7.73398e+06	2.70145e+07	8.0284e+06	2.65715e+07	High	High	High	High	High	High	High	High	1
FALSE	High	Master Protein	P62854	Small ribosomal subunit protein eS26 OS=Homo sapiens OX=9606 GN=RPS26 PE=1 SV=3	0	41.092	48	5	123	5	115	13	11	312.32	5	2.509	0.000409427	95.83	142.3	57.7			142.3	57.7	4	4	3.09429e+08	4.20755e+08	2.34164e+08	2.7727e+08	161856901	9.94804e+07	1.41484e+08	5.51214e+07	High	High	High	High	High	High	High	High	1
FALSE	High	Master Protein	Q86UE8	Serine/threonine-protein kinase tousled-like 2 OS=Homo sapiens OX=9606 GN=TLK2 PE=1 SV=2	0	42.459	17	11	49	4	772	87.6	8.41	111.64	11	2.505	0.122404	37.69	108	92			108	92	4	2	1.22778e+06	1.31268e+06	852440	1.04171e+06	817025		1.1367e+06		High	High	Peak Found	Peak Found	High	Peak Found	Peak Found	High	1
FALSE	High	Master Protein	Q14807	Kinesin-like protein KIF22 OS=Homo sapiens OX=9606 GN=KIF22 PE=1 SV=5	0	79.888	45	18	54	18	665	73.2	9.45	156.27	18	2.504	0.00285768	91.04	87	113			87	113	4	4	3.02822e+07	2.5171e+07	2.38496e+07	7.63536e+07	1.92809e+07	6.67746e+07	1.24459e+07	1.07975e+08	High	High	High	High	High	High	High	High	1
FALSE	High	Master Protein	Q8IZP9	Adhesion G-protein coupled receptor G2 OS=Homo sapiens OX=9606 GN=ADGRG2 PE=1 SV=2	0	12.013	5	4	9	4	1017	111.5	7.55	17.68	4	2.502	0.13233	74.05	164.8	35.2			164.8	35.2	4	4	994107	1.38759e+06	1.47281e+06	2.29597e+06	134722	197478	781962	471786	High	High	High	High	Peak Found	Peak Found	Peak Found	Peak Found	1
FALSE	High	Master Protein	Q8N4P3	Guanosine-3',5'-bis(diphosphate) 3'-pyrophosphohydrolase MESH1 OS=Homo sapiens OX=9606 GN=HDDC3 PE=1 SV=3	0	36.513	39	7	18	7	179	20.3	6.74	54.02	7	2.501	0.0325173	82.51	161.7	38.3			161.7	38.3	4	4	4.23415e+06	8.56056e+06	3.91249e+06	3.58558e+06	1.33527e+06	696871	1.37106e+06	651951	High	High	High	High	Peak Found	Peak Found	Peak Found	Peak Found	1
FALSE	High	Master Protein	Q9BWT3	Poly(A) polymerase gamma OS=Homo sapiens OX=9606 GN=PAPOLG PE=1 SV=2	0	15.457	6	5	71	1	736	82.8	9.14	154.49	5	2.494	0.212125	83.63	143.1	56.9			143.1	56.9	4	3	865802	99810.9	318651	212757	175880	103434		70333.2	High	High	Peak Found	Peak Found	Peak Found	High	n/a	Peak Found	1
FALSE	High	Master Protein	Q8TBK6	Zinc finger CCHC domain-containing protein 10 OS=Homo sapiens OX=9606 GN=ZCCHC10 PE=1 SV=1	0.004	5.209	7	1	6	1	192	21	8.53	18.77	1	2.489	0.0438457	90.77	141.5	58.5			141.5	58.5	4	4	6.52114e+06	2.01916e+06	7.9873e+06	1.41402e+06	1.95817e+06	922235	2.30468e+06	1.14779e+06	High	High	High	Peak Found	High	Peak Found	High	High	1
FALSE	High	Master Protein	P23588	Eukaryotic translation initiation factor 4B OS=Homo sapiens OX=9606 GN=EIF4B PE=1 SV=2	0	167.065	36	26	275	26	611	69.1	5.73	755.84	26	2.488	0.000275195	122.62	144.6	55.4			144.6	55.4	4	4	1.6464e+08	2.50092e+08	1.59946e+08	2.23012e+08	7.16276e+07	7.51135e+07	5.09544e+07	1.02329e+08	High	High	High	High	High	High	High	High	1
FALSE	High	Master Protein	Q92804	TATA-binding protein-associated factor 2N OS=Homo sapiens OX=9606 GN=TAF15 PE=1 SV=1	0	91.666	22	9	181	7	592	61.8	8.02	534.16	9	2.48	0.00306527	59.44	145.3	54.7			145.3	54.7	4	4	3.76923e+07	9.38834e+07	2.43379e+07	7.89302e+07	1.20105e+07	3.96915e+07	8.67412e+06	3.51257e+07	High	High	High	High	High	High	High	High	1
FALSE	High	Master Protein	P41236	Protein phosphatase inhibitor 2 OS=Homo sapiens OX=9606 GN=PPP1R2 PE=1 SV=2	0	36.797	51	7	23	7	205	23	4.74	71.94	7	2.479	0.0188641	105.63	158	42			158	42	4	4	7.49007e+06	2.26211e+07	4.68403e+06	1.85373e+07	2.35157e+06	7.51007e+06	1.6868e+06	4.1833e+06	High	High	High	High	High	High	Peak Found	High	1
FALSE	High	Master Protein	Q9NYJ1	Cytochrome c oxidase assembly factor 4 homolog, mitochondrial OS=Homo sapiens OX=9606 GN=COA4 PE=1 SV=2	0	31.913	66	6	9	6	87	10.1	6.04	29.89	6	2.471	0.0699917	98.36	140.3	59.7			140.3	59.7	4	4	4.55446e+06	3.95325e+06	1.81552e+06	3.83978e+06	1.92933e+06	635753	1.42707e+06	2.32744e+06	High	High	High	High	High	Peak Found	Peak Found	Peak Found	1
FALSE	High	Master Protein	Q8N806	Putative E3 ubiquitin-protein ligase UBR7 OS=Homo sapiens OX=9606 GN=UBR7 PE=1 SV=2	0	16.163	16	4	10	4	425	48	4.81	27.42	4	2.47	0.0426232	82.04	154.4	45.6			154.4	45.6	4	4	2.5134e+06	4.79796e+06	4.75521e+06	6.66899e+06	4.4402e+06	1.5092e+06	1.32043e+06	1.00499e+06	High	High	High	High	Peak Found	Peak Found	High	Peak Found	1
FALSE	High	Master Protein	Q9H9B1	Histone-lysine N-methyltransferase EHMT1 OS=Homo sapiens OX=9606 GN=EHMT1 PE=1 SV=4	0	59.539	18	14	43	13	1298	141.4	5.76	109	14	2.47	0.0201155	83.31	140.1	59.9			140.1	59.9	4	4	2.08433e+07	1.25275e+07	1.13915e+07	7.04023e+06	4.92703e+06	2.91434e+06	5.28365e+06	6.15895e+06	High	High	High	High	High	High	Peak Found	High	1
FALSE	High	Master Protein	P49715	CCAAT/enhancer-binding protein alpha OS=Homo sapiens OX=9606 GN=CEBPA PE=1 SV=3	0	21.314	12	5	58	5	358	37.5	7.68	132.62	5	2.467	0.00306902	99.21	155.7	44.3			155.7	44.3	4	4	3.8849e+07	9.21682e+07	4.25796e+07	1.1658e+08	2.1114e+07	1.70438e+07	1.86425e+07	1.70862e+07	High	High	High	High	High	High	High	High	1
FALSE	High	Master Protein	Q9BV57	Acireductone dioxygenase OS=Homo sapiens OX=9606 GN=ADI1 PE=1 SV=1	0	47.108	53	7	38	7	179	21.5	5.68	99.15	7	2.466	0.0108419	95.6	143.7	56.3			143.7	56.3	4	4	1.78103e+07	1.75366e+07	8.57032e+06	1.21051e+07	6.25935e+06	6.81183e+06	4.63393e+06	5.19408e+06	High	High	High	High	High	High	High	High	1
FALSE	High	Master Protein	O43521	Bcl-2-like protein 11 OS=Homo sapiens OX=9606 GN=BCL2L11 PE=1 SV=1	0	18.759	26	4	24	4	198	22.2	8.21	56.44	4	2.465	0.0302532	89.08	133.9	66.1			133.9	66.1	4	4	4.37395e+06	8.38307e+06	4.0754e+06	7.71702e+06	4.52382e+06	3.13474e+06	2.22223e+06	2.62968e+06	High	High	High	High	High	High	Peak Found	High	1
FALSE	High	Master Protein	Q9UPM8	AP-4 complex subunit epsilon-1 OS=Homo sapiens OX=9606 GN=AP4E1 PE=1 SV=2	0	9.496	2	2	6	2	1137	127.2	5.99	12.15	2	2.453	0.189374	62.52	150.5	49.5			150.5	49.5	3	4	335220	975390	749706		346703	123037	334128	182443	High	Peak Found	High	n/a	High	Peak Found	Peak Found	Peak Found	1
FALSE	High	Master Protein	Q8N8R5	Mitochondrial protein C2orf69 OS=Homo sapiens OX=9606 GN=C2orf69 PE=1 SV=1	0	15.547	12	3	9	3	385	43.4	8.09	21.34	3	2.451	0.0348896	130.86	140.4	59.6			140.4	59.6	4	4	1.24269e+07	8.89727e+06	7.09701e+06	3.57479e+06	9.84007e+06	1.15549e+06	1.77754e+07	389359	Peak Found	High	High	High	High	High	High	High	1
FALSE	High	Master Protein	Q9NVM1	Protein eva-1 homolog B OS=Homo sapiens OX=9606 GN=EVA1B PE=1 SV=1	0	15.22	26	2	5	2	165	18.4	4.73	17.22	2	2.451	0.129489	43.78	160.7	39.3			160.7	39.3	2	2		2.23545e+06		1.82771e+06		711953		342324	n/a	High	High	High	n/a	High	n/a	Peak Found	1
FALSE	High	Master Protein	P61024	Cyclin-dependent kinases regulatory subunit 1 OS=Homo sapiens OX=9606 GN=CKS1B PE=1 SV=1	0	51.762	73	5	49	5	79	9.7	8.94	137.22	5	2.449	0.0159389	74.8	151.5	48.5			151.5	48.5	4	4	2.71405e+07	3.22905e+07	1.15849e+07	2.00911e+07	7.77466e+06	9.99189e+06	5.11867e+06	7.19708e+06	High	High	High	High	High	High	High	High	1
FALSE	High	Master Protein	P61165	Transmembrane protein 258 OS=Homo sapiens OX=9606 GN=TMEM258 PE=1 SV=1	0	11.845	10	1	29	1	79	9.1	5.83	46.22	1	2.446	0.037078	103.12	143.7	56.3			143.7	56.3	4	4	7.42689e+06	2.50333e+06	2.41817e+07	8.60673e+06	3.64336e+06	1.41473e+06	1.45606e+07	2.68885e+06	High	High	High	High	High	High	High	High	1	Acetyl [N-Term]
FALSE	High	None	Q9UI15	Transgelin-3 OS=Homo sapiens OX=9606 GN=TAGLN3 PE=1 SV=2	0	15.727	7	1	52	1	199	22.5	7.33	140.08	1	2.445	0.00162945	101.25	134	66			134	66	4	4	6.04776e+07	1.2442e+08	3.41239e+07	1.0873e+08	2.76904e+07	6.9411e+07	1.68359e+07	5.74823e+07	High	High	High	High	High	High	High	High	1
FALSE	High	Master Protein	Q9NR77	Peroxisomal membrane protein 2 OS=Homo sapiens OX=9606 GN=PXMP2 PE=1 SV=3	0	17.413	19	4	20	4	195	22.2	10.58	44.76	4	2.444	0.0425112	81.14	157.4	42.6			157.4	42.6	4	4	7.84185e+06	3.62019e+06	8.94876e+06	7.39896e+06	3.50504e+06	78761.8	5.10163e+06	1.20921e+06	High	High	High	High	High	High	High	High	1
FALSE	High	Master Protein	Q93062	RNA-binding protein with multiple splicing OS=Homo sapiens OX=9606 GN=RBPMS PE=1 SV=1	0	46.948	43	7	50	7	196	21.8	8.07	150.64	7	2.44	0.0133469	110.78	165.7	34.3			165.7	34.3	4	4	1.57577e+07	1.84063e+07	6.16497e+06	1.44853e+07	2.14593e+06	6.24201e+06	2.10369e+06	4.56009e+06	High	High	High	High	High	High	Peak Found	High	1
FALSE	High	Master Protein	Q9Y316	Protein MEMO1 OS=Homo sapiens OX=9606 GN=MEMO1 PE=1 SV=1	0	61.076	58	10	35	10	297	33.7	7.14	89.13	10	2.434	0.033992	88.07	138.9	61.1			138.9	61.1	4	4	1.40907e+07	8.15156e+06	3.8731e+06	1.74049e+06	2.08073e+06	3.2439e+06	2.46692e+06	2.48018e+06	High	High	High	High	High	High	High	High	1
FALSE	High	Master Protein	Q9NUP1	Biogenesis of lysosome-related organelles complex 1 subunit 4 OS=Homo sapiens OX=9606 GN=BLOC1S4 PE=1 SV=1	0	33.136	46	6	20	6	217	23.3	4.98	58.43	6	2.433	0.0315591	105.75	148.5	51.5			148.5	51.5	4	4	5.36046e+06	9.45414e+06	3.08047e+06	7.53078e+06	4.9954e+06	2.47915e+06	1.54872e+06	1.95819e+06	High	High	High	High	High	High	High	High	1
FALSE	High	Master Protein	Q9BRZ2	E3 ubiquitin-protein ligase TRIM56 OS=Homo sapiens OX=9606 GN=TRIM56 PE=1 SV=3	0	32.352	16	8	18	8	755	81.4	7.74	54.95	8	2.432	0.0482653	99.94	132.9	67.1			132.9	67.1	4	4	3.79316e+06	3.95768e+06	3.39939e+06	2.47233e+06	2.14119e+06	1.53529e+06	1.48674e+06	3.28207e+06	High	High	High	Peak Found	High	Peak Found	Peak Found	High	1
FALSE	High	Master Protein	Q9NX07	tRNA selenocysteine 1-associated protein 1 OS=Homo sapiens OX=9606 GN=TRNAU1AP PE=1 SV=1	0	21.834	24	5	8	5	287	32.5	4.74	21.04	5	2.423	0.129213	87.42	90.5	109.5			90.5	109.5	4	4	767728	3.32123e+06	635581	1.56503e+06	1.11982e+06	1.09152e+06	2.14875e+06	1.56785e+06	High	High	Peak Found	Peak Found	High	Peak Found	High	High	1
FALSE	High	Master Protein	Q96DE0	U8 snoRNA-decapping enzyme OS=Homo sapiens OX=9606 GN=NUDT16 PE=1 SV=2	0	28.711	44	6	17	5	195	21.3	6.89	39.52	6	2.422	0.0935931	62.96	142.9	57.1			142.9	57.1	4	4	4.85895e+06	2.25217e+06	3.31816e+06	2.01843e+06	1.65127e+06	741690	1.6116e+06	471672	High	High	High	High	Peak Found	Peak Found	High	Peak Found	1
FALSE	High	Master Protein	Q96E14	RecQ-mediated genome instability protein 2 OS=Homo sapiens OX=9606 GN=RMI2 PE=1 SV=2	0.001	7.857	16	2	6	2	147	15.9	7.9	12.57	2	2.418	0.138854	55.41	148.3	51.7			148.3	51.7	4	2	4.19252e+06	1.61045e+06	2.15366e+06	1.58083e+06	952473		442925		Peak Found	High	High	High	High	n/a	Peak Found	n/a	1
FALSE	High	Master Protein	O95147	Dual specificity protein phosphatase 14 OS=Homo sapiens OX=9606 GN=DUSP14 PE=1 SV=1	0.006	4.566	8	1	2	1	198	22.2	9.57	5.72	1	2.417	0.197301	84.33	148.4	51.6			148.4	51.6	3	2	1.21682e+06	601954		209995	389435	112277			High	High	Peak Found	Peak Found	Peak Found	Peak Found	n/a	n/a	1
FALSE	High	Master Protein	A0A2R8Y4L2	Heterogeneous nuclear ribonucleoprotein A1-like 3 OS=Homo sapiens OX=9606 GN=HNRNPA1L3 PE=4 SV=1	0	308.311	62	22	1200	1	275	29.2	9.48	3493.89	22	2.417	0.0399857	131.19	93.3	106.7			93.3	106.7	4	4	3.58669e+07	6.07079e+06	2.33285e+06	435843	1.41772e+07	2.3775e+06	7.77513e+06	159294	High	High	High	High	High	High	High	Peak Found	1
FALSE	High	Master Protein	Q9Y5L4	Mitochondrial import inner membrane translocase subunit Tim13 OS=Homo sapiens OX=9606 GN=TIMM13 PE=1 SV=1	0	37.232	69	5	62	5	95	10.5	8.18	162.44	5	2.416	0.00660567	71.39	138.1	61.9			138.1	61.9	4	4	4.83214e+07	3.31538e+07	2.58212e+07	2.7324e+07	2.20211e+07	1.70593e+07	1.06651e+07	1.01929e+07	High	High	High	High	High	High	High	High	1	Acetyl [N-Term]
FALSE	High	Master Protein	O00506	Serine/threonine-protein kinase 25 OS=Homo sapiens OX=9606 GN=STK25 PE=1 SV=1	0	45.117	20	7	48	1	426	48.1	6.74	136.12	7	2.411	0.0365515	123.09	142.2	57.8			142.2	57.8	4	2	9.54128e+06	2.77035e+06	6.04699e+06	1.68979e+06	5.44976e+06		509055		High	High	High	Peak Found	High	n/a	High	n/a	1
FALSE	High	Master Protein	Q9UNX3	Ribosomal protein uL24-like OS=Homo sapiens OX=9606 GN=RPL26L1 PE=1 SV=1	0	65.607	53	14	204	3	145	17.2	10.55	415.45	14	2.41	0.015044	131.18	108	92			108	92	4	4	1.28947e+07	3.38617e+07	1.08165e+07	2.60036e+07	7.73757e+06	5.31385e+07	9.32465e+06	2.61419e+07	High	High	High	High	High	High	High	High	1
FALSE	High	Master Protein	Q96CF2	Charged multivesicular body protein 4c OS=Homo sapiens OX=9606 GN=CHMP4C PE=1 SV=1	0	15.787	16	3	6	2	233	26.4	6.07	16.66	3	2.409	0.15556	58.52	151	49			151	49	2	3	572998	1.5714e+06			307589	543908		285251	High	High	n/a	n/a	Peak Found	High	n/a	Peak Found	1
FALSE	High	Master Protein	O43759	Synaptogyrin-1 OS=Homo sapiens OX=9606 GN=SYNGR1 PE=1 SV=2	0	13.024	15	3	14	3	233	25.4	4.68	34.95	3	2.408	0.0470886	71.17	135.5	64.5			135.5	64.5	4	4	8.024e+06	2.62788e+06	7.6522e+06	4.55872e+06	2.81557e+06	2.04765e+06	6.44448e+06	2.80246e+06	High	High	High	High	High	High	High	High	1	Acetyl [N-Term]
FALSE	High	Master Protein	Q9NUD5	Zinc finger CCHC domain-containing protein 3 OS=Homo sapiens OX=9606 GN=ZCCHC3 PE=1 SV=2	0	10.841	9	3	4	3	403	43.5	8.53	8.73	3	2.405	0.0927665	49.6	165.6	34.4			165.6	34.4	4	4	2.47228e+06	3.13108e+06	2.87926e+06	3.15308e+06	821479	300752	1.32362e+06	473529	High	Peak Found	High	High	Peak Found	Peak Found	Peak Found	Peak Found	1
FALSE	High	Master Protein	Q8N1G0	Zinc finger protein 687 OS=Homo sapiens OX=9606 GN=ZNF687 PE=1 SV=1	0	54.403	17	13	51	13	1237	129.4	8.19	143.73	13	2.403	0.0154408	105.57	131.1	68.9			131.1	68.9	4	4	1.62906e+07	1.90643e+07	2.2358e+07	1.65398e+07	8.11308e+06	9.65069e+06	1.52693e+07	9.01686e+06	High	High	High	High	High	Peak Found	High	Peak Found	1
FALSE	High	Master Protein	Q8WW01	tRNA-splicing endonuclease subunit Sen15 OS=Homo sapiens OX=9606 GN=TSEN15 PE=1 SV=1	0.001	6.995	23	2	5	2	171	18.6	4.58	19.77	2	2.401	0.123408	18.52	158.6	41.4			158.6	41.4	2	2	3.0273e+06	679242			424041		330502		High	High	High	n/a	Peak Found	n/a	High	n/a	1
FALSE	High	Master Protein	P53602	Diphosphomevalonate decarboxylase OS=Homo sapiens OX=9606 GN=MVD PE=1 SV=1	0	21.923	21	5	9	5	400	43.4	7.23	26.27	5	2.4	0.100492	86.67	102.8	97.2			102.8	97.2	4	4	3.42326e+06	2.7514e+06	1.69012e+06	1.74661e+06	4.17927e+06	1.39583e+06	365179	3.07522e+06	High	High	High	High	High	High	Peak Found	High	1
FALSE	High	Master Protein	Q9NRA8	Eukaryotic translation initiation factor 4E transporter OS=Homo sapiens OX=9606 GN=EIF4ENIF1 PE=1 SV=2	0	24.588	11	6	8	6	985	108.1	8.32	26.71	6	2.399	0.122612	70.86	144.1	55.9			144.1	55.9	4	4	3.80169e+06	2.41344e+06	2.51337e+06	1.29428e+06	1.16964e+06	265307	1.3412e+06	779098	High	High	High	Peak Found	High	Peak Found	Peak Found	Peak Found	1
FALSE	High	Master Protein	Q68CQ7	Glycosyltransferase 8 domain-containing protein 1 OS=Homo sapiens OX=9606 GN=GLT8D1 PE=1 SV=2	0	28.003	20	6	22	6	371	41.9	9.35	58.65	6	2.394	0.0449974	88.14	126.1	73.9			126.1	73.9	4	4	4.06398e+06	2.44019e+06	6.39375e+06	2.63997e+06	3.2055e+06	1.14896e+06	3.73968e+06	742097	High	High	High	High	High	High	High	High	1
FALSE	High	Master Protein	Q6P1L8	Large ribosomal subunit protein uL14m OS=Homo sapiens OX=9606 GN=MRPL14 PE=1 SV=1	0	41.969	50	6	34	6	145	15.9	10.24	96.37	6	2.391	0.0153133	91.42	159.3	40.7			159.3	40.7	4	4	1.70337e+07	3.6335e+07	1.06721e+07	4.2158e+07	5.3677e+06	8.00083e+06	5.75693e+06	7.00359e+06	High	High	High	High	High	High	High	High	1
FALSE	High	Master Protein	O14561	Acyl carrier protein, mitochondrial OS=Homo sapiens OX=9606 GN=NDUFAB1 PE=1 SV=3	0	58.997	24	6	57	6	156	17.4	4.93	150.97	6	2.39	0.00281091	85.4	155	45			155	45	4	4	4.02995e+07	6.08058e+07	2.26768e+07	4.48704e+07	1.19443e+07	1.02671e+07	1.73466e+07	1.27419e+07	High	High	High	High	High	High	High	High	1
FALSE	High	Master Protein	Q00765	Receptor expression-enhancing protein 5 OS=Homo sapiens OX=9606 GN=REEP5 PE=1 SV=3	0	60.368	43	10	151	10	189	21.5	8.1	404.9	10	2.389	0.000353816	94.71	135.8	64.2			135.8	64.2	4	4	3.55753e+08	6.48456e+08	2.89278e+08	4.42572e+08	1.70267e+08	2.18132e+08	1.83955e+08	1.90975e+08	High	High	High	High	High	High	High	High	1
FALSE	High	Master Protein	Q8WUH1	Protein Churchill OS=Homo sapiens OX=9606 GN=CHURC1 PE=1 SV=3	0	10.945	28	2	4	2	112	12.9	4.84	12.26	2	2.389	0.191147	57.6	153.7	46.3			153.7	46.3	3	3	977004	943965		551835	408987	284595		242667	High	High	n/a	Peak Found	Peak Found	High	n/a	Peak Found	1
FALSE	High	Master Protein	P61769	Beta-2-microglobulin OS=Homo sapiens OX=9606 GN=B2M PE=1 SV=1	0	24.127	38	4	36	4	119	13.7	6.52	84.67	4	2.389	0.0139213	131.04	113.2	86.8			113.2	86.8	4	4	1.75584e+07	3.66486e+07	1.75637e+07	2.98751e+07	6.61389e+06	2.45921e+07	1.25256e+07	3.14129e+07	High	High	High	High	High	High	High	High	1
FALSE	High	Master Protein	Q15528	Mediator of RNA polymerase II transcription subunit 22 OS=Homo sapiens OX=9606 GN=MED22 PE=1 SV=2	0	29.284	31	6	27	6	200	22.2	4.68	69.19	6	2.388	0.048396	82.87	141.3	58.7			141.3	58.7	4	4	5.1503e+06	6.43831e+06	4.73472e+06	4.31118e+06	2.54745e+06	1.65596e+06	2.84797e+06	576734	High	High	High	High	High	High	High	Peak Found	1
FALSE	High	Master Protein	Q9BVM2	Protein DPCD OS=Homo sapiens OX=9606 GN=DPCD PE=1 SV=2	0.002	5.781	9	2	6	2	203	23.2	9.03	11.36	2	2.381	0.0725853	100.26	147.8	52.2			147.8	52.2	3	4		3.17672e+06	865503	5.87343e+06	2.85357e+06	1.1529e+06	1.09376e+06	635829	n/a	High	Peak Found	High	High	High	High	High	1
FALSE	High	Master Protein	Q96LW1	Zinc finger protein 354B OS=Homo sapiens OX=9606 GN=ZNF354B PE=1 SV=1	0.002	6.054	5	2	3	1	612	70.5	9.5	7.52	2	2.379	0.176009	78.19	140.8	59.2			140.8	59.2	2	3		1.54517e+06		1.14751e+06	181935	1.19741e+06		559740	n/a	Peak Found	n/a	High	Peak Found	High	n/a	Peak Found	1
FALSE	High	Master Protein	Q9HAH7	Probable fibrosin-1 OS=Homo sapiens OX=9606 GN=FBRS PE=1 SV=3	0	12.183	7	2	4	2	460	48.4	9.95	12.42	2	2.377	0.163575	35.14	139.8	60.2			139.8	60.2	4	3	1.25438e+06	1.85631e+06	689425	1.30647e+06	550620	289718		726472	High	High	High	Peak Found	Peak Found	Peak Found	n/a	Peak Found	1
FALSE	High	Master Protein	Q9Y692	Glucocorticoid modulatory element-binding protein 1 OS=Homo sapiens OX=9606 GN=GMEB1 PE=1 SV=2	0	19.342	11	4	13	4	573	62.6	4.83	34.58	4	2.377	0.179518	115.22	160.7	39.3			160.7	39.3	4	3	3.00367e+06	222280	1.93799e+06	1.38238e+06	1.4983e+06		399768	243297	High	High	High	High	High	n/a	High	Peak Found	1
FALSE	High	Master Protein	Q9H1C7	Cysteine-rich and transmembrane domain-containing protein 1 OS=Homo sapiens OX=9606 GN=CYSTM1 PE=1 SV=1	0	10.377	11	2	22	2	97	10.6	4.32	38.62	2	2.37	0.0419708	117.79	133.9	66.1			133.9	66.1	4	4	2.98087e+06	9.38817e+06	7.34871e+06	1.46109e+07	3.04313e+06	6.88884e+06	975300	5.51571e+06	High	High	High	High	High	High	High	High	1
FALSE	High	Master Protein	Q9Y2X7	ARF GTPase-activating protein GIT1 OS=Homo sapiens OX=9606 GN=GIT1 PE=1 SV=2	0	72.313	34	17	42	14	761	84.3	6.8	106.78	17	2.368	0.0512054	103.5	137.4	62.6			137.4	62.6	4	4	9.16743e+06	8.31048e+06	5.50373e+06	6.19168e+06	1.70425e+06	6.27259e+06	1.39918e+06	1.16617e+07	High	High	High	High	High	High	Peak Found	Peak Found	1
FALSE	High	Master Protein	P46937	Transcriptional coactivator YAP1 OS=Homo sapiens OX=9606 GN=YAP1 PE=1 SV=2	0	154.858	50	16	147	16	504	54.4	5.17	525.84	16	2.367	0.0046118	91.27	134.7	65.3			134.7	65.3	4	4	4.94931e+07	1.0825e+08	3.92517e+07	8.57288e+07	2.4286e+07	4.55684e+07	1.55648e+07	4.11026e+07	High	High	High	High	High	High	High	High	1
FALSE	High	Master Protein	Q96PE3	Inositol polyphosphate-4-phosphatase type I A OS=Homo sapiens OX=9606 GN=INPP4A PE=1 SV=1	0	27.298	10	7	18	7	977	109.9	6.96	47.68	7	2.366	0.0435055	108.14	150.4	49.6			150.4	49.6	4	4	5.6489e+06	8.70601e+06	1.6069e+06	8.63632e+06	2.78153e+06	1.7471e+06	1.90914e+06	2.82785e+06	High	High	High	High	High	High	High	High	1
FALSE	High	Master Protein	P62841	Small ribosomal subunit protein uS19 OS=Homo sapiens OX=9606 GN=RPS15 PE=1 SV=2	0	157.846	68	7	241	7	145	17	10.39	737.66	7	2.362	0.00105886	96.2	148.6	51.4			148.6	51.4	4	4	3.49292e+08	4.22274e+08	1.77111e+08	3.08803e+08	1.31942e+08	1.87561e+08	6.45404e+07	9.78941e+07	High	High	High	High	High	High	High	High	1
FALSE	High	Master Protein	A5D8V6	Vacuolar protein sorting-associated protein 37C OS=Homo sapiens OX=9606 GN=VPS37C PE=1 SV=2	0	15.686	12	3	9	3	355	38.6	5.21	26.34	3	2.359	0.137162	59.07	183.6	16.4			183.6	16.4	4	2	4.06156e+06	1.36e+06	4.40465e+06	2.68522e+06		190961	454107		High	High	High	High	Peak Found	Peak Found	Peak Found	Peak Found	1
FALSE	High	Master Protein	Q8TBZ3	WD repeat-containing protein 20 OS=Homo sapiens OX=9606 GN=WDR20 PE=1 SV=2	0	9.867	8	3	8	3	569	62.9	8	22.81	3	2.355	0.225973	127.78	105.2	94.8			105.2	94.8	4	2	408834	188639	2.48641e+06	139536	918255	68135.1			High	Peak Found	High	High	High	High	n/a	n/a	1
FALSE	High	Master Protein	O15212	Prefoldin subunit 6 OS=Homo sapiens OX=9606 GN=PFDN6 PE=1 SV=1	0	57.464	61	14	60	14	129	14.6	8.88	180.38	14	2.355	0.00478503	108.96	162.1	37.9			162.1	37.9	4	4	4.94395e+07	4.31204e+07	3.10834e+07	3.12972e+07	1.13407e+07	9.48442e+06	7.79622e+06	5.91727e+06	High	High	High	High	High	High	High	High	1
FALSE	High	Master Protein	Q9UPY8	Microtubule-associated protein RP/EB family member 3 OS=Homo sapiens OX=9606 GN=MAPRE3 PE=1 SV=1	0	30.412	17	6	37	4	281	32	5.54	68.94	6	2.35	0.151989	81.22	156.9	43.1			156.9	43.1	4	4	4.10423e+06	4.26872e+06	1.02799e+06	1.32135e+06	732700	886790	557015	493100	High	High	Peak Found	Peak Found	High	High	High	Peak Found	1
FALSE	High	Master Protein	Q9H496	Torsin-1A-interacting protein 2, isoform IFRG15 OS=Homo sapiens OX=9606 GN=TOR1AIP2 PE=1 SV=1	0	20.131	47	4	10	4	131	15.3	7.31	24.13	4	2.344	0.0731704	65.58	151.2	48.8			151.2	48.8	4	2	3.17284e+06	2.8141e+06	4.11486e+06	2.66261e+06	1.46336e+06		634890		High	High	High	High	High	n/a	High	n/a	1
FALSE	High	Master Protein	P05204	Non-histone chromosomal protein HMG-17 OS=Homo sapiens OX=9606 GN=HMGN2 PE=1 SV=3	0	21.487	51	4	7	4	90	9.4	9.99	24.93	4	2.341	0.23581	92.01	182.9	17.1			182.9	17.1	3	3	1.66665e+06	457133	59209.5		42696.7	195665	25933.4		High	High	Peak Found	n/a	Peak Found	Peak Found	Peak Found	n/a	1
FALSE	High	Master Protein	Q96LD8	Sentrin-specific protease 8 OS=Homo sapiens OX=9606 GN=SENP8 PE=1 SV=1	0.006	4.567	7	1	1	1	212	24.1	5.97	3.77	1	2.337	0.248709	0	140.1	59.9			140.1	59.9	1	1	104881				44880.9				High	n/a	n/a	n/a	Peak Found	n/a	n/a	n/a	1	Acetyl [N-Term]
FALSE	High	Master Protein	Q96GY3	Protein lin-37 homolog OS=Homo sapiens OX=9606 GN=LIN37 PE=1 SV=1	0.001	8.296	11	2	4	2	246	28.4	8.7	9.28	2	2.337	0.234679	80.24	99.7	100.3			99.7	100.3	4	3	682149	154951	190925	420420	285126	406732		67885.8	High	High	Peak Found	High	Peak Found	High	n/a	Peak Found	1
FALSE	High	Master Protein	Q9NPE3	H/ACA ribonucleoprotein complex subunit 3 OS=Homo sapiens OX=9606 GN=NOP10 PE=1 SV=1	0	71.5	84	6	85	6	64	7.7	9.99	243.67	6	2.337	0.0039549	85.35	154.3	45.7			154.3	45.7	4	4	3.62767e+07	6.38868e+07	1.47618e+07	4.23192e+07	1.23698e+07	1.42949e+07	1.08735e+07	1.04073e+07	High	High	High	High	High	High	High	High	1	Acetyl [N-Term]
FALSE	High	Master Protein	Q9H875	PRKR-interacting protein 1 OS=Homo sapiens OX=9606 GN=PRKRIP1 PE=1 SV=1	0	14.411	10	1	5	1	184	21	9.79	16.81	1	2.335	0.232081	56.83	160.5	39.5			160.5	39.5	4	3	709544	1.04129e+06	682820	1.14564e+06	473429	140884		211245	High	Peak Found	High	High	High	Peak Found	n/a	Peak Found	1
FALSE	High	Master Protein	Q9Y2Q5	Ragulator complex protein LAMTOR2 OS=Homo sapiens OX=9606 GN=LAMTOR2 PE=1 SV=1	0	42.647	90	7	43	7	125	13.5	5.4	114.6	7	2.334	0.019862	95.78	138.8	61.2			138.8	61.2	4	4	1.62245e+07	1.86177e+07	9.50131e+06	7.89392e+06	4.56812e+06	3.19993e+06	7.9741e+06	6.57418e+06	High	High	High	High	High	High	High	High	1
FALSE	High	Master Protein	P67809	Y-box-binding protein 1 OS=Homo sapiens OX=9606 GN=YBX1 PE=1 SV=3	0	190.565	60	20	449	13	324	35.9	9.88	1443.72	20	2.333	0.00117953	119.36	116.1	83.9			116.1	83.9	4	4	1.45299e+08	3.87361e+08	1.70157e+08	5.01763e+08	1.46583e+08	4.25077e+08	5.41339e+07	2.34457e+08	High	High	High	High	High	High	High	High	1
FALSE	High	Master Protein	Q7Z422	SUZ domain-containing protein 1 OS=Homo sapiens OX=9606 GN=SZRD1 PE=1 SV=1	0	10.211	14	1	6	1	152	17	8.95	9.32	1	2.333	0.181082	78.65	140	60			140	60	4	2	414200	1.88307e+06	916449	2.19177e+06		800360		396165	High	High	High	Peak Found	n/a	High	n/a	Peak Found	1
FALSE	High	Master Protein	Q9BUV8	GEL complex subunit OPTI OS=Homo sapiens OX=9606 GN=RAB5IF PE=1 SV=1	0.002	6.332	18	2	4	2	137	15.5	5.2	8.33	2	2.331	0.145863	108.99	185.5	14.5			185.5	14.5	4	4	2.19723e+06	5.62168e+06	1.03733e+06	1.97558e+06	168627	56076.8	1.55039e+06	157995	High	Peak Found	High	Peak Found	High	Peak Found	Peak Found	High	1
FALSE	High	None	O60234	Glia maturation factor gamma OS=Homo sapiens OX=9606 GN=GMFG PE=1 SV=1	0	12.927	25	2	10	2	142	16.8	5.26	21.9	2	2.327	0.0155718	97.23	148	52			148	52	4	2	2.62745e+07	7.32536e+06	1.1775e+07	1.22876e+07	1.05347e+07	1.69822e+06			High	High	High	Peak Found	Peak Found	High	n/a	n/a	1
FALSE	High	None	Q8TD26	Chromodomain-helicase-DNA-binding protein 6 OS=Homo sapiens OX=9606 GN=CHD6 PE=1 SV=4	0	12.08	1	4	23	1	2715	305.2	6.27	36.66	4	2.326	0.152122	121.84	69.3	130.7			69.3	130.7	4	4	6.85459e+06	160467	2.41661e+06	424768	3.44753e+06	695350	7.78918e+06	1.06124e+06	Peak Found	Peak Found	n/a	Peak Found	Peak Found	Peak Found	n/a	High	1
FALSE	High	Master Protein	Q99547	M-phase phosphoprotein 6 OS=Homo sapiens OX=9606 GN=MPHOSPH6 PE=1 SV=2	0	52.513	47	7	44	7	160	19	5.2	119.82	7	2.32	0.0176644	111.57	146.6	53.4			146.6	53.4	4	4	1.00829e+07	2.36506e+07	1.03863e+07	1.74706e+07	9.26055e+06	4.53215e+06	5.3229e+06	3.3156e+06	High	High	High	High	High	High	High	High	1
FALSE	High	Master Protein	P60033	CD81 antigen OS=Homo sapiens OX=9606 GN=CD81 PE=1 SV=1	0	33.639	31	5	37	5	236	25.8	5.29	135.49	5	2.318	0.0194415	117.31	169.9	30.1			169.9	30.1	4	4	1.03881e+08	1.10136e+07	2.66738e+07	4.7959e+07	2.97374e+06	3.79323e+06	1.05759e+07	1.28755e+07	High	High	High	High	High	High	High	High	1
FALSE	High	Master Protein	P14384	Carboxypeptidase M OS=Homo sapiens OX=9606 GN=CPM PE=1 SV=2	0	23.275	18	5	16	5	443	50.5	7.36	55.28	5	2.317	0.0719511	106.55	146.3	53.7			146.3	53.7	4	3	1.99549e+07	3.78538e+06	3.7875e+06	3.24674e+06	1.69475e+06	984064	1.39056e+06		High	High	High	High	Peak Found	Peak Found	Peak Found	n/a	1
FALSE	High	Master Protein	O75531	Barrier-to-autointegration factor OS=Homo sapiens OX=9606 GN=BANF1 PE=1 SV=1	0	57.351	74	7	59	7	89	10.1	6.09	192.09	7	2.315	0.00279066	72.68	146.7	53.3			146.7	53.3	4	4	5.60502e+07	4.19228e+07	4.01413e+07	5.86945e+07	1.66392e+07	1.59958e+07	3.13984e+07	1.8689e+07	High	High	High	High	High	High	High	High	1
FALSE	High	Master Protein	P39019	Small ribosomal subunit protein eS19 OS=Homo sapiens OX=9606 GN=RPS19 PE=1 SV=2	0	85.527	61	13	222	13	145	16.1	10.32	512.82	13	2.303	0.000692471	93.03	148.2	51.8			148.2	51.8	4	4	9.53928e+08	8.58361e+08	9.41272e+08	8.7989e+08	5.01308e+08	2.64757e+08	3.82734e+08	1.89981e+08	High	High	High	High	High	High	High	High	1
FALSE	High	Master Protein	Q3ZCW2	Galectin-related protein OS=Homo sapiens OX=9606 GN=LGALSL PE=1 SV=2	0.001	8.632	17	2	8	2	172	19	5.35	16.05	2	2.295	0.201656	87.17	120.3	79.7			120.3	79.7	4	4	1.93285e+06	910745	1.05705e+06	288866	1.10407e+06	201367	1.16224e+06	383087	High	High	High	High	High	Peak Found	High	Peak Found	1
FALSE	High	Master Protein	Q92574	Hamartin OS=Homo sapiens OX=9606 GN=TSC1 PE=1 SV=2	0	25.035	10	7	11	7	1164	129.7	6.47	32.52	7	2.288	0.0580822	110.54	172	28			172	28	4	4	2.14258e+06	1.25302e+07	1.80474e+06	1.20126e+07	457515	823882	854816	827163	High	High	High	Peak Found	High	Peak Found	High	Peak Found	1
FALSE	High	None	Q14195	Dihydropyrimidinase-related protein 3 OS=Homo sapiens OX=9606 GN=DPYSL3 PE=1 SV=1	0	23.156	8	3	27	3	570	61.9	6.49	91.6	3	2.276	0.0264866	96.56	158.3	41.7			158.3	41.7	4	4	2.2426e+07	3.22172e+07	1.40466e+07	6.87649e+06	5.40552e+06	7.4101e+06	4.03288e+06	3.77087e+06	High	High	High	High	High	High	High	High	1
FALSE	High	Master Protein	Q86UW6	NEDD4-binding protein 2 OS=Homo sapiens OX=9606 GN=N4BP2 PE=1 SV=2	0.004	5.128	1	1	1	1	1770	198.7	5.21	3.14	1	2.274	0.251579	140.46	138.9	61.1			138.9	61.1	2	1		1.0616e+06		196403		200786			n/a	High	n/a	Peak Found	n/a	Peak Found	n/a	n/a	1
FALSE	High	Master Protein	P31431	Syndecan-4 OS=Homo sapiens OX=9606 GN=SDC4 PE=1 SV=2	0	24.843	33	6	17	6	198	21.6	4.5	52.09	6	2.271	0.0724	86.96	153.6	46.4			153.6	46.4	4	4	3.82428e+06	2.22617e+06	4.70205e+06	5.44334e+06	1.02831e+06	1.36574e+06	1.20106e+06	1.62092e+06	High	Peak Found	High	High	High	Peak Found	Peak Found	Peak Found	1
FALSE	High	Master Protein	Q8N8J7	Uncharacterized protein FAM241A OS=Homo sapiens OX=9606 GN=FAM241A PE=2 SV=2	0	16.624	37	3	18	3	132	14.6	4.7	59.45	3	2.269	0.122869	84.1	140.6	59.4			140.6	59.4	4	4	1.16891e+06	5.64287e+06	1.36793e+06	5.94789e+06	1.0087e+06	2.12071e+06	509830	1.36673e+06	High	High	High	High	High	High	Peak Found	High	1
FALSE	High	Master Protein	Q9UQ53	Alpha-1,3-mannosyl-glycoprotein 4-beta-N-acetylglucosaminyltransferase B OS=Homo sapiens OX=9606 GN=MGAT4B PE=1 SV=1	0.004	5.234	3	1	4	1	548	63.2	7.87	12.96	1	2.268	0.184042	120.36	153.3	46.7			153.3	46.7	3	2	917606		1.47313e+06	100165	152216		512688		High	n/a	High	High	High	n/a	Peak Found	n/a	1
FALSE	High	Master Protein	O15235	Small ribosomal subunit protein uS12m OS=Homo sapiens OX=9606 GN=MRPS12 PE=1 SV=1	0	20.772	39	5	32	5	138	15.2	10.29	68.04	5	2.265	0.0214049	72.22	149.3	50.7			149.3	50.7	4	4	2.36886e+07	3.07207e+07	1.3698e+07	2.70057e+07	6.26061e+06	9.94289e+06	7.41432e+06	1.88094e+07	High	High	High	High	High	High	High	High	1
FALSE	High	Master Protein	P50552	Vasodilator-stimulated phosphoprotein OS=Homo sapiens OX=9606 GN=VASP PE=1 SV=3	0	133.866	61	20	113	20	380	39.8	8.94	327.9	20	2.261	0.00775639	100.89	137.7	62.3			137.7	62.3	4	4	5.34837e+07	5.18836e+07	4.7231e+07	3.88312e+07	2.07412e+07	3.98957e+07	2.4222e+07	1.92981e+07	High	High	High	High	High	High	High	High	1
FALSE	High	Master Protein	P31949	Protein S100-A11 OS=Homo sapiens OX=9606 GN=S100A11 PE=1 SV=2	0	112.066	92	13	391	13	105	11.7	7.12	1010.54	13	2.258	0.000932374	88.64	138.4	61.6			138.4	61.6	4	4	1.813e+09	2.07806e+09	8.86707e+08	1.06563e+09	6.27096e+08	6.10657e+08	6.73925e+08	5.19654e+08	High	High	High	High	High	High	High	High	1
FALSE	High	Master Protein	P25815	Protein S100-P OS=Homo sapiens OX=9606 GN=S100P PE=1 SV=2	0	116.857	92	10	225	10	95	10.4	4.88	652.14	10	2.257	0.000940067	115.05	140.2	59.8			140.2	59.8	4	4	6.36532e+08	9.36712e+08	2.63428e+08	3.5207e+08	1.2006e+08	1.49925e+08	2.7193e+08	2.77076e+08	High	High	High	High	High	High	High	High	1	Acetyl [N-Term]
FALSE	High	Master Protein	P27449	V-type proton ATPase 16 kDa proteolipid subunit c OS=Homo sapiens OX=9606 GN=ATP6V0C PE=1 SV=1	0	47.711	32	2	41	2	155	15.7	8.44	128.19	2	2.257	0.0479657	89.14	145.6	54.4			145.6	54.4	4	4	1.53813e+07	1.98863e+07	5.68324e+06	6.42909e+06	2.21559e+06	2.9918e+06	5.17505e+06	4.61228e+06	High	High	High	High	High	High	High	High	1
FALSE	High	Master Protein	Q96FX2	Diphthamide biosynthesis protein 3 OS=Homo sapiens OX=9606 GN=DPH3 PE=1 SV=1	0.003	5.387	26	1	2	1	82	9.2	4.09	7.78	1	2.256	0.196121	24.56	138.6	61.4			138.6	61.4	2	1	647737	900789			338603				High	High	n/a	n/a	Peak Found	n/a	n/a	n/a	1
FALSE	High	Master Protein Candidate	Q5I7T1	Putative Dol-P-Glc:Glc(2)Man(9)GlcNAc(2)-PP-Dol alpha-1,2-glucosyltransferase OS=Homo sapiens OX=9606 GN=ALG10B PE=1 SV=2	0	24.389	15	7	18	7	473	55.4	9.19	46.24	7	2.251	0.0636892	126.05	146.3	53.7			146.3	53.7	4	4	1.38377e+07	3.08426e+06	2.10675e+07	1.15467e+06	1.27514e+07	955465	6.02997e+06	518617	High	High	High	High	High	Peak Found	High	High	1
FALSE	High	Master Protein	Q5BKT4	Dol-P-Glc:Glc(2)Man(9)GlcNAc(2)-PP-Dol alpha-1,2-glucosyltransferase OS=Homo sapiens OX=9606 GN=ALG10 PE=1 SV=1	0	24.389	15	7	18	7	473	55.6	9.29	46.24	7	2.251	0.0636892	126.05	146.3	53.7			146.3	53.7	4	4	1.38377e+07	3.08426e+06	2.10675e+07	1.15467e+06	1.27514e+07	955465	6.02997e+06	518617	High	High	High	High	High	Peak Found	High	High	1
FALSE	High	Master Protein	P41223	Protein BUD31 homolog OS=Homo sapiens OX=9606 GN=BUD31 PE=1 SV=2	0	46.678	48	8	64	8	144	17	8.82	165.98	8	2.251	0.0281384	101.11	141.4	58.6			141.4	58.6	4	4	3.51538e+07	9.7407e+06	3.35567e+07	1.77462e+07	1.6337e+07	7.92302e+06	1.29159e+07	4.36643e+06	High	High	High	High	High	High	High	High	1
FALSE	High	Master Protein	P56385	ATP synthase subunit e, mitochondrial OS=Homo sapiens OX=9606 GN=ATP5ME PE=1 SV=2	0	25.143	62	4	86	4	69	7.9	9.35	153.01	4	2.25	0.000610043	96.2	142.6	57.4			142.6	57.4	4	4	9.94404e+07	1.3124e+08	1.30934e+08	1.74289e+08	2.93269e+07	2.32463e+07	9.50589e+07	1.16625e+08	High	High	High	High	High	High	High	High	1
FALSE	High	Master Protein	Q8IYJ3	Synaptotagmin-like protein 1 OS=Homo sapiens OX=9606 GN=SYTL1 PE=1 SV=1	0	15.931	10	4	5	4	562	61.8	5.48	14.41	4	2.248	0.247597	126.66	97.4	102.6			97.4	102.6	4	3	35502.2	3.82548e+06	578423	808327	55261.7	1.23682e+06		720885	High	High	High	Peak Found	Peak Found	Peak Found	n/a	Peak Found	1
FALSE	High	Master Protein	Q6ISS4	Leukocyte-associated immunoglobulin-like receptor 2 OS=Homo sapiens OX=9606 GN=LAIR2 PE=1 SV=1	0	13.901	22	3	16	3	152	16.3	5.27	35.06	3	2.247	0.057508	80.15	147.1	52.9			147.1	52.9	4	4	7.16782e+06	1.65193e+07	6.09995e+06	1.70344e+07	6.36409e+06	4.57799e+06	2.45779e+06	3.34057e+06	High	High	High	High	High	High	Peak Found	Peak Found	1
FALSE	High	Master Protein	Q6PIJ6	F-box only protein 38 OS=Homo sapiens OX=9606 GN=FBXO38 PE=1 SV=3	0	11.308	4	3	3	3	1188	133.9	6.33	10.13	3	2.246	0.204894	0	156.3	43.7			156.3	43.7	1	1		1.07363e+06				300081			High	High	Peak Found	Peak Found	Peak Found	Peak Found	Peak Found	Peak Found	1
FALSE	High	Master Protein	P62942	Peptidyl-prolyl cis-trans isomerase FKBP1A OS=Homo sapiens OX=9606 GN=FKBP1A PE=1 SV=2	0	117.972	64	7	104	7	108	11.9	8.16	305.52	7	2.243	0.00289306	101.22	146.7	53.3			146.7	53.3	4	4	6.21197e+07	1.23811e+08	1.75259e+07	3.91035e+07	2.52707e+07	1.96648e+07	1.62996e+07	1.22081e+07	High	High	High	High	High	High	High	High	1
FALSE	High	Master Protein	P62861	Ubiquitin-like FUBI-ribosomal protein eS30 fusion protein OS=Homo sapiens OX=9606 GN=FAU PE=1 SV=2	0.008	4.336	8	1	20	1	133	14.4	10.17	46.51	1	2.241	0.00202683	48.13	130.6	69.4			130.6	69.4	4	4	1.79813e+08	8.46136e+07	9.72032e+07	6.47527e+07	60606261	3.82946e+07	6.32947e+07	2.84891e+07	High	High	High	High	High	High	High	Peak Found	1
FALSE	High	Master Protein	Q9NR12	PDZ and LIM domain protein 7 OS=Homo sapiens OX=9606 GN=PDLIM7 PE=1 SV=1	0	55.643	38	12	59	12	457	49.8	8.41	156.56	12	2.239	0.0121018	61.92	137.3	62.7			137.3	62.7	4	4	2.84884e+07	2.76211e+07	3.30159e+07	2.38985e+07	1.03361e+07	1.35709e+07	1.33577e+07	1.23044e+07	High	High	High	High	High	High	High	High	1
FALSE	High	Master Protein	Q9UKG9	Peroxisomal carnitine O-octanoyltransferase OS=Homo sapiens OX=9606 GN=CROT PE=1 SV=2	0.001	7.874	5	2	2	2	612	70.1	7.08	5.19	2	2.238	0.196591	95.31	169.4	30.6			169.4	30.6	3	4	1.67115e+06		1.54737e+06	87875.4	640256	122337	760429	99841.6	High	n/a	Peak Found	Peak Found	High	Peak Found	Peak Found	Peak Found	1
FALSE	High	Master Protein	P35754	Glutaredoxin-1 OS=Homo sapiens OX=9606 GN=GLRX PE=1 SV=2	0	33.789	71	5	35	5	106	11.8	8.09	89.91	5	2.238	0.0353402	98.58	138.6	61.4			138.6	61.4	4	4	3.77464e+07	2.15049e+07	5.95196e+06	4.03212e+06	1.37911e+07	3.4516e+06	7.26168e+06	1.25479e+06	High	High	High	High	High	High	High	High	1
FALSE	High	Master Protein	Q9NRR3	CDC42 small effector protein 2 OS=Homo sapiens OX=9606 GN=CDC42SE2 PE=1 SV=1	0	24.834	67	2	16	2	84	9.2	8.35	48.12	2	2.235	0.157752	95.81	146.6	53.4			146.6	53.4	4	4	703918	4.29813e+06	1.21241e+06	4.24219e+06	1.5515e+06	1.14981e+06	444103	592213	High	High	High	High	High	High	Peak Found	Peak Found	1
FALSE	High	Master Protein	Q9H008	Phospholysine phosphohistidine inorganic pyrophosphate phosphatase OS=Homo sapiens OX=9606 GN=LHPP PE=1 SV=2	0	53.316	37	7	28	7	270	29.1	6.15	98.49	7	2.233	0.063392	133.86	126.6	73.4			126.6	73.4	4	4	2.66062e+07	2.14871e+07	2.2019e+06	3.10509e+06	3.44903e+06	1.22796e+06	6.51322e+06	1.54157e+07	High	High	High	Peak Found	High	High	High	High	1
FALSE	High	Master Protein	Q9GZP9	Derlin-2 OS=Homo sapiens OX=9606 GN=DERL2 PE=1 SV=1	0.003	5.29	13	1	10	1	239	27.5	7.28	34.4	1	2.233	0.175167	75.14	124.7	75.3			124.7	75.3	4	3	4.16869e+06	1.46588e+06	1.35425e+06	1.93608e+06	1.59177e+06	1.01707e+06	421283		High	High	High	High	High	High	High	n/a	1
FALSE	High	Master Protein	Q8WY36	HMG box transcription factor BBX OS=Homo sapiens OX=9606 GN=BBX PE=1 SV=1	0.001	7.889	4	2	2	2	941	105.1	8.79	6.51	2	2.231	0.173119	111.71	138.1	61.9			138.1	61.9	1	2			1.33445e+06		298255		1.19965e+06		High	n/a	High	n/a	Peak Found	n/a	Peak Found	n/a	1
FALSE	High	Master Protein	Q4U2R6	Large ribosomal subunit protein mL51 OS=Homo sapiens OX=9606 GN=MRPL51 PE=1 SV=1	0	21.047	28	4	23	4	128	15.1	11.27	41.31	4	2.231	0.0553302	74.52	141.8	58.2			141.8	58.2	4	4	8.0343e+06	6.29927e+06	5.71842e+06	7.80884e+06	5.17908e+06	1.87454e+06	2.20129e+06	3.76074e+06	High	High	High	High	High	High	High	High	1
FALSE	High	Master Protein	Q9P0S2	Cytochrome c oxidase assembly protein COX16 homolog, mitochondrial OS=Homo sapiens OX=9606 GN=COX16 PE=1 SV=1	0	11.342	27	3	10	3	106	12.3	9.5	18.46	3	2.231	0.0504004	64.75	113.8	86.2			113.8	86.2	4	2	9.6273e+06	5.21809e+06	1.06971e+07	6.70845e+06	1.08233e+07		3.42852e+06		High	High	High	High	Peak Found	n/a	High	n/a	1
FALSE	High	Master Protein	Q8WUY8	Probable N-acetyltransferase 14 OS=Homo sapiens OX=9606 GN=NAT14 PE=1 SV=1	0	11.799	18	3	3	3	206	21.6	10.74	9.31	3	2.23	0.206084	117.52	84.1	115.9			84.1	115.9	4	3	1.82123e+06	278638	461837	841004	632307	859216	998969		High	Peak Found	Peak Found	Peak Found	High	High	Peak Found	n/a	1
FALSE	High	Master Protein	Q53HL2	Borealin OS=Homo sapiens OX=9606 GN=CDCA8 PE=1 SV=2	0	76.607	53	13	60	13	280	31.3	9.86	158.54	13	2.229	0.0266809	81.63	149.9	50.1			149.9	50.1	4	4	2.99447e+07	2.19077e+07	2.69243e+07	2.30225e+07	1.03057e+07	3.82887e+06	1.50442e+07	6.73194e+06	High	High	High	High	High	High	High	High	1
FALSE	High	Master Protein	P07711	Procathepsin L OS=Homo sapiens OX=9606 GN=CTSL PE=1 SV=2	0	22.327	24	5	24	5	333	37.5	5.45	82.06	5	2.228	0.060939	92.25	144.6	55.4			144.6	55.4	4	4	1.31812e+07	8.99126e+06	1.09962e+07	3.42403e+06	8.44154e+06	3.39704e+06	4.28034e+06	1.21873e+06	High	High	High	High	High	High	Peak Found	High	1
FALSE	High	Master Protein	P49023	Paxillin OS=Homo sapiens OX=9606 GN=PXN PE=1 SV=3	0	202.056	68	24	189	24	591	64.5	6.19	626.77	24	2.225	0.00246852	98.8	133.3	66.7			133.3	66.7	4	4	8.47412e+07	1.87933e+08	6.11993e+07	1.07474e+08	4.87673e+07	4.66908e+07	1.86079e+07	6.24941e+07	High	High	High	High	High	High	High	High	1	Acetyl [N-Term]
FALSE	High	Master Protein	Q15041	ADP-ribosylation factor-like protein 6-interacting protein 1 OS=Homo sapiens OX=9606 GN=ARL6IP1 PE=1 SV=2	0	34.826	31	5	27	5	203	23.3	9.32	74.33	5	2.222	0.00412569	103.78	150.4	49.6			150.4	49.6	4	4	8.44825e+07	1.34242e+08	5.43763e+07	3.37257e+07	2.22482e+07	1.63127e+07	3.89462e+07	2.24168e+07	High	High	High	High	High	High	High	High	1
FALSE	High	Master Protein	Q9Y5J6	Mitochondrial import inner membrane translocase subunit Tim10 B OS=Homo sapiens OX=9606 GN=TIMM10B PE=1 SV=1	0	30.14	73	6	29	6	103	11.6	7.43	72.4	6	2.221	0.0593785	92.98	134	66			134	66	4	4	1.23078e+07	8.24203e+06	8.67641e+06	8.5154e+06	8.00915e+06	4.15052e+06	4.32049e+06	1.04927e+06	High	High	High	High	High	High	High	High	1
FALSE	High	Master Protein	Q9BXS6	Nucleolar and spindle-associated protein 1 OS=Homo sapiens OX=9606 GN=NUSAP1 PE=1 SV=1	0	78.578	44	17	53	17	441	49.4	9.91	123.8	17	2.22	0.0282175	88.52	150.6	49.4			150.6	49.4	4	4	1.63178e+07	2.89943e+07	1.96176e+07	3.05234e+07	4.45026e+06	1.37437e+07	3.67066e+06	1.67633e+07	High	High	High	High	High	High	High	Peak Found	1
FALSE	High	Master Protein	Q9P0N9	TBC1 domain family member 7 OS=Homo sapiens OX=9606 GN=TBC1D7 PE=1 SV=1	0	15.535	18	4	13	3	293	34	7.94	21.45	4	2.219	0.0688558	65.57	142.9	57.1			142.9	57.1	3	4	2.94556e+06	5.09131e+06		617869	482950	1.82317e+06	1.23118e+06	1.12614e+06	High	High	High	High	High	High	High	High	1
FALSE	High	Master Protein	P0C2W1	F-box/SPRY domain-containing protein 1 OS=Homo sapiens OX=9606 GN=FBXO45 PE=1 SV=1	0.001	8.707	12	3	4	3	286	30.6	7.83	9.82	3	2.212	0.166204	71.1	140.1	59.9			140.1	59.9	3	3	1.20734e+06	1.91371e+06		879556		516741	378608	1.14528e+06	High	High	n/a	Peak Found	n/a	Peak Found	High	Peak Found	1
FALSE	High	Master Protein	P63172	Dynein light chain Tctex-type 1 OS=Homo sapiens OX=9606 GN=DYNLT1 PE=1 SV=1	0	45.511	80	5	65	5	113	12.4	5.08	216.22	5	2.211	0.0164891	85.51	146	54			146	54	4	4	3.89491e+07	4.42571e+07	1.93348e+07	2.49146e+07	9.65746e+06	1.18478e+07	1.20799e+07	1.12121e+07	High	High	High	High	High	High	High	High	1	Acetyl [N-Term]
FALSE	High	Master Protein	Q9BPZ3	Polyadenylate-binding protein-interacting protein 2 OS=Homo sapiens OX=9606 GN=PAIP2 PE=1 SV=1	0	12.344	35	2	5	2	127	15	4.12	21.22	2	2.21	0.26255	124.51	156.2	43.8			156.2	43.8	4	2	1.886e+06	199748	721051	1.08957e+06	682082	90383.9			High	Peak Found	High	Peak Found	High	Peak Found	n/a	n/a	1
FALSE	High	Master Protein	Q8IV36	Protein HID1 OS=Homo sapiens OX=9606 GN=HID1 PE=1 SV=1	0	14.874	10	5	5	5	788	88.7	6.06	13.48	5	2.204	0.266648	77.63	121.7	78.3			121.7	78.3	4	4	3.6102e+06	2.3551e+06	311581	487292	1.28363e+06	53347.8	1.54972e+06	369953	High	High	Peak Found	Peak Found	Peak Found	Peak Found	Peak Found	Peak Found	1
FALSE	High	Master Protein	Q9Y333	U6 snRNA-associated Sm-like protein LSm2 OS=Homo sapiens OX=9606 GN=LSM2 PE=1 SV=1	0	66.773	82	7	93	7	95	10.8	6.52	286.63	7	2.201	0.00490812	91.89	132.7	67.3			132.7	67.3	4	4	8.56765e+07	5.4771e+07	3.55866e+07	3.45855e+07	2.30683e+07	1.5441e+07	4.25334e+07	2.16961e+07	High	High	High	High	High	High	High	High	1
FALSE	High	Master Protein	P50591	Tumor necrosis factor ligand superfamily member 10 OS=Homo sapiens OX=9606 GN=TNFSF10 PE=1 SV=1	0	27.257	30	8	26	8	281	32.5	7.42	60.36	8	2.201	0.0431999	113.1	176	24			176	24	4	4	1.01136e+08	1.64946e+07	1.00485e+07	8.33236e+06	570013	1.89514e+06	6.10525e+06	1.62748e+06	High	High	Peak Found	High	Peak Found	High	Peak Found	High	1
FALSE	High	Master Protein	O43281	Embryonal Fyn-associated substrate OS=Homo sapiens OX=9606 GN=EFS PE=1 SV=1	0.008	4.289	4	1	1	1	561	58.8	5.11	5.36	1	2.2	0.282713	105.13	137.5	62.5			137.5	62.5	2	1		751052		200590		176445			n/a	High	n/a	Peak Found	n/a	Peak Found	n/a	n/a	1
FALSE	High	Master Protein	Q9NVS2	Large ribosomal subunit protein mL66 OS=Homo sapiens OX=9606 GN=MRPS18A PE=1 SV=1	0	30.208	31	4	20	4	196	22.2	10.33	56.03	4	2.191	0.0649937	106.88	143.1	56.9			143.1	56.9	4	4	1.1271e+07	6.08844e+06	2.5135e+06	4.99244e+06	2.5891e+06	1.92189e+06	2.49681e+06	1.09009e+06	High	High	High	High	High	High	High	High	1
FALSE	High	Master Protein	Q9Y5P4	Ceramide transfer protein OS=Homo sapiens OX=9606 GN=CERT1 PE=1 SV=1	0	71.44	38	16	56	16	624	70.8	5.48	152.74	16	2.191	0.025186	93.75	136.4	63.6			136.4	63.6	4	4	2.11926e+07	3.06792e+07	1.36401e+07	1.68103e+07	7.41087e+06	1.08697e+07	7.80927e+06	9.93034e+06	High	High	High	High	High	High	High	High	1
FALSE	High	Master Protein	Q9H0H5	Rac GTPase-activating protein 1 OS=Homo sapiens OX=9606 GN=RACGAP1 PE=1 SV=1	0	103.72	44	20	106	20	632	71	8.88	287.35	20	2.184	0.00316984	77.3	131	69			131	69	4	4	5.35537e+07	3.7887e+07	5.98124e+07	3.52766e+07	2.9741e+07	1.1819e+07	2.64655e+07	2.12574e+07	High	High	High	High	High	High	High	High	1
FALSE	High	Master Protein	Q9Y3B6	ER membrane protein complex subunit 9 OS=Homo sapiens OX=9606 GN=EMC9 PE=1 SV=3	0.008	4.303	6	1	3	1	208	23	5.91	7.17	1	2.181	0.191417	92.07	146.3	53.7			146.3	53.7	4	4	656483	2.50191e+06	1.70381e+06	3.72759e+06	1.03341e+06	555336	1.89696e+06	390231	Peak Found	Peak Found	Peak Found	Peak Found	Peak Found	High	High	High	1
FALSE	High	Master Protein	Q587I9	Vesicle transport protein SFT2C OS=Homo sapiens OX=9606 GN=SFT2D3 PE=2 SV=1	0	23.958	27	4	28	4	215	21.8	9.89	92.91	4	2.179	0.0307039	88.48	134.1	65.9			134.1	65.9	4	4	1.47127e+07	1.34004e+07	1.95782e+07	2.35581e+07	5.52753e+06	5.32222e+06	1.26053e+07	1.30143e+07	High	High	High	High	High	High	High	High	1
FALSE	High	Master Protein	P60983	Glia maturation factor beta OS=Homo sapiens OX=9606 GN=GMFB PE=1 SV=2	0	50.513	65	9	63	9	142	16.7	5.29	178.69	9	2.176	0.0101254	108.51	127.5	72.5			127.5	72.5	4	4	1.04441e+08	5.03156e+07	4.48498e+07	3.01064e+07	4.59773e+07	2.431e+07	2.99767e+07	1.09607e+07	High	High	High	High	High	High	High	High	1
FALSE	High	Master Protein	O75061	Putative tyrosine-protein phosphatase auxilin OS=Homo sapiens OX=9606 GN=DNAJC6 PE=1 SV=3	0.001	6.453	3	2	3	2	913	99.9	7.25	7.51	2	2.173	0.221367	119.9	93.5	106.5			93.5	106.5	3	3	651958	705759	675812		1.07566e+06	769167		90324.9	High	Peak Found	Peak Found	n/a	High	High	n/a	Peak Found	1
FALSE	High	Master Protein	P03923	NADH-ubiquinone oxidoreductase chain 6 OS=Homo sapiens OX=9606 GN=MT-ND6 PE=1 SV=2	0.008	4.321	8	1	1	1	174	18.6	4.22	2.66	1	2.172	0.256988	24.1	137	63			137	63	2	4	535747			762987	367468	343204	251319	242167	Peak Found	n/a	n/a	High	Peak Found	Peak Found	Peak Found	Peak Found	1
FALSE	High	Master Protein	Q96HJ9	Protein FMC1 homolog OS=Homo sapiens OX=9606 GN=FMC1 PE=1 SV=2	0	11.626	35	3	6	3	113	12.7	10.07	10.94	3	2.171	0.107955	66.25	131.3	68.7			131.3	68.7	4	3	2.44112e+06	4.70237e+06	2.7463e+06	4.96491e+06	2.28643e+06	834106	1.87967e+06		High	High	High	Peak Found	High	High	Peak Found	Peak Found	1
FALSE	High	Master Protein	Q9NZD2	Glycolipid transfer protein OS=Homo sapiens OX=9606 GN=GLTP PE=1 SV=3	0	12.998	16	3	6	3	209	23.8	7.39	17.21	3	2.168	0.199907	68.6	156.3	43.7			156.3	43.7	4	4	1.57564e+06	2.33275e+06	1.30024e+06	1.62033e+06	700072	134187	1.11747e+06	285542	High	High	High	Peak Found	Peak Found	Peak Found	Peak Found	Peak Found	1
FALSE	High	Master Protein	Q9NRW3	DNA dC->dU-editing enzyme APOBEC-3C OS=Homo sapiens OX=9606 GN=APOBEC3C PE=1 SV=2	0	49.714	58	7	95	7	190	22.8	7.59	240.79	7	2.165	0.0376367	118.96	138.6	61.4			138.6	61.4	4	4	2.73147e+07	2.09867e+07	1.79513e+07	1.68392e+07	1.57549e+07	7.3755e+06	9.27188e+06	7.97046e+06	High	High	High	High	High	High	High	High	1
FALSE	High	Master Protein Candidate	P22455	Fibroblast growth factor receptor 4 OS=Homo sapiens OX=9606 GN=FGFR4 PE=1 SV=2	0.004	5.219	2	2	57	1	802	87.9	6.81	99.8	2	2.162	0.280732	72.83	131.9	68.1			131.9	68.1	4	3	236403	337181	638279	1.14974e+06	239635	165701	277755		Peak Found	Peak Found	High	Peak Found	Peak Found	Peak Found	Peak Found	n/a	1
FALSE	High	Master Protein	P11362	Fibroblast growth factor receptor 1 OS=Homo sapiens OX=9606 GN=FGFR1 PE=1 SV=3	0.004	5.219	2	2	57	1	822	91.8	6.21	99.8	2	2.162	0.280732	72.83	131.9	68.1			131.9	68.1	4	3	236403	337181	638279	1.14974e+06	239635	165701	277755		Peak Found	Peak Found	High	Peak Found	Peak Found	Peak Found	Peak Found	n/a	1
FALSE	High	Master Protein Candidate	P22607	Fibroblast growth factor receptor 3 OS=Homo sapiens OX=9606 GN=FGFR3 PE=1 SV=1	0.004	5.219	2	2	57	1	806	87.7	5.9	99.8	2	2.162	0.280732	72.83	131.9	68.1			131.9	68.1	4	3	236403	337181	638279	1.14974e+06	239635	165701	277755		Peak Found	Peak Found	High	Peak Found	Peak Found	Peak Found	Peak Found	n/a	1
FALSE	High	Master Protein	Q9Y6I8	Peroxisomal membrane protein 4 OS=Homo sapiens OX=9606 GN=PXMP4 PE=1 SV=3	0	14.768	29	4	13	4	212	24.2	10.07	28.43	4	2.162	0.0734894	99.14	129.3	70.7			129.3	70.7	4	4	3.54827e+06	6.09158e+06	3.79407e+06	1.01058e+07	2.7764e+06	2.17076e+06	5.46118e+06	2.48642e+06	High	Peak Found	High	High	High	High	High	High	1
FALSE	High	Master Protein	O14798	Tumor necrosis factor receptor superfamily member 10C OS=Homo sapiens OX=9606 GN=TNFRSF10C PE=1 SV=3	0	16.738	11	2	17	2	259	27.4	4.82	41.47	2	2.16	0.191844	92.87	136.7	63.3			136.7	63.3	4	4	2.45187e+06	1.15442e+06	1.55642e+06	1.1404e+06	407182	1.02182e+06	147982	945566	High	High	High	High	High	High	Peak Found	Peak Found	1
FALSE	High	None	Q9UBG7	Recombining binding protein suppressor of hairless-like protein OS=Homo sapiens OX=9606 GN=RBPJL PE=1 SV=3	0.004	5.068	3	1	1	1	517	56.7	7.72	3.74	1	2.155	0.280959	89.28	136.6	63.4			136.6	63.4	3	3	493897	275240	460083		576190	213528		115368	High	Peak Found	Peak Found	n/a	Peak Found	Peak Found	n/a	Peak Found	1
FALSE	High	Master Protein	O95182	NADH dehydrogenase [ubiquinone] 1 alpha subcomplex subunit 7 OS=Homo sapiens OX=9606 GN=NDUFA7 PE=1 SV=3	0	40.787	56	7	56	7	113	12.5	10.18	142.84	7	2.154	0.034996	83.68	144.6	55.4			144.6	55.4	4	4	1.59982e+07	3.6886e+07	1.5016e+07	3.41267e+07	4.73639e+06	2.06651e+07	5.88955e+06	1.35989e+07	High	High	High	High	High	High	High	High	1
FALSE	High	Master Protein	P39210	Protein Mpv17 OS=Homo sapiens OX=9606 GN=MPV17 PE=1 SV=1	0	23.376	30	3	13	3	176	19.7	9.47	36.34	3	2.154	0.0759531	77.13	140.8	59.2			140.8	59.2	4	4	4.27523e+06	5.87342e+06	2.16412e+06	1.02667e+07	1.53106e+06	2.3563e+06	1.8848e+06	3.83738e+06	High	High	High	High	High	High	High	High	1
FALSE	High	Master Protein	P15056	Serine/threonine-protein kinase B-raf OS=Homo sapiens OX=9606 GN=BRAF PE=1 SV=4	0	16.627	11	5	10	2	766	84.4	7.53	28.22	5	2.154	0.0630511	100.87	129.2	70.8			129.2	70.8	4	4	5.1594e+06	2.59645e+06	6.28338e+06	4.71812e+06	3.67641e+06	1.98455e+06	5.32357e+06	1.66494e+06	High	Peak Found	Peak Found	n/a	n/a	n/a	n/a	n/a	1
FALSE	High	Master Protein	P56378	ATP synthase subunit ATP5MJ, mitochondrial OS=Homo sapiens OX=9606 GN=ATP5MJ PE=1 SV=1	0	14.232	21	1	20	1	58	6.7	10.08	44.44	1	2.153	0.075127	85.62	149.4	50.6			149.4	50.6	4	4	4.51581e+06	9.3682e+06	2.94361e+06	7.49984e+06	1.17971e+06	2.07187e+06	2.77787e+06	1.87733e+06	High	High	High	High	High	High	High	High	1
FALSE	High	Master Protein	Q8NCH0	Carbohydrate sulfotransferase 14 OS=Homo sapiens OX=9606 GN=CHST14 PE=1 SV=2	0	18.012	15	5	10	5	376	43	9.48	22.59	5	2.151	0.0753063	96.65	148.9	51.1			148.9	51.1	4	4	6.74238e+06	4.5028e+06	1.0722e+07	7.42824e+06	3.06013e+06	2.13247e+06	2.7682e+06	592636	High	Peak Found	High	High	High	Peak Found	High	Peak Found	1
FALSE	High	Master Protein	Q96GX2	Ataxin-7-like protein 3B OS=Homo sapiens OX=9606 GN=ATXN7L3B PE=1 SV=2	0.006	4.675	21	1	1	1	97	10.8	4.36	4.37	1	2.149	0.268446	0.43	136.5	63.5			136.5	63.5	1	3		606598			283083	282268		179291	n/a	High	n/a	n/a	Peak Found	Peak Found	n/a	Peak Found	1
FALSE	High	Master Protein	P08697	Alpha-2-antiplasmin OS=Homo sapiens OX=9606 GN=SERPINF2 PE=1 SV=3	0.007	4.474	2	1	18	1	491	54.5	6.29	48.71	1	2.149	0.00524679	97.25	136	64			136	64	4	4	3.5243e+07	3.4875e+07	5.25038e+07	5.07833e+07	3.68131e+07	8.4561e+06	5.81698e+07	1.07706e+07	High	High	High	Peak Found	High	High	High	High	1
FALSE	High	Master Protein	Q8TF42	Ubiquitin-associated and SH3 domain-containing protein B OS=Homo sapiens OX=9606 GN=UBASH3B PE=1 SV=2	0	59.892	30	13	31	13	649	72.6	6.93	111.07	13	2.147	0.0920308	91.84	130.2	69.8			130.2	69.8	4	4	1.85825e+07	1.17711e+07	5.22862e+06	3.74174e+06	8.29247e+06	1.88293e+06	6.87006e+06	2.57218e+06	High	High	High	Peak Found	High	High	High	Peak Found	1
FALSE	High	Master Protein	P80365	11-beta-hydroxysteroid dehydrogenase type 2 OS=Homo sapiens OX=9606 GN=HSD11B2 PE=1 SV=2	0	198.32	79	19	288	19	405	44.1	9.28	930.08	19	2.147	0.00242049	87.46	134.2	65.8			134.2	65.8	4	4	2.56759e+08	1.48062e+08	2.56451e+08	1.37975e+08	1.11713e+08	8.16811e+07	1.20349e+08	4.14942e+07	High	High	High	High	High	High	High	High	1
FALSE	High	Master Protein	Q7L099	Protein RUFY3 OS=Homo sapiens OX=9606 GN=RUFY3 PE=1 SV=1	0	24.302	17	7	17	6	469	52.9	5.49	40.03	7	2.145	0.110432	119.1	117.8	82.2			117.8	82.2	4	4	3.24329e+06	7.56903e+06	2.27379e+06	3.02974e+06	1.14766e+06	2.79082e+06	1.71634e+06	2.94269e+06	High	High	High	High	High	High	Peak Found	Peak Found	1
FALSE	High	None	Q3ZCT1	Zinc finger protein 260 OS=Homo sapiens OX=9606 GN=ZNF260 PE=1 SV=3	0.001	8.358	3	1	14	0	412	47.2	9.07	22.11	1	2.14	0.129039	101.87	151.2	48.8			151.2	48.8	4	4	1.73158e+06	523093	4.59033e+06	5.30101e+06	1.31718e+06	3.18381e+06	629457	606250	n/a	n/a	n/a	n/a	n/a	n/a	n/a	n/a	2
FALSE	High	None	Q147U1	Zinc finger protein 846 OS=Homo sapiens OX=9606 GN=ZNF846 PE=1 SV=2	0.001	8.358	4	1	14	0	533	60.5	9	22.11	1	2.14	0.129039	101.87	151.2	48.8			151.2	48.8	4	4	1.73158e+06	523093	4.59033e+06	5.30101e+06	1.31718e+06	3.18381e+06	629457	606250	n/a	n/a	n/a	n/a	n/a	n/a	n/a	n/a	2
FALSE	High	None	Q9UJL9	Zinc finger protein 69 homolog B OS=Homo sapiens OX=9606 GN=ZFP69B PE=1 SV=2	0.001	8.358	2	1	14	0	534	61.4	9.01	22.11	1	2.14	0.129039	101.87	151.2	48.8			151.2	48.8	4	4	1.73158e+06	523093	4.59033e+06	5.30101e+06	1.31718e+06	3.18381e+06	629457	606250	n/a	n/a	n/a	n/a	n/a	n/a	n/a	n/a	2
FALSE	High	None	Q14585	Zinc finger protein 345 OS=Homo sapiens OX=9606 GN=ZNF345 PE=1 SV=1	0.001	8.358	14	1	14	0	488	55.3	8.34	22.11	1	2.14	0.129039	101.87	151.2	48.8			151.2	48.8	4	4	1.73158e+06	523093	4.59033e+06	5.30101e+06	1.31718e+06	3.18381e+06	629457	606250	n/a	n/a	n/a	n/a	n/a	n/a	n/a	n/a	2
FALSE	High	None	Q9Y2G7	Zinc finger protein 30 homolog OS=Homo sapiens OX=9606 GN=ZFP30 PE=1 SV=1	0.001	8.358	8	1	28	0	519	61.5	8.91	22.11	1	2.14	0.129039	101.87	151.2	48.8			151.2	48.8	4	4	1.73158e+06	523093	4.59033e+06	5.30101e+06	1.31718e+06	3.18381e+06	629457	606250	n/a	n/a	n/a	n/a	n/a	n/a	n/a	n/a	2
FALSE	High	None	Q9ULM2	Zinc finger protein 490 OS=Homo sapiens OX=9606 GN=ZNF490 PE=1 SV=2	0.001	8.358	2	1	14	0	529	61.3	8.7	22.11	1	2.14	0.129039	101.87	151.2	48.8			151.2	48.8	4	4	1.73158e+06	523093	4.59033e+06	5.30101e+06	1.31718e+06	3.18381e+06	629457	606250	n/a	n/a	n/a	n/a	n/a	n/a	n/a	n/a	2
FALSE	High	None	Q8N587	Zinc finger protein 561 OS=Homo sapiens OX=9606 GN=ZNF561 PE=1 SV=2	0.001	8.358	2	1	14	0	486	55.2	8.82	22.11	1	2.14	0.129039	101.87	151.2	48.8			151.2	48.8	4	4	1.73158e+06	523093	4.59033e+06	5.30101e+06	1.31718e+06	3.18381e+06	629457	606250	n/a	n/a	n/a	n/a	n/a	n/a	n/a	n/a	2
FALSE	High	None	Q32M78	Zinc finger protein 699 OS=Homo sapiens OX=9606 GN=ZNF699 PE=1 SV=1	0.001	8.358	2	1	14	0	642	73.9	8.24	22.11	1	2.14	0.129039	101.87	151.2	48.8			151.2	48.8	4	4	1.73158e+06	523093	4.59033e+06	5.30101e+06	1.31718e+06	3.18381e+06	629457	606250	n/a	n/a	n/a	n/a	n/a	n/a	n/a	n/a	2
FALSE	High	None	Q8NB42	Zinc finger protein 527 OS=Homo sapiens OX=9606 GN=ZNF527 PE=2 SV=2	0.001	8.358	2	1	14	0	609	70.9	8.03	22.11	1	2.14	0.129039	101.87	151.2	48.8			151.2	48.8	4	4	1.73158e+06	523093	4.59033e+06	5.30101e+06	1.31718e+06	3.18381e+06	629457	606250	n/a	n/a	n/a	n/a	n/a	n/a	n/a	n/a	2
FALSE	High	None	Q494X3	Zinc finger protein 404 OS=Homo sapiens OX=9606 GN=ZNF404 PE=1 SV=2	0	10.155	5	2	15	1	552	65.4	9.14	24.79	2	2.14	0.122389	101.87	153.2	46.8			153.2	46.8	4	4	1.93962e+06	523093	4.59033e+06	5.30101e+06	1.31718e+06	3.18381e+06	629457	606250	High	n/a	n/a	n/a	n/a	n/a	n/a	n/a	1
FALSE	High	None	P15621	Zinc finger protein 44 OS=Homo sapiens OX=9606 GN=ZNF44 PE=2 SV=3	0.001	8.358	2	1	14	0	663	76.5	8.68	22.11	1	2.14	0.129039	101.87	151.2	48.8			151.2	48.8	4	4	1.73158e+06	523093	4.59033e+06	5.30101e+06	1.31718e+06	3.18381e+06	629457	606250	n/a	n/a	n/a	n/a	n/a	n/a	n/a	n/a	2
FALSE	High	None	Q8NDP4	Zinc finger protein 439 OS=Homo sapiens OX=9606 GN=ZNF439 PE=1 SV=1	0.001	8.358	2	1	14	0	499	58.4	9.25	22.11	1	2.14	0.129039	101.87	151.2	48.8			151.2	48.8	4	4	1.73158e+06	523093	4.59033e+06	5.30101e+06	1.31718e+06	3.18381e+06	629457	606250	n/a	n/a	n/a	n/a	n/a	n/a	n/a	n/a	2
FALSE	High	None	Q8N2I2	Zinc finger protein 619 OS=Homo sapiens OX=9606 GN=ZNF619 PE=2 SV=1	0.001	8.358	2	1	14	0	560	63.3	8.35	22.11	1	2.14	0.129039	101.87	151.2	48.8			151.2	48.8	4	4	1.73158e+06	523093	4.59033e+06	5.30101e+06	1.31718e+06	3.18381e+06	629457	606250	n/a	n/a	n/a	n/a	n/a	n/a	n/a	n/a	2
FALSE	High	None	Q96ND8	Zinc finger protein 583 OS=Homo sapiens OX=9606 GN=ZNF583 PE=2 SV=2	0.001	8.358	2	1	14	0	569	66	8.82	22.11	1	2.14	0.129039	101.87	151.2	48.8			151.2	48.8	4	4	1.73158e+06	523093	4.59033e+06	5.30101e+06	1.31718e+06	3.18381e+06	629457	606250	n/a	n/a	n/a	n/a	n/a	n/a	n/a	n/a	2
FALSE	High	None	Q96MU6	Zinc finger protein 778 OS=Homo sapiens OX=9606 GN=ZNF778 PE=1 SV=3	0.001	8.358	2	1	14	0	729	81.9	8.4	22.11	1	2.14	0.129039	101.87	151.2	48.8			151.2	48.8	4	4	1.73158e+06	523093	4.59033e+06	5.30101e+06	1.31718e+06	3.18381e+06	629457	606250	n/a	n/a	n/a	n/a	n/a	n/a	n/a	n/a	2
FALSE	High	None	C9JN71	Zinc finger protein 878 OS=Homo sapiens OX=9606 GN=ZNF878 PE=3 SV=2	0.001	8.358	2	1	14	0	531	61.5	9.45	22.11	1	2.14	0.129039	101.87	151.2	48.8			151.2	48.8	4	4	1.73158e+06	523093	4.59033e+06	5.30101e+06	1.31718e+06	3.18381e+06	629457	606250	n/a	n/a	n/a	n/a	n/a	n/a	n/a	n/a	2
FALSE	High	None	Q8NA42	Zinc finger protein 383 OS=Homo sapiens OX=9606 GN=ZNF383 PE=1 SV=1	0.001	8.358	7	1	14	0	475	54.6	7.9	22.11	1	2.14	0.129039	101.87	151.2	48.8			151.2	48.8	4	4	1.73158e+06	523093	4.59033e+06	5.30101e+06	1.31718e+06	3.18381e+06	629457	606250	n/a	n/a	n/a	n/a	n/a	n/a	n/a	n/a	2
FALSE	High	None	Q96NG8	Zinc finger protein 582 OS=Homo sapiens OX=9606 GN=ZNF582 PE=2 SV=1	0.001	8.358	4	1	14	0	517	60.5	8.47	22.11	1	2.14	0.129039	101.87	151.2	48.8			151.2	48.8	4	4	1.73158e+06	523093	4.59033e+06	5.30101e+06	1.31718e+06	3.18381e+06	629457	606250	n/a	n/a	n/a	n/a	n/a	n/a	n/a	n/a	2
FALSE	High	None	Q6PG37	Zinc finger protein 790 OS=Homo sapiens OX=9606 GN=ZNF790 PE=2 SV=2	0.001	8.358	2	1	14	0	636	74.5	8.47	22.11	1	2.14	0.129039	101.87	151.2	48.8			151.2	48.8	4	4	1.73158e+06	523093	4.59033e+06	5.30101e+06	1.31718e+06	3.18381e+06	629457	606250	n/a	n/a	n/a	n/a	n/a	n/a	n/a	n/a	2
FALSE	High	None	Q8N7M2	Zinc finger protein 283 OS=Homo sapiens OX=9606 GN=ZNF283 PE=1 SV=4	0.001	8.358	5	1	14	0	679	77.9	8.28	22.11	1	2.14	0.129039	101.87	151.2	48.8			151.2	48.8	4	4	1.73158e+06	523093	4.59033e+06	5.30101e+06	1.31718e+06	3.18381e+06	629457	606250	n/a	n/a	n/a	n/a	n/a	n/a	n/a	n/a	2
FALSE	High	None	Q9H0M5	Zinc finger protein 700 OS=Homo sapiens OX=9606 GN=ZNF700 PE=2 SV=1	0.001	8.358	1	1	14	0	742	86.2	8.9	22.11	1	2.14	0.129039	101.87	151.2	48.8			151.2	48.8	4	4	1.73158e+06	523093	4.59033e+06	5.30101e+06	1.31718e+06	3.18381e+06	629457	606250	n/a	n/a	n/a	n/a	n/a	n/a	n/a	n/a	2
FALSE	High	None	Q8NEP9	Zinc finger protein 555 OS=Homo sapiens OX=9606 GN=ZNF555 PE=1 SV=4	0.001	8.358	2	1	14	0	628	73	9.04	22.11	1	2.14	0.129039	101.87	151.2	48.8			151.2	48.8	4	4	1.73158e+06	523093	4.59033e+06	5.30101e+06	1.31718e+06	3.18381e+06	629457	606250	n/a	n/a	n/a	n/a	n/a	n/a	n/a	n/a	2
FALSE	High	None	Q96LW9	Zinc finger and SCAN domain-containing protein 31 OS=Homo sapiens OX=9606 GN=ZSCAN31 PE=1 SV=2	0.001	8.358	3	1	14	0	406	47.3	6.89	22.11	1	2.14	0.129039	101.87	151.2	48.8			151.2	48.8	4	4	1.73158e+06	523093	4.59033e+06	5.30101e+06	1.31718e+06	3.18381e+06	629457	606250	n/a	n/a	n/a	n/a	n/a	n/a	n/a	n/a	2
FALSE	High	None	Q8TA94	Zinc finger protein 563 OS=Homo sapiens OX=9606 GN=ZNF563 PE=1 SV=1	0.001	8.358	2	1	14	0	476	55.4	9.14	22.11	1	2.14	0.129039	101.87	151.2	48.8			151.2	48.8	4	4	1.73158e+06	523093	4.59033e+06	5.30101e+06	1.31718e+06	3.18381e+06	629457	606250	n/a	n/a	n/a	n/a	n/a	n/a	n/a	n/a	2
FALSE	High	None	Q6ZSS3	Zinc finger protein 621 OS=Homo sapiens OX=9606 GN=ZNF621 PE=2 SV=1	0.001	8.358	3	1	14	0	439	49.2	8.94	22.11	1	2.14	0.129039	101.87	151.2	48.8			151.2	48.8	4	4	1.73158e+06	523093	4.59033e+06	5.30101e+06	1.31718e+06	3.18381e+06	629457	606250	n/a	n/a	n/a	n/a	n/a	n/a	n/a	n/a	2
FALSE	High	None	Q9UC07	Zinc finger protein 69 OS=Homo sapiens OX=9606 GN=ZNF69 PE=1 SV=2	0.001	8.358	4	1	14	0	566	65.7	8.85	22.11	1	2.14	0.129039	101.87	151.2	48.8			151.2	48.8	4	4	1.73158e+06	523093	4.59033e+06	5.30101e+06	1.31718e+06	3.18381e+06	629457	606250	n/a	n/a	n/a	n/a	n/a	n/a	n/a	n/a	2
FALSE	High	None	Q9BUY5	Zinc finger protein 426 OS=Homo sapiens OX=9606 GN=ZNF426 PE=1 SV=1	0.001	8.358	2	1	14	0	554	63.1	7.74	22.11	1	2.14	0.129039	101.87	151.2	48.8			151.2	48.8	4	4	1.73158e+06	523093	4.59033e+06	5.30101e+06	1.31718e+06	3.18381e+06	629457	606250	n/a	n/a	n/a	n/a	n/a	n/a	n/a	n/a	2
FALSE	High	None	Q6ECI4	Zinc finger protein 470 OS=Homo sapiens OX=9606 GN=ZNF470 PE=2 SV=3	0.001	8.358	5	1	14	0	717	82.6	8.57	22.11	1	2.14	0.129039	101.87	151.2	48.8			151.2	48.8	4	4	1.73158e+06	523093	4.59033e+06	5.30101e+06	1.31718e+06	3.18381e+06	629457	606250	n/a	n/a	n/a	n/a	n/a	n/a	n/a	n/a	2
FALSE	High	None	Q969W8	Zinc finger protein 566 OS=Homo sapiens OX=9606 GN=ZNF566 PE=1 SV=1	0.001	8.358	13	1	14	0	418	49.2	8.06	22.11	1	2.14	0.129039	101.87	151.2	48.8			151.2	48.8	4	4	1.73158e+06	523093	4.59033e+06	5.30101e+06	1.31718e+06	3.18381e+06	629457	606250	n/a	n/a	n/a	n/a	n/a	n/a	n/a	n/a	2
FALSE	High	None	Q96SK3	Zinc finger protein 607 OS=Homo sapiens OX=9606 GN=ZNF607 PE=1 SV=3	0.001	8.358	2	1	14	0	696	80.5	8.6	22.11	1	2.14	0.129039	101.87	151.2	48.8			151.2	48.8	4	4	1.73158e+06	523093	4.59033e+06	5.30101e+06	1.31718e+06	3.18381e+06	629457	606250	n/a	n/a	n/a	n/a	n/a	n/a	n/a	n/a	2
FALSE	High	None	Q9H7R0	Zinc finger protein 442 OS=Homo sapiens OX=9606 GN=ZNF442 PE=2 SV=1	0.001	8.358	2	1	14	0	627	72.8	8.7	22.11	1	2.14	0.129039	101.87	151.2	48.8			151.2	48.8	4	4	1.73158e+06	523093	4.59033e+06	5.30101e+06	1.31718e+06	3.18381e+06	629457	606250	n/a	n/a	n/a	n/a	n/a	n/a	n/a	n/a	2
FALSE	High	None	Q6ZNG0	Zinc finger protein 620 OS=Homo sapiens OX=9606 GN=ZNF620 PE=1 SV=1	0.001	8.358	3	1	14	0	422	48.5	8.29	22.11	1	2.14	0.129039	101.87	151.2	48.8			151.2	48.8	4	4	1.73158e+06	523093	4.59033e+06	5.30101e+06	1.31718e+06	3.18381e+06	629457	606250	n/a	n/a	n/a	n/a	n/a	n/a	n/a	n/a	2
FALSE	High	None	Q3KNS6	Zinc finger protein 829 OS=Homo sapiens OX=9606 GN=ZNF829 PE=1 SV=1	0.001	8.358	8	1	14	0	432	50.1	7.93	22.11	1	2.14	0.129039	101.87	151.2	48.8			151.2	48.8	4	4	1.73158e+06	523093	4.59033e+06	5.30101e+06	1.31718e+06	3.18381e+06	629457	606250	n/a	n/a	n/a	n/a	n/a	n/a	n/a	n/a	2
FALSE	High	None	Q8TAF7	Zinc finger protein 461 OS=Homo sapiens OX=9606 GN=ZNF461 PE=1 SV=2	0.001	8.358	10	1	28	0	563	66.2	8.25	22.11	1	2.14	0.129039	101.87	151.2	48.8			151.2	48.8	4	4	1.73158e+06	523093	4.59033e+06	5.30101e+06	1.31718e+06	3.18381e+06	629457	606250	n/a	n/a	n/a	n/a	n/a	n/a	n/a	n/a	2
FALSE	High	None	Q96BR6	Zinc finger protein 669 OS=Homo sapiens OX=9606 GN=ZNF669 PE=1 SV=2	0.001	8.358	2	1	14	0	464	52.6	8.72	22.11	1	2.14	0.129039	101.87	151.2	48.8			151.2	48.8	4	4	1.73158e+06	523093	4.59033e+06	5.30101e+06	1.31718e+06	3.18381e+06	629457	606250	n/a	n/a	n/a	n/a	n/a	n/a	n/a	n/a	2
FALSE	High	None	P17039	Zinc finger protein 30 OS=Homo sapiens OX=9606 GN=ZNF30 PE=2 SV=5	0.001	8.358	5	1	28	0	623	71.4	9.07	22.11	1	2.14	0.129039	101.87	151.2	48.8			151.2	48.8	4	4	1.73158e+06	523093	4.59033e+06	5.30101e+06	1.31718e+06	3.18381e+06	629457	606250	n/a	n/a	n/a	n/a	n/a	n/a	n/a	n/a	2
FALSE	High	Master Protein	P61077	Ubiquitin-conjugating enzyme E2 D3 OS=Homo sapiens OX=9606 GN=UBE2D3 PE=1 SV=1	0	34.045	43	5	33	2	147	16.7	7.8	94.24	5	2.137	0.0144002	92.99	131.9	68.1			131.9	68.1	4	4	1.1194e+08	6.13162e+07	5.06166e+07	1.9935e+07	6.31385e+07	2.66121e+07	3.10715e+07	1.32563e+07	High	High	Peak Found	n/a	Peak Found	High	Peak Found	High	1
FALSE	High	Master Protein	Q8NF91	Nesprin-1 OS=Homo sapiens OX=9606 GN=SYNE1 PE=1 SV=4	0	11.405	1	5	8	4	8797	1010.5	5.53	23.72	5	2.136	0.277621	0	123.5	76.5			123.5	76.5	3	3		870182	117887	660289	408882		908320	255835	High	High	High	Peak Found	Peak Found	n/a	High	Peak Found	1
FALSE	High	Master Protein	O75935	Dynactin subunit 3 OS=Homo sapiens OX=9606 GN=DCTN3 PE=1 SV=1	0	23.28	32	4	15	4	186	21.1	5.47	39.98	4	2.133	0.0387633	40.38	137.5	62.5			137.5	62.5	4	2	1.52379e+07	1.45304e+07	9.47293e+06	9.72855e+06		5.86885e+06		4.97851e+06	High	High	High	High	High	High	n/a	High	1
FALSE	High	Master Protein	P62857	Small ribosomal subunit protein eS28 OS=Homo sapiens OX=9606 GN=RPS28 PE=1 SV=1	0	36.454	57	5	99	5	69	7.8	10.7	212.7	5	2.131	0.00109861	77.51	128.6	71.4			128.6	71.4	4	4	2.12553e+08	1.53254e+08	1.14162e+08	1.04237e+08	9.1919e+07	6.7357e+07	8.01005e+07	5.76605e+07	High	High	High	High	High	High	High	High	1
FALSE	High	Master Protein	Q99417	c-Myc-binding protein OS=Homo sapiens OX=9606 GN=MYCBP PE=1 SV=3	0	61.202	77	10	87	10	103	12	5.91	227.65	10	2.131	0.0134835	108.13	140.1	59.9			140.1	59.9	4	4	7.18803e+07	7.38868e+07	4.5993e+07	5.89615e+07	3.24413e+07	3.82638e+07	1.14833e+07	2.39375e+07	High	High	High	High	High	High	High	High	1
FALSE	High	Master Protein	Q96BK5	PIN2/TERF1-interacting telomerase inhibitor 1 OS=Homo sapiens OX=9606 GN=PINX1 PE=1 SV=2	0	10.489	13	3	5	3	328	37	9.6	14.73	3	2.13	0.22292	48.57	146.5	53.5			146.5	53.5	3	4		566816	1.81772e+06	1.81868e+06	626437	618752	760934	702508	n/a	Peak Found	High	High	Peak Found	Peak Found	Peak Found	Peak Found	1
FALSE	High	Master Protein	P48443	Retinoic acid receptor RXR-gamma OS=Homo sapiens OX=9606 GN=RXRG PE=1 SV=1	0	16.795	11	5	14	1	463	50.8	7.62	36.12	5	2.128	0.225399	81.92	131.2	68.8			131.2	68.8	3	4		1.21871e+06	2.44993e+06	864047	845623	482303	136976	1.38118e+06	n/a	Peak Found	Peak Found	High	Peak Found	Peak Found	Peak Found	Peak Found	1
FALSE	High	Master Protein	O15392	Baculoviral IAP repeat-containing protein 5 OS=Homo sapiens OX=9606 GN=BIRC5 PE=1 SV=3	0	10.595	26	3	9	3	142	16.4	5.9	24.27	3	2.127	0.181646	48.96	148.3	51.7			148.3	51.7	4	4	2.72045e+06	2.74809e+06	2.02849e+06	3.87316e+06	1.96595e+06	1.00582e+06	449419	901446	High	High	High	High	Peak Found	Peak Found	Peak Found	Peak Found	1
FALSE	High	Master Protein	Q9UII2	ATPase inhibitor, mitochondrial OS=Homo sapiens OX=9606 GN=ATP5IF1 PE=1 SV=1	0	35.709	23	5	30	5	106	12.2	9.35	87.85	5	2.126	0.0330563	147	165.7	34.3			165.7	34.3	4	4	2.48788e+07	250651	2.3701e+07	2.05716e+07	1.30903e+07	1.82051e+06	1.14459e+07	420696	High	High	High	High	High	High	High	Peak Found	1
FALSE	High	Master Protein	Q13596	Sorting nexin-1 OS=Homo sapiens OX=9606 GN=SNX1 PE=1 SV=3	0	108.489	47	22	110	20	522	59	5.15	296.51	22	2.124	0.0342528	68.16	121.6	78.4			121.6	78.4	4	4	2.18403e+07	4.64344e+07	1.7694e+07	1.55087e+07	1.34053e+07	1.00603e+07	1.20383e+07	1.33564e+07	High	High	High	High	High	High	High	High	1
FALSE	High	Master Protein	O15344	E3 ubiquitin-protein ligase Midline-1 OS=Homo sapiens OX=9606 GN=MID1 PE=1 SV=1	0	20.501	10	5	7	5	667	75.2	6.8	19.32	5	2.123	0.198831	71.44	140.2	59.8			140.2	59.8	4	4	3.39641e+06	2.06384e+06	1.87047e+06	963904	801959	875592	1.00272e+06	463949	High	High	High	Peak Found	Peak Found	Peak Found	Peak Found	Peak Found	1
FALSE	High	Master Protein	Q99797	Mitochondrial intermediate peptidase OS=Homo sapiens OX=9606 GN=MIPEP PE=1 SV=2	0	58.05	29	14	33	14	713	80.6	7.05	86.66	14	2.119	0.0134731	75.19	101.5	98.5			101.5	98.5	4	4	3.5675e+07	3.48793e+07	8.07269e+07	2.56502e+07	3.14261e+07	4.44878e+07	3.72201e+07	1.2525e+07	High	High	High	High	High	High	High	Peak Found	1
FALSE	High	Master Protein	Q9H4I2	Zinc fingers and homeoboxes protein 3 OS=Homo sapiens OX=9606 GN=ZHX3 PE=1 SV=3	0.001	7.726	4	2	3	2	956	104.6	6.07	8.95	2	2.114	0.296632	8.97	153.9	46.1			153.9	46.1	3	2	1.38903e+06		919254	95820.3	292866		258230		High	n/a	High	Peak Found	Peak Found	n/a	Peak Found	n/a	1
FALSE	High	Master Protein	Q9NPQ8	Synembryn-A OS=Homo sapiens OX=9606 GN=RIC8A PE=1 SV=3	0	94.139	40	18	72	17	531	59.7	5.33	201.57	18	2.114	0.0126946	102.25	134.8	65.2			134.8	65.2	4	4	5.8514e+07	5.74802e+07	2.99144e+07	4.84489e+07	1.97412e+07	3.298e+07	1.27385e+07	5.39106e+07	High	High	High	High	High	High	High	Peak Found	1
FALSE	High	Master Protein	Q969G6	Riboflavin kinase OS=Homo sapiens OX=9606 GN=RFK PE=1 SV=2	0	31.459	34	5	17	5	155	17.6	8.13	44.81	5	2.113	0.103639	60.93	137.5	62.5			137.5	62.5	4	4	1.37596e+07	1.04521e+07	5.87767e+06	4.82626e+06	3.19431e+06	3.76163e+06	3.45294e+06	3.6739e+06	High	High	High	Peak Found	High	High	High	High	1
FALSE	High	Master Protein	Q9BV44	tRNA (guanine(6)-N2)-methyltransferase THUMP3 OS=Homo sapiens OX=9606 GN=THUMPD3 PE=1 SV=1	0	28.658	17	7	11	7	507	57	6.37	36.1	7	2.113	0.0794242	110.36	155.4	44.6			155.4	44.6	4	3	7.69673e+06	6.93634e+06	6.93726e+06	3.07147e+06	977903		3.33232e+06	1.99017e+06	High	High	High	Peak Found	High	n/a	High	Peak Found	1
FALSE	High	Master Protein	P21926	CD9 antigen OS=Homo sapiens OX=9606 GN=CD9 PE=1 SV=4	0	24.74	21	5	104	5	228	25.4	7.15	302.04	5	2.112	0.0018036	89.37	137.9	62.1			137.9	62.1	4	4	1.05311e+08	1.208e+08	1.13021e+08	1.41249e+08	4.98687e+07	2.86904e+07	9.63403e+07	5.54509e+07	High	High	High	High	High	High	High	High	1
FALSE	High	Master Protein	Q6P0N0	Mis18-binding protein 1 OS=Homo sapiens OX=9606 GN=MIS18BP1 PE=1 SV=1	0	10.842	5	3	5	3	1132	129	9.25	16.86	3	2.112	0.288308	84.67	122.9	77.1			122.9	77.1	4	4	1.47198e+06	1.13811e+06	470648	624518	995376	280942	216584	1.52465e+06	High	High	Peak Found	Peak Found	Peak Found	Peak Found	Peak Found	Peak Found	1
FALSE	High	Master Protein	Q14576	ELAV-like protein 3 OS=Homo sapiens OX=9606 GN=ELAVL3 PE=2 SV=3	0.009	4.198	11	2	3	2	367	39.5	9.28	8.87	2	2.111	0.212165	130.53	150.4	49.6			150.4	49.6	3	2	5.35823e+06	247753	1.91591e+06		460995		864690		Peak Found	Peak Found	High	n/a	High	n/a	High	n/a	1
FALSE	High	Master Protein	P05386	Large ribosomal subunit protein P1 OS=Homo sapiens OX=9606 GN=RPLP1 PE=1 SV=1	0	47.746	68	4	89	3	114	11.5	4.32	326.47	4	2.105	0.00312145	89.03	128.8	71.2			128.8	71.2	4	4	2.54186e+08	1.27264e+08	2.431e+08	1.4539e+08	1.24839e+08	8.63809e+07	1.79147e+08	7.57149e+07	High	High	High	High	High	High	High	High	1
FALSE	High	Master Protein	Q9UNN5	FAS-associated factor 1 OS=Homo sapiens OX=9606 GN=FAF1 PE=1 SV=2	0	37.001	15	8	44	8	650	73.9	4.88	119.48	8	2.1	0.0384491	118.75	103.6	96.4			103.6	96.4	4	4	1.35622e+07	1.05012e+07	1.18081e+07	1.59442e+07	6.41515e+06	1.53163e+07	9.04267e+06	3.07774e+07	High	High	High	High	High	High	High	High	1
FALSE	High	None	O75912	Diacylglycerol kinase iota OS=Homo sapiens OX=9606 GN=DGKI PE=1 SV=1	0	9.988	2	2	7	2	1065	116.9	7.77	22.57	2	2.099	0.17764	45.06	136.6	63.4			136.6	63.4	4	4	2.8884e+06	2.86451e+06	1.98742e+06	2.19932e+06	1.07586e+06	1.26403e+06	104823	1.53171e+06	High	High	High	Peak Found	Peak Found	Peak Found	Peak Found	Peak Found	1
FALSE	High	Master Protein	Q6ZNJ1	Neurobeachin-like protein 2 OS=Homo sapiens OX=9606 GN=NBEAL2 PE=1 SV=2	0	18.4	3	4	10	4	2754	302.3	6.38	29.39	4	2.098	0.14934	129.23	148.7	51.3			148.7	51.3	4	4	4.1374e+06	4.00756e+06	2.087e+06	1.06401e+06	2.36012e+06	548679	1.81108e+06	59251	High	High	High	Peak Found	High	High	High	Peak Found	1
FALSE	High	Master Protein	Q16204	Coiled-coil domain-containing protein 6 OS=Homo sapiens OX=9606 GN=CCDC6 PE=1 SV=2	0	108.481	37	18	109	18	474	53.3	7.34	325.05	18	2.094	0.0150049	87.39	118.4	81.6			118.4	81.6	4	4	5.30762e+07	1.06701e+08	4.97957e+07	6.63536e+07	3.60491e+07	4.832e+07	3.75925e+07	4.45477e+07	High	High	High	High	High	High	High	High	1
FALSE	High	Master Protein	O00488	Zinc finger protein 593 OS=Homo sapiens OX=9606 GN=ZNF593 PE=1 SV=2	0	33.833	62	7	27	7	134	15.2	9.82	65.32	7	2.094	0.0390256	76.8	137.4	62.6			137.4	62.6	4	4	8.02373e+06	1.12995e+07	8.81198e+06	1.95631e+07	3.7893e+06	8.68472e+06	3.27671e+06	5.45164e+06	High	High	High	High	High	High	High	High	1
FALSE	High	Master Protein	Q9NW81	Distal membrane-arm assembly complex protein 2 OS=Homo sapiens OX=9606 GN=DMAC2 PE=1 SV=3	0	43.553	28	6	20	6	257	29.2	6.43	46.83	6	2.089	0.1344	119.25	142.4	57.6			142.4	57.6	4	4	5.1474e+06	4.04437e+06	2.52003e+06	2.73739e+06	1.09774e+06	538063	1.65138e+06	2.86199e+06	High	High	High	High	High	High	High	High	1
FALSE	High	Master Protein	Q9H3K6	BolA-like protein 2 OS=Homo sapiens OX=9606 GN=BOLA2 PE=1 SV=1	0	38.278	72	5	73	5	86	10.1	6.52	213.91	5	2.087	0.0158231	98.2	138.4	61.6			138.4	61.6	4	4	9.15462e+07	8.96372e+07	5.29872e+07	5.28952e+07	3.08203e+07	3.05995e+07	3.63332e+07	3.0537e+07	High	High	High	High	High	High	High	High	1	Acetyl [N-Term]
FALSE	High	Master Protein	O43657	Tetraspanin-6 OS=Homo sapiens OX=9606 GN=TSPAN6 PE=1 SV=1	0.001	8.357	13	3	5	3	245	27.5	8.1	9.81	3	2.085	0.305746	97.25	109	91			109	91	2	4	124604		3.13902e+06		516332	58511.7	1.24169e+06	527499	Peak Found	n/a	High	High	Peak Found	Peak Found	High	Peak Found	1
FALSE	High	Master Protein	Q96EP0	E3 ubiquitin-protein ligase RNF31 OS=Homo sapiens OX=9606 GN=RNF31 PE=1 SV=1	0	24.849	11	6	7	6	1072	119.6	6.57	25.11	6	2.081	0.201529	39.36	130	70			130	70	2	2	2.31917e+06		669853		438142		1.02782e+06		High	High	Peak Found	n/a	Peak Found	n/a	Peak Found	n/a	1
FALSE	High	Master Protein	Q6VMQ6	Activating transcription factor 7-interacting protein 1 OS=Homo sapiens OX=9606 GN=ATF7IP PE=1 SV=3	0	41.368	14	8	14	8	1270	136.3	4.7	44.56	8	2.08	0.13761	72.13	142.6	57.4			142.6	57.4	4	4	5.51324e+06	3.42975e+06	3.07091e+06	2.19723e+06	1.54566e+06	1.10498e+06	675174	1.91039e+06	High	High	High	High	Peak Found	Peak Found	Peak Found	Peak Found	1
FALSE	High	Master Protein	Q96HR9	Receptor expression-enhancing protein 6 OS=Homo sapiens OX=9606 GN=REEP6 PE=1 SV=2	0	26.746	19	5	30	5	211	23.4	8.56	66.01	5	2.08	0.0324785	92.78	123.8	76.2			123.8	76.2	4	4	3.38247e+07	3.03757e+07	9.40659e+06	2.97039e+07	1.99828e+07	1.71534e+07	1.99573e+07	3.48754e+06	High	High	High	High	High	High	High	Peak Found	1
FALSE	High	Master Protein	Q6VN20	Ran-binding protein 10 OS=Homo sapiens OX=9606 GN=RANBP10 PE=1 SV=1	0	55.193	31	12	34	11	620	67.2	6.77	92.84	12	2.077	0.0356804	79.28	146.3	53.7			146.3	53.7	4	4	1.77496e+07	2.27573e+07	6.41857e+06	1.08258e+07	4.37885e+06	6.15039e+06	4.02715e+06	5.91713e+06	High	High	High	High	High	High	High	High	1
FALSE	High	Master Protein	P61218	DNA-directed RNA polymerases I, II, and III subunit RPABC2 OS=Homo sapiens OX=9606 GN=POLR2F PE=1 SV=1	0.008	4.302	21	2	9	2	127	14.5	4.22	17.52	2	2.076	0.078083	55.16	136.2	63.8			136.2	63.8	4	4	4.52281e+06	4.87749e+06	4.66555e+06	2.83154e+06	3.68471e+06	2.1118e+06	2.19654e+06	1.13601e+06	High	High	High	Peak Found	High	High	High	Peak Found	1
FALSE	High	Master Protein	Q68D91	Acyl-coenzyme A thioesterase MBLAC2 OS=Homo sapiens OX=9606 GN=MBLAC2 PE=1 SV=3	0	42.53	42	9	35	9	279	31.4	6.92	86.73	9	2.075	0.0583663	127.48	139.5	60.5			139.5	60.5	4	4	1.25044e+07	1.42024e+07	7.67605e+06	6.30582e+06	4.6337e+06	3.90523e+06	7.55237e+06	2.0872e+06	High	High	High	Peak Found	High	High	High	High	1
FALSE	High	Master Protein	Q9UGR2	Zinc finger CCCH domain-containing protein 7B OS=Homo sapiens OX=9606 GN=ZC3H7B PE=1 SV=2	0	14.494	5	4	12	4	977	109.8	7.25	31.99	4	2.075	0.269517	98.43	127.3	72.7			127.3	72.7	4	4	2.74191e+06	135847	4.88796e+06	415242	624120	182421	915556	594790	High	Peak Found	High	Peak Found	Peak Found	Peak Found	High	Peak Found	1
FALSE	High	Master Protein	Q9UI14	Prenylated Rab acceptor protein 1 OS=Homo sapiens OX=9606 GN=RABAC1 PE=1 SV=1	0	22.738	22	4	26	4	185	20.6	7.34	79.88	4	2.074	0.0494074	87.34	127.7	72.3			127.7	72.3	4	4	1.40877e+07	1.56982e+07	9.81141e+06	1.47333e+07	6.9694e+06	7.35e+06	9.05332e+06	9.09969e+06	High	High	High	High	High	High	High	High	1
FALSE	High	None	Q8WYB5	Histone acetyltransferase KAT6B OS=Homo sapiens OX=9606 GN=KAT6B PE=1 SV=3	0.007	4.422	1	1	3	0	2073	231.2	5.96	7.77	1	2.071	0.214824	67.84	156.1	43.9			156.1	43.9	3	2	1.61694e+06		1.73928e+06	510889			947210	218789	n/a	n/a	n/a	n/a	n/a	n/a	n/a	n/a	2
FALSE	High	None	A6NDY0	Embryonic polyadenylate-binding protein 2 OS=Homo sapiens OX=9606 GN=PABPN1L PE=2 SV=1	0.001	7.932	5	1	6	1	278	30.4	4.88	16.72	1	2.071	0.0853955	65.35	134.9	65.1			134.9	65.1	4	4	9.56409e+06	1.63172e+07	3.5224e+06	7.27649e+06	3.76032e+06	6.18929e+06	4.31637e+06	3.08876e+06	High	High	Peak Found	Peak Found	Peak Found	Peak Found	Peak Found	Peak Found	1
FALSE	High	Master Protein	Q06828	Fibromodulin OS=Homo sapiens OX=9606 GN=FMOD PE=1 SV=2	0.001	6.442	6	2	3	2	376	43.2	6.04	3.08	2	2.07	0.249618	51.7	119.8	80.2			119.8	80.2	4	2	249988	1.63845e+06	1.00069e+06	1.92028e+06		592376		1.23927e+06	Peak Found	Peak Found	High	High	n/a	Peak Found	n/a	High	1
FALSE	High	Master Protein	P04156	Major prion protein OS=Homo sapiens OX=9606 GN=PRNP PE=1 SV=1	0	13.4	12	3	9	3	253	27.6	9	21.78	3	2.066	0.227048	75.74	149.8	50.2			149.8	50.2	4	4	2.29051e+06	1.53009e+06	2.16531e+06	1.57036e+06	478499	795972	146471	1.38207e+06	High	Peak Found	High	High	High	Peak Found	Peak Found	Peak Found	1
FALSE	High	Master Protein	Q9P0M9	Large ribosomal subunit protein bL27m OS=Homo sapiens OX=9606 GN=MRPL27 PE=1 SV=1	0	58.214	49	7	56	7	148	16.1	10.42	114.77	7	2.062	0.045997	82.32	131.2	68.8			131.2	68.8	4	4	1.49793e+07	2.66057e+07	1.07105e+07	1.9076e+07	8.8414e+06	9.1234e+06	7.38295e+06	8.90105e+06	High	High	High	High	High	High	High	High	1
FALSE	High	Master Protein	P54105	Methylosome subunit pICln OS=Homo sapiens OX=9606 GN=CLNS1A PE=1 SV=1	0	90.72	67	9	60	9	237	26.2	4.11	212	9	2.062	0.026493	89.49	126	74			126	74	4	4	3.57749e+07	4.69622e+07	1.35855e+07	2.15882e+07	1.87014e+07	1.42414e+07	1.94043e+07	1.21825e+07	High	High	High	High	High	High	High	High	1
FALSE	High	Master Protein	Q9NTG7	NAD-dependent protein deacetylase sirtuin-3, mitochondrial OS=Homo sapiens OX=9606 GN=SIRT3 PE=1 SV=2	0	23.513	12	4	7	4	399	43.5	8.7	17.45	4	2.059	0.178606	78.32	105.1	94.9			105.1	94.9	4	3	1.79425e+06	1.53877e+06	2.63448e+06	830917	1.49914e+06	183248	3.24056e+06		High	High	High	Peak Found	Peak Found	Peak Found	Peak Found	n/a	1
FALSE	High	Master Protein	Q9UJY4	ADP-ribosylation factor-binding protein GGA2 OS=Homo sapiens OX=9606 GN=GGA2 PE=1 SV=3	0	54.497	28	12	37	12	613	67.1	6.55	115.34	12	2.059	0.0440317	72.88	117.9	82.1			117.9	82.1	4	4	1.0205e+07	2.32423e+07	6.62523e+06	1.22697e+07	4.92175e+06	1.3914e+07	1.7368e+06	1.23454e+07	High	High	High	High	High	High	Peak Found	Peak Found	1
FALSE	High	Master Protein	O75394	Large ribosomal subunit protein bL33m OS=Homo sapiens OX=9606 GN=MRPL33 PE=1 SV=1	0	19.212	38	2	29	2	65	7.6	10.8	62.02	2	2.059	0.038717	115.37	118.2	81.8			118.2	81.8	4	4	5.93718e+06	1.0977e+07	9.16183e+06	1.10012e+07	9.91831e+06	4.85051e+06	1.87886e+07	3.39186e+06	High	High	High	High	High	High	Peak Found	High	1
FALSE	High	Master Protein	Q6QNY1	Biogenesis of lysosome-related organelles complex 1 subunit 2 OS=Homo sapiens OX=9606 GN=BLOC1S2 PE=1 SV=1	0	31.353	58	5	17	5	142	16	4.86	70.27	5	2.058	0.139407	111.75	145.4	54.6			145.4	54.6	4	3	5.936e+06	2.76675e+06	3.55504e+06	2.43124e+06	2.90989e+06	831728		1.17652e+06	High	High	High	High	High	High	n/a	Peak Found	1
FALSE	High	Master Protein	O43677	NADH dehydrogenase [ubiquinone] 1 subunit C1, mitochondrial OS=Homo sapiens OX=9606 GN=NDUFC1 PE=1 SV=1	0.001	7.032	28	2	5	2	76	8.7	10.2	8.62	2	2.058	0.325884	58.48	136.5	63.5			136.5	63.5	3	2	252832	194043		632803		85388.6		161807	High	High	High	High	n/a	High	n/a	Peak Found	1
FALSE	High	Master Protein	P68036	Ubiquitin-conjugating enzyme E2 L3 OS=Homo sapiens OX=9606 GN=UBE2L3 PE=1 SV=1	0	102.725	73	13	93	13	154	17.9	8.51	313.11	13	2.056	0.00182741	105.85	134	66			134	66	4	4	2.35106e+08	1.8364e+08	9.62055e+07	1.14978e+08	1.08278e+08	5.20787e+07	9.83274e+07	2.34536e+07	High	High	High	High	High	High	High	High	1
FALSE	High	Master Protein	P46782	Small ribosomal subunit protein uS7 OS=Homo sapiens OX=9606 GN=RPS5 PE=1 SV=4	0	100.497	69	12	266	12	204	22.9	9.72	625.13	12	2.056	0.00350734	105.47	137	63			137	63	4	4	7.78375e+08	3.81017e+08	5.46655e+08	7.71243e+08	4.0669e+08	1.7641e+08	3.54397e+08	2.51648e+08	High	High	High	High	High	High	High	High	1	Acetyl [N-Term]
FALSE	High	Master Protein	Q8N5J2	Ubiquitin carboxyl-terminal hydrolase MINDY-1 OS=Homo sapiens OX=9606 GN=MINDY1 PE=1 SV=2	0	15.575	16	4	4	4	469	51.7	4.86	15.04	4	2.056	0.306943	87.16	111.3	88.7			111.3	88.7	4	3	250006	1.10056e+06	307582	1.12063e+06	124303	1.68326e+06	463246		Peak Found	High	Peak Found	Peak Found	Peak Found	High	Peak Found	Peak Found	1
FALSE	High	Master Protein	Q9NQ50	Large ribosomal subunit protein mL40 OS=Homo sapiens OX=9606 GN=MRPL40 PE=1 SV=1	0	69.898	47	11	65	11	206	24.5	9.63	204.86	11	2.054	0.0152382	88.44	141.2	58.8			141.2	58.8	4	4	3.5965e+07	3.27555e+07	3.86921e+07	3.8554e+07	1.92561e+07	1.48988e+07	1.61671e+07	1.00982e+07	High	High	High	High	High	High	High	High	1
FALSE	High	Master Protein	Q8TDH9	Biogenesis of lysosome-related organelles complex 1 subunit 5 OS=Homo sapiens OX=9606 GN=BLOC1S5 PE=1 SV=1	0	14.518	13	2	11	2	187	21.6	7.59	25.55	2	2.053	0.230685	60.87	131.8	68.2			131.8	68.2	4	4	1.72861e+06	2.17343e+06	1.56758e+06	1.50546e+06	872320	1.35362e+06	589299	830601	High	High	High	Peak Found	High	High	Peak Found	Peak Found	1
FALSE	High	Master Protein	O43159	Ribosomal RNA-processing protein 8 OS=Homo sapiens OX=9606 GN=RRP8 PE=1 SV=2	0	40.981	27	9	29	9	456	50.7	9.42	83.89	9	2.052	0.0539727	87.28	148.5	51.5			148.5	51.5	4	4	9.17217e+06	7.87966e+06	1.37778e+07	1.24725e+07	2.29514e+06	4.64898e+06	6.1144e+06	2.96671e+06	High	High	High	High	High	High	High	Peak Found	1
FALSE	High	Master Protein	Q96FZ7	Charged multivesicular body protein 6 OS=Homo sapiens OX=9606 GN=CHMP6 PE=1 SV=3	0	59.581	41	6	50	6	201	23.5	5.31	152.31	6	2.047	0.0438649	76.61	134.2	65.8			134.2	65.8	4	4	1.0434e+07	2.37177e+07	9.87408e+06	2.29772e+07	7.65706e+06	7.77632e+06	7.52137e+06	4.28785e+06	High	High	High	High	High	High	High	High	1
FALSE	High	Master Protein	P52435	DNA-directed RNA polymerase II subunit RPB11-a OS=Homo sapiens OX=9606 GN=POLR2J PE=1 SV=1	0	58.934	79	9	56	9	117	13.3	5.86	159.11	9	2.045	0.0531652	103.28	131	69			131	69	4	4	3.00932e+07	1.49593e+07	1.60693e+07	1.60753e+07	1.16073e+07	6.17362e+06	1.27317e+07	3.54375e+06	High	High	High	High	High	High	High	High	1	Acetyl [N-Term]
FALSE	High	Master Protein	Q8N0U8	Vitamin K epoxide reductase complex subunit 1-like protein 1 OS=Homo sapiens OX=9606 GN=VKORC1L1 PE=1 SV=2	0	15.91	22	5	52	5	176	19.8	9.13	129.16	5	2.044	0.0141717	91.2	135.5	64.5			135.5	64.5	4	4	4.45675e+07	9.21827e+06	6.47556e+07	2.67745e+07	2.21644e+07	8.74181e+06	6.83905e+07	1.22142e+07	High	High	High	High	High	High	High	High	1
FALSE	High	Master Protein	Q8IU60	m7GpppN-mRNA hydrolase OS=Homo sapiens OX=9606 GN=DCP2 PE=1 SV=3	0	24.112	19	6	13	6	420	48.4	8	40.59	6	2.042	0.156962	102	127.1	72.9			127.1	72.9	4	4	2.86099e+06	3.48888e+06	2.14434e+06	929055	2.03227e+06	993033	2.65671e+06	490725	High	High	High	High	High	High	High	Peak Found	1
FALSE	High	Master Protein	Q96NW7	Leucine-rich repeat-containing protein 7 OS=Homo sapiens OX=9606 GN=LRRC7 PE=1 SV=1	0	13.579	4	5	10	2	1537	172.5	6.81	18.96	5	2.041	0.240121	99.84	145.7	54.3			145.7	54.3	4	4	807779	2.0032e+06	1.63869e+06	1.68873e+06	393908	462235	2.4959e+06	831248	High	High	High	Peak Found	Peak Found	Peak Found	High	Peak Found	1
FALSE	High	Master Protein	Q9NVM4	Protein arginine N-methyltransferase 7 OS=Homo sapiens OX=9606 GN=PRMT7 PE=1 SV=1	0	18.483	9	4	7	4	692	78.4	5.57	21.83	4	2.04	0.221583	26.84	155.9	44.1			155.9	44.1	2	1		2.95473e+06		2.10211e+06				705047	High	High	High	Peak Found	Peak Found	Peak Found	n/a	Peak Found	1
FALSE	High	Master Protein	P99999	Cytochrome c OS=Homo sapiens OX=9606 GN=CYCS PE=1 SV=2	0	78.177	57	9	165	9	105	11.7	9.57	478.96	9	2.038	0.00393677	124.46	126.8	73.2			126.8	73.2	4	4	5.12956e+08	4.84393e+08	5.27451e+08	4.8808e+08	4.35178e+08	1.9195e+08	5.05284e+08	1.33562e+08	High	High	High	High	High	High	High	High	1
FALSE	High	Master Protein	Q14802	FXYD domain-containing ion transport regulator 3 OS=Homo sapiens OX=9606 GN=FXYD3 PE=1 SV=1	0.001	6.802	22	1	13	1	87	9.3	7.3	47.63	1	2.036	0.0417106	52.58	132	68			132	68	4	4	1.17146e+07	1.86916e+07	8.40366e+06	1.23072e+07	4.69906e+06	3.31939e+06	8.14211e+06	1.03546e+07	High	High	High	High	High	Peak Found	High	High	1
FALSE	High	Master Protein	P14854	Cytochrome c oxidase subunit 6B1 OS=Homo sapiens OX=9606 GN=COX6B1 PE=1 SV=2	0	49.333	76	10	96	10	86	10.2	7.05	245.2	10	2.036	0.0101932	107.61	130.1	69.9			130.1	69.9	4	4	1.38098e+08	8.89113e+07	7.69528e+07	7.57854e+07	5.81218e+07	5.85162e+07	3.39457e+07	2.05695e+07	High	High	High	High	High	High	High	High	1
FALSE	High	Master Protein	Q9Y5N6	Origin recognition complex subunit 6 OS=Homo sapiens OX=9606 GN=ORC6 PE=1 SV=1	0	15.197	14	4	13	4	252	28.1	8.66	24.82	4	2.033	0.149906	106.86	156.8	43.2			156.8	43.2	3	4	2.40028e+06	3.62472e+06	723517		672112	616690	650015	957317	High	High	High	n/a	High	High	High	Peak Found	1
FALSE	High	Master Protein	P55210	Caspase-7 OS=Homo sapiens OX=9606 GN=CASP7 PE=1 SV=1	0	66.103	50	11	44	11	303	34.3	6.07	138.68	11	2.032	0.105243	81.56	126.5	73.5			126.5	73.5	4	4	9.49442e+06	8.64513e+06	5.39091e+06	4.44189e+06	4.20671e+06	3.74009e+06	4.52921e+06	3.72742e+06	High	High	High	High	High	High	High	High	1
FALSE	High	Master Protein	P60660	Myosin light polypeptide 6 OS=Homo sapiens OX=9606 GN=MYL6 PE=1 SV=2	0	95.219	62	10	379	8	151	16.9	4.65	1032.71	10	2.032	0.00410371	94.41	130.7	69.3			130.7	69.3	4	4	6.40325e+08	6.42532e+08	1.00544e+09	9.51001e+08	5.306e+08	2.53278e+08	7.08019e+08	3.24286e+08	High	High	High	High	High	High	High	High	1
FALSE	High	Master Protein	Q92556	Engulfment and cell motility protein 1 OS=Homo sapiens OX=9606 GN=ELMO1 PE=1 SV=2	0	11.651	5	3	10	1	727	83.8	6.28	24.19	3	2.032	0.320408	131.71	143	57			143	57	3	2	470565	849767		1.00837e+06		115280	997058		High	High	n/a	Peak Found	n/a	Peak Found	Peak Found	n/a	1
FALSE	High	Master Protein	O94927	HAUS augmin-like complex subunit 5 OS=Homo sapiens OX=9606 GN=HAUS5 PE=1 SV=2	0	33.98	16	8	19	8	633	71.6	8.51	52.78	8	2.024	0.0194745	99.51	175.2	24.8			175.2	24.8	4	4	2.00651e+08	1.81378e+08	9.19789e+06	3.03935e+06	5.70825e+06	2.39395e+06	5.84436e+06	6.4922e+06	High	High	High	High	High	High	Peak Found	Peak Found	1
FALSE	High	Master Protein	O00244	Copper transport protein ATOX1 OS=Homo sapiens OX=9606 GN=ATOX1 PE=1 SV=1	0	35.279	47	6	24	6	68	7.4	7.24	50.13	6	2.022	0.096338	120.43	117.4	82.6			117.4	82.6	4	4	1.39711e+07	7.06771e+06	3.73696e+06	3.02898e+06	5.03033e+06	3.24541e+06	4.03222e+06	1.60157e+06	High	High	High	High	High	High	Peak Found	High	1
FALSE	High	Master Protein	Q6P5R6	Ribosomal protein eL22-like OS=Homo sapiens OX=9606 GN=RPL22L1 PE=1 SV=2	0	24.017	39	3	37	3	122	14.6	9.38	107.95	3	2.019	0.0489943	73.11	148.5	51.5			148.5	51.5	4	4	2.14161e+07	3.12906e+07	1.29799e+07	3.57063e+07	8.93343e+06	1.36815e+07	9.00475e+06	7.09671e+06	High	High	High	High	High	High	High	High	1
FALSE	High	Master Protein	P82921	Small ribosomal subunit protein bS21m OS=Homo sapiens OX=9606 GN=MRPS21 PE=1 SV=3	0	32.185	43	5	47	5	87	10.7	9.92	120.19	5	2.017	0.0613972	113.06	105.8	94.2			105.8	94.2	4	4	1.28991e+07	1.59244e+07	1.34205e+07	1.43669e+07	1.39933e+07	1.67743e+07	1.09172e+07	9.48764e+06	High	High	High	High	High	High	High	High	1
FALSE	High	Master Protein	P18859	ATP synthase-coupling factor 6, mitochondrial OS=Homo sapiens OX=9606 GN=ATP5PF PE=1 SV=1	0	51.887	49	6	46	6	108	12.6	9.52	166.96	6	2.016	0.0504332	88.89	143.4	56.6			143.4	56.6	4	4	2.90315e+07	2.53384e+07	1.03252e+07	1.65907e+07	8.95648e+06	9.71489e+06	3.89972e+06	7.31129e+06	High	High	High	High	High	High	High	High	1
FALSE	High	None	Q5JUX0	Spindlin-3 OS=Homo sapiens OX=9606 GN=SPIN3 PE=1 SV=1	0	14.51	17	3	14	3	258	29.2	6.8	43.06	3	2.016	0.102098	148.25	140.3	59.7			140.3	59.7	4	4	1.11041e+07	4.18525e+06	9.31894e+06	4.86593e+06	2.31483e+07	714989	1.14758e+07	222069	High	High	High	High	High	High	High	Peak Found	1
FALSE	High	Master Protein	Q16864	V-type proton ATPase subunit F OS=Homo sapiens OX=9606 GN=ATP6V1F PE=1 SV=2	0	79.472	88	9	95	9	119	13.4	5.52	292.13	9	2.015	0.0253698	79.6	134.8	65.2			134.8	65.2	4	4	5.33218e+07	6.72341e+07	4.08875e+07	4.11568e+07	2.73558e+07	1.78718e+07	3.21272e+07	1.87356e+07	High	High	High	High	High	High	High	High	1
FALSE	High	Master Protein	Q9UQ16	Dynamin-3 OS=Homo sapiens OX=9606 GN=DNM3 PE=1 SV=4	0	96.966	14	15	178	1	869	97.7	8.35	402.21	15	2.014	0.167599	97.16	149.5	50.5			149.5	50.5	3	2	2.01206e+06	66786.1	3.59205e+06		308756		1.49425e+06		High	High	High	n/a	Peak Found	High	High	High	1
FALSE	High	Master Protein	Q9P0S9	Transmembrane protein 14C OS=Homo sapiens OX=9606 GN=TMEM14C PE=1 SV=1	0	58.993	50	3	121	3	112	11.6	9.88	343.48	3	2.013	0.0191826	117.45	139	61			139	61	4	4	4.21944e+07	3.47134e+07	5.81176e+07	4.38535e+07	2.68468e+07	1.17034e+07	8.58815e+07	1.32784e+07	High	High	High	High	High	High	High	High	1
FALSE	High	None	O14607	Histone demethylase UTY OS=Homo sapiens OX=9606 GN=UTY PE=1 SV=2	0.001	8.66	2	3	4	3	1347	149.5	7.75	9.91	3	2.01	0.311554	69.27	116.1	83.9			116.1	83.9	4	4	1.14516e+06	705968	561649	323464	382994	181580	541248	606486	High	High	High	Peak Found	Peak Found	Peak Found	Peak Found	Peak Found	1
FALSE	High	Master Protein	O15550	Lysine-specific demethylase 6A OS=Homo sapiens OX=9606 GN=KDM6A PE=1 SV=2	0	10.608	4	4	5	4	1401	154.1	7.44	11.9	4	2.01	0.311554	69.27	116.1	83.9			116.1	83.9	4	4	1.14516e+06	705968	561649	323464	382994	181580	541248	606486	High	High	High	Peak Found	Peak Found	Peak Found	Peak Found	High	1
FALSE	High	Master Protein	Q9HAF1	Chromatin modification-related protein MEAF6 OS=Homo sapiens OX=9606 GN=MEAF6 PE=1 SV=1	0	20.763	36	5	17	5	191	21.6	9.32	66.91	5	2.009	0.113569	71.33	158.6	41.4			158.6	41.4	4	4	4.10696e+06	7.69884e+06	7.8128e+06	1.46655e+07	2.29654e+06	1.53098e+06	2.39764e+06	1.78152e+06	High	High	High	High	High	High	Peak Found	High	1
FALSE	High	Master Protein	Q14678	KN motif and ankyrin repeat domain-containing protein 1 OS=Homo sapiens OX=9606 GN=KANK1 PE=1 SV=3	0	19.143	5	4	7	4	1352	147.2	5.3	23.57	4	2.008	0.260067	92.28	160.6	39.4			160.6	39.4	3	4	1.00917e+06	1.78227e+06	512996		468710	236958	253282	242621	High	High	Peak Found	Peak Found	Peak Found	Peak Found	Peak Found	Peak Found	1
FALSE	High	Master Protein	P48201	ATP synthase F(0) complex subunit C3, mitochondrial OS=Homo sapiens OX=9606 GN=ATP5MC3 PE=1 SV=1	0.003	5.389	22	1	7	1	142	14.7	9.45	27	1	2.006	0.342894	93.39	141.2	58.8			141.2	58.8	3	2	87846		645363	285121	251165	56074.7			Peak Found	n/a	High	High	High	High	n/a	n/a	1
FALSE	High	Master Protein Candidate	P05496	ATP synthase F(0) complex subunit C1, mitochondrial OS=Homo sapiens OX=9606 GN=ATP5MC1 PE=1 SV=2	0.003	5.389	23	1	7	1	136	14.3	9.74	27	1	2.006	0.342894	93.39	141.2	58.8			141.2	58.8	3	2	87846		645363	285121	251165	56074.7			Peak Found	n/a	High	High	High	High	n/a	n/a	1
FALSE	High	Master Protein Candidate	Q06055	ATP synthase F(0) complex subunit C2, mitochondrial OS=Homo sapiens OX=9606 GN=ATP5MC2 PE=1 SV=1	0.003	5.389	22	1	7	1	141	14.6	9.06	27	1	2.006	0.342894	93.39	141.2	58.8			141.2	58.8	3	2	87846		645363	285121	251165	56074.7			Peak Found	n/a	High	High	High	High	n/a	n/a	1
FALSE	High	None	P51668	Ubiquitin-conjugating enzyme E2 D1 OS=Homo sapiens OX=9606 GN=UBE2D1 PE=1 SV=1	0	10.477	12	1	6	0	147	16.6	7.42	25.8	1	2.006	0.241909	77.39	126.2	73.8			126.2	73.8	4	3	7.66014e+06	1.10156e+06	3.42794e+06	1.68295e+06	2.661e+06	668573	1.40381e+06		n/a	n/a	n/a	n/a	n/a	n/a	n/a	n/a	2
FALSE	High	None	Q9Y2X8	Ubiquitin-conjugating enzyme E2 D4 OS=Homo sapiens OX=9606 GN=UBE2D4 PE=1 SV=1	0	10.477	12	1	6	0	147	16.6	7.37	25.8	1	2.006	0.241909	77.39	126.2	73.8			126.2	73.8	4	3	7.66014e+06	1.10156e+06	3.42794e+06	1.68295e+06	2.661e+06	668573	1.40381e+06		n/a	n/a	n/a	n/a	n/a	n/a	n/a	n/a	2
FALSE	High	Master Protein	Q86YD1	Prostate tumor-overexpressed gene 1 protein OS=Homo sapiens OX=9606 GN=PTOV1 PE=1 SV=1	0	13.888	15	4	9	4	416	46.8	10.54	24.93	4	2.005	0.130146	100.7	129.7	70.3			129.7	70.3	4	4	4.35839e+06	4.99567e+06	2.23793e+06	3.06376e+06	1.70856e+06	3.29462e+06	992350	2.30041e+06	High	High	Peak Found	Peak Found	High	High	Peak Found	Peak Found	1
FALSE	High	Master Protein	P01034	Cystatin-C OS=Homo sapiens OX=9606 GN=CST3 PE=1 SV=1	0.001	8.87	19	2	8	2	146	15.8	8.75	16.6	2	2.005	0.131498	55.1	141.7	58.3			141.7	58.3	4	4	4.06058e+06	5.84789e+06	2.73277e+06	3.81849e+06	1.74414e+06	1.10695e+06	1.50839e+06	2.48299e+06	High	High	High	Peak Found	High	High	Peak Found	Peak Found	1
FALSE	High	None	Q9UBJ2	ATP-binding cassette sub-family D member 2 OS=Homo sapiens OX=9606 GN=ABCD2 PE=1 SV=1	0	18.197	5	3	6	3	740	83.2	8.92	17.37	3	2.003	0.236156	72.25	122.9	77.1			122.9	77.1	4	4	520753	4.97544e+06	785986	2.86308e+06	624265	1.42148e+06	232959	4.3417e+06	Peak Found	High	High	Peak Found	High	Peak Found	Peak Found	High	1
FALSE	High	Master Protein	Q9UQ13	Leucine-rich repeat protein SHOC-2 OS=Homo sapiens OX=9606 GN=SHOC2 PE=1 SV=2	0	11.924	10	4	9	4	582	64.8	8.46	12.57	4	2.003	0.252776	69.25	132.4	67.6			132.4	67.6	4	4	6.857e+06	863992	4.09961e+06	449414	3.30878e+06	312720	2.45485e+06	376127	High	High	High	High	High	Peak Found	Peak Found	Peak Found	1
FALSE	High	Master Protein Candidate	Q6NT52	Choriogonadotropin subunit beta variant 2 OS=Homo sapiens OX=9606 GN=CGB2 PE=2 SV=5	0	22.485	29	3	31	3	163	17.4	8.5	86.41	3	2.002	0.111403	77.13	151.5	48.5			151.5	48.5	4	4	9.98648e+06	4.92906e+06	1.32823e+07	4.31645e+06	4.35811e+06	369411	4.20053e+06	1.19809e+06	High	High	High	High	High	Peak Found	High	High	1
FALSE	High	Master Protein Candidate	P0DN86	Choriogonadotropin subunit beta 3 OS=Homo sapiens OX=9606 GN=CGB3 PE=1 SV=1	0	22.485	28	3	31	3	165	17.7	8.09	86.41	3	2.002	0.111403	77.13	151.5	48.5			151.5	48.5	4	4	9.98648e+06	4.92906e+06	1.32823e+07	4.31645e+06	4.35811e+06	369411	4.20053e+06	1.19809e+06	High	High	High	High	High	Peak Found	High	High	1
FALSE	High	Master Protein	A6NKQ9	Choriogonadotropin subunit beta variant 1 OS=Homo sapiens OX=9606 GN=CGB1 PE=2 SV=3	0	22.485	25	3	31	3	187	20.5	8.62	86.41	3	2.002	0.111403	77.13	151.5	48.5			151.5	48.5	4	4	9.98648e+06	4.92906e+06	1.32823e+07	4.31645e+06	4.35811e+06	369411	4.20053e+06	1.19809e+06	High	High	High	High	High	Peak Found	High	High	1
FALSE	High	Master Protein Candidate	P0DN87	Choriogonadotropin subunit beta 7 OS=Homo sapiens OX=9606 GN=CGB7 PE=2 SV=1	0	22.485	28	3	31	3	165	17.7	8.25	86.41	3	2.002	0.111403	77.13	151.5	48.5			151.5	48.5	4	4	9.98648e+06	4.92906e+06	1.32823e+07	4.31645e+06	4.35811e+06	369411	4.20053e+06	1.19809e+06	High	High	High	High	High	Peak Found	High	High	1
FALSE	High	Master Protein	Q6P2H3	Centrosomal protein of 85 kDa OS=Homo sapiens OX=9606 GN=CEP85 PE=1 SV=1	0	45.971	13	8	51	8	762	85.6	6	166.11	8	2.002	0.0166758	101.1	137.8	62.2			137.8	62.2	4	4	3.87493e+07	5.60286e+07	1.71867e+07	3.75223e+07	1.83557e+07	3.12001e+07	7.39624e+06	1.61375e+07	High	High	High	High	High	High	High	High	1
FALSE	High	Master Protein	Q96JM3	Chromosome alignment-maintaining phosphoprotein 1 OS=Homo sapiens OX=9606 GN=CHAMP1 PE=1 SV=2	0	101.581	31	25	73	25	812	89	8.44	182.97	25	2.001	0.046154	99.9	141.9	58.1			141.9	58.1	4	4	3.39619e+07	2.13208e+07	3.38818e+07	1.54553e+07	1.14005e+07	9.50814e+06	1.74941e+07	1.06295e+07	High	High	High	High	High	High	High	High	1	Acetyl [N-Term]
FALSE	High	Master Protein	Q9H7Z7	Prostaglandin E synthase 2 OS=Homo sapiens OX=9606 GN=PTGES2 PE=1 SV=1	0	130.767	63	21	114	21	377	41.9	9.16	349.02	21	1.997	0.0241329	109.1	140.9	59.1			140.9	59.1	4	4	7.81687e+07	4.72625e+07	5.76227e+07	3.99784e+07	3.20137e+07	1.50009e+07	4.30807e+07	1.22074e+07	High	High	High	High	High	High	High	High	1
FALSE	High	Master Protein	Q9P021	Cysteine-rich PDZ-binding protein OS=Homo sapiens OX=9606 GN=CRIPT PE=1 SV=1	0	16.08	29	3	8	3	101	11.2	9.47	25.87	3	1.997	0.144081	76.64	119.7	80.3			119.7	80.3	4	2	3.68355e+06	1.92116e+06	4.8711e+06	2.34431e+06	1.03087e+06		3.76254e+06		High	High	High	Peak Found	Peak Found	n/a	Peak Found	n/a	1
FALSE	High	Master Protein	Q6NXR4	TELO2-interacting protein 2 OS=Homo sapiens OX=9606 GN=TTI2 PE=1 SV=1	0	24.889	18	6	15	6	508	56.9	7.09	40.09	6	1.996	0.166068	67.43	126.8	73.2			126.8	73.2	4	4	4.58261e+06	236875	4.93041e+06	2.42546e+06	2.50219e+06	1.48301e+06	2.53788e+06	704591	High	Peak Found	High	High	High	High	High	Peak Found	1
FALSE	High	Master Protein	Q9BW92	Threonine--tRNA ligase, mitochondrial OS=Homo sapiens OX=9606 GN=TARS2 PE=1 SV=1	0	72.544	33	18	56	18	718	81	7.3	148.27	18	1.994	0.0630259	110.11	130.9	69.1			130.9	69.1	4	4	7.46531e+07	2.19535e+07	1.47042e+07	2.06165e+07	1.02093e+07	6.81698e+06	1.23293e+07	1.31772e+07	High	High	High	High	High	Peak Found	Peak Found	High	1
FALSE	High	None	P36406	E3 ubiquitin-protein ligase TRIM23 OS=Homo sapiens OX=9606 GN=TRIM23 PE=1 SV=1	0.008	4.244	2	1	19	1	574	64	6.38	46.51	1	1.992	0.1062	109.63	129.3	70.7			129.3	70.7	4	4	9.18378e+06	6.79409e+06	1.47753e+07	9.22123e+06	1.54806e+07	1.80119e+06	9.75002e+06	2.59504e+06	High	High	High	High	High	High	High	High	1
FALSE	High	Master Protein	Q9H4A4	Aminopeptidase B OS=Homo sapiens OX=9606 GN=RNPEP PE=1 SV=2	0	287.235	74	37	460	37	650	72.5	5.74	1384.06	37	1.988	0.00496877	95.73	125.1	74.9			125.1	74.9	4	4	6.47267e+08	6.11279e+08	3.03695e+08	3.05801e+08	2.7535e+08	2.70628e+08	1.18117e+08	2.47831e+08	High	High	High	High	High	High	High	High	1
FALSE	High	Master Protein	P06753	Tropomyosin alpha-3 chain OS=Homo sapiens OX=9606 GN=TPM3 PE=1 SV=2	0	298.719	66	34	714	11	285	32.9	4.72	1987.69	34	1.979	0.0071437	108.9	116.6	83.4			116.6	83.4	4	4	3.70765e+08	7.99007e+08	1.92599e+08	1.93902e+08	1.19388e+08	2.54748e+08	1.88882e+08	1.94372e+08	High	High	High	High	High	High	High	High	1
FALSE	High	Master Protein	P19793	Retinoic acid receptor RXR-alpha OS=Homo sapiens OX=9606 GN=RXRA PE=1 SV=1	0	38.081	26	10	28	5	462	50.8	7.8	82.95	10	1.977	0.0542002	63.85	130.7	69.3			130.7	69.3	4	4	1.54103e+07	8.13772e+06	2.5266e+07	5.31041e+06	6.57201e+06	5.36182e+06	9.83838e+06	3.55394e+06	High	High	High	High	High	Peak Found	High	Peak Found	1
FALSE	High	Master Protein	P52943	Cysteine-rich protein 2 OS=Homo sapiens OX=9606 GN=CRIP2 PE=1 SV=1	0	38.667	59	6	38	6	208	22.5	8.72	145.02	6	1.977	0.0508932	76.01	124.3	75.7			124.3	75.7	4	4	1.63097e+07	1.50908e+07	7.25599e+06	1.08358e+07	8.01917e+06	8.82255e+06	3.32328e+06	7.56065e+06	High	High	High	High	High	High	High	High	1
FALSE	High	Master Protein	P68402	Platelet-activating factor acetylhydrolase IB subunit alpha2 OS=Homo sapiens OX=9606 GN=PAFAH1B2 PE=1 SV=1	0	54.448	53	7	56	7	229	25.6	5.92	169.34	7	1.976	0.0167055	86.75	124.7	75.3			124.7	75.3	4	4	5.27311e+07	4.32737e+07	3.40893e+07	2.77389e+07	4.76998e+07	1.9159e+07	2.81063e+07	1.30397e+07	High	High	High	High	High	High	High	High	1
FALSE	High	Master Protein	Q86TU7	Actin-histidine N-methyltransferase OS=Homo sapiens OX=9606 GN=SETD3 PE=1 SV=1	0	94.26	47	24	91	24	594	67.2	5.96	265.4	24	1.975	0.0223519	99.76	136.2	63.8			136.2	63.8	4	4	5.53485e+07	3.57982e+07	3.5028e+07	2.23729e+07	1.65796e+07	1.0392e+07	1.65762e+07	2.06652e+07	High	High	High	High	High	High	High	High	1
FALSE	High	Master Protein	O95166	Gamma-aminobutyric acid receptor-associated protein OS=Homo sapiens OX=9606 GN=GABARAP PE=1 SV=1	0	19.796	30	3	27	1	117	13.9	8.79	51.23	3	1.973	0.121033	40.1	132.7	67.3			132.7	67.3	4	4	7.23662e+06	2.03302e+07	4.09695e+06	7.03129e+06	3.76159e+06	3.91021e+06	2.9422e+06	3.47518e+06	High	High	High	High	High	High	High	High	1
FALSE	High	Master Protein	Q9BRQ0	Pygopus homolog 2 OS=Homo sapiens OX=9606 GN=PYGO2 PE=1 SV=2	0	10.984	10	3	12	3	406	41.2	7.28	32.9	3	1.973	0.114575	61.61	142	58			142	58	4	4	3.76705e+06	4.96278e+06	4.36134e+06	5.4487e+06	514720	1.8196e+06	1.98654e+06	3.2312e+06	High	High	High	Peak Found	Peak Found	High	High	High	1
FALSE	High	Master Protein	O95785	Protein Wiz OS=Homo sapiens OX=9606 GN=WIZ PE=1 SV=2	0	44.948	10	12	31	12	1651	178.6	6.86	72.59	12	1.97	0.0739264	75.01	149.3	50.7			149.3	50.7	4	4	9.48157e+06	1.43765e+07	1.02097e+07	6.69836e+06	2.10698e+06	2.62689e+06	5.91325e+06	4.25654e+06	High	High	High	High	Peak Found	Peak Found	High	High	1
FALSE	High	Master Protein	Q99807	5-demethoxyubiquinone hydroxylase, mitochondrial OS=Homo sapiens OX=9606 GN=COQ7 PE=1 SV=3	0	27.649	33	4	20	4	217	24.3	8.59	48.75	4	1.967	0.181722	95.91	147.7	52.3			147.7	52.3	4	4	3.64681e+06	4.70581e+06	1.98835e+06	2.94811e+06	594044	4.21653e+06	838088	1.61214e+06	High	High	High	High	High	High	High	High	1
FALSE	High	Master Protein	P07108	Acyl-CoA-binding protein OS=Homo sapiens OX=9606 GN=DBI PE=1 SV=2	0	71.804	70	7	95	7	87	10	6.57	299.06	7	1.966	0.0245758	106.49	128	72			128	72	4	4	1.10863e+08	1.25994e+08	3.83903e+07	3.15124e+07	3.8428e+07	4.69773e+07	2.01336e+07	3.50582e+07	High	High	High	High	High	High	High	High	1
FALSE	High	Master Protein	Q9H0B6	Kinesin light chain 2 OS=Homo sapiens OX=9606 GN=KLC2 PE=1 SV=1	0	78.754	36	18	78	10	622	68.9	7.15	217.89	18	1.965	0.106831	85.55	144.4	55.6			144.4	55.6	4	4	1.00543e+07	9.31507e+06	7.17756e+06	1.0027e+07	3.24514e+06	4.26157e+06	1.56811e+06	8.42396e+06	High	High	High	High	High	High	High	Peak Found	1
FALSE	High	Master Protein	O14737	Programmed cell death protein 5 OS=Homo sapiens OX=9606 GN=PDCD5 PE=1 SV=3	0	46.938	54	7	67	7	125	14.3	6.04	167.51	7	1.963	0.00746076	76.51	142.7	57.3			142.7	57.3	4	4	1.32921e+08	1.34126e+08	7.99577e+07	9.8783e+07	7.75251e+07	4.17304e+07	5.06293e+07	2.36903e+07	High	High	High	High	High	High	High	High	1
FALSE	High	Master Protein	P82909	Alpha-ketoglutarate dehydrogenase component 4 OS=Homo sapiens OX=9606 GN=MRPS36 PE=1 SV=2	0	68.293	70	6	88	6	103	11.5	9.99	246.88	6	1.962	0.0102372	83.35	47.1	152.9			47.1	152.9	4	4	2.17502e+07	5.69222e+07	1.61067e+07	4.87205e+07	1.19022e+07	9.38387e+08	8.26933e+06	9.66429e+08	High	High	High	High	High	High	High	High	1
FALSE	High	Master Protein	P56134	ATP synthase subunit f, mitochondrial OS=Homo sapiens OX=9606 GN=ATP5MF PE=1 SV=3	0	18.546	26	2	104	2	94	10.9	9.67	242.89	2	1.962	0.0163593	113.69	148.2	51.8			148.2	51.8	4	4	1.44547e+08	4.88721e+07	1.07973e+08	9.91541e+07	8.89616e+07	1.19945e+07	1.2501e+08	1.47388e+07	High	High	High	High	High	High	High	High	1
FALSE	High	Master Protein	P54646	5'-AMP-activated protein kinase catalytic subunit alpha-2 OS=Homo sapiens OX=9606 GN=PRKAA2 PE=1 SV=2	0	63.186	28	12	38	9	552	62.3	7.75	116.18	12	1.96	0.225542	63.76	153.2	46.8			153.2	46.8	4	3	3.77748e+06	2.81757e+06	2.24908e+06	1.5164e+06	1.63314e+06	769643		408274	High	High	Peak Found	Peak Found	Peak Found	Peak Found	Peak Found	Peak Found	1
FALSE	High	Master Protein	O43633	Charged multivesicular body protein 2a OS=Homo sapiens OX=9606 GN=CHMP2A PE=1 SV=1	0	55.202	36	12	96	12	222	25.1	5.97	306.3	12	1.958	0.023788	96.81	141.8	58.2			141.8	58.2	4	4	8.05406e+07	1.04173e+08	4.91163e+07	7.83428e+07	3.97889e+07	2.66821e+07	4.19061e+07	2.11217e+07	High	High	High	High	High	High	High	High	1	Acetyl [N-Term]
FALSE	High	Master Protein	P05114	Non-histone chromosomal protein HMG-14 OS=Homo sapiens OX=9606 GN=HMGN1 PE=1 SV=3	0	60.095	52	9	42	9	100	10.7	9.6	147.49	9	1.958	0.105753	117.77	159	41			159	41	4	4	1.14734e+07	1.14686e+07	9.20088e+06	1.70234e+07	2.07345e+06	2.60798e+06	3.36129e+06	6.17876e+06	High	High	High	High	High	High	High	High	1
FALSE	High	None	P27482	Calmodulin-like protein 3 OS=Homo sapiens OX=9606 GN=CALML3 PE=1 SV=2	0.004	5.084	10	2	26	2	149	16.9	4.42	46.91	2	1.958	0.00384894	105.78	141.7	58.3			141.7	58.3	4	4	1.52394e+08	8.04303e+07	2.00984e+08	1.49394e+08	5.70821e+07	2.91698e+07	1.74037e+08	6.7491e+07	High	High	High	High	High	High	High	High	1
FALSE	High	Master Protein	Q9NUL7	Probable ATP-dependent RNA helicase DDX28 OS=Homo sapiens OX=9606 GN=DDX28 PE=1 SV=2	0.006	4.669	5	2	2	2	540	59.5	10.42	4.73	2	1.958	0.349129	87.93	181.4	18.6			181.4	18.6	2	2	665985		939350		7399.45		891846		High	n/a	High	n/a	Peak Found	n/a	Peak Found	n/a	1
FALSE	High	Master Protein	P37802	Transgelin-2 OS=Homo sapiens OX=9606 GN=TAGLN2 PE=1 SV=3	0	178.495	85	20	464	20	199	22.4	8.25	1389.49	20	1.954	0.00680637	79.99	125.6	74.4			125.6	74.4	4	4	1.14128e+09	1.1993e+09	9.27366e+08	1.1473e+09	6.90356e+08	6.64769e+08	7.01453e+08	5.17081e+08	High	High	High	High	High	High	High	High	1
FALSE	High	Master Protein	Q9H9A7	RecQ-mediated genome instability protein 1 OS=Homo sapiens OX=9606 GN=RMI1 PE=1 SV=3	0	12.474	5	2	4	2	625	70.1	4.96	13.69	2	1.954	0.350289	65.44	132.3	67.7			132.3	67.7	2	2	512858		365684		134265		366016		High	n/a	High	n/a	Peak Found	n/a	High	n/a	1
FALSE	High	Master Protein	P02787	Serotransferrin OS=Homo sapiens OX=9606 GN=TF PE=1 SV=4	0	14.27	4	3	8	3	698	77	7.12	23.18	3	1.953	0.328044	142.83	75.1	124.9			75.1	124.9	4	4	1.11882e+07	2.92277e+06	38570.9	102414	1.10792e+06	748737	2.02092e+06	748628	High	High	High	Peak Found	High	Peak Found	Peak Found	Peak Found	1
FALSE	High	Master Protein	Q99735	Microsomal glutathione S-transferase 2 OS=Homo sapiens OX=9606 GN=MGST2 PE=1 SV=1	0.005	4.711	10	1	10	1	147	16.6	9.55	25.86	1	1.95	0.143144	44.43	129.2	70.8			129.2	70.8	4	4	7.14516e+06	1.12829e+07	6.17701e+06	9.43797e+06	4.87753e+06	2.06086e+06	4.15288e+06	5.74083e+06	High	High	High	High	High	Peak Found	High	High	1
FALSE	High	Master Protein	Q9NYR9	NF-kappa-B inhibitor-interacting Ras-like protein 2 OS=Homo sapiens OX=9606 GN=NKIRAS2 PE=1 SV=1	0	14.294	27	5	16	5	191	21.5	8.05	33.84	5	1.95	0.126031	59.03	141.3	58.7			141.3	58.7	4	4	7.69629e+06	5.95759e+06	3.65473e+06	3.57613e+06	1.16739e+06	1.50305e+06	2.4967e+06	7.05447e+06	High	High	High	High	High	High	High	Peak Found	1
FALSE	High	Master Protein	Q9NXF7	DDB1- and CUL4-associated factor 16 OS=Homo sapiens OX=9606 GN=DCAF16 PE=1 SV=1	0	14.077	17	3	8	3	216	24.2	6.04	13.78	3	1.948	0.241752	77.22	153.1	46.9			153.1	46.9	4	4	2.54092e+06	1.31739e+06	3.2668e+06	2.59001e+06	806582	709178	1.60704e+06	767080	High	High	Peak Found	High	Peak Found	Peak Found	High	High	1
FALSE	High	Master Protein	P78560	Death domain-containing protein CRADD OS=Homo sapiens OX=9606 GN=CRADD PE=1 SV=1	0	10.688	19	3	5	3	199	22.7	6.8	15.97	3	1.947	0.335099	144.32	102.5	97.5			102.5	97.5	4	4	1.58717e+06	388929	415929	706842	813800	1.36782e+07	74988.5	326514	High	Peak Found	Peak Found	Peak Found	High	Peak Found	Peak Found	Peak Found	1
FALSE	High	Master Protein	P41208	Centrin-2 OS=Homo sapiens OX=9606 GN=CETN2 PE=1 SV=1	0	116.01	67	11	122	11	172	19.7	5	335.2	11	1.947	0.0250586	80.09	124.9	75.1			124.9	75.1	4	4	4.96668e+07	5.43925e+07	3.0306e+07	4.46862e+07	2.25995e+07	5.92774e+07	1.94802e+07	3.54775e+07	High	High	High	High	High	High	High	High	1
FALSE	High	Master Protein	O60927	E3 ubiquitin-protein ligase PPP1R11 OS=Homo sapiens OX=9606 GN=PPP1R11 PE=1 SV=1	0	31.376	42	5	18	5	126	13.9	7.01	43.19	5	1.946	0.116582	108.29	102.5	97.5			102.5	97.5	4	4	4.02102e+06	5.65488e+06	3.87982e+06	3.9619e+06	3.3824e+06	4.44185e+06	1.6368e+06	4.26558e+06	High	High	High	High	High	High	Peak Found	Peak Found	1
FALSE	High	Master Protein	Q14161	ARF GTPase-activating protein GIT2 OS=Homo sapiens OX=9606 GN=GIT2 PE=1 SV=2	0	64.481	31	18	37	15	759	84.5	7.23	96.75	18	1.946	0.0599185	117.83	141.1	58.9			141.1	58.9	4	4	1.64383e+07	1.41394e+07	1.55238e+07	2.62463e+06	1.6045e+07	5.87828e+06	6.51877e+06	1.74387e+06	High	High	High	Peak Found	High	High	Peak Found	Peak Found	1
FALSE	High	Master Protein	P18440	Arylamine N-acetyltransferase 1 OS=Homo sapiens OX=9606 GN=NAT1 PE=1 SV=2	0	16.808	15	4	8	4	290	33.9	6.54	18.78	4	1.945	0.149197	93.69	154.3	45.7			154.3	45.7	3	4	4.19817e+06	3.50718e+06		314213	934155	1.15352e+06	1.38853e+06	899163	High	High	n/a	Peak Found	High	Peak Found	High	Peak Found	1
FALSE	High	None	A0A3B3IU46	RNA guanine-N7 methyltransferase-activating subunit-like protein OS=Homo sapiens OX=9606 GN=RAMACL PE=3 SV=1	0	25.78	52	4	36	4	118	14.4	8.4	94.42	4	1.944	0.0670635	61.24	132.5	67.5			132.5	67.5	4	4	1.54667e+07	1.70892e+07	9.14696e+06	1.34357e+07	8.77419e+06	7.6136e+06	2.06451e+06	7.07955e+06	High	High	High	High	High	High	High	High	1
FALSE	High	Master Protein	Q9P2N2	Rho GTPase-activating protein 28 OS=Homo sapiens OX=9606 GN=ARHGAP28 PE=1 SV=3	0.005	4.749	2	1	1	1	729	82	7.75	2.63	1	1.942	0.403854	75.55	104.1	95.9			104.1	95.9	3	2	206151	40160.1		45978.3		22128.4		80931.9	High	Peak Found	n/a	Peak Found	n/a	Peak Found	n/a	Peak Found	1
FALSE	High	Master Protein	O95696	Bromodomain-containing protein 1 OS=Homo sapiens OX=9606 GN=BRD1 PE=1 SV=1	0.003	5.296	2	2	5	2	1058	119.4	8.6	9.78	2	1.941	0.33465	84.59	143.4	56.6			143.4	56.6	4	3	2.51844e+06	339629	2.64355e+06	382382	166185		1.33958e+06	386957	High	Peak Found	High	High	Peak Found	n/a	Peak Found	Peak Found	1
FALSE	High	Master Protein	Q5JSP0	FYVE, RhoGEF and PH domain-containing protein 3 OS=Homo sapiens OX=9606 GN=FGD3 PE=1 SV=1	0	23.885	13	6	12	6	725	79.4	6.15	35.81	6	1.939	0.233783	108.13	114	86			114	86	4	4	6.04188e+06	3.75203e+06	1.75491e+06	1.55965e+06	3.27717e+06	722712	1.62812e+06	2.30081e+06	High	High	Peak Found	Peak Found	High	Peak Found	Peak Found	Peak Found	1
FALSE	High	Master Protein	P62910	Large ribosomal subunit protein eL32 OS=Homo sapiens OX=9606 GN=RPL32 PE=1 SV=2	0	84.832	43	10	125	10	135	15.9	11.33	333.72	10	1.936	0.0101982	106.44	131.6	68.4			131.6	68.4	4	4	2.89631e+08	4.54251e+08	1.32555e+08	2.64841e+08	1.54529e+08	2.74331e+08	8.38873e+07	1.34255e+08	High	High	High	High	High	High	High	High	1
FALSE	High	Master Protein	Q8N9A8	Nuclear envelope phosphatase-regulatory subunit 1 OS=Homo sapiens OX=9606 GN=CNEP1R1 PE=1 SV=1	0	20.003	40	5	12	5	125	14.3	8.38	28.05	5	1.935	0.12482	70.39	145.2	54.8			145.2	54.8	4	4	6.39198e+06	5.29803e+06	3.79888e+06	2.34369e+06	1.70311e+06	863415	3.89831e+06	1.68429e+06	High	High	High	High	High	High	High	High	1	Acetyl [N-Term]
FALSE	High	Master Protein	Q14686	Nuclear receptor coactivator 6 OS=Homo sapiens OX=9606 GN=NCOA6 PE=1 SV=3	0	17.129	3	4	8	4	2063	219	9.36	19.02	4	1.935	0.261271	72.84	141.7	58.3			141.7	58.3	4	4	2.46217e+06	1.28688e+06	3.76082e+06	1.2465e+06	997139	612886	676147	794370	High	High	High	High	Peak Found	Peak Found	Peak Found	Peak Found	1
FALSE	High	Master Protein	P20962	Parathymosin OS=Homo sapiens OX=9606 GN=PTMS PE=1 SV=2	0.007	4.472	11	1	9	1	102	11.5	4.16	23.47	1	1.934	0.113993	76.28	125.5	74.5			125.5	74.5	4	4	8.64452e+06	1.53945e+07	3.99869e+06	6.97818e+06	3451631	8.31682e+06	24904.2	6.16836e+06	High	Peak Found	High	High	High	High	High	High	1
FALSE	High	None	Q93045	Stathmin-2 OS=Homo sapiens OX=9606 GN=STMN2 PE=1 SV=3	0	16.793	12	3	32	3	179	20.8	8.32	70.73	3	1.934	0.00346218	44.11	130.1	69.9			130.1	69.9	4	4	1.3423e+08	1.80972e+08	1.17315e+08	1.30769e+08	6.05276e+07	7.46717e+07	7.37077e+07	6.87493e+07	High	High	High	High	High	High	High	High	1
FALSE	High	Master Protein	P40222	Alpha-taxilin OS=Homo sapiens OX=9606 GN=TXLNA PE=1 SV=3	0	118.143	56	24	118	24	546	61.9	6.52	353.8	24	1.933	0.0268519	95.07	133.1	66.9			133.1	66.9	4	4	3.58886e+07	9.68685e+07	4.79115e+07	6.90524e+07	2.02955e+07	3.82794e+07	2.18665e+07	5.06675e+07	High	High	High	High	High	High	High	High	1
FALSE	High	Master Protein	O15164	Transcription intermediary factor 1-alpha OS=Homo sapiens OX=9606 GN=TRIM24 PE=1 SV=3	0	90.441	27	21	72	18	1050	116.8	7.11	205.49	21	1.93	0.0661626	91.11	131.1	68.9			131.1	68.9	4	4	2.90124e+07	1.39201e+07	3.15224e+07	3.06402e+07	5.06191e+06	2.93332e+07	8.36773e+06	4.01263e+07	High	High	High	High	High	High	High	High	1
FALSE	High	Master Protein	P62072	Mitochondrial import inner membrane translocase subunit Tim10 OS=Homo sapiens OX=9606 GN=TIMM10 PE=1 SV=1	0	60.206	40	7	47	7	90	10.3	6.29	121.64	7	1.929	0.0709854	84.04	132.8	67.2			132.8	67.2	4	4	1.69507e+07	4.24521e+07	1.321e+07	2.85485e+07	9.01244e+06	1.73456e+07	7.73353e+06	1.37191e+07	High	High	High	High	High	High	High	Peak Found	1
FALSE	High	Master Protein	Q5TGZ0	MICOS complex subunit MIC10 OS=Homo sapiens OX=9606 GN=MICOS10 PE=1 SV=1	0	17.844	51	2	17	2	78	8.8	8.5	40.71	2	1.928	0.114126	59.31	131.8	68.2			131.8	68.2	4	4	1.55243e+07	3.58579e+06	1.69907e+07	9.19016e+06	8.23113e+06	5.5761e+06	4.36349e+06	6.85557e+06	High	High	High	High	Peak Found	High	High	High	1
FALSE	High	Master Protein	Q9H7P6	Multivesicular body subunit 12B OS=Homo sapiens OX=9606 GN=MVB12B PE=1 SV=2	0	22.178	26	5	12	5	319	35.6	8.15	48.73	5	1.928	0.281436	78.98	147.3	52.7			147.3	52.7	4	4	1.62905e+06	3.49539e+06	351891	1.55823e+06	414993	815909	411066	782371	High	High	High	High	High	High	Peak Found	High	1
FALSE	High	Master Protein	Q6PJ61	F-box only protein 46 OS=Homo sapiens OX=9606 GN=FBXO46 PE=1 SV=3	0.001	8.182	6	3	5	3	603	64.6	7.4	13.1	3	1.926	0.278415	32.76	125.7	74.3			125.7	74.3	4	1	1.08727e+06	625145	1.20483e+06	796856	549750				High	Peak Found	High	Peak Found	High	Peak Found	Peak Found	Peak Found	1
FALSE	High	Master Protein	Q99757	Thioredoxin, mitochondrial OS=Homo sapiens OX=9606 GN=TXN2 PE=1 SV=2	0	51.881	42	6	50	6	166	18.4	8.29	172.15	6	1.926	0.0668684	89.74	125	75			125	75	4	4	2.976e+07	1.43937e+07	3.47497e+07	1.89692e+07	2.39094e+07	8.48928e+06	2.55472e+07	8.21479e+06	High	High	High	High	High	High	High	High	1
FALSE	High	Master Protein	Q96SK2	Transmembrane protein 209 OS=Homo sapiens OX=9606 GN=TMEM209 PE=1 SV=2	0	33.728	27	8	24	8	561	62.9	8.63	75.55	8	1.926	0.268565	103.61	97	103			97	103	4	4	5.17161e+06	2.99697e+06	779407	311620	2.14471e+06	648349	1.22982e+06	3.01611e+06	High	High	High	Peak Found	High	High	High	Peak Found	1
FALSE	High	Master Protein	P62244	Small ribosomal subunit protein uS8 OS=Homo sapiens OX=9606 GN=RPS15A PE=1 SV=2	0	99.741	70	13	209	13	130	14.8	10.13	599.05	13	1.922	0.00833844	89.03	127.3	72.7			127.3	72.7	4	4	9.33804e+08	6.52073e+08	4.71199e+08	3.32651e+08	4.15656e+08	2.84443e+08	3.52805e+08	2.36447e+08	High	High	High	High	High	High	High	High	1
FALSE	High	None	P43694	Transcription factor GATA-4 OS=Homo sapiens OX=9606 GN=GATA4 PE=1 SV=2	0.003	5.598	4	2	3	0	442	44.5	9.26	6.52	2	1.918	0.181058	41.73	84.5	115.5			84.5	115.5	4	3	1.26636e+06	2.41546e+06	1.17658e+06	4.8219e+06		2.39148e+06	555170	5.57259e+06	n/a	n/a	n/a	n/a	n/a	n/a	n/a	n/a	2
FALSE	High	None	Q9BWX5	Transcription factor GATA-5 OS=Homo sapiens OX=9606 GN=GATA5 PE=1 SV=1	0.003	5.598	4	2	3	0	397	41.3	8.9	6.52	2	1.918	0.181058	41.73	84.5	115.5			84.5	115.5	4	3	1.26636e+06	2.41546e+06	1.17658e+06	4.8219e+06		2.39148e+06	555170	5.57259e+06	n/a	n/a	n/a	n/a	n/a	n/a	n/a	n/a	2
FALSE	High	Master Protein	P16949	Stathmin OS=Homo sapiens OX=9606 GN=STMN1 PE=1 SV=3	0	65.533	58	13	93	13	149	17.3	5.97	239.29	13	1.916	0.0114333	57.09	133.3	66.7			133.3	66.7	4	4	2.6366e+08	2.36449e+08	2.08031e+08	1.84289e+08	1.07537e+08	1.14303e+08	1.31399e+08	9.09746e+07	High	High	High	High	High	High	High	High	1
FALSE	High	Master Protein	Q9NQW6	Anillin OS=Homo sapiens OX=9606 GN=ANLN PE=1 SV=2	0	228.68	47	49	241	49	1124	124.1	8.07	638.8	49	1.916	0.0186291	96.55	144.3	55.7			144.3	55.7	4	4	8.22414e+07	8.78848e+07	9.47662e+07	5.37997e+07	3.20648e+07	2.73314e+07	3.51803e+07	3.36408e+07	High	High	High	High	High	High	High	High	1	Acetyl [N-Term]
FALSE	High	Master Protein	Q9Y3E0	Vesicle transport protein GOT1B OS=Homo sapiens OX=9606 GN=GOLT1B PE=1 SV=1	0	27.892	35	5	96	5	138	15.4	10.36	273.3	5	1.913	0.0308504	121.89	148.8	51.2			148.8	51.2	4	4	7.94346e+07	3.42765e+07	8.40447e+07	1.94894e+07	3.21881e+07	5.11882e+06	1.52573e+08	9.99993e+06	High	High	High	High	High	High	High	High	1	Acetyl [N-Term]
FALSE	High	Master Protein	Q4G176	Malonate--CoA ligase ACSF3, mitochondrial OS=Homo sapiens OX=9606 GN=ACSF3 PE=1 SV=3	0	12.087	11	4	7	4	576	64.1	8.37	22.68	4	1.913	0.23244	81.48	126	74			126	74	4	4	5.28945e+06	3.27067e+06	1.878e+06	1.52428e+06	2.27043e+06	1.66793e+06	1.26821e+06	837392	High	High	High	Peak Found	Peak Found	High	Peak Found	Peak Found	1
FALSE	High	Master Protein	Q9BVC6	Voltage-gated monoatomic cation channel TMEM109 OS=Homo sapiens OX=9606 GN=TMEM109 PE=1 SV=1	0	12.031	9	3	40	3	243	26.2	10.48	88.36	3	1.91	0.024602	97.31	142.6	57.4			142.6	57.4	4	4	7.72054e+07	7.44341e+07	7.5878e+07	7.2197e+07	5.16075e+07	1.77226e+07	7.23776e+07	1.50722e+07	High	High	High	High	High	High	High	High	1
FALSE	High	Master Protein	Q9UGY1	Nucleolar protein 12 OS=Homo sapiens OX=9606 GN=NOL12 PE=1 SV=1	0	19.722	24	3	9	3	213	24.6	10.23	37.66	3	1.909	0.266544	26.53	150.3	49.7			150.3	49.7	4	4	1.44357e+06	5.6845e+06	388124	5.47006e+06	249809	1.42304e+06	645319	1.33984e+06	High	High	Peak Found	High	Peak Found	High	High	High	1
FALSE	High	None	O95985	DNA topoisomerase 3-beta-1 OS=Homo sapiens OX=9606 GN=TOP3B PE=1 SV=1	0.008	4.348	1	1	3	1	862	96.6	8.12	7.46	1	1.907	0.275064	79.72	117.2	82.8			117.2	82.8	4	4	4.02966e+06	1.52807e+06	1.0766e+06	2.10523e+06	1.83517e+06	367685	1.743e+06	922174	Peak Found	High	Peak Found	High	Peak Found	Peak Found	High	Peak Found	1
FALSE	High	Master Protein	P09234	U1 small nuclear ribonucleoprotein C OS=Homo sapiens OX=9606 GN=SNRPC PE=1 SV=1	0	42.558	31	6	36	6	159	17.4	9.67	107.53	6	1.905	0.0778019	91.68	150.6	49.4			150.6	49.4	4	4	3.65419e+07	2.68549e+07	1.70389e+07	2.40903e+07	6.14664e+06	5.91383e+06	1.4824e+07	1.13082e+07	High	High	High	High	High	High	High	High	1
FALSE	High	Master Protein	P14635	G2/mitotic-specific cyclin-B1 OS=Homo sapiens OX=9606 GN=CCNB1 PE=1 SV=1	0	90.365	39	11	82	11	433	48.3	7.47	259.1	11	1.904	0.0291359	70.28	137.1	62.9			137.1	62.9	4	4	1.09875e+08	7.79269e+07	6.32905e+07	8.19077e+07	43476470	5.44101e+07	2.87432e+07	3.08518e+07	High	High	High	High	High	High	High	High	1
FALSE	High	Master Protein	Q9NRX4	14 kDa phosphohistidine phosphatase OS=Homo sapiens OX=9606 GN=PHPT1 PE=1 SV=1	0	115.128	64	8	112	8	125	13.8	6.07	409.17	8	1.902	0.0337995	101.6	126.4	73.6			126.4	73.6	4	4	1.00431e+08	1.45358e+08	2.68377e+07	3.94317e+07	4.89221e+07	4.92305e+07	2.42715e+07	2.74371e+07	High	High	High	High	High	High	High	High	1
FALSE	High	Master Protein	Q69YN2	CWF19-like protein 1 OS=Homo sapiens OX=9606 GN=CWF19L1 PE=1 SV=2	0	57.732	34	13	39	13	538	60.6	7.24	110.29	13	1.9	0.0708303	100.64	119.1	80.9			119.1	80.9	4	4	1.20794e+07	1.31679e+07	1.28662e+07	9.52444e+06	1.08342e+07	3.89609e+06	9.58155e+06	7.48066e+06	High	High	High	High	High	High	High	High	1
FALSE	High	Master Protein	Q8NC42	E3 ubiquitin-protein ligase RNF149 OS=Homo sapiens OX=9606 GN=RNF149 PE=2 SV=2	0	14.681	13	3	3	3	400	43.1	6.54	11.45	3	1.9	0.354167	75.82	160.9	39.1			160.9	39.1	3	4		1.04131e+06	173720	1.23747e+06	111797	622069	104313	573734	High	Peak Found	Peak Found	High	Peak Found	Peak Found	Peak Found	Peak Found	1
FALSE	High	Master Protein	P62341	Thioredoxin reductase-like selenoprotein T OS=Homo sapiens OX=9606 GN=SELENOT PE=1 SV=2	0	42.509	32	5	54	5	195	22.3	8.6	127.97	5	1.899	0.0301627	105.62	126.6	73.4			126.6	73.4	4	4	2.61438e+07	4.40379e+07	1.93933e+07	4.42889e+07	2.74411e+07	3.08398e+07	1.01736e+07	1.4114e+07	High	High	High	High	High	High	High	High	1
FALSE	High	Master Protein	Q9BXK1	Krueppel-like factor 16 OS=Homo sapiens OX=9606 GN=KLF16 PE=1 SV=1	0	18.686	17	2	14	2	252	25.4	9.88	54.49	2	1.898	0.202704	62.73	142.6	57.4			142.6	57.4	4	4	1.80525e+06	4.82094e+06	2.82843e+06	6.01345e+06	1.72469e+06	1.42555e+06	1.38252e+06	1.54721e+06	High	High	Peak Found	High	High	High	High	High	1
FALSE	High	Master Protein	Q92610	Zinc finger protein 592 OS=Homo sapiens OX=9606 GN=ZNF592 PE=1 SV=2	0	25.318	8	7	19	7	1267	137.4	7.84	45.63	7	1.898	0.126482	74.68	144.5	55.5			144.5	55.5	4	4	6.34629e+06	4.38474e+06	4.84782e+06	2.89724e+06	1.17122e+06	1.28327e+06	2.44204e+06	3.04869e+06	High	High	High	High	High	Peak Found	High	Peak Found	1
FALSE	High	Master Protein	Q9P2B4	CTTNBP2 N-terminal-like protein OS=Homo sapiens OX=9606 GN=CTTNBP2NL PE=1 SV=2	0	52.379	30	12	32	12	639	70.1	8.06	98.96	12	1.897	0.138759	95.48	132.8	67.2			132.8	67.2	4	4	7.77847e+06	1.14834e+07	6.26851e+06	6.76598e+06	5.89682e+06	4.37295e+06	1.15789e+06	3.07853e+06	High	High	High	High	High	High	Peak Found	High	1
FALSE	High	Master Protein	Q9Y4Z0	U6 snRNA-associated Sm-like protein LSm4 OS=Homo sapiens OX=9606 GN=LSM4 PE=1 SV=1	0	67.879	51	7	93	7	139	15.3	9.99	214.79	7	1.895	0.0125872	73.78	126.2	73.8			126.2	73.8	4	4	1.41398e+08	8.78382e+07	9.69012e+07	9.27139e+07	7.89523e+07	5.11809e+07	6.00924e+07	3.3852e+07	High	High	High	High	High	High	High	High	1	Acetyl [N-Term]
FALSE	High	None	Q9GZM3	DNA-directed RNA polymerase II subunit RPB11-b1 OS=Homo sapiens OX=9606 GN=POLR2J2 PE=1 SV=2	0	37.527	70	6	43	6	115	13.1	6.77	117.63	6	1.894	0.0691926	102.26	130.9	69.1			130.9	69.1	4	4	1.9107e+07	1.30025e+07	1.47777e+07	1.36117e+07	1.14109e+07	4.91982e+06	1.1661e+07	2.09622e+06	High	High	High	High	High	High	High	High	1	Acetyl [N-Term]
FALSE	High	None	Q9H1A7	DNA-directed RNA polymerase II subunit RPB11-b2 OS=Homo sapiens OX=9606 GN=POLR2J3 PE=1 SV=1	0	37.527	70	6	43	6	115	13.1	6.29	117.63	6	1.894	0.0691926	102.26	130.9	69.1			130.9	69.1	4	4	1.9107e+07	1.30025e+07	1.47777e+07	1.36117e+07	1.14109e+07	4.91982e+06	1.1661e+07	2.09622e+06	High	High	High	High	High	High	High	High	1	Acetyl [N-Term]
FALSE	High	Master Protein	Q15843	NEDD8 OS=Homo sapiens OX=9606 GN=NEDD8 PE=1 SV=1	0	58.482	72	7	95	7	81	9.1	8.43	231.85	7	1.894	0.0749875	107.28	139	61			139	61	4	4	3.12082e+07	4.17021e+07	1.22432e+07	1.82347e+07	1.32037e+07	2.22862e+07	8.28688e+06	6.25636e+06	High	High	High	High	High	High	High	High	1
FALSE	High	Master Protein	Q9H4I9	Essential MCU regulator, mitochondrial OS=Homo sapiens OX=9606 GN=SMDT1 PE=1 SV=1	0	10.525	36	3	11	3	107	11.4	7.27	18.75	3	1.893	0.275764	123.55	143.8	56.2			143.8	56.2	4	4	2.04871e+06	3.18351e+06	1.6684e+06	1.42675e+06	298213	1.04724e+06	984972	530347	High	High	High	High	Peak Found	Peak Found	High	Peak Found	1
FALSE	High	Master Protein	Q86YP4	Transcriptional repressor p66-alpha OS=Homo sapiens OX=9606 GN=GATAD2A PE=1 SV=1	0	158.751	60	28	215	26	633	68	9.94	567.94	28	1.892	0.00558199	71.86	99.2	100.8			99.2	100.8	4	4	7.73444e+07	1.77354e+08	6.84738e+07	1.01957e+08	3.79617e+07	2.1408e+08	3.62992e+07	3.85831e+08	High	High	High	High	High	High	High	High	1
FALSE	High	Master Protein	Q9NS69	Mitochondrial import receptor subunit TOM22 homolog OS=Homo sapiens OX=9606 GN=TOMM22 PE=1 SV=3	0	94.534	63	7	118	7	142	15.5	4.34	409.74	7	1.889	0.0150163	98.78	140.1	59.9			140.1	59.9	4	4	9.10143e+07	7.59548e+07	1.15725e+08	1.15338e+08	2.55712e+07	3.20494e+07	6.0016e+07	6.56983e+07	High	High	High	High	High	High	High	High	1
FALSE	High	Master Protein	Q7Z3K3	Pogo transposable element with ZNF domain OS=Homo sapiens OX=9606 GN=POGZ PE=1 SV=2	0	92.037	24	21	70	21	1410	155.2	7.4	216.05	21	1.888	0.0723803	106.88	139.8	60.2			139.8	60.2	4	4	2.17535e+07	1.26528e+07	2.01479e+07	1.08859e+07	7.40669e+06	2.9116e+06	8.82433e+06	6.37229e+06	High	High	High	High	Peak Found	High	High	High	1
FALSE	High	Master Protein	O94763	Unconventional prefoldin RPB5 interactor 1 OS=Homo sapiens OX=9606 GN=URI1 PE=1 SV=3	0	49.837	33	11	28	11	535	59.8	5.05	90.75	11	1.887	0.145012	92.86	138.9	61.1			138.9	61.1	4	4	6.16366e+06	1.2022e+07	1.85648e+06	7.35677e+06	1.28512e+06	2.70657e+06	3.24782e+06	5.72383e+06	High	High	High	High	High	High	Peak Found	Peak Found	1
FALSE	High	Master Protein	O60869	Endothelial differentiation-related factor 1 OS=Homo sapiens OX=9606 GN=EDF1 PE=1 SV=1	0	52.818	43	8	63	8	148	16.4	9.95	169.28	8	1.887	0.00772967	104.35	149.8	50.2			149.8	50.2	4	4	9.03843e+07	1.70366e+08	7.58627e+07	1.4833e+08	2.96337e+07	5.08202e+07	2.47509e+07	9.36611e+07	High	High	High	High	High	High	High	High	1
FALSE	High	None	Q75LS8	Putative FK506-binding protein 9-like protein OS=Homo sapiens OX=9606 GN=FKBP9P1 PE=5 SV=1	0	11.612	30	3	10	3	142	15.6	4.37	22.55	3	1.884	0.167677	76.34	133.3	66.7			133.3	66.7	4	4	1.0219e+07	3.77605e+06	1.27403e+07	5.69473e+06	2.87507e+06	4.25404e+06	3.42025e+06	6.46163e+06	High	High	High	Peak Found	High	High	Peak Found	Peak Found	1
FALSE	High	Master Protein	Q8WU79	Stromal membrane-associated protein 2 OS=Homo sapiens OX=9606 GN=SMAP2 PE=1 SV=1	0.001	6.773	7	3	5	2	429	46.8	8.87	10.63	3	1.884	0.302348	55.16	132.5	67.5			132.5	67.5	4	4	1.45504e+06	683885	1.5512e+06	1.1698e+06	797450	555063	1.19313e+06	350599	High	Peak Found	High	Peak Found	Peak Found	Peak Found	Peak Found	Peak Found	1
FALSE	High	Master Protein	Q15836	Vesicle-associated membrane protein 3 OS=Homo sapiens OX=9606 GN=VAMP3 PE=1 SV=3	0	68.644	53	7	94	2	100	11.3	8.79	330.96	7	1.882	0.0895945	102.06	126.3	73.7			126.3	73.7	4	4	1.83793e+07	1.40976e+07	1.65615e+07	1.82682e+07	1.35353e+07	4.22951e+06	1.90525e+07	7.61204e+06	High	High	High	High	High	High	High	High	1
FALSE	High	Master Protein	Q9UKD1	Glucocorticoid modulatory element-binding protein 2 OS=Homo sapiens OX=9606 GN=GMEB2 PE=1 SV=1	0	27.842	18	6	12	6	530	56.4	5.6	35.55	6	1.878	0.176971	57.81	138.1	61.9			138.1	61.9	3	4	6.00566e+06	1.84167e+06	3.44972e+06		2.58102e+06	928402	2.80642e+06	643587	High	High	High	High	High	Peak Found	High	Peak Found	1
FALSE	High	Master Protein	P60866	Small ribosomal subunit protein uS10 OS=Homo sapiens OX=9606 GN=RPS20 PE=1 SV=1	0	38.933	24	4	177	4	119	13.4	9.94	450.09	4	1.878	0.0110268	60.48	118.9	81.1			118.9	81.1	4	4	5.30702e+08	7.28155e+08	4.3642e+08	4.84747e+08	3.67344e+08	4.09252e+08	3.26304e+08	3.08757e+08	High	High	High	High	High	High	High	High	1
FALSE	High	Master Protein	Q8NC54	Keratinocyte-associated transmembrane protein 2 OS=Homo sapiens OX=9606 GN=KCT2 PE=1 SV=2	0	20.492	17	4	28	4	265	29.2	5.08	71.6	4	1.876	0.0910981	76.49	121.9	78.1			121.9	78.1	4	4	8.91529e+06	1.07591e+07	1.72943e+07	1.38377e+07	5.14283e+06	7.60612e+06	8.05083e+06	8.63736e+06	High	High	High	High	High	High	High	High	1
FALSE	High	Master Protein	Q15434	RNA-binding motif, single-stranded-interacting protein 2 OS=Homo sapiens OX=9606 GN=RBMS2 PE=1 SV=1	0	10.121	6	2	5	1	407	43.9	9.07	11.94	2	1.875	0.335416	21.7	130.1	69.9			130.1	69.9	4	3	1.02943e+06	553255	1.17282e+06	946092	568529	529970		327179	Peak Found	Peak Found	High	High	Peak Found	Peak Found	n/a	Peak Found	1
FALSE	High	Master Protein	Q13526	Peptidyl-prolyl cis-trans isomerase NIMA-interacting 1 OS=Homo sapiens OX=9606 GN=PIN1 PE=1 SV=1	0	84.917	59	6	81	6	163	18.2	8.82	255.39	6	1.875	0.0797904	78.14	134.3	65.7			134.3	65.7	4	4	3.75025e+07	4.123e+07	1.32422e+07	2.26792e+07	2.06491e+07	1.93973e+07	1.04931e+07	9.376e+06	High	High	High	High	High	High	High	High	1
FALSE	High	Master Protein	A6NFI3	Zinc finger protein 316 OS=Homo sapiens OX=9606 GN=ZNF316 PE=1 SV=1	0	9.514	4	2	3	2	1004	108.4	5.31	10.6	2	1.873	0.389691	17.75	132.9	67.1			132.9	67.1	4	1	499930	705436	559772	337849	266863				High	High	High	Peak Found	Peak Found	n/a	n/a	n/a	1
FALSE	High	Master Protein	Q8N4V1	ER membrane protein complex subunit 5 OS=Homo sapiens OX=9606 GN=MMGT1 PE=1 SV=1	0	36.884	50	4	52	4	131	14.7	9.16	154.24	4	1.872	0.0391729	98.72	136.5	63.5			136.5	63.5	4	4	4.70668e+07	8.13532e+07	2.74709e+07	1.08297e+08	3.00273e+07	3.11134e+07	1.21705e+07	2.76003e+07	High	High	High	High	High	High	High	High	1
FALSE	High	Master Protein	Q8NEU8	DCC-interacting protein 13-beta OS=Homo sapiens OX=9606 GN=APPL2 PE=1 SV=3	0.005	4.753	5	2	2	2	664	74.4	4.94	6.25	2	1.872	0.297704	57.9	104	96			104	96	3	2	1.19417e+06	1.34497e+06	642727			769932		1.57807e+06	High	High	Peak Found	n/a	n/a	Peak Found	n/a	Peak Found	1
FALSE	High	Master Protein	Q9P013	Spliceosome-associated protein CWC15 homolog OS=Homo sapiens OX=9606 GN=CWC15 PE=1 SV=2	0	45.279	25	7	54	7	229	26.6	5.71	159.32	7	1.871	0.0924295	85.3	147.3	52.7			147.3	52.7	4	4	2.56144e+07	2.89755e+07	1.396e+07	1.96159e+07	7.48084e+06	8.26928e+06	8.56099e+06	7.78715e+06	High	High	High	High	High	High	High	High	1
FALSE	High	Master Protein	Q13185	Chromobox protein homolog 3 OS=Homo sapiens OX=9606 GN=CBX3 PE=1 SV=4	0	99.939	60	10	283	8	183	20.8	5.33	999.23	10	1.87	0.0157262	93.69	131.5	68.5			131.5	68.5	4	4	3.89863e+08	3.36326e+08	2.81604e+08	3.19972e+08	1.85039e+08	2.58008e+08	1.34279e+08	1.57563e+08	High	High	High	High	High	High	High	High	1
FALSE	High	Master Protein	P17152	Transmembrane protein 11, mitochondrial OS=Homo sapiens OX=9606 GN=TMEM11 PE=1 SV=1	0	23.796	22	4	27	4	192	21.5	7.36	68.12	4	1.867	0.0881112	93.19	110.9	89.1			110.9	89.1	4	4	3.51869e+07	1.57933e+07	1.72277e+07	1.28674e+07	1.96725e+07	8.93033e+06	2.02999e+07	7.10178e+06	High	High	High	High	High	High	High	High	1
FALSE	High	Master Protein	Q9NZJ6	Ubiquinone biosynthesis O-methyltransferase, mitochondrial OS=Homo sapiens OX=9606 GN=COQ3 PE=1 SV=3	0	34.916	25	6	34	6	369	41	7.42	103.11	6	1.866	0.14828	87.98	137.6	62.4			137.6	62.4	4	4	8.95495e+06	8.68831e+06	4.76833e+06	8.8975e+06	2.06914e+06	3.79922e+06	8.70808e+06	4.18672e+06	High	High	High	High	High	High	High	High	1
FALSE	High	Master Protein	O95164	Ubiquitin-like protein 3 OS=Homo sapiens OX=9606 GN=UBL3 PE=1 SV=1	0.002	6.306	23	3	5	2	117	13.1	6.77	5.5	3	1.865	0.391687	36.31	133.8	66.2			133.8	66.2	4	3	568257	2.15281e+06	247385	846598	309354	489192		343473	Peak Found	High	Peak Found	High	Peak Found	Peak Found	n/a	Peak Found	1
FALSE	High	Master Protein	Q5T447	E3 ubiquitin-protein ligase HECTD3 OS=Homo sapiens OX=9606 GN=HECTD3 PE=1 SV=1	0	44.779	19	11	20	11	861	97.1	5.64	60.6	11	1.864	0.156926	95.04	154.1	45.9			154.1	45.9	4	4	6.36815e+06	5.98595e+06	3.62861e+06	1.99225e+06	2.35273e+06	618240	3.16346e+06	817027	High	High	High	High	High	High	High	Peak Found	1
FALSE	High	Master Protein	Q9NXA8	NAD-dependent protein deacylase sirtuin-5, mitochondrial OS=Homo sapiens OX=9606 GN=SIRT5 PE=1 SV=2	0	32.347	24	6	22	6	310	33.9	8.47	65.75	6	1.862	0.184643	88.17	128.3	71.7			128.3	71.7	4	4	5.21377e+06	6.252e+06	1.44663e+06	3.26995e+06	841266	2.0085e+06	2.77731e+06	2.65048e+06	High	High	High	High	High	High	High	High	1
FALSE	High	Master Protein	Q05513	Protein kinase C zeta type OS=Homo sapiens OX=9606 GN=PRKCZ PE=1 SV=4	0	35.586	25	9	22	7	592	67.6	5.77	55.88	9	1.862	0.19175	112.4	138.3	61.7			138.3	61.7	4	4	4.17739e+06	7.0578e+06	1.84594e+06	2.28731e+06	847936	274427	2.2434e+06	2.63274e+06	High	High	High	High	High	High	High	Peak Found	1
FALSE	High	Master Protein	P14927	Cytochrome b-c1 complex subunit 7 OS=Homo sapiens OX=9606 GN=UQCRB PE=1 SV=2	0	59.057	56	9	77	9	111	13.5	8.78	239.11	9	1.861	0.0475031	71.8	130.6	69.4			130.6	69.4	4	4	6.42108e+07	5.4834e+07	4.12524e+07	7.24478e+07	3.10305e+07	3.20901e+07	2.24963e+07	3.26651e+07	High	High	High	High	High	High	High	High	1
FALSE	High	None	Q969Z3	Mitochondrial amidoxime reducing component 2 OS=Homo sapiens OX=9606 GN=MTARC2 PE=1 SV=1	0	10.906	4	1	22	1	335	38	9.16	68.99	1	1.858	0.0347009	106.46	130.8	69.2			130.8	69.2	4	4	3.26377e+07	9.63285e+07	1.16625e+07	4.202e+07	2.86192e+07	1.29765e+07	4.21783e+07	1.34023e+07	High	High	High	High	High	High	High	High	1
FALSE	High	Master Protein	Q52LW3	Rho GTPase-activating protein 29 OS=Homo sapiens OX=9606 GN=ARHGAP29 PE=1 SV=2	0	110.92	26	23	69	22	1261	142	6.74	188.37	23	1.858	0.095629	98.31	138.2	61.8			138.2	61.8	4	4	2.34542e+07	1.76328e+07	7.68751e+06	5.28105e+06	5.41391e+06	4.44013e+06	5.00896e+06	5.75949e+06	High	High	High	High	High	High	Peak Found	High	1
FALSE	High	Master Protein	Q9Y2R0	Cytochrome c oxidase assembly factor 3 homolog, mitochondrial OS=Homo sapiens OX=9606 GN=COA3 PE=1 SV=1	0	32.706	38	5	63	5	106	11.7	9.6	119.41	5	1.855	0.0397365	52.11	136.9	63.1			136.9	63.1	4	4	4.58188e+07	6.72147e+07	6.43268e+07	9.4372e+07	1.90929e+07	3.0405e+07	3.01805e+07	5.07125e+07	High	High	High	High	High	High	High	High	1
FALSE	High	Master Protein	Q8WUA7	TBC1 domain family member 22A OS=Homo sapiens OX=9606 GN=TBC1D22A PE=1 SV=2	0.001	6.864	7	2	4	2	517	59.1	5.97	13.21	2	1.854	0.30672	69.27	133.8	66.2			133.8	66.2	3	2	2.27826e+06	1.62183e+06	688509		999569		642926		High	High	Peak Found	n/a	High	n/a	Peak Found	n/a	1
FALSE	High	Master Protein	Q92934	Bcl2-associated agonist of cell death OS=Homo sapiens OX=9606 GN=BAD PE=1 SV=3	0	34.713	60	5	14	5	168	18.4	7.15	37.37	5	1.852	0.158549	79.04	137.1	62.9			137.1	62.9	4	4	2.41325e+06	9.66211e+06	2.94759e+06	8.36431e+06	2.93509e+06	1.76606e+06	726454	3.12518e+06	High	High	High	High	High	Peak Found	Peak Found	Peak Found	1	Acetyl [N-Term]
FALSE	High	None	Q9NSQ0	Putative ribosomal RNA-processing protein 7 homolog B OS=Homo sapiens OX=9606 GN=RRP7BP PE=5 SV=1	0	12.058	22	2	13	2	103	12.6	9.73	34.93	2	1.849	0.142745	66.35	130.1	69.9			130.1	69.9	4	4	3.09472e+06	7.96165e+06	3.55508e+06	6.8359e+06	3.55343e+06	1.97287e+06	4.22407e+06	1.54637e+06	High	High	High	High	High	High	High	Peak Found	1
FALSE	High	Master Protein	Q8IWT0	Protein archease OS=Homo sapiens OX=9606 GN=ZBTB8OS PE=1 SV=2	0.001	8.196	13	2	11	2	167	19.5	4.49	27.02	2	1.847	0.297705	66.42	125.4	74.6			125.4	74.6	4	4	3.53233e+06	1.93347e+06	1.19648e+06	1.34963e+06	1.35644e+06	680874	1.85197e+06	668999	High	High	High	High	High	High	High	Peak Found	1
FALSE	High	Master Protein	O95801	Tetratricopeptide repeat protein 4 OS=Homo sapiens OX=9606 GN=TTC4 PE=1 SV=3	0	28.177	23	7	19	7	387	44.7	5.6	44.81	7	1.847	0.152621	48.28	128.1	71.9			128.1	71.9	4	4	5.26111e+06	6.79253e+06	1.23365e+07	1.13956e+07	4.65196e+06	5.23758e+06	6.10699e+06	1.34854e+06	High	High	High	High	High	High	High	Peak Found	1
FALSE	High	Master Protein	Q9Y6W5	Actin-binding protein WASF2 OS=Homo sapiens OX=9606 GN=WASF2 PE=1 SV=3	0	64.061	27	10	84	10	498	54.3	5.53	250.27	10	1.846	0.088319	108.63	118.9	81.1			118.9	81.1	4	4	6.07109e+07	1.47985e+07	3.25616e+07	1.91192e+07	3.90063e+07	1.18899e+07	2.43885e+07	8.62003e+06	High	High	High	High	High	High	High	High	1
FALSE	High	Master Protein	O43670	BUB3-interacting and GLEBS motif-containing protein ZNF207 OS=Homo sapiens OX=9606 GN=ZNF207 PE=1 SV=1	0	49.88	16	7	91	7	478	50.7	9.1	254.98	7	1.842	0.0460178	88.39	136.1	63.9			136.1	63.9	4	4	6.15522e+07	7.48727e+07	6.60043e+07	3.92492e+07	3.5832e+07	1.74862e+07	5.37813e+07	2.50145e+07	High	High	High	High	High	High	High	High	1
FALSE	High	Master Protein	Q9C075	Keratin, type I cytoskeletal 23 OS=Homo sapiens OX=9606 GN=KRT23 PE=1 SV=2	0	67.101	39	13	52	12	422	48.1	6.54	121.53	13	1.842	0.160315	76.74	119.9	80.1			119.9	80.1	4	4	7.0368e+06	1.72775e+07	3.58378e+06	2.56495e+06	4.9686e+06	5.57029e+06	2.26957e+06	2.05425e+06	High	High	High	High	High	High	Peak Found	Peak Found	1
FALSE	High	Master Protein	Q16560	U11/U12 small nuclear ribonucleoprotein 35 kDa protein OS=Homo sapiens OX=9606 GN=SNRNP35 PE=1 SV=1	0	9.501	11	2	2	2	246	29.4	9.86	6.98	2	1.84	0.434693	75.49	88.3	111.7			88.3	111.7	3	2	488406	79259	69742.5		36654.6		274505		High	Peak Found	Peak Found	n/a	Peak Found	n/a	Peak Found	n/a	1
FALSE	High	Master Protein	O15514	DNA-directed RNA polymerase II subunit RPB4 OS=Homo sapiens OX=9606 GN=POLR2D PE=1 SV=1	0	50.278	68	9	39	9	142	16.3	4.79	116.8	9	1.839	0.0882501	90.66	149.8	50.2			149.8	50.2	4	4	1.82999e+07	5.67511e+06	1.74101e+07	1.79753e+07	7.21166e+06	2.13017e+06	1.23455e+07	4.86455e+06	High	High	High	High	High	High	High	High	1
FALSE	High	None	Q8N9K5	Zinc finger protein 565 OS=Homo sapiens OX=9606 GN=ZNF565 PE=2 SV=2	0	11.275	4	2	17	0	539	62.4	8.21	28.38	2	1.838	0.218266	104.38	148.7	51.3			148.7	51.3	4	4	1.95961e+06	579513	4.8581e+06	5.30101e+06	1.50492e+06	3.21294e+06	753536	606250	n/a	n/a	n/a	n/a	n/a	n/a	n/a	n/a	1
FALSE	High	None	Q8N141	Zinc finger protein 82 homolog OS=Homo sapiens OX=9606 GN=ZFP82 PE=1 SV=1	0	11.275	10	2	31	0	532	62.5	8.98	28.38	2	1.838	0.218266	104.38	148.7	51.3			148.7	51.3	4	4	1.95961e+06	579513	4.8581e+06	5.30101e+06	1.50492e+06	3.21294e+06	753536	606250	n/a	n/a	n/a	n/a	n/a	n/a	n/a	n/a	1
FALSE	High	Master Protein	Q9HD47	Ran guanine nucleotide release factor OS=Homo sapiens OX=9606 GN=RANGRF PE=1 SV=1	0.001	8.187	22	3	3	3	186	20.4	4.94	6.71	3	1.838	0.381756	30.88	122.9	77.1			122.9	77.1	4	2	423753	771986	454922	490423	367790		238939		High	High	Peak Found	Peak Found	Peak Found	n/a	Peak Found	n/a	1
FALSE	High	Master Protein	O00762	Ubiquitin-conjugating enzyme E2 C OS=Homo sapiens OX=9606 GN=UBE2C PE=1 SV=1	0	35.264	69	8	34	8	179	19.6	7.37	85.13	8	1.837	0.0894121	83.49	140	60			140	60	4	4	9.69463e+06	4.06566e+07	1.3819e+07	1.02779e+08	3.48322e+06	3.2728e+07	3.12817e+06	2.96571e+07	High	High	High	High	High	High	High	High	1
FALSE	High	None	O75928	E3 SUMO-protein ligase PIAS2 OS=Homo sapiens OX=9606 GN=PIAS2 PE=1 SV=3	0.005	4.801	2	1	3	1	621	68.2	7.52	7.86	1	1.837	0.409006	40.49	125.8	74.2			125.8	74.2	4	2	1.20505e+06	707881	784593	539847		332836		579407	High	Peak Found	High	High	n/a	Peak Found	n/a	Peak Found	1
FALSE	High	Master Protein	O75925	E3 SUMO-protein ligase PIAS1 OS=Homo sapiens OX=9606 GN=PIAS1 PE=1 SV=2	0.001	8.424	6	2	4	2	651	71.8	7.3	11.54	2	1.837	0.409006	40.49	125.8	74.2			125.8	74.2	4	2	1.20505e+06	707881	784593	539847		332836		579407	High	Peak Found	High	High	n/a	Peak Found	n/a	Peak Found	1
FALSE	High	None	Q6P582	Mitotic-spindle organizing protein 2A OS=Homo sapiens OX=9606 GN=MZT2A PE=1 SV=2	0	15.416	22	2	15	2	158	16.2	9.64	54.73	2	1.835	0.233245	61.75	130.9	69.1			130.9	69.1	4	4	3.21973e+06	3.88307e+06	2.27249e+06	2.48216e+06	1918126	1.75546e+06	507300	1.26886e+06	High	High	High	High	High	High	Peak Found	Peak Found	1
FALSE	High	Master Protein	Q9BW61	DET1- and DDB1-associated protein 1 OS=Homo sapiens OX=9606 GN=DDA1 PE=1 SV=1	0	42.669	57	8	41	8	102	11.8	8.68	111.17	8	1.835	0.0875969	86.58	154.3	45.7			154.3	45.7	4	4	1.14449e+07	2.44369e+07	8.79877e+06	1.52127e+07	6.68193e+06	4.16973e+06	3.67073e+06	1.71827e+06	High	High	High	High	High	High	High	High	1
FALSE	High	Master Protein	O14949	Cytochrome b-c1 complex subunit 8 OS=Homo sapiens OX=9606 GN=UQCRQ PE=1 SV=4	0	32.068	40	6	40	6	82	9.9	10.08	114.04	6	1.834	0.0850171	79.08	135.5	64.5			135.5	64.5	4	4	2.87984e+07	2.84196e+07	2.39045e+07	2.31369e+07	1.23853e+07	1.12479e+07	1.44703e+07	1.24047e+07	High	High	High	High	High	High	High	High	1
FALSE	High	Master Protein	O14686	Histone-lysine N-methyltransferase 2D OS=Homo sapiens OX=9606 GN=KMT2D PE=1 SV=2	0	35.261	3	11	18	11	5537	593	5.58	50.83	11	1.833	0.190375	54.6	135.7	64.3			135.7	64.3	4	4	3.92712e+06	5.88644e+06	2.54331e+06	2.11435e+06	2.97334e+06	1.04534e+06	1.49934e+06	1.49331e+06	High	High	High	Peak Found	Peak Found	Peak Found	High	Peak Found	1
FALSE	High	Master Protein	Q9UEU0	Vesicle transport through interaction with t-SNAREs homolog 1B OS=Homo sapiens OX=9606 GN=VTI1B PE=1 SV=3	0	65.658	49	10	62	10	232	26.7	9.04	172.38	10	1.831	0.0367586	109.44	99	101			99	101	4	4	2.13283e+07	3.60126e+07	2.52136e+07	4.57243e+07	1.87815e+07	5.17657e+07	1.64253e+07	5.02202e+07	High	High	High	High	High	High	High	High	1
FALSE	High	Master Protein	P21291	Cysteine and glycine-rich protein 1 OS=Homo sapiens OX=9606 GN=CSRP1 PE=1 SV=3	0	121.995	67	14	417	14	193	20.6	8.57	1307.28	14	1.831	0.0138232	61.57	129.8	70.2			129.8	70.2	4	4	4.26694e+08	5.78375e+08	2.78104e+08	3.50634e+08	2.30632e+08	2.19385e+08	1.999e+08	1.42779e+08	High	High	High	High	High	High	High	High	1
FALSE	High	Master Protein	Q9NYQ8	Protocadherin Fat 2 OS=Homo sapiens OX=9606 GN=FAT2 PE=1 SV=2	0	49.871	5	15	21	15	4349	479	5.16	49.84	15	1.831	0.167439	74.39	149.2	50.8			149.2	50.8	4	4	7.36047e+06	5.82817e+06	1.01086e+07	6.57493e+06	1.91375e+06	1.70108e+06	4.41868e+06	2.92666e+06	High	High	High	High	Peak Found	Peak Found	High	High	1
FALSE	High	Master Protein	Q9NYJ8	TGF-beta-activated kinase 1 and MAP3K7-binding protein 2 OS=Homo sapiens OX=9606 GN=TAB2 PE=1 SV=1	0.002	5.774	3	2	5	2	693	76.4	8.54	13.98	2	1.83	0.327625	72.27	107.7	92.3			107.7	92.3	4	3	2.29535e+06	445462	2.7663e+06	330170	865756	237236	1.56186e+06		High	Peak Found	High	Peak Found	Peak Found	Peak Found	High	n/a	1
FALSE	High	Master Protein	P62899	Large ribosomal subunit protein eL31 OS=Homo sapiens OX=9606 GN=RPL31 PE=1 SV=1	0	72.035	57	10	171	10	125	14.5	10.54	388.21	10	1.83	0.0149135	97.28	133.6	66.4			133.6	66.4	4	4	5.32771e+08	6.55776e+08	2.95076e+08	5.45529e+08	3.9076e+08	2.67017e+08	2.69365e+08	1.62569e+08	High	High	High	High	High	High	High	High	1
FALSE	High	Master Protein	P17655	Calpain-2 catalytic subunit OS=Homo sapiens OX=9606 GN=CAPN2 PE=1 SV=6	0	195.423	66	33	184	33	700	79.9	4.98	606.89	33	1.83	0.0289855	102.03	138.5	61.5			138.5	61.5	4	4	1.00212e+08	1.00587e+08	6.46476e+07	4.17173e+07	3.47782e+07	2.33232e+07	4.00132e+07	3.66659e+07	High	High	High	High	High	High	High	High	1
FALSE	High	Master Protein	Q13153	Serine/threonine-protein kinase PAK 1 OS=Homo sapiens OX=9606 GN=PAK1 PE=1 SV=2	0	177.342	63	26	156	19	545	60.6	5.76	508.43	26	1.829	0.0304208	94.57	121	79			121	79	4	4	7.07176e+07	6.03968e+07	2.78893e+07	2.79035e+07	3.34216e+07	3.2879e+07	1.72441e+07	2.18308e+07	High	High	High	High	High	High	High	High	1
FALSE	High	Master Protein	A6NIH7	Protein unc-119 homolog B OS=Homo sapiens OX=9606 GN=UNC119B PE=1 SV=1	0	47.277	52	8	32	8	251	28.1	5.68	104.79	8	1.828	0.0835229	95.09	139.9	60.1			139.9	60.1	4	4	9.77692e+06	2.13278e+07	1.50868e+07	1.00866e+07	5.17501e+06	5.42547e+06	7.94397e+06	3.51421e+06	High	High	High	High	High	High	High	High	1
FALSE	High	Master Protein	Q8NEM2	SHC SH2 domain-binding protein 1 OS=Homo sapiens OX=9606 GN=SHCBP1 PE=1 SV=3	0	58.261	29	14	20	14	672	75.6	4.75	64.45	14	1.828	0.161325	76.33	153.3	46.7			153.3	46.7	4	4	7.51551e+06	6.86332e+06	5.69756e+06	4.5796e+06	997730	1.16077e+06	3.13088e+06	3.82801e+06	High	High	High	High	Peak Found	Peak Found	Peak Found	Peak Found	1
FALSE	High	Master Protein	P10644	cAMP-dependent protein kinase type I-alpha regulatory subunit OS=Homo sapiens OX=9606 GN=PRKAR1A PE=1 SV=1	0	37.878	29	8	20	8	381	43	5.35	62.61	8	1.827	0.177206	63.61	132.3	67.7			132.3	67.7	4	4	8.17008e+06	1.18529e+07	1.36546e+06	8.16879e+06	705324	4.41193e+06	3.96867e+06	4.632e+06	High	High	High	High	High	High	Peak Found	Peak Found	1	Acetyl [N-Term]
FALSE	High	Master Protein	Q8WXI9	Transcriptional repressor p66-beta OS=Homo sapiens OX=9606 GN=GATAD2B PE=1 SV=1	0	59.841	28	11	59	9	593	65.2	9.7	175.85	11	1.824	0.0859323	50.13	147	53			147	53	4	4	1.07925e+07	1.59674e+07	9.60246e+06	1.2499e+07	2.70817e+06	6.48288e+06	1.38117e+06	7.60359e+06	High	High	High	High	High	High	Peak Found	High	1
FALSE	High	Master Protein	Q15633	RISC-loading complex subunit TARBP2 OS=Homo sapiens OX=9606 GN=TARBP2 PE=1 SV=3	0	26.363	26	7	15	7	366	39	6.54	35.91	7	1.823	0.166987	95.26	141.4	58.6			141.4	58.6	4	3	3.34652e+06	2.91446e+06	3.08594e+06	4.26709e+06	1.33091e+06	3.26548e+06	1.06022e+06		High	High	High	High	High	High	Peak Found	n/a	1
FALSE	High	Master Protein	Q9BQ89	Protein FAM110A OS=Homo sapiens OX=9606 GN=FAM110A PE=1 SV=1	0.002	6.273	8	2	3	2	295	31.3	10.45	7.6	2	1.821	0.365457	36.5	127.7	72.3			127.7	72.3	4	2	1.03577e+06	604708	1.17201e+06	843762	467006		600601		High	Peak Found	High	Peak Found	High	n/a	Peak Found	n/a	1
FALSE	High	Master Protein	O76070	Gamma-synuclein OS=Homo sapiens OX=9606 GN=SNCG PE=1 SV=2	0	32.035	66	6	20	6	127	13.3	4.86	81.43	6	1.821	0.188328	82.93	136	64			136	64	4	4	1.11196e+07	5.65879e+06	4.76536e+06	1.15218e+06	1.12308e+07	2.56809e+06	2.32198e+06	172754	High	High	High	High	High	High	Peak Found	Peak Found	1
FALSE	High	Master Protein	Q6ZT12	E3 ubiquitin-protein ligase UBR3 OS=Homo sapiens OX=9606 GN=UBR3 PE=2 SV=2	0.001	6.473	1	2	2	2	1888	212.3	6.1	4.44	2	1.82	0.41008	112.38	155.4	44.6			155.4	44.6	4	4	1.57854e+06	1.14655e+06	835172	118610	474514	53219.5	903970	166046	High	Peak Found	Peak Found	Peak Found	Peak Found	Peak Found	High	Peak Found	1
FALSE	High	None	Q8N140	EP300-interacting inhibitor of differentiation 3 OS=Homo sapiens OX=9606 GN=EID3 PE=1 SV=1	0.007	4.402	3	1	4	1	333	38.1	5.15	9.65	1	1.819	0.271701	63.56	133.8	66.2			133.8	66.2	3	4	1.69791e+06		2.87763e+06	2.76517e+06	1.55113e+06	392746	2.927e+06	1.20445e+06	Peak Found	n/a	High	Peak Found	High	Peak Found	High	High	1
FALSE	High	Master Protein	Q9Y3D0	Cytosolic iron-sulfur assembly component 2B OS=Homo sapiens OX=9606 GN=CIAO2B PE=1 SV=1	0	64.511	69	7	41	7	163	17.7	5.19	133.41	7	1.817	0.114869	95.02	128.2	71.8			128.2	71.8	4	4	3.95452e+07	2.25601e+07	1.41369e+07	9.90755e+06	1.72949e+07	9.26608e+06	1.07813e+07	2.70761e+06	High	High	High	High	High	High	High	High	1	Acetyl [N-Term]
FALSE	High	Master Protein	P07919	Cytochrome b-c1 complex subunit 6, mitochondrial OS=Homo sapiens OX=9606 GN=UQCRH PE=1 SV=2	0	35.414	58	4	63	4	91	10.7	4.44	187.03	4	1.816	0.0534125	53.77	124.4	75.6			124.4	75.6	4	4	3.96224e+07	7.43781e+07	4.25536e+07	5.63581e+07	3.23269e+07	2.15426e+07	3.89294e+07	2.73478e+07	High	High	High	High	High	High	High	High	1
FALSE	High	Master Protein	Q5TAX3	Terminal uridylyltransferase 4 OS=Homo sapiens OX=9606 GN=TUT4 PE=1 SV=3	0	73.315	15	20	38	18	1644	185	7.97	97.51	20	1.816	0.170277	69.02	105.5	94.5			105.5	94.5	4	4	1.19525e+07	4.39279e+06	5.46304e+06	3.13672e+06	3.74471e+06	3.7388e+06	5.1334e+06	9.11486e+06	High	High	High	Peak Found	High	Peak Found	High	Peak Found	1
FALSE	High	Master Protein	P29372	DNA-3-methyladenine glycosylase OS=Homo sapiens OX=9606 GN=MPG PE=1 SV=3	0	41.59	39	8	31	8	298	32.8	9.57	83.62	8	1.815	0.0189663	95.17	194	6			194	6	4	4	1.111e+08	2.83868e+08	9.81221e+07	1.61698e+08	6.6658e+06	2.48883e+06	7.56561e+06	2.6161e+06	High	High	High	High	High	High	High	High	1
FALSE	High	Master Protein	O43516	WAS/WASL-interacting protein family member 1 OS=Homo sapiens OX=9606 GN=WIPF1 PE=1 SV=3	0.002	5.671	4	2	5	2	503	51.2	11.47	11.52	2	1.815	0.299721	71.98	167.8	32.2			167.8	32.2	4	1	1.12518e+06	2.32062e+06	2.54475e+06	1.78626e+06			391269		High	High	High	High	n/a	n/a	Peak Found	n/a	1
FALSE	High	Master Protein	O00459	Phosphatidylinositol 3-kinase regulatory subunit beta OS=Homo sapiens OX=9606 GN=PIK3R2 PE=1 SV=2	0	35.902	22	10	18	9	728	81.5	6.43	61.87	10	1.815	0.169225	125.98	145	55			145	55	4	4	9.38139e+06	2.63421e+06	8.29251e+06	567503	2.78085e+06	1.13211e+06	4.21604e+06	537237	High	High	Peak Found	Peak Found	High	Peak Found	Peak Found	Peak Found	1
FALSE	High	Master Protein	P55769	NHP2-like protein 1 OS=Homo sapiens OX=9606 GN=SNU13 PE=1 SV=3	0	68.969	80	10	104	10	128	14.2	8.46	275.14	10	1.813	0.0192101	56.23	134.8	65.2			134.8	65.2	4	4	2.97781e+08	3.60108e+08	3.44689e+08	3.95791e+08	2.06498e+08	1.24889e+08	2.49171e+08	1.40437e+08	High	High	High	High	High	High	High	High	1	Acetyl [N-Term]
FALSE	High	Master Protein	L0R8F8	Mitochondrial ribosome and complex I assembly factor AltMIEF1 OS=Homo sapiens OX=9606 GN=MIEF1 PE=1 SV=1	0	16.332	43	4	22	4	70	8.4	10.58	49.93	4	1.811	0.181789	135.52	154.3	45.7			154.3	45.7	4	4	1.07989e+07	6.38399e+06	8.56161e+06	4.81337e+06	3.85166e+06	1.24279e+06	7.70586e+06	704954	High	High	High	High	High	High	High	Peak Found	1
FALSE	High	Master Protein	P06493	Cyclin-dependent kinase 1 OS=Homo sapiens OX=9606 GN=CDK1 PE=1 SV=3	0	203.228	84	24	392	22	297	34.1	8.4	1077.48	24	1.811	0.018983	93.1	128.3	71.7			128.3	71.7	4	4	5.34225e+08	3.64093e+08	2.97565e+08	2.60044e+08	2.0218e+08	1.48468e+08	3.19182e+08	1.67132e+08	High	High	High	High	High	High	High	High	1
FALSE	High	Master Protein	Q96R06	Sperm-associated antigen 5 OS=Homo sapiens OX=9606 GN=SPAG5 PE=1 SV=2	0	14.778	5	3	5	3	1193	134.3	5	16.58	3	1.81	0.417025	79.17	131.2	68.8			131.2	68.8	4	4	457425	2.45246e+06	380126	1.71971e+06	164668	1.13454e+06	211295	1.02306e+06	High	High	Peak Found	High	Peak Found	Peak Found	Peak Found	Peak Found	1
FALSE	High	Master Protein	Q9NR31	GTP-binding protein SAR1a OS=Homo sapiens OX=9606 GN=SAR1A PE=1 SV=1	0	136.631	75	14	133	10	198	22.4	6.68	419.34	14	1.809	0.0163804	88.07	129	71			129	71	4	4	2.5155e+08	1.63662e+08	1.93487e+08	1.52188e+08	1.05317e+08	8.37229e+07	1.5148e+08	9.11285e+07	High	High	High	High	High	High	High	High	1
FALSE	High	Master Protein	O75940	Survival of motor neuron-related-splicing factor 30 OS=Homo sapiens OX=9606 GN=SMNDC1 PE=1 SV=1	0	49.761	43	7	46	7	238	26.7	7.24	165.62	7	1.808	0.0991823	113.44	111.1	88.9			111.1	88.9	4	4	3.30827e+07	2.7287e+07	1.64521e+07	1.9733e+07	5.3132e+06	4.67983e+07	8.99728e+06	3.83064e+07	High	High	High	High	High	High	High	High	1
FALSE	High	Master Protein	Q969X1	Protein lifeguard 3 OS=Homo sapiens OX=9606 GN=TMBIM1 PE=1 SV=2	0	14.987	5	2	26	2	311	34.6	7.72	76.51	2	1.808	0.109999	94.98	97.5	102.5			97.5	102.5	4	4	7.45955e+06	7.62976e+06	1.10954e+07	8.14107e+06	1.12115e+07	8.85516e+06	7.74598e+06	3.55457e+06	High	High	High	High	High	High	High	High	1
FALSE	High	Master Protein	Q9BRA0	N-alpha-acetyltransferase 38, NatC auxiliary subunit OS=Homo sapiens OX=9606 GN=NAA38 PE=1 SV=1	0	9.18	36	3	8	3	125	13.5	5.53	18.27	3	1.807	0.317969	54.49	119.5	80.5			119.5	80.5	4	4	3.47314e+06	1.18229e+06	1.90135e+06	1.52794e+06	1.59766e+06	826380	1.73514e+06	669339	High	High	Peak Found	High	High	High	Peak Found	High	1
FALSE	High	Master Protein	P41214	Eukaryotic translation initiation factor 2D OS=Homo sapiens OX=9606 GN=EIF2D PE=1 SV=3	0	95.833	55	20	51	20	584	64.7	7.65	163.64	20	1.807	0.103019	84.78	145.6	54.4			145.6	54.4	4	4	2.15424e+07	2.30879e+07	1.37383e+07	1.2659e+07	8.05683e+06	4.37502e+06	5.89073e+06	7.02222e+06	High	High	High	High	High	High	High	High	1
FALSE	High	Master Protein	Q712K3	Ubiquitin-conjugating enzyme E2 R2 OS=Homo sapiens OX=9606 GN=UBE2R2 PE=1 SV=1	0	18.425	23	5	21	4	238	27.1	4.42	53.77	5	1.806	0.165072	55.9	129	71			129	71	4	4	1.20808e+07	1.62885e+07	4.13206e+06	8.4454e+06	6.42385e+06	4.26261e+06	5.97391e+06	5.16677e+06	High	High	High	High	High	High	High	High	1
FALSE	High	Master Protein	Q5T0N5	Formin-binding protein 1-like OS=Homo sapiens OX=9606 GN=FNBP1L PE=1 SV=3	0	177.465	53	25	177	25	605	70	6.64	482	25	1.805	0.0203987	100.24	124.5	75.5			124.5	75.5	4	4	8.99692e+07	1.82175e+08	5.03944e+07	9.43632e+07	4.44378e+07	7.44117e+07	2.3731e+07	7.02076e+07	High	High	High	High	High	High	High	High	1
FALSE	High	Master Protein	Q9Y2K7	Lysine-specific demethylase 2A OS=Homo sapiens OX=9606 GN=KDM2A PE=1 SV=3	0	10.318	5	5	9	5	1162	132.7	7.58	22.56	5	1.804	0.357969	83.04	133.2	66.8			133.2	66.8	4	4	644825	3.41179e+06	785066	2.54109e+06	227737	2.3945e+06	304583	1.64922e+06	High	High	High	Peak Found	Peak Found	High	Peak Found	Peak Found	1
FALSE	High	None	P26038	Moesin OS=Homo sapiens OX=9606 GN=MSN PE=1 SV=3	0	107.419	18	14	579	2	577	67.8	6.4	1484.31	14	1.803	0.0896996	78.11	144.6	55.4			144.6	55.4	4	4	2.19235e+07	1.05132e+07	1.3265e+07	6.00773e+06	4.68111e+06	3.81705e+06	9.17232e+06	4.37481e+06	High	High	High	Peak Found	High	High	High	Peak Found	1
FALSE	High	Master Protein	Q13131	5'-AMP-activated protein kinase catalytic subunit alpha-1 OS=Homo sapiens OX=9606 GN=PRKAA1 PE=1 SV=4	0	122.928	43	20	103	17	559	64	8.12	292.52	20	1.803	0.0484216	92.84	125.7	74.3			125.7	74.3	4	4	8.59676e+07	7.13859e+07	4.42165e+07	2.92394e+07	3.84224e+07	3.12413e+07	3.19742e+07	3.45474e+07	High	High	High	High	High	High	High	High	1
FALSE	High	Master Protein	O15182	Centrin-3 OS=Homo sapiens OX=9606 GN=CETN3 PE=1 SV=2	0	25.185	42	4	11	4	167	19.5	4.74	35.53	4	1.8	0.297534	74.18	140.8	59.2			140.8	59.2	4	4	4.14753e+06	2.30796e+06	2.30448e+06	4.10646e+06	558890	1.32337e+06	1.7863e+06	1.26374e+06	High	High	High	High	Peak Found	Peak Found	Peak Found	High	1
FALSE	High	Master Protein	O00258	Guided entry of tail-anchored proteins factor 1 OS=Homo sapiens OX=9606 GN=GET1 PE=1 SV=2	0.003	5.578	13	2	4	2	174	19.8	9.67	9.52	2	1.798	0.421186	91.98	128.1	71.9			128.1	71.9	2	3		719846	731291		406825		1.07171e+06	56257	n/a	High	High	n/a	High	n/a	Peak Found	Peak Found	1
FALSE	High	Master Protein	O60925	Prefoldin subunit 1 OS=Homo sapiens OX=9606 GN=PFDN1 PE=1 SV=2	0	34.087	44	5	37	5	122	14.2	6.81	98.42	5	1.796	0.122443	64.48	131.1	68.9			131.1	68.9	4	4	2.04072e+07	2.88767e+07	1.12018e+07	1.47333e+07	7.27168e+06	7.85539e+06	1.05635e+07	1.22875e+07	High	High	High	High	High	High	High	High	1
FALSE	High	Master Protein	O95905	Protein ecdysoneless homolog OS=Homo sapiens OX=9606 GN=ECD PE=1 SV=1	0	14.264	12	4	6	4	644	72.7	4.87	20.59	4	1.796	0.287541	94.18	137.9	62.1			137.9	62.1	2	2	1.77532e+06		2.44808e+06		1.31644e+06		670690		High	n/a	High	n/a	High	n/a	High	n/a	1
FALSE	High	Master Protein	Q96B45	BLOC-1-related complex subunit 7 OS=Homo sapiens OX=9606 GN=BORCS7 PE=3 SV=2	0	31.677	71	5	9	5	106	11.7	6.79	30.16	5	1.792	0.210018	109.7	128.7	71.3			128.7	71.3	4	3	5.47438e+06	4.60403e+06	3.0347e+06	1.44466e+06	2.06884e+06	350214	2.30743e+06		High	High	High	Peak Found	High	High	Peak Found	n/a	1
FALSE	High	Master Protein	P0DPB6	DNA-directed RNA polymerases I and III subunit RPAC2 OS=Homo sapiens OX=9606 GN=POLR1D PE=1 SV=1	0	56.613	65	7	43	7	133	15.2	5.8	143.51	7	1.791	0.104825	84.29	124.3	75.7			124.3	75.7	4	4	1.61024e+07	2.50422e+07	1.10757e+07	1.16322e+07	1.01403e+07	1.07891e+07	6.85647e+06	6.46575e+06	High	High	High	High	High	High	High	High	1	Acetyl [N-Term]
FALSE	High	Master Protein	Q9H246	Uncharacterized protein C1orf21 OS=Homo sapiens OX=9606 GN=C1orf21 PE=1 SV=1	0	44.511	43	5	37	5	121	13.9	5.22	75.9	5	1.789	0.159388	92.42	120.9	79.1			120.9	79.1	4	4	6.56689e+06	1.25068e+07	5.39839e+06	1.17574e+07	4.26302e+06	1.18784e+07	3.47628e+06	7.76415e+06	High	High	High	High	High	High	High	High	1
FALSE	High	Master Protein	Q8NBZ0	INO80 complex subunit E OS=Homo sapiens OX=9606 GN=INO80E PE=1 SV=1	0.001	8.926	16	2	3	2	244	26.5	8.34	10.63	2	1.786	0.404747	93.77	128.2	71.8			128.2	71.8	3	1	460841	1.61198e+06	169362		257988				High	High	Peak Found	n/a	Peak Found	n/a	n/a	n/a	1
FALSE	High	Master Protein	Q96K21	Abscission/NoCut checkpoint regulator OS=Homo sapiens OX=9606 GN=ZFYVE19 PE=1 SV=3	0.005	4.877	4	1	2	1	471	51.5	5.73	8.24	1	1.786	0.432468	56.93	125.6	74.4			125.6	74.4	3	3	457855	1.13182e+06	419313		234798	416208	271393		High	High	Peak Found	n/a	Peak Found	Peak Found	Peak Found	n/a	1
FALSE	High	Master Protein	P09496	Clathrin light chain A OS=Homo sapiens OX=9606 GN=CLTA PE=1 SV=1	0	33.458	25	9	73	8	248	27.1	4.51	144.19	9	1.785	0.0217796	88.8	118.1	81.9			118.1	81.9	4	4	9.61159e+07	1.09406e+08	7.00057e+07	7.96691e+07	3.64282e+07	6.22037e+07	7.1665e+07	5.92592e+07	High	High	High	High	High	High	High	High	1
FALSE	High	Master Protein	Q9UHB4	NADPH-dependent diflavin oxidoreductase 1 OS=Homo sapiens OX=9606 GN=NDOR1 PE=1 SV=1	0.001	8.415	5	2	2	2	597	66.7	6.35	6.88	2	1.784	0.404589	83.07	128.2	71.8			128.2	71.8	2	2		1.41323e+06		431601		390221		490974	High	High	n/a	Peak Found	n/a	Peak Found	n/a	Peak Found	1
FALSE	High	Master Protein	P13686	Tartrate-resistant acid phosphatase type 5 OS=Homo sapiens OX=9606 GN=ACP5 PE=1 SV=3	0.001	7.333	10	2	8	2	325	36.6	8.7	23.16	2	1.781	0.322949	70.75	147.8	52.2			147.8	52.2	4	4	2.41103e+06	3.60302e+06	1.56241e+06	839032	991034	709662	663810	264286	High	High	High	High	High	High	Peak Found	Peak Found	1
FALSE	High	Master Protein	Q16595	Frataxin, mitochondrial OS=Homo sapiens OX=9606 GN=FXN PE=1 SV=2	0	37.159	37	7	49	7	210	23.1	8.69	144.15	7	1.78	0.0931942	94.81	118.8	81.2			118.8	81.2	4	4	1.21607e+07	3.26042e+07	1.06057e+07	1.3319e+07	8.1469e+06	9.30488e+06	9.29053e+06	5.68717e+06	High	High	High	High	High	High	High	High	1
FALSE	High	Master Protein	Q9H223	EH domain-containing protein 4 OS=Homo sapiens OX=9606 GN=EHD4 PE=1 SV=1	0	81.718	44	18	76	16	541	61.1	6.76	200.35	18	1.777	0.104971	55.42	143.6	56.4			143.6	56.4	4	4	2.34017e+07	1.3068e+07	1.47696e+07	7.34095e+06	1.14805e+07	4.97407e+06	4.96469e+06	5.98654e+06	High	High	High	High	High	High	High	High	1	Acetyl [N-Term]
FALSE	High	Master Protein	O60930	Ribonuclease H1 OS=Homo sapiens OX=9606 GN=RNASEH1 PE=1 SV=2	0	27.415	27	5	15	5	286	32	9.16	47.25	5	1.777	0.208821	91.07	153.5	46.5			153.5	46.5	4	4	6.19519e+06	3.70845e+06	4.53491e+06	5.8236e+06	1.85798e+06	1.30575e+06	902940	2.67617e+06	High	High	High	High	High	High	High	Peak Found	1
FALSE	High	Master Protein	Q8IZD4	mRNA-decapping enzyme 1B OS=Homo sapiens OX=9606 GN=DCP1B PE=1 SV=2	0	64.841	39	13	36	13	617	67.7	8.56	114.72	13	1.777	0.0387485	104.18	73.6	126.4			73.6	126.4	4	4	2.0489e+07	2.37259e+07	2.82726e+07	1.36881e+07	1.7014e+07	1.13416e+08	7.29045e+06	8.4204e+07	High	High	High	High	High	High	Peak Found	Peak Found	1
FALSE	High	Master Protein	Q9NRR5	Ubiquilin-4 OS=Homo sapiens OX=9606 GN=UBQLN4 PE=1 SV=2	0	114.77	37	14	128	10	601	63.8	5.22	430.92	14	1.777	0.105954	55.81	138.9	61.1			138.9	61.1	4	4	1.75732e+07	1.38137e+07	1.68568e+07	8.43405e+06	1.03742e+07	6.1544e+06	7.33312e+06	5.00806e+06	High	High	High	High	High	High	High	High	1
FALSE	High	Master Protein	P25490	Transcriptional repressor protein YY1 OS=Homo sapiens OX=9606 GN=YY1 PE=1 SV=2	0	36.781	22	8	32	8	414	44.7	6.25	82.86	8	1.776	0.200301	92.55	152.3	47.7			152.3	47.7	4	4	4.85554e+06	1.26944e+07	9.89634e+06	1.22336e+07	640488	6.41811e+06	1.85351e+06	7.52314e+06	High	High	High	High	High	High	High	High	1
FALSE	High	Master Protein	P57772	Selenocysteine-specific elongation factor OS=Homo sapiens OX=9606 GN=EEFSEC PE=1 SV=4	0	107.849	40	17	92	17	596	65.3	8.35	264.79	17	1.776	0.0535507	82.81	132.8	67.2			132.8	67.2	4	4	3.07233e+07	4.60774e+07	3.26749e+07	2.67706e+07	1.4662e+07	2.39991e+07	8.27807e+06	1.75505e+07	High	High	High	High	High	High	High	High	1
FALSE	High	Master Protein	A6NCS6	Uncharacterized protein C2orf72 OS=Homo sapiens OX=9606 GN=C2orf72 PE=1 SV=2	0	72.609	67	13	101	12	295	30.5	8.34	352.93	13	1.774	0.0520061	58.05	128.3	71.7			128.3	71.7	4	4	7.85691e+07	5.86423e+07	6.00144e+07	4.41704e+07	3.30024e+07	2.15334e+07	3.46716e+07	3.3369e+07	High	High	High	High	High	High	High	High	1
FALSE	High	Master Protein	Q96KQ7	Histone-lysine N-methyltransferase EHMT2 OS=Homo sapiens OX=9606 GN=EHMT2 PE=1 SV=3	0	74.842	17	19	39	18	1210	132.3	5.45	98.69	19	1.774	0.173046	85.57	127.2	72.8			127.2	72.8	4	4	9.77266e+06	8.24523e+06	8.92967e+06	5.88065e+06	3.24717e+06	4.31748e+06	5.58763e+06	6.95408e+06	High	High	High	High	High	Peak Found	High	Peak Found	1
FALSE	High	Master Protein	P98179	RNA-binding protein 3 OS=Homo sapiens OX=9606 GN=RBM3 PE=1 SV=1	0	53.122	57	6	92	6	157	17.2	8.91	258.08	6	1.773	0.0321071	82.86	125.7	74.3			125.7	74.3	4	4	1.01605e+08	9.91295e+07	6.52625e+07	6.9641e+07	6.50347e+07	3.33382e+07	7.67628e+07	3.7087e+07	High	High	High	High	High	High	High	High	1
FALSE	High	Master Protein	Q9BUL9	Ribonuclease P protein subunit p25 OS=Homo sapiens OX=9606 GN=RPP25 PE=1 SV=1	0	10.389	17	3	11	3	199	20.6	9.61	19.85	3	1.772	0.239137	87.97	126.2	73.8			126.2	73.8	4	4	4.87058e+06	3.30757e+06	2.10663e+06	3.46154e+06	2.88699e+06	2.67259e+06	1.4653e+06	930574	High	High	High	High	High	High	High	High	1
FALSE	High	None	P14136	Glial fibrillary acidic protein OS=Homo sapiens OX=9606 GN=GFAP PE=1 SV=1	0	18.724	5	4	169	0	432	49.9	5.52	419.61	4	1.772	0.021442	134.39	96.8	103.2			96.8	103.2	4	4	4.44512e+08	2.45921e+08	7.51144e+08	3.30046e+08	7.23924e+08	9.63625e+08	1.58828e+08	2.30465e+08	n/a	n/a	n/a	n/a	n/a	n/a	n/a	n/a	2
FALSE	High	Master Protein	O60911	Cathepsin L2 OS=Homo sapiens OX=9606 GN=CTSV PE=1 SV=2	0	13.641	13	3	7	3	334	37.3	8.76	16.47	3	1.772	0.360371	64.1	161.1	38.9			161.1	38.9	4	4	1.32972e+06	1.54817e+06	1.56007e+06	1.90369e+06	915609	144843	527960	265969	High	High	High	High	Peak Found	Peak Found	Peak Found	Peak Found	1
FALSE	High	Master Protein	O00622	CCN family member 1 OS=Homo sapiens OX=9606 GN=CCN1 PE=1 SV=1	0	13.92	13	4	6	4	381	42	8.21	12.76	4	1.77	0.412732	132.36	165.8	34.2			165.8	34.2	2	4			1.68665e+06	672606	42956.3	908983	118506	408431	n/a	n/a	High	High	Peak Found	High	Peak Found	Peak Found	1
FALSE	High	Master Protein	Q04917	14-3-3 protein eta OS=Homo sapiens OX=9606 GN=YWHAH PE=1 SV=4	0	210.862	69	23	587	18	246	28.2	4.84	1502.49	23	1.769	0.0235625	115.71	123.2	76.8			123.2	76.8	4	4	2.0786e+08	2.98692e+08	1.25347e+08	1.6041e+08	9.75373e+07	1.75395e+08	1.00968e+08	1.28323e+08	High	High	High	High	High	High	High	High	1
FALSE	High	Master Protein	Q12778	Forkhead box protein O1 OS=Homo sapiens OX=9606 GN=FOXO1 PE=1 SV=2	0	10.337	7	3	3	3	655	69.6	6.77	6.52	3	1.769	0.261284	69.94	86.5	113.5			86.5	113.5	3	1	966515	144494	2.47152e+06		1.26844e+06				Peak Found	High	High	n/a	Peak Found	n/a	n/a	n/a	1
FALSE	High	Master Protein	Q9UN37	Vacuolar protein sorting-associated protein 4A OS=Homo sapiens OX=9606 GN=VPS4A PE=1 SV=1	0	108.996	41	16	108	10	437	48.9	7.8	287.27	16	1.768	0.0630074	81.48	113.5	86.5			113.5	86.5	4	4	7.32323e+07	3.93461e+07	5.2612e+07	1.74128e+07	5.53171e+07	2.17149e+07	6.85848e+07	7.32986e+06	High	High	High	High	High	High	High	High	1
FALSE	High	Master Protein	Q969M7	NEDD8-conjugating enzyme UBE2F OS=Homo sapiens OX=9606 GN=UBE2F PE=1 SV=1	0	16.799	29	4	14	4	185	21.1	6.79	44.96	4	1.767	0.183873	54.85	121.8	78.2			121.8	78.2	4	4	3.38226e+06	8.28658e+06	2.49414e+06	5.07287e+06	2.68834e+06	4.22386e+06	1.77286e+06	2.62661e+06	High	High	High	High	High	High	Peak Found	Peak Found	1
FALSE	High	Master Protein	P36954	DNA-directed RNA polymerase II subunit RPB9 OS=Homo sapiens OX=9606 GN=POLR2I PE=1 SV=1	0	46.26	78	7	51	7	125	14.5	5.14	120	7	1.767	0.114362	83.53	116.6	83.4			116.6	83.4	4	4	1.48863e+07	2.3714e+07	5.29938e+06	1.15545e+07	7.43955e+06	2.17031e+07	8.06693e+06	1.09159e+07	High	High	High	High	High	High	High	High	1	Acetyl [N-Term]
FALSE	High	Master Protein	O76095	Protein JTB OS=Homo sapiens OX=9606 GN=JTB PE=1 SV=1	0.006	4.591	14	2	12	2	146	16.3	8.28	18.44	2	1.766	0.178295	119.33	155.1	44.9			155.1	44.9	4	4	3.32309e+06	6.08123e+06	3.78006e+06	8.11357e+06	4.82071e+06	706903	2.73209e+06	259564	High	High	High	High	High	High	Peak Found	Peak Found	1
FALSE	High	Master Protein	Q69YU5	Ubiquinol-cytochrome c reductase complex assembly factor 6 OS=Homo sapiens OX=9606 GN=UQCC6 PE=1 SV=2	0.001	7.095	18	2	5	2	71	8	9.16	12.59	2	1.765	0.441928	122.99	102.8	97.2			102.8	97.2	4	3	1.13157e+06	72877.8	916824	55146.9	329066	192762	244567		High	Peak Found	High	Peak Found	High	Peak Found	High	n/a	1
FALSE	High	Master Protein	P62851	Small ribosomal subunit protein eS25 OS=Homo sapiens OX=9606 GN=RPS25 PE=1 SV=1	0	46.017	38	9	151	9	125	13.7	10.11	339.09	9	1.763	0.0226715	56.25	135.5	64.5			135.5	64.5	4	4	1.03733e+09	7.30935e+08	1.01514e+09	7.66301e+08	8.05819e+08	2.94324e+08	5.9788e+08	2.09593e+08	High	High	High	High	High	High	High	High	1
FALSE	High	Master Protein	Q9NX76	CKLF-like MARVEL transmembrane domain-containing protein 6 OS=Homo sapiens OX=9606 GN=CMTM6 PE=1 SV=1	0	16.471	22	3	15	3	183	20.4	5.29	41.92	3	1.762	0.123927	98.09	84.7	115.3			84.7	115.3	4	4	1.87897e+07	3.20668e+06	2.61848e+07	4.85484e+06	1.04569e+07	7.87275e+06	2.10126e+07	1.61846e+07	High	High	High	High	Peak Found	High	High	High	1	Acetyl [N-Term]
FALSE	High	Master Protein	Q15906	Vacuolar protein sorting-associated protein 72 homolog OS=Homo sapiens OX=9606 GN=VPS72 PE=1 SV=1	0.001	8.805	10	3	9	3	364	40.6	6.48	16.76	3	1.761	0.209349	95.08	158.2	41.8			158.2	41.8	4	4	2.47442e+07	1.50404e+06	2.99191e+07	3.98221e+06	5730636	3.5539e+06	1.68215e+06	1.937e+06	Peak Found	High	High	High	High	High	High	Peak Found	1
FALSE	High	Master Protein	P32456	Guanylate-binding protein 2 OS=Homo sapiens OX=9606 GN=GBP2 PE=1 SV=3	0	173.999	57	28	154	23	591	67.2	5.71	464.72	28	1.761	0.0713884	82.66	127.6	72.4			127.6	72.4	4	4	7.606e+07	6.43022e+07	5.35857e+07	2.68062e+07	5.58476e+07	3.32126e+07	3.33501e+07	3.0194e+07	High	High	High	High	High	High	High	High	1	Acetyl [N-Term]
FALSE	High	Master Protein	P23443	Ribosomal protein S6 kinase beta-1 OS=Homo sapiens OX=9606 GN=RPS6KB1 PE=1 SV=2	0	14.723	12	3	6	2	525	59.1	6.65	20	3	1.761	0.35501	43.03	127.6	72.4			127.6	72.4	2	2	1.82772e+06	1.25366e+06				609570	1.21196e+06		High	High	n/a	n/a	n/a	Peak Found	Peak Found	n/a	1
FALSE	High	Master Protein	Q96AT9	Ribulose-phosphate 3-epimerase OS=Homo sapiens OX=9606 GN=RPE PE=1 SV=1	0	32.626	50	7	29	7	228	24.9	5.58	71.4	7	1.761	0.136079	111.85	109.7	90.3			109.7	90.3	4	4	4.41615e+07	1.41116e+07	1.61058e+07	7.14684e+06	1.69914e+07	9.07624e+06	2.00975e+07	7.00134e+06	High	High	High	High	High	High	High	High	1
FALSE	High	Master Protein	Q96HE9	Proline-rich protein 11 OS=Homo sapiens OX=9606 GN=PRR11 PE=1 SV=1	0.001	8.032	6	2	5	2	360	40.1	10.11	11.82	2	1.76	0.39197	39.48	136.2	63.8			136.2	63.8	4	3	1.4211e+06	1.50799e+06	853046	1.40085e+06		1.08432e+06	583724	661237	High	High	Peak Found	High	n/a	Peak Found	High	Peak Found	1
FALSE	High	Master Protein	Q9P032	NADH dehydrogenase [ubiquinone] 1 alpha subcomplex assembly factor 4 OS=Homo sapiens OX=9606 GN=NDUFAF4 PE=1 SV=1	0	53.354	42	8	61	8	175	20.3	8.82	167.59	8	1.759	0.0510063	76.4	139.8	60.2			139.8	60.2	4	4	2.9664e+07	4.10148e+07	4.15004e+07	3.80194e+07	3.02956e+07	1.36141e+07	2.11973e+07	7.53508e+06	High	High	High	High	High	High	High	High	1
FALSE	High	Master Protein	P49447	Transmembrane ascorbate-dependent reductase CYB561 OS=Homo sapiens OX=9606 GN=CYB561 PE=1 SV=2	0	19.999	10	2	11	2	251	27.5	8.56	31.76	2	1.758	0.261667	130.55	127.4	72.6			127.4	72.6	4	4	2.92301e+06	2.17479e+06	3.42724e+06	4.09723e+06	888127	8.96451e+06	1.23208e+06	2.63587e+06	High	High	High	High	High	Peak Found	Peak Found	High	1
FALSE	High	Master Protein	O94952	F-box only protein 21 OS=Homo sapiens OX=9606 GN=FBXO21 PE=2 SV=2	0	30.427	16	7	14	7	628	72.2	6.09	48.76	7	1.758	0.313867	77.93	140.5	59.5			140.5	59.5	4	4	5.63855e+06	2.33712e+06	3.18266e+06	1.1796e+06	1.28562e+06	703215	1.04009e+06	1.77528e+06	High	High	High	High	High	High	High	Peak Found	1
FALSE	High	Master Protein	O14777	Kinetochore protein NDC80 homolog OS=Homo sapiens OX=9606 GN=NDC80 PE=1 SV=1	0	88.079	39	22	44	22	642	73.9	5.6	114.78	22	1.756	0.121126	64.86	138.6	61.4			138.6	61.4	4	4	1.96221e+07	3.21885e+07	1.73036e+07	1.70006e+07	6.27911e+06	1.05895e+07	5.53268e+06	1.49127e+07	High	High	High	High	High	High	Peak Found	High	1
FALSE	High	Master Protein	Q13643	Four and a half LIM domains protein 3 OS=Homo sapiens OX=9606 GN=FHL3 PE=1 SV=4	0	10.86	12	3	12	3	280	31.2	6.2	31.24	3	1.755	0.252583	104.62	153	47			153	47	4	4	4.49721e+06	4.57758e+06	2.14267e+06	1.48614e+06	999413	911395	1.73705e+06	655903	High	High	High	High	High	High	Peak Found	High	1
FALSE	High	Master Protein	P55199	RNA polymerase II elongation factor ELL OS=Homo sapiens OX=9606 GN=ELL PE=1 SV=1	0	71.221	35	16	64	16	621	68.2	9.33	171.45	16	1.753	0.0541728	93.84	141.2	58.8			141.2	58.8	4	4	2.19703e+07	3.77264e+07	1.71563e+07	7.3195e+07	1.0598e+07	1.35944e+07	8.28347e+06	4.57889e+07	High	High	High	High	High	High	High	High	1
FALSE	High	Master Protein	Q9H4H8	Protein FAM83D OS=Homo sapiens OX=9606 GN=FAM83D PE=1 SV=3	0	58.918	26	13	63	13	585	64.4	6.54	172.62	13	1.751	0.0573372	99.29	117.6	82.4			117.6	82.4	4	4	3.24748e+07	1.97422e+07	3.90165e+07	1.48416e+07	1.83052e+07	1.72277e+07	3.75684e+07	8.12097e+06	High	High	High	High	High	High	High	Peak Found	1
FALSE	High	Master Protein	P23434	Glycine cleavage system H protein, mitochondrial OS=Homo sapiens OX=9606 GN=GCSH PE=1 SV=2	0	94.825	73	10	158	10	173	18.9	4.88	594.76	10	1.75	0.0330597	80.6	138.4	61.6			138.4	61.6	4	4	3.45882e+08	2.38057e+08	1.81993e+08	2.18613e+08	1.14419e+08	9.38181e+07	7.17507e+07	1.10035e+08	High	High	High	High	High	High	High	High	1
FALSE	High	None	A0A096LP55	Cytochrome b-c1 complex subunit 6-like, mitochondrial OS=Homo sapiens OX=9606 GN=UQCRHL PE=3 SV=1	0	9.98	29	1	9	1	91	10.7	4.44	29.59	1	1.75	0.352998	52.83	150.6	49.4			150.6	49.4	4	3	1.48016e+06	1.91179e+06	1.89414e+06	2.40524e+06	517629		1.79177e+06	623845	High	High	High	High	High	n/a	Peak Found	High	1
FALSE	High	Master Protein	Q9BTT0	Acidic leucine-rich nuclear phosphoprotein 32 family member E OS=Homo sapiens OX=9606 GN=ANP32E PE=1 SV=1	0	87.062	43	11	128	11	268	30.7	3.85	466.94	11	1.747	0.0175578	98.97	145.1	54.9			145.1	54.9	4	4	2.21683e+08	1.18968e+08	1.36686e+08	1.01129e+08	7.2928e+07	2.24199e+07	1.01862e+08	3.18636e+07	High	High	High	High	High	High	High	High	1
FALSE	High	Master Protein	O75865	Trafficking protein particle complex subunit 6A OS=Homo sapiens OX=9606 GN=TRAPPC6A PE=1 SV=2	0.005	4.748	11	2	3	2	159	17.6	5.26	6.04	2	1.747	0.208219	138.25	129	71			129	71	4	3	4.75171e+06	521959	8.86244e+06	2.96998e+06	2.06581e+06		6.61749e+06	719760	High	High	Peak Found	Peak Found	Peak Found	n/a	High	Peak Found	1
FALSE	High	Master Protein	Q9BU61	NADH dehydrogenase [ubiquinone] 1 alpha subcomplex assembly factor 3 OS=Homo sapiens OX=9606 GN=NDUFAF3 PE=1 SV=1	0	35.337	51	6	46	6	184	20.3	8.22	123.95	6	1.747	0.142737	97.01	123.3	76.7			123.3	76.7	4	4	1.7904e+07	2.16254e+07	1.09342e+07	1.70388e+07	8.55131e+06	1.3789e+07	7.2329e+06	1.40478e+07	High	High	High	High	High	High	High	High	1
FALSE	High	Master Protein	Q9NP97	Dynein light chain roadblock-type 1 OS=Homo sapiens OX=9606 GN=DYNLRB1 PE=1 SV=3	0	36.369	51	3	51	3	96	10.9	7.25	176.43	3	1.746	0.0824348	86.01	125.2	74.8			125.2	74.8	4	4	5.78876e+07	3.82791e+07	2.24511e+07	2.12969e+07	2.74652e+07	1.3359e+07	2.29686e+07	9.62352e+06	High	High	High	High	High	High	High	High	1
FALSE	High	None	Q9NQ39	Putative ribosomal protein eS10-like OS=Homo sapiens OX=9606 GN=RPS10P5 PE=5 SV=1	0	56.341	18	5	103	5	176	20.1	10.13	285.43	5	1.743	0.0348463	80.1	133.1	66.9			133.1	66.9	4	4	2.60173e+08	5.06648e+08	2.2327e+08	4.20587e+08	1.51482e+08	2.78006e+08	1.30252e+08	1.82472e+08	High	High	High	High	High	High	High	High	1
FALSE	High	Master Protein	Q8NDD1	Uncharacterized protein C1orf131 OS=Homo sapiens OX=9606 GN=C1orf131 PE=1 SV=4	0	35.877	36	9	39	9	293	32.6	9.88	94.6	9	1.743	0.124076	74.24	124.8	75.2			124.8	75.2	4	4	7.28414e+06	1.02671e+07	1.52504e+07	1.65085e+07	5.05427e+06	8.19527e+06	7.81314e+06	7.27261e+06	High	High	High	High	High	High	High	High	1
FALSE	High	Master Protein	P60508	Syncytin-2 OS=Homo sapiens OX=9606 GN=ERVFRD-1 PE=1 SV=1	0	49.827	18	8	74	8	538	59.5	8.85	225.3	8	1.742	0.0441143	109.67	132	68			132	68	4	4	5.81559e+07	4.20534e+07	4.51847e+07	4.58495e+07	3.31768e+07	3.01452e+07	1.33563e+07	1.82575e+07	High	High	High	High	High	High	High	High	1
FALSE	High	Master Protein	Q8N474	Secreted frizzled-related protein 1 OS=Homo sapiens OX=9606 GN=SFRP1 PE=1 SV=1	0	49.562	31	8	43	8	314	35.4	8.85	123.31	8	1.741	0.106589	84.35	140.9	59.1			140.9	59.1	4	4	1.52432e+07	9.35492e+06	2.16189e+07	1.89389e+07	1.45541e+07	3.49013e+06	1.805e+07	2.27456e+06	High	High	High	High	High	High	High	Peak Found	1
FALSE	High	Master Protein	P02462	Collagen alpha-1(IV) chain OS=Homo sapiens OX=9606 GN=COL4A1 PE=1 SV=4	0	88.936	12	11	113	11	1669	160.5	8.28	326.71	11	1.74	0.0478101	89.93	133.2	66.8			133.2	66.8	4	4	3.44737e+07	3.50288e+07	5.79666e+07	3.11092e+07	1.27854e+07	1.3866e+07	2.18604e+07	2.30492e+07	High	High	High	High	High	High	High	High	1
FALSE	High	None	Q96BA8	Cyclic AMP-responsive element-binding protein 3-like protein 1 OS=Homo sapiens OX=9606 GN=CREB3L1 PE=1 SV=1	0.006	4.664	2	1	2	1	519	57	5.17	6.63	1	1.74	0.45041	68.12	117.3	82.7			117.3	82.7	4	4	735053	621245	1.20992e+06	480740	691704	122197	631896	358829	Peak Found	Peak Found	High	Peak Found	High	Peak Found	Peak Found	Peak Found	1
FALSE	High	Master Protein	Q70SY1	Cyclic AMP-responsive element-binding protein 3-like protein 2 OS=Homo sapiens OX=9606 GN=CREB3L2 PE=1 SV=3	0	13.88	9	3	4	3	520	57.4	5.43	12.72	3	1.74	0.428708	68.12	109.3	90.7			109.3	90.7	4	4	735053	621245	1.20992e+06	480740	691704	498487	631896	358829	High	Peak Found	High	Peak Found	High	High	Peak Found	Peak Found	1
FALSE	High	Master Protein	O75298	Reticulon-2 OS=Homo sapiens OX=9606 GN=RTN2 PE=1 SV=1	0	36.274	12	6	43	6	545	59.2	5.31	121.89	6	1.74	0.0738306	96.18	132.4	67.6			132.4	67.6	4	4	3.2641e+07	3.01397e+07	3.16045e+07	2.98144e+07	1.39187e+07	1.35164e+07	1.78406e+07	2.28278e+07	High	High	High	High	High	High	High	High	1
FALSE	High	Master Protein	Q5VTL8	Pre-mRNA-splicing factor 38B OS=Homo sapiens OX=9606 GN=PRPF38B PE=1 SV=1	0	45.688	24	11	56	11	546	64.4	10.54	124.06	11	1.739	0.0460765	112.3	137.7	62.3			137.7	62.3	4	4	5.21784e+07	4.75315e+07	4.68038e+07	5.19078e+07	1.93672e+07	1.7561e+07	2.80548e+07	2.61026e+07	High	High	High	High	High	High	High	High	1
FALSE	High	Master Protein	O14578	Citron Rho-interacting kinase OS=Homo sapiens OX=9606 GN=CIT PE=1 SV=2	0	20.85	4	7	9	7	2027	231.3	6.57	24.38	7	1.737	0.344773	97.73	132.4	67.6			132.4	67.6	4	3	898290	1.96378e+06	1.27701e+06	314640	547436	304802	1.45428e+06		High	High	High	Peak Found	Peak Found	Peak Found	High	n/a	1
FALSE	High	Master Protein	Q5JSZ5	Protein PRRC2B OS=Homo sapiens OX=9606 GN=PRRC2B PE=1 SV=2	0	118.25	20	28	98	26	2229	242.8	8.34	255.99	28	1.736	0.120718	77.34	134.6	65.4			134.6	65.4	4	4	1.33834e+07	1.51344e+07	1.42635e+07	1.05331e+07	7.36199e+06	6.12414e+06	5.89396e+06	7.72214e+06	High	High	High	High	High	High	Peak Found	High	1
FALSE	High	Master Protein	Q8IUW5	RELT-like protein 1 OS=Homo sapiens OX=9606 GN=RELL1 PE=1 SV=1	0	13.889	15	3	8	3	271	29.3	8.34	23.52	3	1.735	0.229197	115.44	158.5	41.5			158.5	41.5	4	4	3.19244e+06	5.98313e+06	3.18904e+06	3.97491e+06	2013098	431232	1.37399e+07	315338	High	High	Peak Found	Peak Found	High	Peak Found	High	Peak Found	1
FALSE	High	Master Protein	P62277	Small ribosomal subunit protein uS15 OS=Homo sapiens OX=9606 GN=RPS13 PE=1 SV=2	0	74.413	40	9	188	9	151	17.2	10.54	437.3	9	1.735	0.0270358	82.91	121.6	78.4			121.6	78.4	4	4	7.61273e+08	7.70039e+08	9.85648e+08	6.16006e+08	5.44368e+08	6.07685e+08	4.48505e+08	2.97568e+08	High	High	High	High	High	High	High	High	1
FALSE	High	Master Protein	P17900	Ganglioside GM2 activator OS=Homo sapiens OX=9606 GN=GM2A PE=1 SV=4	0	80.839	63	11	97	11	193	20.8	5.31	226.24	11	1.733	0.0343101	84.58	123.1	76.9			123.1	76.9	4	4	3.21218e+08	3.02069e+08	1.4903e+08	1.66766e+08	2.05393e+08	1.4845e+08	1.32501e+08	5.35331e+07	High	High	High	High	High	High	High	High	1
FALSE	High	Master Protein	P09429	High mobility group protein B1 OS=Homo sapiens OX=9606 GN=HMGB1 PE=1 SV=3	0	222.243	71	23	441	17	215	24.9	5.74	1314.64	23	1.733	0.0272527	101.3	106.9	93.1			106.9	93.1	4	4	6.84465e+08	1.39338e+09	4.23596e+08	1.14808e+09	5.6852e+08	1.04745e+09	4.36934e+08	1.13101e+09	High	High	High	High	High	High	High	High	1
FALSE	High	Master Protein	Q13546	Receptor-interacting serine/threonine-protein kinase 1 OS=Homo sapiens OX=9606 GN=RIPK1 PE=1 SV=3	0	21.183	8	5	6	5	671	75.9	6.33	15.94	5	1.733	0.329506	38.03	129.5	70.5			129.5	70.5	4	2	347520	1.77696e+07	167051	2.09337e+07		892288		2.05266e+06	High	High	Peak Found	Peak Found	High	Peak Found	Peak Found	Peak Found	1
FALSE	High	Master Protein	Q6W0C5	Developmental pluripotency-associated protein 3 OS=Homo sapiens OX=9606 GN=DPPA3 PE=1 SV=1	0	19.324	43	5	9	5	159	17.8	8.63	22.1	5	1.732	0.269781	66.53	130.7	69.3			130.7	69.3	4	4	1.17319e+06	6.03487e+06	2.77264e+06	3.78789e+06	804330	2.13281e+06	1.38699e+06	4.73978e+06	Peak Found	Peak Found	High	High	Peak Found	Peak Found	Peak Found	High	1
FALSE	High	Master Protein	Q9Y5T5	Ubiquitin carboxyl-terminal hydrolase 16 OS=Homo sapiens OX=9606 GN=USP16 PE=1 SV=1	0	31.82	17	9	14	9	823	93.5	6.93	43.36	9	1.732	0.37331	66.35	120.6	79.4			120.6	79.4	4	4	2.65312e+06	1.95971e+06	1.64977e+06	1.11314e+06	1.08144e+06	732254	1.70867e+06	1.29821e+06	High	High	High	Peak Found	High	Peak Found	High	Peak Found	1
FALSE	High	None	P0DPB5	Protein POLR1D, isoform 2 OS=Homo sapiens OX=9606 GN=POLR1D PE=1 SV=1	0.009	4.115	7	1	4	1	122	14.3	9.88	9.24	1	1.73	0.367731	30.36	126.7	73.3			126.7	73.3	4	2	1.56986e+06	2.48825e+06	1.16833e+06	1.22379e+06	869274		738219		Peak Found	High	High	High	Peak Found	n/a	High	n/a	1	Acetyl [N-Term]
FALSE	High	Master Protein	P41247	Patatin-like phospholipase domain-containing protein 4 OS=Homo sapiens OX=9606 GN=PNPLA4 PE=1 SV=3	0.01	4.049	8	2	2	2	253	28	9.11	4.3	2	1.729	0.45926	78.67	144.6	55.4			144.6	55.4	4	3	761370	1.31595e+06	754271	736299	290584	109960	665403		High	High	Peak Found	Peak Found	Peak Found	Peak Found	Peak Found	n/a	1
FALSE	High	Master Protein	P42892	Endothelin-converting enzyme 1 OS=Homo sapiens OX=9606 GN=ECE1 PE=1 SV=2	0	65.365	21	12	64	12	770	87.1	5.88	193.03	12	1.727	0.207942	103.61	129.9	70.1			129.9	70.1	4	4	1.38903e+07	4.27902e+06	1.94666e+07	5.96761e+06	1.41517e+07	2.59218e+06	9.09622e+06	2.65424e+06	High	High	High	High	High	High	High	High	1
FALSE	High	Master Protein	Q9BY43	Charged multivesicular body protein 4a OS=Homo sapiens OX=9606 GN=CHMP4A PE=1 SV=3	0	49.336	47	10	68	10	222	25.1	4.7	196.1	10	1.727	0.116254	65.64	128.4	71.6			128.4	71.6	4	4	2.03742e+07	4.26965e+07	1.49609e+07	3.48124e+07	1.17669e+07	1.46983e+07	1.51614e+07	1.50184e+07	High	High	High	High	High	High	High	High	1
FALSE	High	Master Protein	P61244	Protein max OS=Homo sapiens OX=9606 GN=MAX PE=1 SV=1	0	34.459	47	7	26	7	160	18.3	6.3	67.73	7	1.727	0.116805	103.42	118.4	81.6			118.4	81.6	4	4	7.22467e+06	1.34058e+07	6.63816e+06	1.62605e+07	4.85395e+06	9.45785e+06	3.20754e+06	1.04796e+07	High	High	High	High	High	High	High	High	1
FALSE	High	Master Protein	Q9BVC4	Target of rapamycin complex subunit LST8 OS=Homo sapiens OX=9606 GN=MLST8 PE=1 SV=1	0	29.459	16	4	26	4	326	35.9	5.86	81.96	4	1.726	0.298311	89.55	118	82			118	82	4	4	2.31438e+06	3.94995e+06	1.99373e+06	2.71379e+06	1.29787e+06	904572	2.58465e+06	2.33719e+06	High	High	High	High	High	High	High	High	1
FALSE	High	Master Protein	P61764	Syntaxin-binding protein 1 OS=Homo sapiens OX=9606 GN=STXBP1 PE=1 SV=1	0	57.471	32	13	25	13	594	67.5	6.96	73.22	13	1.725	0.117439	78.74	110.8	89.2			110.8	89.2	4	4	1.13336e+07	1.59968e+07	6.52082e+06	6.48031e+06	3.36336e+06	1.13574e+07	4.21332e+06	1.60274e+07	High	High	High	High	High	High	Peak Found	Peak Found	1
FALSE	High	Master Protein	P23769	Endothelial transcription factor GATA-2 OS=Homo sapiens OX=9606 GN=GATA2 PE=1 SV=3	0	50.594	27	11	31	8	480	50.5	9.31	88.23	11	1.724	0.12169	86.3	139.8	60.2			139.8	60.2	4	4	8.78712e+06	1.95586e+07	1.2584e+07	1.82606e+07	6.53983e+06	1.10174e+07	6.50043e+06	4.73099e+06	High	High	High	High	High	High	High	High	1	Acetyl [N-Term]
FALSE	High	Master Protein	Q6GMV3	Putative peptidyl-tRNA hydrolase PTRHD1 OS=Homo sapiens OX=9606 GN=PTRHD1 PE=1 SV=1	0	51.754	71	10	42	10	140	15.8	9.1	114.92	10	1.723	0.146579	102.63	137	63			137	63	4	4	2.17937e+07	2.67909e+07	1.41969e+07	2.47278e+07	1.06855e+07	1.70713e+07	1.06817e+07	8.98068e+06	High	High	High	High	High	High	High	High	1
FALSE	High	Master Protein	Q6P161	Large ribosomal subunit protein mL54 OS=Homo sapiens OX=9606 GN=MRPL54 PE=1 SV=1	0	25.393	49	3	17	3	138	15.8	9.6	59.73	3	1.721	0.214929	56.39	141.1	58.9			141.1	58.9	4	4	6.96685e+06	6.42198e+06	6.13129e+06	1.11663e+07	4.38836e+06	2.80208e+06	2.77956e+06	2.61577e+06	High	High	High	High	High	High	High	High	1
FALSE	High	Master Protein	Q15388	Mitochondrial import receptor subunit TOM20 homolog OS=Homo sapiens OX=9606 GN=TOMM20 PE=1 SV=1	0	31.301	31	5	17	5	145	16.3	8.6	68.35	5	1.721	0.105861	72.87	162.2	37.8			162.2	37.8	3	4	4.53609e+07	2.37925e+06	3.3574e+07		3.82419e+07	2.19475e+06	2.79118e+07	319599	High	High	High	Peak Found	High	Peak Found	High	Peak Found	1
FALSE	High	Master Protein	Q5SNT2	Transmembrane protein 201 OS=Homo sapiens OX=9606 GN=TMEM201 PE=1 SV=1	0	13.907	5	3	8	3	666	72.2	9.22	21	3	1.72	0.355022	28.97	126.5	73.5			126.5	73.5	2	2	1.22095e+06		1.49159e+06		633084		971848		High	n/a	High	n/a	Peak Found	High	High	n/a	1	Acetyl [N-Term]
FALSE	High	Master Protein	Q96FX8	p53 apoptosis effector related to PMP-22 OS=Homo sapiens OX=9606 GN=PERP PE=1 SV=1	0	17.486	25	3	17	3	193	21.4	7.03	55.73	3	1.72	0.227312	88.59	130.9	69.1			130.9	69.1	4	4	9.9236e+06	3.59323e+06	9.96411e+06	3.70238e+06	4.32572e+06	1.84066e+06	1.30433e+07	2.37139e+06	High	High	High	High	High	High	High	High	1
FALSE	High	Master Protein	Q99496	E3 ubiquitin-protein ligase RING2 OS=Homo sapiens OX=9606 GN=RNF2 PE=1 SV=1	0	51.946	40	11	38	10	336	37.6	6.84	92.03	11	1.719	0.156673	74.66	126.5	73.5			126.5	73.5	4	4	1.98113e+07	1.4056e+07	2.055e+07	1.57049e+07	7.66196e+06	9.68973e+06	1.22816e+07	1.08281e+07	High	High	High	High	High	High	High	High	1
FALSE	High	Master Protein	Q96BI3	Gamma-secretase subunit APH-1A OS=Homo sapiens OX=9606 GN=APH1A PE=1 SV=1	0	13.688	5	2	14	2	265	29	7.9	40.73	2	1.718	0.217431	89.69	115.2	84.8			115.2	84.8	4	4	3.29856e+06	2.16874e+06	8.3105e+06	4.75495e+06	2.89469e+06	2.00459e+06	3.34435e+06	2.93382e+06	High	Peak Found	High	High	Peak Found	High	High	High	1
FALSE	High	Master Protein	O43617	Trafficking protein particle complex subunit 3 OS=Homo sapiens OX=9606 GN=TRAPPC3 PE=1 SV=1	0	68.706	53	10	71	10	180	20.3	4.96	189.48	10	1.717	0.0394163	104.56	135.2	64.8			135.2	64.8	4	4	7.596e+07	5.21496e+07	4.23474e+07	3.15491e+07	2.20187e+07	1.06871e+07	3.99874e+07	2.30581e+07	High	High	High	High	High	High	High	High	1
FALSE	High	Master Protein	Q9BPX6	Calcium uptake protein 1, mitochondrial OS=Homo sapiens OX=9606 GN=MICU1 PE=1 SV=1	0	24.074	16	5	13	5	476	54.3	8.41	38.52	5	1.715	0.300928	95.47	150.8	49.2			150.8	49.2	4	4	5.44664e+06	3.62786e+06	2.67913e+06	714923	4.58383e+06	550435	1.65912e+06	623861	High	High	High	High	High	High	Peak Found	High	1
FALSE	High	Master Protein	Q9Y3U8	Large ribosomal subunit protein eL36 OS=Homo sapiens OX=9606 GN=RPL36 PE=1 SV=3	0	41.039	34	6	100	6	105	12.2	11.59	237.55	6	1.713	0.0425444	79.06	108.3	91.7			108.3	91.7	4	4	3.80028e+08	3.41126e+08	2.3455e+08	2.29227e+08	2.75672e+08	2.285e+08	1.76937e+08	2.51279e+08	High	High	High	High	High	High	High	High	1
FALSE	High	None	P54840	Glycogen [starch] synthase, liver OS=Homo sapiens OX=9606 GN=GYS2 PE=1 SV=2	0.001	8.62	3	2	33	2	703	80.9	6.83	90.73	2	1.713	0.145442	91.01	116.5	83.5			116.5	83.5	4	4	6.08708e+06	1.01079e+07	1.26478e+07	1.58439e+07	9.25343e+06	3.7195e+06	7.0843e+06	1.14e+07	High	High	High	High	High	High	High	High	1
FALSE	High	None	Q5JXB2	Putative ubiquitin-conjugating enzyme E2 N-like OS=Homo sapiens OX=9606 GN=UBE2NL PE=1 SV=1	0	28.388	31	6	74	6	153	17.4	5.92	170.59	6	1.712	0.036814	78.62	120.1	79.9			120.1	79.9	4	4	2.50942e+08	3.33194e+08	1.4283e+08	1.76166e+08	1.58323e+08	1.7449e+08	1.17221e+08	1.23708e+08	High	High	High	High	High	High	High	High	1
FALSE	High	Master Protein	P51858	Hepatoma-derived growth factor OS=Homo sapiens OX=9606 GN=HDGF PE=1 SV=1	0	217.88	80	25	426	23	240	26.8	4.73	1374.81	25	1.711	0.0311669	98.08	128.5	71.5			128.5	71.5	4	4	4.14122e+08	6.08333e+08	5.20724e+08	5.80585e+08	3.02267e+08	3.21444e+08	3.09293e+08	2.42943e+08	High	High	High	High	High	High	High	High	1
FALSE	High	Master Protein	Q9GZX9	Twisted gastrulation protein homolog 1 OS=Homo sapiens OX=9606 GN=TWSG1 PE=1 SV=1	0	10.381	11	2	6	2	223	25	5.34	17.1	2	1.711	0.477049	71.58	132.9	67.1			132.9	67.1	4	3	649572	1.61963e+06	490015	685264		337194	701267	113929	High	High	High	High	Peak Found	Peak Found	Peak Found	Peak Found	1
FALSE	High	Master Protein	P08708	Small ribosomal subunit protein eS17 OS=Homo sapiens OX=9606 GN=RPS17 PE=1 SV=2	0	129.781	60	12	257	12	135	15.5	9.85	819.26	12	1.711	0.0312154	87.84	131	69			131	69	4	4	6.36768e+08	6.25515e+08	3.87708e+08	4.54096e+08	3.01799e+08	5.17696e+08	1.69417e+08	2.61431e+08	High	High	High	High	High	High	High	High	1
FALSE	High	Master Protein	Q7L7V1	Putative pre-mRNA-splicing factor ATP-dependent RNA helicase DHX32 OS=Homo sapiens OX=9606 GN=DHX32 PE=1 SV=1	0	20.983	8	5	21	5	743	84.4	4.97	55.88	5	1.711	0.275664	83.78	108	92			108	92	4	4	7.757e+06	2.60413e+06	2.38342e+06	1.40094e+06	4.02135e+06	1.12192e+06	4.03255e+06	232859	High	High	High	Peak Found	High	High	High	High	1
FALSE	High	Master Protein	Q92560	Ubiquitin carboxyl-terminal hydrolase BAP1 OS=Homo sapiens OX=9606 GN=BAP1 PE=1 SV=2	0	9.422	6	4	6	4	729	80.3	6.84	12.37	4	1.71	0.378413	118.12	84.6	115.4			84.6	115.4	4	4	3.4857e+06	183080	4.47482e+06	203798	2.3395e+06	564402	3.08576e+06	436874	High	Peak Found	High	Peak Found	High	Peak Found	Peak Found	Peak Found	1
FALSE	High	Master Protein	Q8NFJ5	Retinoic acid-induced protein 3 OS=Homo sapiens OX=9606 GN=GPRC5A PE=1 SV=2	0.005	4.828	4	1	5	1	357	40.2	8.15	16.17	1	1.709	0.408625	87.47	126.2	73.8			126.2	73.8	4	4	466622	1.12718e+06	2.7924e+06	1.16581e+06	414375	819865	678900	662911	Peak Found	Peak Found	High	High	Peak Found	Peak Found	High	High	1
FALSE	High	Master Protein	P03886	NADH-ubiquinone oxidoreductase chain 1 OS=Homo sapiens OX=9606 GN=MT-ND1 PE=1 SV=1	0	18.974	6	2	32	2	318	35.6	6.55	104.09	2	1.708	0.226808	113.76	139.4	60.6			139.4	60.6	4	4	7.17915e+06	2.70957e+06	1.04572e+07	3.78875e+06	2.87738e+06	850627	8.55577e+06	1.78955e+06	High	High	High	High	Peak Found	Peak Found	High	High	1
FALSE	High	Master Protein	Q9P270	SLAIN motif-containing protein 2 OS=Homo sapiens OX=9606 GN=SLAIN2 PE=1 SV=2	0	46.672	28	12	46	12	581	62.5	9.45	147.38	12	1.707	0.139418	85.29	124.3	75.7			124.3	75.7	4	4	1.25795e+07	2.13439e+07	1.13618e+07	1.6161e+07	5.72831e+06	1.31404e+07	4.20428e+06	1.35539e+07	High	High	High	High	High	High	High	Peak Found	1
FALSE	High	Master Protein	Q9BY89	Uncharacterized protein KIAA1671 OS=Homo sapiens OX=9606 GN=KIAA1671 PE=1 SV=2	0	19.18	5	6	7	6	1806	196.6	8.47	18.3	6	1.707	0.35089	71.43	154.5	45.5			154.5	45.5	4	4	3.28385e+06	1.30239e+06	1.71428e+06	1.65613e+06	1.55624e+06	516405	476151	416297	High	High	High	Peak Found	Peak Found	Peak Found	Peak Found	Peak Found	1
FALSE	High	Master Protein	Q96KM6	Zinc finger protein 512B OS=Homo sapiens OX=9606 GN=ZNF512B PE=1 SV=1	0	59.861	23	14	29	14	892	97.2	9.83	91.06	14	1.706	0.249699	86.19	120	80			120	80	4	4	3.26022e+06	8.94702e+06	9.41425e+06	4.28163e+06	3.28278e+06	5.25028e+06	4.3699e+06	3.89719e+06	High	High	High	High	High	High	Peak Found	High	1
FALSE	High	Master Protein	P52434	DNA-directed RNA polymerases I, II, and III subunit RPABC3 OS=Homo sapiens OX=9606 GN=POLR2H PE=1 SV=4	0	49.32	55	6	59	6	150	17.1	4.68	160.86	6	1.706	0.100621	99.92	147.5	52.5			147.5	52.5	4	4	2.42498e+07	4.35016e+07	1.65035e+07	5.01885e+07	1.14742e+07	9.91163e+06	1.16722e+07	1.59348e+07	High	High	High	High	High	High	High	High	1
FALSE	High	Master Protein	Q8TD16	Protein bicaudal D homolog 2 OS=Homo sapiens OX=9606 GN=BICD2 PE=1 SV=1	0	84.2	31	21	51	21	824	93.5	5.44	149.23	21	1.706	0.127007	87.48	124.5	75.5			124.5	75.5	4	4	1.85078e+07	1.4803e+07	1.34914e+07	1.57709e+07	9.50733e+06	4.70378e+06	1.07379e+07	9.03857e+06	High	High	High	High	High	High	High	High	1
FALSE	High	Master Protein	Q6EEV4	DNA-directed RNA polymerase II subunit GRINL1A, isoforms 4/5 OS=Homo sapiens OX=9606 GN=POLR2M PE=1 SV=1	0	9.553	16	1	2	1	148	15.1	8.37	8.81	1	1.705	0.35186	46	126.1	73.9			126.1	73.9	3	3	1.45674e+06	1.13389e+06		614679	330647	665150	964400		Peak Found	High	n/a	Peak Found	Peak Found	Peak Found	Peak Found	n/a	1
FALSE	High	Master Protein	Q9GZU7	Carboxy-terminal domain RNA polymerase II polypeptide A small phosphatase 1 OS=Homo sapiens OX=9606 GN=CTDSP1 PE=1 SV=1	0	25.831	25	5	31	3	261	29.2	6	85.88	5	1.702	0.391745	94.46	124.8	75.2			124.8	75.2	4	3	6.19313e+06	3.2888e+06	595974	1.3591e+06	1.27323e+06		1.90049e+06	269491	High	High	High	High	High	High	High	High	1
FALSE	High	Master Protein	Q9P0L2	Serine/threonine-protein kinase MARK1 OS=Homo sapiens OX=9606 GN=MARK1 PE=1 SV=2	0	25.605	8	5	40	1	795	88.9	9.36	84.2	5	1.702	0.211894	145.2	138.1	61.9			138.1	61.9	4	4	1.98839e+07	417026	3.38316e+07	1.21716e+06	2.26496e+07	215102	2.35131e+07	160556	High	Peak Found	High	Peak Found	High	Peak Found	High	Peak Found	1
FALSE	High	Master Protein	Q9NVN8	Guanine nucleotide-binding protein-like 3-like protein OS=Homo sapiens OX=9606 GN=GNL3L PE=1 SV=1	0	53.043	33	13	36	12	582	65.5	8.44	96.55	13	1.702	0.232444	37.56	147.7	52.3			147.7	52.3	4	4	1.01017e+07	1.06126e+07	6.64135e+06	6.94851e+06	4.63368e+06	2.51508e+06	3.49357e+06	1.90579e+06	High	High	High	High	High	High	High	High	1
FALSE	High	Master Protein	Q8N3F8	MICAL-like protein 1 OS=Homo sapiens OX=9606 GN=MICALL1 PE=1 SV=2	0	187.054	52	32	137	32	863	93.4	7.25	399.03	32	1.702	0.0474309	92.86	125.8	74.2			125.8	74.2	4	4	4.24111e+07	4.47182e+07	4.13281e+07	2.53562e+07	2.8574e+07	2.13618e+07	3.37288e+07	1.84405e+07	High	High	High	High	High	High	High	High	1
FALSE	High	Master Protein	Q53SF7	Cordon-bleu protein-like 1 OS=Homo sapiens OX=9606 GN=COBLL1 PE=1 SV=3	0	332.565	68	51	255	51	1128	123.8	6.58	754.86	51	1.701	0.0800667	101.96	143.2	56.8			143.2	56.8	4	4	1.54535e+08	1.03563e+08	5.25711e+07	3.73253e+07	4.51243e+07	2.66012e+07	3.19954e+07	2.67164e+07	High	High	High	High	High	High	High	High	1
FALSE	High	Master Protein	Q14353	Guanidinoacetate N-methyltransferase OS=Homo sapiens OX=9606 GN=GAMT PE=1 SV=1	0	56.227	58	7	46	7	236	26.3	6.14	145.02	7	1.701	0.141932	74.38	129	71			129	71	4	4	3.09907e+07	2.16656e+07	1.19225e+07	8.69326e+06	1.33958e+07	7.45385e+06	1.04954e+07	2.0667e+06	High	High	High	High	High	High	High	High	1
FALSE	High	Master Protein	Q9UBI1	COMM domain-containing protein 3 OS=Homo sapiens OX=9606 GN=COMMD3 PE=1 SV=1	0	53.372	59	9	49	9	195	22.1	5.99	143.27	9	1.701	0.140586	88.59	131	69			131	69	4	4	2.58668e+07	1.47536e+07	1.34872e+07	1.38079e+07	1.24218e+07	4.15917e+06	8.55101e+06	6.61341e+06	High	High	High	High	High	High	High	High	1	Acetyl [N-Term]
FALSE	High	Master Protein	Q8NBK3	Formylglycine-generating enzyme OS=Homo sapiens OX=9606 GN=SUMF1 PE=1 SV=3	0	17.725	12	3	11	3	374	40.5	6.65	31.75	3	1.701	0.364809	99.09	114.2	85.8			114.2	85.8	4	4	863040	434809	3.32756e+06	7.01662e+06	1.18585e+06	1.19334e+06	2.14716e+06	1.36006e+06	Peak Found	Peak Found	High	High	High	High	High	High	1
FALSE	High	Master Protein	Q9H2P9	Diphthine methyl ester synthase OS=Homo sapiens OX=9606 GN=DPH5 PE=1 SV=2	0	41.373	41	7	16	7	285	31.6	5.31	46.39	7	1.699	0.259173	108.61	133	67			133	67	4	4	8.19891e+06	5.77904e+06	2.37172e+06	1.66159e+06	3.47403e+06	1.45121e+06	2.39165e+06	957692	High	High	High	High	Peak Found	High	High	Peak Found	1
FALSE	High	Master Protein	Q9BQ75	Protein CMSS1 OS=Homo sapiens OX=9606 GN=CMSS1 PE=1 SV=2	0	54.792	41	11	63	11	279	31.9	9.19	142.99	11	1.698	0.0681408	55.83	127.8	72.2			127.8	72.2	4	4	2.57781e+07	3.37787e+07	3.63508e+07	3.70327e+07	1.73214e+07	1.32449e+07	2.74415e+07	2.25885e+07	High	High	High	High	High	High	High	High	1
FALSE	High	Master Protein	O75937	DnaJ homolog subfamily C member 8 OS=Homo sapiens OX=9606 GN=DNAJC8 PE=1 SV=2	0	103.157	47	16	135	16	253	29.8	9.06	399.16	16	1.697	0.0174873	57.13	129.7	70.3			129.7	70.3	4	4	1.46229e+08	1.14585e+08	1.29624e+08	1.15427e+08	5.50328e+07	7.85689e+07	5.59829e+07	9.59919e+07	High	High	High	High	High	High	High	High	1
FALSE	High	None	Q99962	Endophilin-A1 OS=Homo sapiens OX=9606 GN=SH3GL2 PE=1 SV=1	0.006	4.574	3	1	15	1	352	39.9	5.45	42.47	1	1.694	0.139232	62.88	125.8	74.2			125.8	74.2	4	4	8.62888e+06	1.74047e+07	1.02551e+07	1.65985e+07	8.68316e+06	1.16859e+07	544701	6.82776e+06	High	High	High	High	High	High	High	High	1
FALSE	High	Master Protein	Q9BTL3	RNA guanine-N7 methyltransferase activating subunit OS=Homo sapiens OX=9606 GN=RAMAC PE=1 SV=1	0	31.094	58	5	52	5	118	14.4	8.94	111.54	5	1.694	0.15542	67.97	120.3	79.7			120.3	79.7	4	4	1.93926e+07	2.15739e+07	1.42424e+07	1.98983e+07	1.28725e+07	1.31834e+07	4.94101e+06	1.3943e+07	High	High	High	High	High	High	High	High	1
FALSE	High	Master Protein	Q9BTT4	Mediator of RNA polymerase II transcription subunit 10 OS=Homo sapiens OX=9606 GN=MED10 PE=1 SV=1	0	22.879	53	5	18	5	135	15.7	6.19	56.97	5	1.694	0.208342	93.82	159.5	40.5			159.5	40.5	4	4	8.93132e+06	5.19512e+06	6.98416e+06	8.05136e+06	6.03789e+06	602326	7.06844e+06	538752	High	High	High	High	High	High	Peak Found	Peak Found	1
FALSE	High	Master Protein	O15037	Protein KHNYN OS=Homo sapiens OX=9606 GN=KHNYN PE=1 SV=3	0.001	7.097	4	2	2	2	678	74.5	7.02	5.86	2	1.692	0.453844	53.36	76.3	123.7			76.3	123.7	3	2	2.03038e+06	289581	518093		584978		1.20516e+06		High	Peak Found	Peak Found	n/a	Peak Found	n/a	Peak Found	n/a	1
FALSE	High	Master Protein	Q99707	Methionine synthase OS=Homo sapiens OX=9606 GN=MTR PE=1 SV=2	0	86.054	19	17	43	17	1265	140.4	5.58	121.15	17	1.691	0.21086	112.82	125.1	74.9			125.1	74.9	4	4	2.54572e+07	9.80389e+06	7.66596e+06	3.92246e+06	8.06107e+06	3.34479e+06	1.16104e+07	2.88332e+06	High	High	High	High	High	High	High	High	1
FALSE	High	Master Protein	Q12929	Epidermal growth factor receptor kinase substrate 8 OS=Homo sapiens OX=9606 GN=EPS8 PE=1 SV=1	0	73.06	28	14	35	14	822	91.8	7.5	119.37	14	1.691	0.129442	83.78	123.2	76.8			123.2	76.8	4	4	9.21976e+06	1.23408e+07	1.14599e+07	9.9781e+06	1.28364e+07	5.52868e+06	6.01724e+06	7.39542e+06	High	High	High	High	High	High	Peak Found	Peak Found	1
FALSE	High	Master Protein	Q9H444	Charged multivesicular body protein 4b OS=Homo sapiens OX=9606 GN=CHMP4B PE=1 SV=1	0	52.505	47	10	93	9	224	24.9	4.82	285.82	10	1.69	0.0450135	92.26	119.5	80.5			119.5	80.5	4	4	6.04278e+07	1.28259e+08	6.79557e+07	9.56619e+07	4.03348e+07	6.95067e+07	4.25262e+07	7.42429e+07	High	High	High	High	High	High	High	High	1
FALSE	High	Master Protein	Q9NYP9	Protein Mis18-alpha OS=Homo sapiens OX=9606 GN=MIS18A PE=1 SV=1	0	16.079	26	3	7	3	233	25.8	5.2	23.35	3	1.689	0.361961	20.17	126.2	73.8			126.2	73.8	3	2	1.2155e+06		1.34445e+06	443378	667114		756899		High	Peak Found	High	High	Peak Found	Peak Found	Peak Found	Peak Found	1
FALSE	High	Master Protein	P03897	NADH-ubiquinone oxidoreductase chain 3 OS=Homo sapiens OX=9606 GN=MT-ND3 PE=1 SV=1	0	9.099	13	1	20	1	115	13.2	4.44	35.5	1	1.688	0.267529	53.96	122.9	77.1			122.9	77.1	4	4	2.97629e+06	3.205e+06	3.27e+06	4.58047e+06	2.09828e+06	1.56904e+06	1.96569e+06	2.7376e+06	High	High	High	High	High	High	High	High	1
FALSE	High	Master Protein	Q9NRN7	L-aminoadipate-semialdehyde dehydrogenase-phosphopantetheinyl transferase OS=Homo sapiens OX=9606 GN=AASDHPPT PE=1 SV=2	0	81.539	47	13	80	13	309	35.8	6.8	196.38	13	1.687	0.139387	88.14	125.4	74.6			125.4	74.6	4	4	3.76103e+07	2.13211e+07	2.72789e+07	1.54628e+07	1.31575e+07	1.06757e+07	2.20913e+07	1.56679e+07	High	High	High	High	High	High	High	High	1
FALSE	High	None	Q9BRP0	Transcription factor Ovo-like 2 OS=Homo sapiens OX=9606 GN=OVOL2 PE=1 SV=1	0	10.4	7	3	18	3	275	30.4	8.75	22.75	3	1.687	0.144715	94.81	125.7	74.3			125.7	74.3	4	4	1.26156e+07	1.05711e+07	1.1235e+07	7.13835e+06	7.49918e+06	2.11335e+06	2.62425e+07	5.53966e+06	High	High	High	High	High	High	High	Peak Found	1
FALSE	High	None	A0A1B0GUS4	Ubiquitin-conjugating enzyme E2 L5 OS=Homo sapiens OX=9606 GN=UBE2L5 PE=2 SV=1	0	40.07	36	5	39	5	154	17.9	7.84	135.02	5	1.686	0.0834907	99.66	140.4	59.6			140.4	59.6	4	4	1.21488e+08	8.2572e+07	5.54873e+07	6.43059e+07	6.32292e+07	2.09931e+07	4.55534e+07	4.88095e+06	High	High	High	High	High	High	High	High	1
FALSE	High	Master Protein	O14618	Copper chaperone for superoxide dismutase OS=Homo sapiens OX=9606 GN=CCS PE=1 SV=1	0	24.055	27	5	23	5	274	29	5.58	62.95	5	1.685	0.138515	86.91	95	105			95	105	4	4	1.22065e+07	2.25956e+07	5.12203e+06	8.02165e+06	1.77476e+07	6.86038e+06	1.74213e+07	5.66402e+06	High	High	High	High	High	High	High	High	1
FALSE	High	Master Protein	O60783	Small ribosomal subunit protein uS14m OS=Homo sapiens OX=9606 GN=MRPS14 PE=1 SV=1	0	26.181	29	3	37	3	128	15.1	11.41	90.92	3	1.685	0.167564	57.21	126.4	73.6			126.4	73.6	4	4	1.12485e+07	2.52792e+07	1.40585e+07	2.57527e+07	1.50082e+07	1.23376e+07	9.44208e+06	9.78298e+06	High	High	High	High	High	High	High	High	1
FALSE	High	Master Protein	Q86X83	COMM domain-containing protein 2 OS=Homo sapiens OX=9606 GN=COMMD2 PE=1 SV=2	0	27.656	47	7	25	7	199	22.7	6.73	63.83	7	1.685	0.223268	94.08	122.5	77.5			122.5	77.5	4	4	1.14118e+07	6.79661e+06	9.7516e+06	5.27705e+06	7.85009e+06	2.49465e+06	6.85805e+06	3.86537e+06	High	High	High	High	High	High	High	Peak Found	1
FALSE	High	Master Protein	P60604	Ubiquitin-conjugating enzyme E2 G2 OS=Homo sapiens OX=9606 GN=UBE2G2 PE=1 SV=1	0	55.18	42	4	41	4	165	18.6	4.7	137.64	4	1.685	0.161835	54.25	144.9	55.1			144.9	55.1	4	4	2.4239e+07	2.21129e+07	2.48547e+07	1.45206e+07	2.01576e+07	5.80691e+06	1.18482e+07	6.52778e+06	High	High	High	High	High	High	High	High	1
FALSE	High	Master Protein	Q8N0W3	L-fucose kinase OS=Homo sapiens OX=9606 GN=FCSK PE=1 SV=2	0.009	4.227	3	2	4	2	1084	117.5	6.25	11.48	2	1.684	0.404488	112.34	125.5	74.5			125.5	74.5	3	3	2.37535e+06		1.35137e+06	295066	1.13698e+06	285601	802598		High	Peak Found	High	Peak Found	High	Peak Found	Peak Found	Peak Found	1
FALSE	High	Master Protein	P14317	Hematopoietic lineage cell-specific protein OS=Homo sapiens OX=9606 GN=HCLS1 PE=1 SV=3	0	75.249	30	12	72	12	486	54	4.81	209.15	12	1.683	0.15563	61.54	116	84			116	84	4	4	1.61625e+07	3.74257e+07	1.90198e+07	2.20792e+07	1.36569e+07	1.61216e+07	1.05801e+07	1.65789e+07	High	High	High	High	High	High	High	High	1
FALSE	High	Master Protein	Q8NBJ7	Inactive C-alpha-formylglycine-generating enzyme 2 OS=Homo sapiens OX=9606 GN=SUMF2 PE=1 SV=2	0	86.672	41	12	101	12	301	33.8	8	294.39	12	1.683	0.0759132	75.12	133.5	66.5			133.5	66.5	4	4	6.21997e+07	7.56491e+07	4.59215e+07	5.05141e+07	3.80701e+07	2.05126e+07	4.00843e+07	2.02829e+07	High	High	High	High	High	High	High	High	1
FALSE	High	Master Protein	Q9UMY4	Sorting nexin-12 OS=Homo sapiens OX=9606 GN=SNX12 PE=1 SV=4	0	73.718	72	12	74	11	162	18.9	8.44	198.68	12	1.683	0.0911914	94.9	127.3	72.7			127.3	72.7	4	4	1.10469e+08	5.61134e+07	4.40778e+07	3.28578e+07	3.62098e+07	2.2256e+07	3.91692e+07	1.46819e+07	High	High	High	High	High	High	High	High	1
FALSE	High	Master Protein	Q9BUE0	Mediator of RNA polymerase II transcription subunit 18 OS=Homo sapiens OX=9606 GN=MED18 PE=1 SV=1	0	26.461	35	6	23	6	208	23.6	6.54	52.02	6	1.682	0.157909	102.88	155.7	44.3			155.7	44.3	4	4	3.8157e+07	2.15541e+07	3.06797e+07	2.53379e+07	1.1725e+07	6.70554e+06	9.39457e+06	5.06298e+06	High	High	High	Peak Found	High	High	High	High	1
FALSE	High	Master Protein	Q96C19	EF-hand domain-containing protein D2 OS=Homo sapiens OX=9606 GN=EFHD2 PE=1 SV=1	0	137.958	76	21	207	19	240	26.7	5.2	552.55	21	1.681	0.0437693	106.23	124.5	75.5			124.5	75.5	4	4	3.15993e+08	4.18545e+08	1.15019e+08	1.58046e+08	1.40576e+08	1.30724e+08	1.50637e+08	8.21475e+07	High	High	High	High	High	High	High	High	1
FALSE	High	Master Protein	Q9UPX8	SH3 and multiple ankyrin repeat domains protein 2 OS=Homo sapiens OX=9606 GN=SHANK2 PE=1 SV=4	0	29.521	8	8	12	8	1849	201.1	6.7	40.07	8	1.681	0.393314	93.8	115.7	84.3			115.7	84.3	4	4	3.27585e+06	4.15471e+06	800042	669181	1.72103e+06	1.2048e+06	1.15353e+06	414451	High	High	Peak Found	Peak Found	High	High	Peak Found	Peak Found	1
FALSE	High	Master Protein	P49773	Adenosine 5'-monophosphoramidase HINT1 OS=Homo sapiens OX=9606 GN=HINT1 PE=1 SV=2	0	158.064	79	9	165	9	126	13.8	6.95	582.78	9	1.678	0.0404173	106	125.2	74.8			125.2	74.8	4	4	4.78042e+08	3.91166e+08	1.04635e+08	1.32275e+08	1.75028e+08	1.29584e+08	1.42293e+08	7.63829e+07	High	High	High	High	High	High	High	High	1
FALSE	High	Master Protein	Q9BZG1	Ras-related protein Rab-34 OS=Homo sapiens OX=9606 GN=RAB34 PE=1 SV=1	0	23.593	30	6	12	6	259	29	7.88	32.86	6	1.676	0.488706	110.22	78.8	121.2			78.8	121.2	4	4	791688	120396	329535	253831	73402.7	1.33663e+06	148166	2.51262e+06	High	High	High	Peak Found	High	High	High	High	1
FALSE	High	Master Protein	Q9UNI6	Dual specificity protein phosphatase 12 OS=Homo sapiens OX=9606 GN=DUSP12 PE=1 SV=1	0	60.932	49	13	40	13	340	37.7	6.84	103.34	13	1.676	0.20543	70.5	134.7	65.3			134.7	65.3	4	4	1.69939e+07	1.1511e+07	8.09349e+06	6.63937e+06	4.20208e+06	3.56435e+06	8.1155e+06	5.20845e+06	High	High	High	High	High	High	High	High	1
FALSE	High	Master Protein	P46779	Large ribosomal subunit protein eL28 OS=Homo sapiens OX=9606 GN=RPL28 PE=1 SV=3	0	41.626	47	10	142	10	137	15.7	12.02	315.89	10	1.675	0.0483954	93.7	128.8	71.2			128.8	71.2	4	4	3.78491e+08	4.04032e+08	2.11745e+08	3.24949e+08	1.96789e+08	2.30252e+08	1.37735e+08	1.90866e+08	High	High	High	High	High	High	High	High	1
FALSE	High	Master Protein	Q9NRP2	COX assembly mitochondrial protein 2 homolog OS=Homo sapiens OX=9606 GN=CMC2 PE=1 SV=1	0	30.359	78	6	28	6	79	9.5	7.87	62.45	6	1.675	0.179583	71.44	129.6	70.4			129.6	70.4	4	4	1.0928e+07	1.39275e+07	7.33244e+06	8.71874e+06	7.18851e+06	6.99306e+06	4.02552e+06	2.63339e+06	High	High	High	High	High	High	High	High	1
FALSE	High	Master Protein	Q9UIF9	Bromodomain adjacent to zinc finger domain protein 2A OS=Homo sapiens OX=9606 GN=BAZ2A PE=1 SV=4	0	129.778	20	26	89	26	1905	211.1	6.64	253.6	26	1.674	0.169411	92.83	129.1	70.9			129.1	70.9	4	4	2.09527e+07	2.36479e+07	2.18557e+07	1.4734e+07	8.07982e+06	1.07965e+07	1.28031e+07	1.4144e+07	High	High	High	High	High	High	High	High	1
FALSE	High	Master Protein	Q9NQS7	Inner centromere protein OS=Homo sapiens OX=9606 GN=INCENP PE=1 SV=3	0	55.619	20	14	46	14	918	105.4	9.44	119.33	14	1.674	0.14445	73.84	128.1	71.9			128.1	71.9	4	4	9.66285e+06	1.37029e+07	1.72415e+07	9.70907e+06	6.18783e+06	4.93406e+06	9.06388e+06	6.75992e+06	High	High	High	High	High	High	High	High	1
FALSE	High	None	Q12816	Trophinin OS=Homo sapiens OX=9606 GN=TRO PE=1 SV=3	0.003	5.496	1	2	10	2	1431	143.6	9.03	21.81	2	1.672	0.246167	85.48	136.5	63.5			136.5	63.5	4	4	3.53937e+06	1.52792e+07	1.14217e+06	7.81312e+06	414415	9.36416e+06	639584	9.85954e+06	High	High	Peak Found	High	High	High	Peak Found	High	1
FALSE	High	None	Q9BPZ2	Spindlin-2B OS=Homo sapiens OX=9606 GN=SPIN2B PE=1 SV=1	0	14.229	13	3	7	3	258	29.1	7.23	26.41	3	1.671	0.488241	178.78	124	76			124	76	2	3	272562		1.79383e+06		1.45301e+06		428710	54890.5	High	n/a	High	n/a	High	n/a	High	Peak Found	1
FALSE	High	None	Q99865	Spindlin-2A OS=Homo sapiens OX=9606 GN=SPIN2A PE=1 SV=3	0	14.229	13	3	7	3	258	29.2	7.23	26.41	3	1.671	0.488241	178.78	124	76			124	76	2	3	272562		1.79383e+06		1.45301e+06		428710	54890.5	High	n/a	High	n/a	High	n/a	High	Peak Found	1
FALSE	High	Master Protein	Q9BW66	Cyclin-dependent kinase 2-interacting protein OS=Homo sapiens OX=9606 GN=CINP PE=1 SV=1	0	14.076	19	3	4	3	212	24.3	6.28	10.88	3	1.67	0.40692	0	112.1	87.9			112.1	87.9	2	1	719637	418879			430882				Peak Found	High	n/a	n/a	High	High	n/a	n/a	1
FALSE	High	Master Protein	Q9UI30	Multifunctional methyltransferase subunit TRM112-like protein OS=Homo sapiens OX=9606 GN=TRMT112 PE=1 SV=1	0	47.7	77	7	63	7	125	14.2	5.26	163.01	7	1.67	0.102255	84.27	117.2	82.8			117.2	82.8	4	4	7.58663e+07	5.3237e+07	3.92888e+07	3.48462e+07	2.66126e+07	4.52535e+07	2.40532e+07	3.93061e+07	High	High	High	High	High	High	High	High	1
FALSE	High	Master Protein	Q9UGU0	Transcription factor 20 OS=Homo sapiens OX=9606 GN=TCF20 PE=1 SV=3	0	62.926	12	14	26	14	1960	211.6	9.04	72.32	14	1.67	0.244291	63.16	139.1	60.9			139.1	60.9	4	4	3.68339e+06	6.40826e+06	5.80421e+06	5.17489e+06	3.05623e+06	1.8802e+06	516605	3.28215e+06	High	High	High	High	High	Peak Found	Peak Found	Peak Found	1
FALSE	High	None	Q9UHL0	ATP-dependent RNA helicase DDX25 OS=Homo sapiens OX=9606 GN=DDX25 PE=1 SV=2	0.001	8.715	2	1	7	1	483	54.7	6.28	21.87	1	1.668	0.373883	113.48	127.7	72.3			127.7	72.3	4	4	4.70598e+06	1.02096e+06	4.64346e+06	396964	2.04129e+06	743820	3.6142e+06	195820	High	High	High	Peak Found	High	Peak Found	High	Peak Found	1
FALSE	High	Master Protein	Q9NQZ5	StAR-related lipid transfer protein 7, mitochondrial OS=Homo sapiens OX=9606 GN=STARD7 PE=1 SV=2	0	41.786	30	8	26	8	370	43.1	8.95	65.77	8	1.667	0.24577	71.61	115.5	84.5			115.5	84.5	4	4	5.12824e+06	9.26913e+06	4.09035e+06	3.745e+06	3.3911e+06	1.49546e+06	3.35289e+06	3.34992e+06	High	High	High	High	High	High	High	High	1
FALSE	High	Master Protein	Q9P2E3	NFX1-type zinc finger-containing protein 1 OS=Homo sapiens OX=9606 GN=ZNFX1 PE=1 SV=2	0.006	4.661	1	2	2	2	1918	220.1	7.3	4.86	2	1.666	0.404133	124.17	128.9	71.1			128.9	71.1	4	3	561320	4.01707e+06	1.25182e+06	2.11184e+06		896673	165195	2.39742e+06	High	Peak Found	High	Peak Found	n/a	Peak Found	Peak Found	Peak Found	1
FALSE	High	Master Protein	Q9BZL1	Ubiquitin-like protein 5 OS=Homo sapiens OX=9606 GN=UBL5 PE=1 SV=1	0	15.585	44	4	21	4	73	8.5	8.44	39.53	4	1.665	0.19938	95	127.5	72.5			127.5	72.5	4	4	6.92024e+06	1.52162e+07	7.97467e+06	1.21583e+07	4.55044e+06	6.87694e+06	4.30118e+06	7.23977e+06	High	High	High	High	High	High	High	High	1
FALSE	High	Master Protein	Q8IXQ3	Uncharacterized protein C9orf40 OS=Homo sapiens OX=9606 GN=C9orf40 PE=1 SV=1	0	14.125	37	3	7	3	194	21.1	5.01	30.31	3	1.665	0.366654	69.4	84	116			84	116	4	4	914843	557000	1.07428e+06	2.96561e+06	2.5964e+06	597435	1.52589e+06	1.22729e+06	Peak Found	Peak Found	High	High	High	Peak Found	High	High	1
FALSE	High	Master Protein	Q8NC74	RBBP8 N-terminal-like protein OS=Homo sapiens OX=9606 GN=RBBP8NL PE=1 SV=3	0	19.928	12	6	9	6	664	71.4	6.51	20.49	6	1.664	0.280512	114.04	134.5	65.5			134.5	65.5	4	4	6.99459e+06	2.76446e+06	5.0341e+06	3.75028e+06	3.10231e+06	2.2201e+06	1.3217e+06	2.01421e+06	High	High	High	High	Peak Found	High	Peak Found	Peak Found	1	Acetyl [N-Term]
FALSE	High	Master Protein	Q96BX8	MOB kinase activator 3A OS=Homo sapiens OX=9606 GN=MOB3A PE=1 SV=1	0	31.753	48	7	15	7	217	25.4	8.63	32.77	7	1.663	0.228295	110.36	110.1	89.9			110.1	89.9	4	4	9.33213e+06	1.42154e+07	5.63018e+06	4.79267e+06	6.32509e+06	7.39053e+06	985751	5.545e+06	High	High	High	High	High	High	Peak Found	Peak Found	1
FALSE	High	None	A6NHG4	D-dopachrome decarboxylase-like protein OS=Homo sapiens OX=9606 GN=DDTL PE=2 SV=1	0	28.861	55	5	43	5	134	14.2	6.29	107.46	5	1.663	0.0485567	71.41	128.8	71.2			128.8	71.2	4	4	1.04718e+08	1.76811e+08	4.90911e+07	9.163e+07	6.86787e+07	6.65755e+07	3.40101e+07	4.41201e+07	High	High	High	High	High	High	High	High	1
FALSE	High	Master Protein	P53350	Serine/threonine-protein kinase PLK1 OS=Homo sapiens OX=9606 GN=PLK1 PE=1 SV=1	0	40.529	27	11	22	11	603	68.2	8.91	65.2	11	1.662	0.271524	92.24	146.4	53.6			146.4	53.6	4	4	1.06384e+07	1.23587e+07	5.54074e+06	6.97105e+06	7.22772e+06	2.41595e+06	1.41169e+06	4.1154e+06	High	High	High	High	Peak Found	Peak Found	Peak Found	Peak Found	1
FALSE	High	Master Protein	Q9Y4R8	Telomere length regulation protein TEL2 homolog OS=Homo sapiens OX=9606 GN=TELO2 PE=1 SV=2	0	84.147	29	17	37	17	837	91.7	5.76	125.48	17	1.662	0.256822	107.2	127.9	72.1			127.9	72.1	4	4	1.52682e+07	5.79046e+06	8.22731e+06	3.86622e+06	1.02796e+07	2.01791e+06	5.43396e+06	2.78412e+06	High	High	High	Peak Found	High	High	High	Peak Found	1
FALSE	High	Master Protein	Q9BTE3	Mini-chromosome maintenance complex-binding protein OS=Homo sapiens OX=9606 GN=MCMBP PE=1 SV=2	0	123.256	46	23	109	23	642	72.9	5.87	273.81	23	1.662	0.100559	58.5	138.4	61.6			138.4	61.6	4	4	5.60659e+07	6.87451e+07	4.35402e+07	5.76506e+07	1.70626e+07	3.10489e+07	2.05972e+07	3.65248e+07	High	High	High	High	High	High	High	High	1
FALSE	High	Master Protein	P51114	RNA-binding protein FXR1 OS=Homo sapiens OX=9606 GN=FXR1 PE=1 SV=3	0	116.956	46	20	146	17	621	69.7	6.15	407.4	20	1.662	0.0807495	104.78	137.5	62.5			137.5	62.5	4	4	4.06971e+07	4.34632e+07	2.75185e+07	3.21755e+07	1.6188e+07	1.66935e+07	1.38137e+07	2.95003e+07	High	High	High	High	High	High	High	High	1
FALSE	High	Master Protein	P04183	Thymidine kinase, cytosolic OS=Homo sapiens OX=9606 GN=TK1 PE=1 SV=2	0	87.34	60	14	68	14	234	25.5	8.51	172.27	14	1.661	0.154771	85.99	137.2	62.8			137.2	62.8	4	4	3.51129e+07	2.7175e+07	1.84622e+07	2.25283e+07	1.15337e+07	9.88623e+06	2.31779e+07	1.11334e+07	High	High	High	High	High	High	High	High	1
FALSE	High	Master Protein	Q9BSV6	tRNA-splicing endonuclease subunit Sen34 OS=Homo sapiens OX=9606 GN=TSEN34 PE=1 SV=1	0	62.359	54	12	64	12	310	33.6	8.43	196.3	12	1.66	0.153083	83.05	143.4	56.6			143.4	56.6	4	4	2.12182e+07	1.07589e+07	1.61892e+07	8.43652e+06	1.02071e+07	2.64823e+06	1.2426e+07	2.65338e+06	High	High	High	High	High	High	High	High	1
FALSE	High	Master Protein	Q9UHJ6	Sedoheptulokinase OS=Homo sapiens OX=9606 GN=SHPK PE=1 SV=4	0	21.84	13	4	7	4	478	51.5	6.83	22.42	4	1.66	0.371701	57.7	126.2	73.8			126.2	73.8	4	4	1.96958e+06	4.97541e+06	709890	3.01252e+06	961500	1.68025e+06	1.20888e+06	1.86366e+06	High	High	High	Peak Found	High	Peak Found	Peak Found	Peak Found	1
FALSE	High	Master Protein	Q9UFW8	CGG triplet repeat-binding protein 1 OS=Homo sapiens OX=9606 GN=CGGBP1 PE=1 SV=2	0	50.107	62	10	43	10	167	18.8	8.95	107.66	10	1.659	0.103323	88.12	75.1	124.9			75.1	124.9	4	4	1.47028e+07	1.78356e+07	1.70308e+07	2.66425e+07	9.14049e+06	1.16185e+08	7.30205e+06	9.17483e+07	High	High	High	High	High	High	High	High	1
FALSE	High	Master Protein	Q13501	Sequestosome-1 OS=Homo sapiens OX=9606 GN=SQSTM1 PE=1 SV=1	0	305.496	83	26	772	26	440	47.7	5.22	2782.89	26	1.658	0.0429859	78.05	128.7	71.3			128.7	71.3	4	4	6.38361e+08	7.36935e+08	4.08819e+08	4.61081e+08	3.15506e+08	3.9574e+08	2.75684e+08	2.85937e+08	High	High	High	High	High	High	High	High	1
FALSE	High	Master Protein	Q8IYB7	DIS3-like exonuclease 2 OS=Homo sapiens OX=9606 GN=DIS3L2 PE=1 SV=4	0	52.683	21	13	23	13	885	99.2	6.1	69.15	13	1.658	0.22988	107.81	124.3	75.7			124.3	75.7	4	4	2.09318e+07	9.82883e+06	8.8702e+06	2.30719e+06	9.06435e+06	2.3239e+06	6.85798e+06	4.71605e+06	High	High	High	Peak Found	High	High	High	Peak Found	1
FALSE	High	Master Protein	P29122	Proprotein convertase subtilisin/kexin type 6 OS=Homo sapiens OX=9606 GN=PCSK6 PE=1 SV=1	0.002	6.186	2	2	2	2	969	106.4	7.68	1.68	2	1.658	0.410448	47.29	124.7	75.3			124.7	75.3	2	2	1.02399e+06		938462		820351		426298		High	n/a	High	n/a	Peak Found	n/a	Peak Found	n/a	1
FALSE	High	Master Protein	Q9UBF8	Phosphatidylinositol 4-kinase beta OS=Homo sapiens OX=9606 GN=PI4KB PE=1 SV=1	0	9.906	4	3	6	3	816	91.3	6.25	13.01	3	1.658	0.471475	60.95	124.7	75.3			124.7	75.3	4	2	765464	803927	412220	201354	309451		371105		High	High	High	Peak Found	Peak Found	Peak Found	Peak Found	Peak Found	1
FALSE	High	Master Protein	Q5T280	Putative methyltransferase C9orf114 OS=Homo sapiens OX=9606 GN=SPOUT1 PE=1 SV=3	0	29.084	27	7	27	7	376	42	7.43	82.08	7	1.657	0.165156	79.74	118.6	81.4			118.6	81.4	4	4	1.32595e+07	1.06034e+07	1.51319e+07	1.64045e+07	8.46193e+06	1.61937e+07	9.51695e+06	9.9149e+06	High	High	High	High	High	High	High	High	1
FALSE	High	Master Protein	Q14738	Serine/threonine-protein phosphatase 2A 56 kDa regulatory subunit delta isoform OS=Homo sapiens OX=9606 GN=PPP2R5D PE=1 SV=1	0	146.204	50	21	169	16	602	69.9	8.13	516.51	21	1.653	0.0700512	75.74	128.2	71.8			128.2	71.8	4	4	1.13855e+08	7.01468e+07	7.80915e+07	5.90835e+07	6.88574e+07	3.42466e+07	4.32404e+07	3.98139e+07	High	High	High	High	High	High	High	High	1
FALSE	High	Master Protein	Q9H910	Jupiter microtubule associated homolog 2 OS=Homo sapiens OX=9606 GN=JPT2 PE=1 SV=1	0	89.529	74	11	103	11	190	20.1	9.26	258.1	11	1.653	0.096484	87.99	107.5	92.5			107.5	92.5	4	4	3.11799e+07	1.16794e+08	4.8232e+07	9.54758e+07	4.8117e+07	7.59022e+07	9.32425e+06	7.09681e+07	High	High	High	High	High	High	High	High	1	Acetyl [N-Term]
FALSE	High	Master Protein	Q13233	Mitogen-activated protein kinase kinase kinase 1 OS=Homo sapiens OX=9606 GN=MAP3K1 PE=1 SV=4	0	19.55	6	5	7	5	1512	164.4	7.74	25.53	5	1.652	0.47715	46.53	120.5	79.5			120.5	79.5	4	4	2.17737e+06	784018	1.25917e+06	417709	725949	197344	853884	591417	High	High	High	Peak Found	Peak Found	Peak Found	Peak Found	Peak Found	1
FALSE	High	Master Protein	Q14197	Large ribosomal subunit protein mL62 OS=Homo sapiens OX=9606 GN=MRPL58 PE=1 SV=1	0	31.972	33	6	28	6	206	23.6	10.07	75.73	6	1.652	0.145603	84.98	134.4	65.6			134.4	65.6	4	4	2.17483e+07	1.44961e+07	1.58874e+07	1.48065e+07	9.81275e+06	6.40529e+06	8.75961e+06	3.72245e+06	High	High	High	High	High	High	High	High	1
FALSE	High	Master Protein	Q13393	Phospholipase D1 OS=Homo sapiens OX=9606 GN=PLD1 PE=1 SV=1	0.001	7.864	2	2	5	2	1074	124.1	8.78	12.05	2	1.651	0.466271	98.77	129.2	70.8			129.2	70.8	4	4	2.87926e+06	626628	1.47286e+06	329739	964627	318665	770471	360364	High	High	Peak Found	Peak Found	High	High	High	Peak Found	1
FALSE	High	Master Protein	P05161	Ubiquitin-like protein ISG15 OS=Homo sapiens OX=9606 GN=ISG15 PE=1 SV=5	0	18.157	31	4	13	4	165	17.9	7.44	34.5	4	1.65	0.373209	90.84	123.8	76.2			123.8	76.2	4	4	3.19894e+06	5.1477e+06	352809	1.8017e+06	2.13626e+06	2.97642e+06	1.02399e+06	356417	High	High	Peak Found	Peak Found	High	High	Peak Found	Peak Found	1
FALSE	High	Master Protein	Q9BQB6	Vitamin K epoxide reductase complex subunit 1 OS=Homo sapiens OX=9606 GN=VKORC1 PE=1 SV=1	0.004	5.225	8	1	19	1	163	18.2	9.36	56.11	1	1.65	0.258568	51.3	124.5	75.5			124.5	75.5	4	4	5.85473e+06	9.54188e+06	2.77626e+06	6.77689e+06	4.88813e+06	4.24e+06	2.67072e+06	3.4359e+06	High	High	High	High	High	High	High	High	1
FALSE	High	Master Protein	Q9UL45	Biogenesis of lysosome-related organelles complex 1 subunit 6 OS=Homo sapiens OX=9606 GN=BLOC1S6 PE=1 SV=1	0	11.787	24	2	5	2	172	19.7	6.4	24.12	2	1.65	0.314145	25.29	124.5	75.5			124.5	75.5	2	1	1.42277e+06		1.99799e+06		1.02205e+06				High	n/a	High	n/a	High	High	n/a	n/a	1
FALSE	High	Master Protein	Q9BRD0	BUD13 homolog OS=Homo sapiens OX=9606 GN=BUD13 PE=1 SV=1	0.004	5.179	3	2	2	2	619	70.5	9.86	1.69	2	1.649	0.496553	105.14	124.5	75.5			124.5	75.5	2	2	604288		198091		593712	74105			Peak Found	n/a	Peak Found	High	High	Peak Found	n/a	n/a	1
FALSE	High	Master Protein	A6NJ78	12S rRNA N4-methylcytidine (m4C) methyltransferase OS=Homo sapiens OX=9606 GN=METTL15 PE=1 SV=1	0	28.987	24	7	21	7	407	46.1	8.62	45.23	7	1.649	0.406555	86.52	138.3	61.7			138.3	61.7	4	4	1.85619e+06	1.82857e+06	4.74343e+06	2.77739e+06	2.16089e+06	880089	1.16403e+06	781559	High	High	High	High	High	High	High	Peak Found	1
FALSE	High	Master Protein	Q15054	DNA polymerase delta subunit 3 OS=Homo sapiens OX=9606 GN=POLD3 PE=1 SV=2	0	41.177	25	10	39	10	466	51.4	9.35	102.22	10	1.649	0.107972	95.02	165.7	34.3			165.7	34.3	4	4	1.68441e+08	2.90138e+07	1.11597e+08	8.2003e+06	1.05709e+07	1.26734e+07	2.5315e+07	1.09772e+07	High	High	High	High	High	High	High	High	1
FALSE	High	Master Protein	O14545	TRAF-type zinc finger domain-containing protein 1 OS=Homo sapiens OX=9606 GN=TRAFD1 PE=1 SV=1	0	20.08	10	5	8	5	582	64.8	5.29	23.72	5	1.649	0.419132	82.06	114.7	85.3			114.7	85.3	4	4	1.23085e+06	3.46356e+06	1.08825e+06	1.67996e+06	374485	1.75946e+06	650433	4.61691e+06	High	High	High	Peak Found	High	Peak Found	Peak Found	Peak Found	1
FALSE	High	Master Protein	Q9UJY5	ADP-ribosylation factor-binding protein GGA1 OS=Homo sapiens OX=9606 GN=GGA1 PE=1 SV=1	0	83.015	39	16	49	16	639	70.3	5.29	166.34	16	1.649	0.179561	69.44	116	84			116	84	4	4	1.76222e+07	2.03339e+07	1.18362e+07	1.28777e+07	1.02319e+07	6.16558e+06	1.16255e+07	1.27138e+07	High	High	High	High	High	High	High	High	1
FALSE	High	Master Protein	P26639	Threonine--tRNA ligase 1, cytoplasmic OS=Homo sapiens OX=9606 GN=TARS1 PE=1 SV=3	0	330.718	74	54	618	50	723	83.4	6.67	1758.34	54	1.647	0.0416616	104.81	125.2	74.8			125.2	74.8	4	4	4.92393e+08	3.58162e+08	3.95768e+08	3.54152e+08	2.51776e+08	1.49258e+08	2.32746e+08	2.17323e+08	High	High	High	High	High	High	High	High	1
FALSE	High	Master Protein	Q15527	Surfeit locus protein 2 OS=Homo sapiens OX=9606 GN=SURF2 PE=1 SV=4	0	31.411	29	5	29	5	256	29.6	9.22	84.51	5	1.646	0.250763	68.17	132.9	67.1			132.9	67.1	4	4	7.82082e+06	4.84905e+06	6.50623e+06	5.2436e+06	4.86911e+06	1.386e+06	5.56788e+06	1.78762e+06	High	High	High	High	High	High	High	High	1
FALSE	High	Master Protein	Q9HD34	LYR motif-containing protein 4 OS=Homo sapiens OX=9606 GN=LYRM4 PE=1 SV=1	0	32.92	52	6	37	6	91	10.8	10.73	98.91	6	1.646	0.155539	68.97	133.8	66.2			133.8	66.2	4	4	1.32641e+07	1.74759e+07	1.11338e+07	1.91335e+07	5.89138e+06	9.36829e+06	6.56216e+06	8.63232e+06	High	High	High	High	High	High	High	High	1
FALSE	High	Master Protein	Q16825	Tyrosine-protein phosphatase non-receptor type 21 OS=Homo sapiens OX=9606 GN=PTPN21 PE=1 SV=2	0	33.981	7	8	34	8	1174	133.2	7.9	82.72	8	1.646	0.2436	108.51	137.9	62.1			137.9	62.1	4	4	1.21487e+07	9.50073e+06	9.21629e+06	3.05319e+06	5.13495e+06	2.01698e+06	1.33382e+07	3.46384e+06	High	High	High	High	High	High	High	High	1
FALSE	High	Master Protein	P40425	Pre-B-cell leukemia transcription factor 2 OS=Homo sapiens OX=9606 GN=PBX2 PE=1 SV=2	0.002	5.752	7	1	2	1	430	45.9	7.56	11.3	1	1.645	0.514408	61.43	122.1	77.9			122.1	77.9	3	2		833498	717182	1.06595e+06		810542		348506	n/a	Peak Found	Peak Found	High	n/a	High	n/a	Peak Found	1
FALSE	High	Master Protein	P56747	Claudin-6 OS=Homo sapiens OX=9606 GN=CLDN6 PE=1 SV=2	0	25.14	23	5	157	4	220	23.3	8	437.23	5	1.645	0.031889	55.09	121.3	78.7			121.3	78.7	4	4	1.27617e+08	1.03444e+08	1.09724e+08	9.55188e+07	7.47207e+07	6.39254e+07	8.81587e+07	5.64229e+07	High	High	High	High	High	High	High	High	1
FALSE	High	Master Protein	P35611	Alpha-adducin OS=Homo sapiens OX=9606 GN=ADD1 PE=1 SV=2	0	59.421	23	14	54	14	737	80.9	5.83	153.07	14	1.645	0.165305	67.5	141.8	58.2			141.8	58.2	4	4	1.3347e+07	2.22286e+07	9.70525e+06	1.82073e+07	5.14393e+06	8.13776e+06	6.49775e+06	6.29914e+06	High	High	High	High	High	High	High	High	1
FALSE	High	Master Protein	Q9UMX0	Ubiquilin-1 OS=Homo sapiens OX=9606 GN=UBQLN1 PE=1 SV=2	0	241.202	47	15	315	9	589	62.5	5.11	1208.64	15	1.644	0.0455629	67.91	114.1	85.9			114.1	85.9	4	4	2.41018e+08	2.13453e+08	1.753e+08	1.65386e+08	1.78866e+08	1.78642e+08	8.4276e+07	1.18688e+08	High	High	High	High	High	High	High	High	1
FALSE	High	Master Protein	O76061	Stanniocalcin-2 OS=Homo sapiens OX=9606 GN=STC2 PE=1 SV=1	0.001	7.598	13	2	2	2	302	33.2	7.3	6.91	2	1.644	0.536735	68.62	124.4	75.6			124.4	75.6	2	2	180101		46350.2		125932		24527.1		Peak Found	n/a	Peak Found	n/a	High	n/a	Peak Found	n/a	1
FALSE	High	Master Protein	Q9Y4F9	Rho family-interacting cell polarization regulator 2 OS=Homo sapiens OX=9606 GN=RIPOR2 PE=1 SV=4	0	9.001	3	3	4	3	1068	118.4	5.41	10.49	3	1.643	0.506135	59.17	127.4	72.6			127.4	72.6	4	4	1.87238e+06	823133	271727	248876	351382	384411	139191	207104	High	High	Peak Found	Peak Found	Peak Found	High	Peak Found	Peak Found	1
FALSE	High	Master Protein	Q96CP2	FLYWCH family member 2 OS=Homo sapiens OX=9606 GN=FLYWCH2 PE=1 SV=1	0	30.166	50	5	25	5	140	14.6	8.46	62.03	5	1.643	0.240536	70.25	117.6	82.4			117.6	82.4	4	4	5.37382e+06	1.01736e+07	5.26947e+06	1.18675e+07	4.46038e+06	9.71414e+06	2.90178e+06	6.02753e+06	High	High	High	High	High	High	High	High	1
FALSE	High	Master Protein	P62937	Peptidyl-prolyl cis-trans isomerase A OS=Homo sapiens OX=9606 GN=PPIA PE=1 SV=2	0	151.843	86	15	685	15	165	18	7.81	1703.58	15	1.643	0.0471677	95.87	121	79			121	79	4	4	3.4421e+09	2.71022e+09	1.86517e+09	1.40686e+09	2.04049e+09	1.41871e+09	1.51822e+09	9.4326e+08	High	High	High	High	High	High	High	High	1	Acetyl [N-Term]
FALSE	High	Master Protein	P25398	Small ribosomal subunit protein eS12 OS=Homo sapiens OX=9606 GN=RPS12 PE=1 SV=3	0	102.649	65	13	179	13	132	14.5	7.21	507.03	13	1.643	0.0472054	87.15	118.2	81.8			118.2	81.8	4	4	6.64151e+08	5.80825e+08	5.16983e+08	4.08679e+08	4.27694e+08	3.92383e+08	3.66947e+08	2.83422e+08	High	High	High	High	High	High	High	High	1
FALSE	High	None	A8MZ36	Envoplakin-like protein OS=Homo sapiens OX=9606 GN=EVPLL PE=2 SV=1	0.005	4.87	5	1	2	1	301	33.9	6.2	6.07	1	1.643	0.512605	86.38	124.3	75.7			124.3	75.7	2	2		944185		281476		284478		346193	High	High	Peak Found	Peak Found	Peak Found	Peak Found	Peak Found	Peak Found	1
FALSE	High	Master Protein	P04080	Cystatin-B OS=Homo sapiens OX=9606 GN=CSTB PE=1 SV=2	0	53.003	70	4	133	4	98	11.1	7.56	387.94	4	1.642	0.0583686	115.23	118.1	81.9			118.1	81.9	4	4	3.13007e+08	5.07181e+08	9.04356e+07	1.33855e+08	1.85388e+08	2.48288e+08	7.78646e+07	1.08555e+08	High	High	High	High	High	High	High	High	1	Acetyl [N-Term]
FALSE	High	None	Q6ZMR3	L-lactate dehydrogenase A-like 6A OS=Homo sapiens OX=9606 GN=LDHAL6A PE=1 SV=1	0	13.27	4	2	117	1	332	36.5	6.99	339.59	2	1.641	0.0476976	90.34	103.7	96.3			103.7	96.3	4	4	7.31677e+08	1.83505e+09	5.25257e+08	7.61294e+08	5.71203e+08	1.16086e+09	4.53135e+08	8.40523e+08	High	High	Peak Found	Peak Found	Peak Found	Peak Found	n/a	Peak Found	1
FALSE	High	Master Protein	Q14847	LIM and SH3 domain protein 1 OS=Homo sapiens OX=9606 GN=LASP1 PE=1 SV=2	0	170.845	67	21	355	21	261	29.7	7.05	1010.41	21	1.641	0.04229	80.88	123.2	76.8			123.2	76.8	4	4	4.12273e+08	7.23997e+08	2.67498e+08	3.58557e+08	1.94851e+08	2.79615e+08	2.1564e+08	2.66746e+08	High	High	High	High	High	High	High	High	1	Acetyl [N-Term]
FALSE	High	Master Protein	Q5VUA4	Zinc finger protein 318 OS=Homo sapiens OX=9606 GN=ZNF318 PE=1 SV=2	0	9.833	2	3	4	3	2279	251	7.2	9.55	3	1.641	0.501505	61.66	139.7	60.3			139.7	60.3	3	3	411203	592328	492226		212448	329610		139476	Peak Found	High	High	n/a	Peak Found	Peak Found	n/a	Peak Found	1
FALSE	High	Master Protein	O00193	Small acidic protein OS=Homo sapiens OX=9606 GN=SMAP PE=1 SV=1	0	73.442	25	4	54	4	183	20.3	4.72	211.5	4	1.639	0.192464	104.26	143.6	56.4			143.6	56.4	4	4	1.40898e+07	3.77832e+07	5.39153e+06	2.93255e+07	8.68896e+06	1.29847e+07	2.86709e+06	7.34434e+06	High	High	High	High	High	High	High	High	1
FALSE	High	Master Protein	Q08345	Epithelial discoidin domain-containing receptor 1 OS=Homo sapiens OX=9606 GN=DDR1 PE=1 SV=1	0	11.802	4	4	6	4	913	101.1	6.83	13.78	4	1.638	0.380263	50.08	143.9	56.1			143.9	56.1	4	4	969480	4.5223e+06	550099	2.25514e+06	567703	584524	470409	993504	High	High	Peak Found	Peak Found	Peak Found	Peak Found	Peak Found	Peak Found	1
FALSE	High	Master Protein	P29966	Myristoylated alanine-rich C-kinase substrate OS=Homo sapiens OX=9606 GN=MARCKS PE=1 SV=4	0	28.938	30	5	17	5	332	31.5	4.45	61.99	5	1.638	0.271447	59.83	132.5	67.5			132.5	67.5	4	4	2.37377e+06	4.40721e+06	2.89278e+06	1.16122e+07	2.34719e+06	2.93997e+06	1.4101e+06	978491	High	High	High	High	High	High	Peak Found	Peak Found	1
FALSE	High	Master Protein	P80723	Brain acid soluble protein 1 OS=Homo sapiens OX=9606 GN=BASP1 PE=1 SV=2	0	223.727	90	24	672	24	227	22.7	4.63	2497.36	24	1.637	0.0487503	99.7	128	72			128	72	4	4	7.65109e+08	2.51866e+09	1.10385e+09	2.8408e+09	6.93833e+08	1.9509e+09	2.64773e+08	1.26891e+09	High	High	High	High	High	High	High	High	1
FALSE	High	Master Protein	Q9Y3D3	Small ribosomal subunit protein bS16m OS=Homo sapiens OX=9606 GN=MRPS16 PE=1 SV=1	0	33.389	54	5	38	5	137	15.3	9.5	107.7	5	1.637	0.17172	52.13	125.4	74.6			125.4	74.6	4	4	3.45248e+07	2.40508e+07	2.51137e+07	1.89486e+07	2.03987e+07	9.44796e+06	2.25185e+07	1.04997e+07	High	High	High	High	High	High	High	High	1
FALSE	High	Master Protein	Q9UK22	F-box only protein 2 OS=Homo sapiens OX=9606 GN=FBXO2 PE=1 SV=2	0	22.054	15	4	12	4	296	33.3	4.37	35.64	4	1.636	0.301071	70.33	139.8	60.2			139.8	60.2	4	4	5.13678e+06	4.133e+06	2.76427e+06	1.50946e+06	1.70259e+06	2.04368e+06	1.08973e+06	1.24163e+06	High	High	High	Peak Found	High	High	High	Peak Found	1
FALSE	High	Master Protein	P82979	SAP domain-containing ribonucleoprotein OS=Homo sapiens OX=9606 GN=SARNP PE=1 SV=3	0	98.416	70	14	137	14	210	23.7	6.42	406.16	14	1.635	0.051618	73.14	122.5	77.5			122.5	77.5	4	4	2.60409e+08	2.91805e+08	1.43752e+08	1.88135e+08	1.41657e+08	1.38178e+08	1.32383e+08	1.71703e+08	High	High	High	High	High	High	High	High	1
FALSE	High	Master Protein	P29350	Tyrosine-protein phosphatase non-receptor type 6 OS=Homo sapiens OX=9606 GN=PTPN6 PE=1 SV=1	0	95.159	41	18	83	18	595	67.5	7.78	265.85	18	1.635	0.176634	70.23	132.2	67.8			132.2	67.8	4	4	4.48522e+07	3.4877e+07	1.55988e+07	1.43826e+07	1.138e+07	1.08529e+07	1.69069e+07	1.25824e+07	High	High	High	High	High	High	High	High	1
FALSE	High	Master Protein	Q9NSK7	Protein C19orf12 OS=Homo sapiens OX=9606 GN=C19orf12 PE=1 SV=3	0.001	6.432	13	2	9	2	152	16.3	7.43	21.28	2	1.635	0.347335	89.86	144.4	55.6			144.4	55.6	4	4	4.29857e+06	5.46988e+06	1.61747e+06	2.46227e+06	2.60942e+06	470083	3.22414e+06	601007	High	High	High	Peak Found	Peak Found	High	High	High	1
FALSE	High	Master Protein	P04406	Glyceraldehyde-3-phosphate dehydrogenase OS=Homo sapiens OX=9606 GN=GAPDH PE=1 SV=3	0	662.993	95	46	5880	46	335	36	8.46	19528.7	46	1.634	0.0498157	118.98	118.7	81.3			118.7	81.3	4	4	3.90695e+10	4.05909e+10	1.54492e+10	1.41005e+10	2.1632e+10	1.80344e+10	1.4766e+10	1.56791e+10	High	High	High	High	High	High	High	High	1
FALSE	High	Master Protein	Q9H063	Repressor of RNA polymerase III transcription MAF1 homolog OS=Homo sapiens OX=9606 GN=MAF1 PE=1 SV=2	0	9.218	15	2	4	2	256	28.8	4.55	12.09	2	1.633	0.447284	88.22	126.8	73.2			126.8	73.2	3	3	521904	1.28869e+06		194898	301148	1.31688e+06	222076		High	Peak Found	n/a	Peak Found	Peak Found	High	Peak Found	n/a	1
FALSE	High	None	P26439	3 beta-hydroxysteroid dehydrogenase/Delta 5-->4-isomerase type 2 OS=Homo sapiens OX=9606 GN=HSD3B2 PE=1 SV=2	0	40.147	20	6	29	6	372	42	8.03	82.95	6	1.633	0.22906	125.45	116.6	83.4			116.6	83.4	4	4	1.34907e+07	6.30142e+06	1.27188e+07	3.75073e+06	1.25985e+07	3.24803e+06	1.27711e+07	1.15554e+06	High	High	High	High	High	High	High	Peak Found	1
FALSE	High	Master Protein	P49454	Centromere protein F OS=Homo sapiens OX=9606 GN=CENPF PE=1 SV=3	0	114.479	13	32	42	32	3114	357.3	5.1	118.88	32	1.633	0.183738	106.78	108.2	91.8			108.2	91.8	4	4	1.47689e+07	1.87571e+07	1.51651e+07	8.24812e+06	1.36559e+07	4.33399e+07	3.96706e+06	1.18087e+07	High	High	High	High	Peak Found	Peak Found	Peak Found	Peak Found	1
FALSE	High	Master Protein	Q76L83	Putative Polycomb group protein ASXL2 OS=Homo sapiens OX=9606 GN=ASXL2 PE=1 SV=1	0.005	4.859	2	2	4	2	1435	153.7	8.81	9.62	2	1.633	0.511171	78.9	124	76			124	76	3	3	808109	482953	697271		427053		1.05794e+06	188211	High	High	High	Peak Found	Peak Found	Peak Found	Peak Found	Peak Found	1
FALSE	High	Master Protein	Q96LT9	RNA-binding region-containing protein 3 OS=Homo sapiens OX=9606 GN=RNPC3 PE=1 SV=1	0	15.927	10	4	5	4	517	58.5	7.72	11.85	4	1.632	0.434371	18.01	138.1	61.9			138.1	61.9	3	2	118617	3.05951e+06		2.92709e+06		946354		1.82217e+06	High	High	n/a	Peak Found	High	High	n/a	Peak Found	1
FALSE	High	Master Protein	Q3T8J9	GON-4-like protein OS=Homo sapiens OX=9606 GN=GON4L PE=1 SV=1	0	21.708	4	5	17	1	2241	248.5	5.01	41.71	5	1.631	0.512167	112.3	92.4	107.6			92.4	107.6	4	3	1.57923e+06	234675	2.51353e+06	432634	1.26453e+06	144599	963470		High	Peak Found	Peak Found	High	High	Peak Found	Peak Found	n/a	1
FALSE	High	Master Protein	Q3ZAQ7	Vacuolar ATPase assembly integral membrane protein VMA21 OS=Homo sapiens OX=9606 GN=VMA21 PE=1 SV=1	0	17.234	35	3	47	3	101	11.3	7.24	106.9	3	1.63	0.190407	126.85	136.8	63.2			136.8	63.2	4	4	1.31608e+07	1.47549e+07	1.88777e+07	1.97268e+07	3.3172e+06	2.85834e+06	1.79231e+07	1.93857e+07	High	High	High	High	High	Peak Found	High	High	1
FALSE	High	Master Protein	Q15532	Protein SSXT OS=Homo sapiens OX=9606 GN=SS18 PE=1 SV=3	0.001	7.556	7	2	6	2	418	45.9	6.46	18.19	2	1.629	0.282784	78.73	119	81			119	81	4	4	1.24931e+06	6.07625e+06	3.37894e+06	9.04477e+06	1.32888e+06	7.7408e+06	756813	7.152e+06	Peak Found	High	High	High	Peak Found	High	High	Peak Found	1
FALSE	High	Master Protein	Q9NQA3	WAS protein family homolog 6 OS=Homo sapiens OX=9606 GN=WASH6P PE=1 SV=3	0	21.756	16	5	21	1	447	48	5.67	65.84	5	1.628	0.418675	116.18	138.1	61.9			138.1	61.9	4	3	767450	3.18949e+06	215512	2.56506e+06	595212	628967		1.2471e+06	High	High	Peak Found	High	High	Peak Found	n/a	Peak Found	1
FALSE	High	Master Protein	P30281	G1/S-specific cyclin-D3 OS=Homo sapiens OX=9606 GN=CCND3 PE=1 SV=2	0	17.989	21	6	11	6	292	32.5	7.06	22.97	6	1.628	0.41994	87.8	130.4	69.6			130.4	69.6	4	4	5.67189e+06	2.12597e+06	909187	2.67943e+06	3.08617e+06	155878	1.20179e+06	1.34822e+06	High	High	High	High	Peak Found	Peak Found	High	High	1
FALSE	High	Master Protein	Q86XN7	Proline and serine-rich protein 1 OS=Homo sapiens OX=9606 GN=PROSER1 PE=1 SV=2	0	10.306	4	2	4	2	944	95.6	8.88	16.61	2	1.628	0.513607	72.82	125.8	74.2			125.8	74.2	3	3		1.16948e+06	591746	1.0302e+06		603804	1.00122e+06	607098	n/a	High	High	High	n/a	Peak Found	Peak Found	Peak Found	1
FALSE	High	Master Protein	Q8IYB5	Stromal membrane-associated protein 1 OS=Homo sapiens OX=9606 GN=SMAP1 PE=1 SV=2	0	29.801	13	5	27	4	467	50.4	8.75	63.26	5	1.627	0.15862	67.6	117.4	82.6			117.4	82.6	4	4	9.26377e+06	1.07056e+07	9.17803e+06	8.97711e+06	4.88168e+06	7.69996e+06	8.07864e+06	5.46724e+06	High	High	High	High	High	High	High	High	1
FALSE	High	Master Protein	P20674	Cytochrome c oxidase subunit 5A, mitochondrial OS=Homo sapiens OX=9606 GN=COX5A PE=1 SV=2	0	99.242	56	10	161	10	150	16.8	6.79	473.06	10	1.626	0.0532493	89.35	125.6	74.4			125.6	74.4	4	4	4.37055e+08	3.444e+08	3.70027e+08	2.91504e+08	2.02089e+08	1.16123e+08	3.0684e+08	2.20804e+08	High	High	High	High	High	High	High	High	1
FALSE	High	Master Protein	Q9UET6	tRNA (cytidine(32)/guanosine(34)-2'-O)-methyltransferase OS=Homo sapiens OX=9606 GN=FTSJ1 PE=1 SV=2	0	11.809	16	4	7	4	329	36.1	5.69	15.29	4	1.626	0.515012	45.46	135.5	64.5			135.5	64.5	2	2			1.24333e+06	1.08143e+06		388265		784843	n/a	n/a	High	High	High	High	n/a	High	1
FALSE	High	Master Protein	Q9Y2K2	Serine/threonine-protein kinase SIK3 OS=Homo sapiens OX=9606 GN=SIK3 PE=1 SV=4	0	14.413	4	4	6	4	1321	144.8	6.79	19.83	4	1.626	0.444801	89.47	135.2	64.8			135.2	64.8	4	4	2.15642e+06	2.0091e+06	653457	451127	996259	491768	308340	613241	High	High	Peak Found	Peak Found	High	Peak Found	Peak Found	Peak Found	1
FALSE	High	Master Protein	Q96CT7	Coiled-coil domain-containing protein 124 OS=Homo sapiens OX=9606 GN=CCDC124 PE=1 SV=1	0	71.979	43	13	105	13	223	25.8	9.54	260.82	13	1.626	0.0759747	94.89	119.9	80.1			119.9	80.1	4	4	7.0647e+07	1.06673e+08	5.36975e+07	6.67254e+07	3.84869e+07	5.20384e+07	4.03825e+07	7.21446e+07	High	High	High	High	High	High	High	High	1
FALSE	High	Master Protein	Q9NPH2	Inositol-3-phosphate synthase 1 OS=Homo sapiens OX=9606 GN=ISYNA1 PE=1 SV=1	0	139.224	46	19	461	19	558	61	5.76	1461.38	19	1.625	0.052617	86.27	127.2	72.8			127.2	72.8	4	4	9.25003e+08	6.98419e+08	5.19182e+08	4.0035e+08	4.68574e+08	3.52136e+08	3.36911e+08	2.93321e+08	High	High	High	High	High	High	High	High	1	Acetyl [N-Term]
FALSE	High	Master Protein	Q9GZZ9	Ubiquitin-like modifier-activating enzyme 5 OS=Homo sapiens OX=9606 GN=UBA5 PE=1 SV=1	0	78.694	48	13	61	13	404	44.8	4.84	189.69	13	1.624	0.103369	91.97	128.7	71.3			128.7	71.3	4	4	4.15334e+07	4.72276e+07	3.00586e+07	2.72431e+07	2.34917e+07	1.62839e+07	2.38464e+07	1.24421e+07	High	High	High	High	High	High	High	High	1
FALSE	High	Master Protein	Q9UBN7	Histone deacetylase 6 OS=Homo sapiens OX=9606 GN=HDAC6 PE=1 SV=2	0	56.427	14	10	40	10	1215	131.3	5.3	120.33	10	1.624	0.276947	83.5	135.3	64.7			135.3	64.7	4	4	1.35109e+07	5.87054e+06	8.2532e+06	3.05241e+06	7.1123e+06	3.47496e+06	2.86447e+06	3.18438e+06	High	High	High	Peak Found	High	High	Peak Found	High	1
FALSE	High	Master Protein	O43716	Glutamyl-tRNA(Gln) amidotransferase subunit C, mitochondrial OS=Homo sapiens OX=9606 GN=GATC PE=1 SV=1	0	43.706	61	6	63	6	136	15.1	5.05	188.13	6	1.624	0.183415	42.24	144.3	55.7			144.3	55.7	4	4	1.48126e+07	2.08939e+07	1.20535e+07	2.1912e+07	1.15129e+07	5.74148e+06	8.03975e+06	5.18049e+06	High	High	High	High	High	High	High	High	1
FALSE	High	Master Protein	P11441	Ubiquitin-like protein 4A OS=Homo sapiens OX=9606 GN=UBL4A PE=1 SV=1	0	52.859	62	9	101	9	157	17.8	8.66	221.1	9	1.624	0.112816	61.67	110.7	89.3			110.7	89.3	4	4	5.58981e+07	6.4711e+07	3.85018e+07	4.1059e+07	4.83378e+07	3.41022e+07	4.3713e+07	2.363e+07	High	High	High	High	High	High	High	High	1
FALSE	High	Master Protein	O00468	Agrin OS=Homo sapiens OX=9606 GN=AGRN PE=1 SV=6	0	81.839	15	22	72	22	2068	217.2	6.39	187.02	22	1.623	0.184869	100.37	134.7	65.3			134.7	65.3	4	4	1.91812e+07	9.13783e+06	1.94622e+07	2.20544e+07	6.39083e+06	8.08532e+06	1.08401e+07	1.40666e+07	High	High	High	High	Peak Found	High	High	High	1
FALSE	High	Master Protein	Q9UHK0	FMR1-interacting protein NUFIP1 OS=Homo sapiens OX=9606 GN=NUFIP1 PE=1 SV=2	0.001	8.032	6	3	7	3	495	56.3	9.13	11.32	3	1.623	0.4322	72.99	111.9	88.1			111.9	88.1	4	4	1.38163e+06	1.46218e+06	2.17439e+06	1.8221e+06	1.20049e+06	363306	1.37332e+06	2.75087e+06	High	Peak Found	High	High	High	Peak Found	Peak Found	Peak Found	1
FALSE	High	Master Protein	Q9H939	Proline-serine-threonine phosphatase-interacting protein 2 OS=Homo sapiens OX=9606 GN=PSTPIP2 PE=1 SV=4	0	121.598	66	24	102	24	334	38.8	8.48	259.19	24	1.623	0.0677569	96.51	125.7	74.3			125.7	74.3	4	4	4.20418e+07	3.696e+07	5.30479e+07	3.25435e+07	3.35004e+07	1.58835e+07	3.45087e+07	1.61972e+07	High	High	High	High	High	High	High	High	1
FALSE	High	Master Protein	Q7Z6R9	Transcription factor AP-2-delta OS=Homo sapiens OX=9606 GN=TFAP2D PE=1 SV=1	0.001	8.429	6	3	34	1	452	49.5	8.16	62.39	3	1.622	0.184371	102.18	123.7	76.3			123.7	76.3	4	4	7.68782e+06	3.71067e+07	2.03235e+07	2.23423e+07	12628978	4.65207e+07	2.01793e+06	1.36583e+07	High	High	High	High	High	High	High	High	1
FALSE	High	Master Protein	Q96M96	FYVE, RhoGEF and PH domain-containing protein 4 OS=Homo sapiens OX=9606 GN=FGD4 PE=1 SV=2	0.002	5.895	3	2	3	2	766	86.6	6.13	8.73	2	1.622	0.405094	78.5	129.5	70.5			129.5	70.5	4	2	1.33494e+06	844712	1.45563e+06	603667	1.00959e+06	330631			High	High	Peak Found	Peak Found	Peak Found	High	n/a	n/a	1
FALSE	High	Master Protein	Q8N6H7	ADP-ribosylation factor GTPase-activating protein 2 OS=Homo sapiens OX=9606 GN=ARFGAP2 PE=1 SV=1	0	62.089	31	13	77	12	521	56.7	7.99	214.54	13	1.622	0.186984	79.37	136.4	63.6			136.4	63.6	4	4	2.88316e+07	2.52097e+07	2.24701e+07	1.37011e+07	1.46902e+07	1.12141e+07	1.09955e+07	9.22601e+06	High	High	High	High	High	High	High	High	1
FALSE	High	Master Protein	Q9H9H4	Vacuolar protein sorting-associated protein 37B OS=Homo sapiens OX=9606 GN=VPS37B PE=1 SV=1	0	75.891	56	10	68	10	285	31.3	7.34	219.15	10	1.622	0.201953	83.13	124	76			124	76	4	4	2.83375e+07	2.66524e+07	1.17588e+07	1.62305e+07	1.67251e+07	1.23848e+07	1.31271e+07	1.00831e+07	High	High	High	High	High	High	High	High	1
FALSE	High	Master Protein	Q14764	Major vault protein OS=Homo sapiens OX=9606 GN=MVP PE=1 SV=4	0	73.851	27	17	37	17	893	99.3	5.48	101.75	17	1.621	0.254247	89.49	148.7	51.3			148.7	51.3	4	4	1.18783e+07	1.19041e+07	9.15877e+06	2.5629e+06	3.24074e+06	2.52079e+06	3.99998e+06	4.1612e+06	High	High	High	High	Peak Found	High	High	Peak Found	1
FALSE	High	Master Protein	Q96EL2	Small ribosomal subunit protein uS3m OS=Homo sapiens OX=9606 GN=MRPS24 PE=1 SV=1	0	56.045	51	8	49	8	167	19	9.38	109.66	8	1.621	0.186015	87.91	97.3	102.7			97.3	102.7	4	4	1.59504e+07	3.53608e+07	1.60396e+07	1.67287e+07	1.60296e+07	2.00266e+07	1.86515e+07	1.48214e+07	High	High	High	High	High	High	High	High	1
FALSE	High	Master Protein	Q9UKL6	Phosphatidylcholine transfer protein OS=Homo sapiens OX=9606 GN=PCTP PE=1 SV=1	0	13.113	14	3	21	3	214	24.8	5.78	43.45	3	1.621	0.277497	115.95	131.8	68.2			131.8	68.2	4	4	9.23568e+06	1.09047e+07	3.02332e+06	6.7752e+06	2.53133e+06	6.62671e+06	2.41514e+06	8.40841e+06	High	High	High	High	High	High	High	High	1
FALSE	High	Master Protein	Q9P2E5	Chondroitin sulfate glucuronyltransferase OS=Homo sapiens OX=9606 GN=CHPF2 PE=2 SV=2	0.001	6.999	6	2	2	2	772	85.9	7.83	6.35	2	1.62	0.492681	71.84	117	83			117	83	2	3	833766			578436	492527	44719.9	551413		High	n/a	n/a	Peak Found	Peak Found	Peak Found	Peak Found	n/a	1
FALSE	High	Master Protein	O15347	High mobility group protein B3 OS=Homo sapiens OX=9606 GN=HMGB3 PE=1 SV=4	0	223.625	69	23	360	23	200	23	8.37	1118.29	23	1.618	0.0547031	105	128.6	71.4			128.6	71.4	4	4	1.00063e+09	9.54516e+08	6.27712e+08	7.14952e+08	7.08414e+08	4.37376e+08	4.80797e+08	2.00486e+08	High	High	High	High	High	High	High	High	1
FALSE	High	Master Protein	Q4G0I0	Ubiquinol-cytochrome c reductase complex assembly factor 4 OS=Homo sapiens OX=9606 GN=UQCC4 PE=2 SV=1	0	13.136	24	2	12	2	132	15	7.02	15.8	2	1.618	0.420939	87.82	132.9	67.1			132.9	67.1	4	4	1.03347e+06	3.55265e+06	1.68339e+06	4.76058e+06	1.37496e+06	3.69151e+06	910520	1.11029e+06	High	High	Peak Found	High	High	High	Peak Found	High	1
FALSE	High	Master Protein	P37108	Signal recognition particle 14 kDa protein OS=Homo sapiens OX=9606 GN=SRP14 PE=1 SV=2	0	81.1	70	12	108	12	136	14.6	10.04	286.64	12	1.618	0.0609508	100.22	142	58			142	58	4	4	2.83533e+08	2.79378e+08	2.25385e+08	2.90297e+08	1.25597e+08	1.405e+08	1.05288e+08	9.35712e+07	High	High	High	High	High	High	High	High	1
FALSE	High	Master Protein	P36871	Phosphoglucomutase-1 OS=Homo sapiens OX=9606 GN=PGM1 PE=1 SV=3	0	314.41	85	41	501	41	562	61.4	6.76	1453.54	41	1.618	0.05477	92.23	129	71			129	71	4	4	6.50058e+08	6.18553e+08	3.75652e+08	2.78895e+08	2.6312e+08	2.67466e+08	2.84708e+08	2.48333e+08	High	High	High	High	High	High	High	High	1
FALSE	High	Master Protein	Q16763	Ubiquitin-conjugating enzyme E2 S OS=Homo sapiens OX=9606 GN=UBE2S PE=1 SV=2	0	25.24	34	5	34	5	222	23.8	8.38	81.9	5	1.618	0.217816	52.89	139.8	60.2			139.8	60.2	4	4	1.14995e+07	8.30166e+06	1.3067e+07	1.47607e+07	6.92841e+06	2.22487e+06	9.33388e+06	4.02229e+06	High	High	High	High	High	High	High	High	1
FALSE	High	Master Protein	Q14126	Desmoglein-2 OS=Homo sapiens OX=9606 GN=DSG2 PE=1 SV=2	0	306.603	58	44	601	44	1118	122.2	5.24	1834.99	44	1.618	0.0632117	90.83	123.1	76.9			123.1	76.9	4	4	2.66899e+08	1.68839e+08	2.53271e+08	1.81759e+08	1.41378e+08	1.27081e+08	1.78722e+08	1.23655e+08	High	High	High	High	High	High	High	High	1
FALSE	High	Master Protein	P30046	D-dopachrome decarboxylase OS=Homo sapiens OX=9606 GN=DDT PE=1 SV=3	0	33.013	72	6	60	6	118	12.7	7.3	138.87	6	1.617	0.0442901	73.26	131	69			131	69	4	4	1.35678e+08	1.90042e+08	6.20774e+07	9.79803e+07	8.63012e+07	7.46049e+07	4.68222e+07	4.94951e+07	High	High	High	High	High	High	High	High	1
FALSE	High	Master Protein	Q8IWD4	Coiled-coil domain-containing protein 117 OS=Homo sapiens OX=9606 GN=CCDC117 PE=1 SV=1	0	20.439	21	6	17	6	279	30.5	5.07	43.99	6	1.617	0.26586	75.01	128.3	71.7			128.3	71.7	4	4	2.615e+06	4.57238e+06	4.40231e+06	4.92831e+06	3.42854e+06	1.7934e+06	4.61188e+06	1.83281e+06	High	High	High	High	High	High	High	High	1
FALSE	High	Master Protein	Q9Y264	Angiopoietin-4 OS=Homo sapiens OX=9606 GN=ANGPT4 PE=1 SV=1	0	11.339	7	3	6	3	503	56.8	8.91	14.52	3	1.616	0.433989	77.32	129.7	70.3			129.7	70.3	4	3	589948	2.67522e+06	1.09173e+06	2.34559e+06	287838	866849		1.27624e+06	Peak Found	High	High	High	Peak Found	Peak Found	n/a	Peak Found	1
FALSE	High	Master Protein	O75487	Glypican-4 OS=Homo sapiens OX=9606 GN=GPC4 PE=1 SV=4	0	152.979	46	21	133	21	556	62.4	6.68	396.28	21	1.616	0.096867	59.57	124.5	75.5			124.5	75.5	4	4	3.21752e+07	3.82384e+07	3.40763e+07	3.38419e+07	1.92902e+07	2.50894e+07	2.19739e+07	1.72616e+07	High	High	High	High	High	High	High	High	1
FALSE	High	Master Protein	P09651	Heterogeneous nuclear ribonucleoprotein A1 OS=Homo sapiens OX=9606 GN=HNRNPA1 PE=1 SV=5	0	431.516	64	33	1919	12	372	38.7	9.13	5729.04	33	1.616	0.0554653	107.78	104.5	95.5			104.5	95.5	4	4	4.0515e+09	4.49848e+09	3.53779e+09	3.61075e+09	3.04443e+09	3.40774e+09	3.64988e+09	3.57963e+09	High	High	High	High	High	High	High	High	1
FALSE	High	None	Q9BSU3	N-alpha-acetyltransferase 11 OS=Homo sapiens OX=9606 GN=NAA11 PE=1 SV=3	0	34.574	13	4	42	4	229	26	5.17	70.21	4	1.615	0.20067	74.99	122.7	77.3			122.7	77.3	4	4	3.80399e+07	3.64401e+07	8.38758e+06	1.12514e+07	9.847e+06	1.65364e+07	7.98996e+06	1.76083e+07	High	High	High	High	High	High	High	High	1
FALSE	High	Master Protein	Q7Z3K6	Mesoderm induction early response protein 3 OS=Homo sapiens OX=9606 GN=MIER3 PE=1 SV=2	0	10.24	9	3	5	3	550	61.4	4.51	12.81	3	1.615	0.427123	69.12	122.7	77.3			122.7	77.3	4	4	1.33921e+06	1.99543e+06	2.08705e+06	1.78321e+06	916149	1.11914e+06	1.26039e+06	1.43183e+06	High	High	Peak Found	High	Peak Found	High	High	Peak Found	1
FALSE	High	Master Protein	Q99627	COP9 signalosome complex subunit 8 OS=Homo sapiens OX=9606 GN=COPS8 PE=1 SV=1	0	45.905	74	7	54	7	209	23.2	5.38	182.86	7	1.614	0.0997818	50.43	122.8	77.2			122.8	77.2	4	4	4.84247e+07	3.96505e+07	2.84364e+07	3.45018e+07	2.741e+07	2.84098e+07	1.73536e+07	1.97042e+07	High	High	High	High	High	High	High	High	1
FALSE	High	Master Protein	P26583	High mobility group protein B2 OS=Homo sapiens OX=9606 GN=HMGB2 PE=1 SV=2	0	176.545	61	19	344	15	209	24	7.81	990.42	19	1.614	0.0496791	104.1	107	93			107	93	4	4	2.09132e+08	5.23378e+08	2.94575e+08	4.88761e+08	2.52442e+08	4.68608e+08	2.2371e+08	4.3037e+08	High	High	High	High	High	High	High	High	1
FALSE	High	Master Protein	Q7Z7D3	V-set domain-containing T-cell activation inhibitor 1 OS=Homo sapiens OX=9606 GN=VTCN1 PE=1 SV=1	0.007	4.428	4	1	1	1	282	30.9	5.31	3.23	1	1.614	0.497293	83.62	134.5	65.5			134.5	65.5	3	3	747766		689399	35197.9	273150		335442	463373	Peak Found	n/a	High	Peak Found	Peak Found	n/a	Peak Found	Peak Found	1
FALSE	High	Master Protein	P30405	Peptidyl-prolyl cis-trans isomerase F, mitochondrial OS=Homo sapiens OX=9606 GN=PPIF PE=1 SV=1	0	76.977	67	11	81	11	207	22	9.38	251.06	11	1.613	0.112847	99.17	115.6	84.4			115.6	84.4	4	4	7.45728e+07	6.79998e+07	5.77014e+07	4.56216e+07	4.8114e+07	4.73704e+07	4.40641e+07	3.34159e+07	High	High	High	High	High	High	High	High	1
FALSE	High	Master Protein	Q8WUU5	GATA zinc finger domain-containing protein 1 OS=Homo sapiens OX=9606 GN=GATAD1 PE=1 SV=1	0	10.282	12	2	3	2	269	28.7	9.41	9.64	2	1.613	0.522563	43.56	123.5	76.5			123.5	76.5	4	1	1.742e+06	602053	520494	273132			347010		High	High	Peak Found	Peak Found	n/a	n/a	Peak Found	n/a	1
FALSE	High	Master Protein	Q9H6W3	Ribosomal oxygenase 1 OS=Homo sapiens OX=9606 GN=RIOX1 PE=1 SV=2	0	33.403	21	9	24	9	641	71	6.46	57.07	9	1.612	0.279744	73.91	126.7	73.3			126.7	73.3	4	4	8.41257e+06	6.53241e+06	6.93128e+06	4.04059e+06	3.59783e+06	2.1077e+06	4.90354e+06	4.20406e+06	High	High	High	High	High	High	High	High	1
FALSE	High	Master Protein	Q9Y5U2	U5 small nuclear ribonucleoprotein TSSC4 OS=Homo sapiens OX=9606 GN=TSSC4 PE=1 SV=3	0	15.704	8	3	15	3	329	34.3	5.19	32.07	3	1.611	0.301073	100.71	120.1	79.9			120.1	79.9	4	4	4.4458e+06	1.20999e+06	7.33112e+06	1.19832e+07	3.4978e+06	5.39361e+06	3.67873e+06	3.91459e+06	High	Peak Found	High	High	High	High	High	High	1
FALSE	High	Master Protein	P78537	Biogenesis of lysosome-related organelles complex 1 subunit 1 OS=Homo sapiens OX=9606 GN=BLOC1S1 PE=1 SV=2	0	26.15	51	5	19	5	153	17.3	9.33	51.52	5	1.611	0.282141	96.61	128.2	71.8			128.2	71.8	4	4	1.15169e+07	6.74115e+06	7.9102e+06	5.94484e+06	6.55309e+06	2.55135e+06	8.69249e+06	2.08339e+06	High	High	High	High	High	High	High	High	1
FALSE	High	Master Protein	Q9NZ42	Gamma-secretase subunit PEN-2 OS=Homo sapiens OX=9606 GN=PSENEN PE=1 SV=1	0	11.299	26	2	9	2	101	12	9.19	19.26	2	1.609	0.443713	81.28	123.4	76.6			123.4	76.6	4	3	1.06724e+06	992452	1.12408e+06	759202	639527	178062	1.4165e+06		High	High	High	High	High	Peak Found	High	n/a	1
FALSE	High	Master Protein	O95466	Formin-like protein 1 OS=Homo sapiens OX=9606 GN=FMNL1 PE=1 SV=3	0	15.316	5	5	15	2	1100	121.8	5.72	33.45	5	1.609	0.504011	113.7	173	27			173	27	2	3	350384		1.46703e+06		284514		111871	98366.5	High	n/a	Peak Found	n/a	Peak Found	n/a	Peak Found	Peak Found	1
FALSE	High	None	Q8TF09	Dynein light chain roadblock-type 2 OS=Homo sapiens OX=9606 GN=DYNLRB2 PE=1 SV=1	0.005	4.854	13	1	14	1	96	10.8	7.5	35.72	1	1.609	0.183157	76.16	116.6	83.4			116.6	83.4	4	4	2.28749e+07	1.72127e+07	1.06424e+07	1.06095e+07	1.94633e+07	5.99382e+06	1.56453e+07	5.19904e+06	High	High	High	Peak Found	High	Peak Found	High	High	1
FALSE	High	Master Protein	Q9Y6A5	Transforming acidic coiled-coil-containing protein 3 OS=Homo sapiens OX=9606 GN=TACC3 PE=1 SV=1	0	108.767	39	22	58	22	838	90.3	5.05	163.63	22	1.608	0.216007	98.55	127.5	72.5			127.5	72.5	4	4	1.14913e+07	1.59542e+07	1.99226e+07	1.33391e+07	7.16096e+06	1.41748e+07	8.12787e+06	8.46414e+06	High	High	High	High	High	High	High	High	1
FALSE	High	Master Protein	P52569	Cationic amino acid transporter 2 OS=Homo sapiens OX=9606 GN=SLC7A2 PE=1 SV=2	0	18.284	4	2	40	1	658	71.6	7.28	101.33	2	1.608	0.427587	93.55	132.5	67.5			132.5	67.5	4	4	1.6788e+06	1.61751e+06	2.59971e+06	260258	1.02494e+06	686392	1.80638e+06	512854	High	Peak Found	High	Peak Found	High	Peak Found	High	Peak Found	1
FALSE	High	Master Protein	Q9NX55	Huntingtin-interacting protein K OS=Homo sapiens OX=9606 GN=HYPK PE=1 SV=3	0	71.656	55	7	55	7	121	13.6	4.82	201.78	7	1.607	0.201685	134.76	157.7	42.3			157.7	42.3	4	4	4.09167e+07	2.6367e+07	1.92324e+07	7.30294e+06	1.97792e+07	1.9127e+06	1.90985e+07	255932	High	High	High	High	High	High	High	High	1
FALSE	High	Master Protein	Q9NQX3	Gephyrin OS=Homo sapiens OX=9606 GN=GPHN PE=1 SV=1	0	95.304	42	22	60	22	736	79.7	5.43	160.71	22	1.607	0.199061	85.77	132	68			132	68	4	4	2.94773e+07	2.22373e+07	2.12631e+07	1.03503e+07	1.19819e+07	1.04738e+07	8.96928e+06	1.54927e+07	High	High	High	High	High	High	High	High	1
FALSE	High	Master Protein	Q8IW45	ATP-dependent (S)-NAD(P)H-hydrate dehydratase OS=Homo sapiens OX=9606 GN=NAXD PE=1 SV=1	0	97.263	60	14	74	14	347	36.6	8.06	216.12	14	1.605	0.216137	99.36	132.8	67.2			132.8	67.2	4	4	3.62773e+07	3.33143e+07	9.79256e+06	1.35141e+07	1.66034e+07	1.26007e+07	8.99468e+06	9.15691e+06	High	High	High	High	High	High	High	High	1
FALSE	High	Master Protein	O95298	NADH dehydrogenase [ubiquinone] 1 subunit C2 OS=Homo sapiens OX=9606 GN=NDUFC2 PE=1 SV=1	0	33.338	39	8	45	8	119	14.2	8.98	72.57	8	1.604	0.132056	98.94	122.1	77.9			122.1	77.9	4	4	4.00676e+07	5.32919e+07	6.60175e+07	4.96978e+07	7.06142e+07	1.93955e+07	5.29123e+07	2.03953e+07	High	High	High	High	High	High	High	High	1
FALSE	High	Master Protein	Q9UBC3	DNA (cytosine-5)-methyltransferase 3B OS=Homo sapiens OX=9606 GN=DNMT3B PE=1 SV=1	0	197.149	54	35	248	32	853	95.7	8.43	755.69	35	1.604	0.0803432	90.83	131.5	68.5			131.5	68.5	4	4	8.22369e+07	6.22065e+07	1.20295e+08	7.48662e+07	4.68132e+07	2.92991e+07	5.64882e+07	3.57195e+07	High	High	High	High	High	High	High	High	1
FALSE	High	Master Protein	Q8IWV8	E3 ubiquitin-protein ligase UBR2 OS=Homo sapiens OX=9606 GN=UBR2 PE=1 SV=1	0	26.774	6	6	9	6	1755	200.4	6.24	27.08	6	1.603	0.421476	98.71	112.6	87.4			112.6	87.4	4	4	2.09048e+06	1.46007e+06	1.28842e+06	187060	2.90133e+06	873564	1.29663e+06	189774	High	High	High	High	High	Peak Found	High	High	1
FALSE	High	None	B2RPK0	Putative high mobility group protein B1-like 1 OS=Homo sapiens OX=9606 GN=HMGB1P1 PE=5 SV=1	0	86.669	36	12	232	7	211	24.2	6.21	603.43	12	1.603	0.0557049	73.79	121.2	78.8			121.2	78.8	4	4	3.88506e+08	6.12685e+08	3.07449e+08	3.64631e+08	2.34619e+08	3.00257e+08	2.0399e+08	2.5505e+08	High	High	High	High	High	High	High	High	1
FALSE	High	Master Protein	O95817	BAG family molecular chaperone regulator 3 OS=Homo sapiens OX=9606 GN=BAG3 PE=1 SV=3	0	227.375	75	26	251	26	575	61.6	6.95	765.03	26	1.602	0.0352724	80.67	111.5	88.5			111.5	88.5	4	4	1.00339e+08	2.07881e+08	9.59416e+07	1.08648e+08	7.46715e+07	9.1889e+07	4.24917e+07	9.51995e+07	High	High	High	High	High	High	High	High	1
FALSE	High	None	Q9BY66	Lysine-specific demethylase 5D OS=Homo sapiens OX=9606 GN=KDM5D PE=1 SV=2	0	25.385	5	7	19	4	1539	174	5.85	55.12	7	1.601	0.326117	98.44	160.3	39.7			160.3	39.7	4	3	6.69831e+06	2.6108e+06	5.30963e+06	840433	857903		2.57914e+06	923338	High	High	High	Peak Found	Peak Found	Peak Found	Peak Found	Peak Found	1
FALSE	High	None	Q96L21	Ribosomal protein uL16-like OS=Homo sapiens OX=9606 GN=RPL10L PE=1 SV=3	0	31.421	15	3	97	3	214	24.5	10.01	206.76	3	1.599	0.0586112	74.83	117.6	82.4			117.6	82.4	4	4	2.7911e+08	4.87009e+08	2.04052e+08	3.86227e+08	1.94627e+08	3.14744e+08	1.48847e+08	2.72273e+08	High	High	High	High	High	High	High	High	1
FALSE	High	Master Protein	Q562F6	Shugoshin 2 OS=Homo sapiens OX=9606 GN=SGO2 PE=1 SV=2	0	24.121	8	6	8	6	1265	144.7	7.91	25.97	6	1.599	0.470705	68.15	123.1	76.9			123.1	76.9	4	4	1.4049e+06	1.3504e+06	580734	835685	467554	838195	639055	688104	High	High	Peak Found	Peak Found	Peak Found	Peak Found	High	Peak Found	1
FALSE	High	Master Protein	Q01130	Serine/arginine-rich splicing factor 2 OS=Homo sapiens OX=9606 GN=SRSF2 PE=1 SV=4	0	54.237	25	6	207	4	221	25.5	11.85	568.84	6	1.598	0.0571482	76.85	116.7	83.3			116.7	83.3	4	4	4.53274e+08	3.7812e+08	4.01302e+08	3.07736e+08	3.08724e+08	2.00814e+08	3.79671e+08	2.50659e+08	High	High	High	High	High	High	High	High	1
FALSE	High	Master Protein	Q16527	Cysteine and glycine-rich protein 2 OS=Homo sapiens OX=9606 GN=CSRP2 PE=1 SV=3	0	89.092	68	12	125	12	193	20.9	8.62	323.3	12	1.597	0.0850677	59.3	125.6	74.4			125.6	74.4	4	4	7.46051e+07	1.43322e+08	5.512e+07	9.43327e+07	5.06762e+07	6.43722e+07	3.6185e+07	4.87895e+07	High	High	High	High	High	High	High	High	1
FALSE	High	Master Protein	P55061	Bax inhibitor 1 OS=Homo sapiens OX=9606 GN=TMBIM6 PE=1 SV=2	0	10.685	9	3	9	3	237	26.5	8.54	14.21	3	1.596	0.325671	104.89	111.1	88.9			111.1	88.9	4	4	2.11708e+06	8.6967e+06	2.1323e+06	2.76974e+06	2.00282e+06	1.23272e+06	5.87715e+06	1.88684e+06	Peak Found	High	Peak Found	High	Peak Found	Peak Found	High	High	1
FALSE	High	Master Protein	Q9UKY7	Protein CDV3 homolog OS=Homo sapiens OX=9606 GN=CDV3 PE=1 SV=1	0	126.136	72	14	166	14	258	27.3	6.4	559.93	14	1.595	0.103534	84.41	132	68			132	68	4	4	6.73249e+07	9.8042e+07	5.53277e+07	7.9087e+07	4.63396e+07	4.02109e+07	3.52056e+07	3.12171e+07	High	High	High	High	High	High	High	High	1
FALSE	High	Master Protein	Q96EK7	Constitutive coactivator of peroxisome proliferator-activated receptor gamma OS=Homo sapiens OX=9606 GN=FAM120B PE=1 SV=1	0.001	7.405	3	2	2	2	910	103.7	5.69	5.28	2	1.594	0.406344	89.86	106.6	93.4			106.6	93.4	4	3	3.36585e+06	1.44991e+06	1.56828e+06	74713.6	1.32136e+06		1.59286e+06	196280	High	Peak Found	Peak Found	Peak Found	Peak Found	n/a	Peak Found	Peak Found	1
FALSE	High	None	Q8WU68	Splicing factor U2AF 26 kDa subunit OS=Homo sapiens OX=9606 GN=U2AF1L4 PE=1 SV=2	0	13.852	9	3	31	3	220	25.7	7.15	56.91	3	1.593	0.0733966	59.03	113.7	86.3			113.7	86.3	4	4	3.79719e+07	4.25403e+07	3.79895e+07	3.28553e+07	3.35784e+07	2.8032e+07	2.96725e+07	1.97676e+07	High	High	High	High	High	High	High	High	1
FALSE	High	Master Protein	P07311	Acylphosphatase-1 OS=Homo sapiens OX=9606 GN=ACYP1 PE=1 SV=2	0	25.245	64	6	45	6	99	11.3	9.31	100	6	1.593	0.210773	91.04	122.6	77.4			122.6	77.4	4	4	3.18049e+07	3.07641e+07	1.51608e+07	1.36818e+07	2.54462e+07	1.01459e+07	1.82899e+07	5.88981e+06	High	High	High	High	High	High	High	High	1
FALSE	High	Master Protein	O14735	CDP-diacylglycerol--inositol 3-phosphatidyltransferase OS=Homo sapiens OX=9606 GN=CDIPT PE=1 SV=1	0	29.995	27	5	72	5	213	23.5	8.03	183.24	5	1.592	0.159107	98.65	111.7	88.3			111.7	88.3	4	4	4.24611e+07	2.53448e+07	2.57735e+07	2.06302e+07	2.69292e+07	2.39068e+07	1.70481e+07	1.08216e+07	High	High	High	High	High	High	High	High	1
FALSE	High	Master Protein Candidate	P62308	Small nuclear ribonucleoprotein G OS=Homo sapiens OX=9606 GN=SNRPG PE=1 SV=1	0	22.983	36	4	70	4	76	8.5	8.88	154.93	4	1.592	0.0595044	98.48	126.3	73.7			126.3	73.7	4	4	1.66963e+08	2.17884e+08	1.19835e+08	1.59933e+08	7.75177e+07	9.73942e+07	9.32158e+07	1.96152e+08	High	High	High	High	High	High	High	High	1
FALSE	High	Master Protein	A8MWD9	Putative small nuclear ribonucleoprotein G-like protein 15 OS=Homo sapiens OX=9606 GN=SNRPGP15 PE=5 SV=2	0	22.983	36	4	70	4	76	8.5	8.84	154.93	4	1.592	0.0595044	98.48	126.3	73.7			126.3	73.7	4	4	1.66963e+08	2.17884e+08	1.19835e+08	1.59933e+08	7.75177e+07	9.73942e+07	9.32158e+07	1.96152e+08	High	High	High	High	High	High	High	High	1
FALSE	High	None	Q96DA2	Ras-related protein Rab-39B OS=Homo sapiens OX=9606 GN=RAB39B PE=1 SV=1	0	14.241	6	2	91	0	213	24.6	7.83	220.92	2	1.591	0.077688	95.41	103	97			103	97	4	4	2.0431e+08	1.63406e+08	3.02446e+08	2.4258e+08	3.10005e+08	1.41693e+08	3.12074e+08	7.99624e+07	n/a	n/a	n/a	n/a	n/a	n/a	n/a	n/a	6
FALSE	High	None	Q14964	Ras-related protein Rab-39A OS=Homo sapiens OX=9606 GN=RAB39A PE=1 SV=2	0	14.241	6	2	91	0	217	25	7.65	220.92	2	1.591	0.077688	95.41	103	97			103	97	4	4	2.0431e+08	1.63406e+08	3.02446e+08	2.4258e+08	3.10005e+08	1.41693e+08	3.12074e+08	7.99624e+07	n/a	n/a	n/a	n/a	n/a	n/a	n/a	n/a	6
FALSE	High	Master Protein	Q7L775	EPM2A-interacting protein 1 OS=Homo sapiens OX=9606 GN=EPM2AIP1 PE=1 SV=1	0	38.583	19	7	18	7	607	70.3	6.11	43.44	7	1.591	0.278648	100.5	161.1	38.9			161.1	38.9	4	4	7.19023e+06	1.2533e+07	7.59931e+06	1.76682e+06	1.01619e+06	3.13174e+06	825807	5.73397e+06	High	High	High	High	High	High	Peak Found	High	1
FALSE	High	Master Protein	Q9H1E3	Nuclear ubiquitous casein and cyclin-dependent kinase substrate 1 OS=Homo sapiens OX=9606 GN=NUCKS1 PE=1 SV=1	0	59.243	21	9	56	9	243	27.3	5.08	161.61	9	1.591	0.111765	90.23	128.8	71.2			128.8	71.2	4	4	1.9188e+07	3.92506e+07	3.65869e+07	5.54157e+07	1.17651e+07	2.66262e+07	1.65101e+07	2.82811e+07	High	High	High	High	High	High	High	High	1
FALSE	High	Master Protein	P62304	Small nuclear ribonucleoprotein E OS=Homo sapiens OX=9606 GN=SNRPE PE=1 SV=1	0	42.026	70	5	112	5	92	10.8	9.44	278.75	5	1.59	0.0626776	81.45	129.2	70.8			129.2	70.8	4	4	3.3574e+08	1.33523e+08	2.47597e+08	1.49493e+08	1.42329e+08	4.68007e+07	2.33483e+08	7.80824e+07	High	High	High	High	High	High	High	High	1
FALSE	High	Master Protein	Q9Y6I3	Epsin-1 OS=Homo sapiens OX=9606 GN=EPN1 PE=1 SV=2	0	72.471	41	12	93	11	576	60.3	4.83	332.26	12	1.59	0.163274	77.09	114.5	85.5			114.5	85.5	4	4	2.35681e+07	3.74194e+07	1.62566e+07	2.50336e+07	1.60199e+07	2.05612e+07	5.77334e+06	2.40951e+07	High	High	High	High	High	High	High	High	1
FALSE	High	Master Protein	O95139	NADH dehydrogenase [ubiquinone] 1 beta subcomplex subunit 6 OS=Homo sapiens OX=9606 GN=NDUFB6 PE=1 SV=3	0	43.835	44	5	64	5	128	15.5	9.63	166.6	5	1.589	0.167928	98.19	119.9	80.1			119.9	80.1	4	4	1.58831e+07	3.42487e+07	2.24462e+07	3.8764e+07	2.17811e+07	3.1938e+07	1.38731e+07	1.57611e+07	High	High	High	High	High	High	High	High	1
FALSE	High	Master Protein	Q04724	Transducin-like enhancer protein 1 OS=Homo sapiens OX=9606 GN=TLE1 PE=1 SV=2	0	17.225	8	5	57	2	770	83.1	7.24	134.34	5	1.589	0.452635	64.55	153.5	46.5			153.5	46.5	4	3	1.16742e+06	972335	1.36761e+06	289242	322432	563517		99496.4	Peak Found	Peak Found	High	Peak Found	Peak Found	High	n/a	Peak Found	1
FALSE	High	Master Protein	Q9ULJ6	Zinc finger MIZ domain-containing protein 1 OS=Homo sapiens OX=9606 GN=ZMIZ1 PE=1 SV=3	0.003	5.58	2	2	9	2	1067	115.4	7.46	17.69	2	1.588	0.350761	120.66	152.2	47.8			152.2	47.8	4	4	6.78013e+06	2.00383e+06	6.65933e+06	1.21092e+06	3.48596e+06	156693	5.13355e+06	377987	High	High	High	High	Peak Found	High	High	Peak Found	1
FALSE	High	Master Protein	Q13283	Ras GTPase-activating protein-binding protein 1 OS=Homo sapiens OX=9606 GN=G3BP1 PE=1 SV=1	0	260.033	63	24	614	23	466	52.1	5.52	1844.7	24	1.588	0.0654323	63.37	121.4	78.6			121.4	78.6	4	4	7.27074e+08	7.36034e+08	7.7385e+08	5.54582e+08	5.76029e+08	4.66514e+08	4.80286e+08	4.10086e+08	High	High	High	High	High	High	High	High	1	Acetyl [N-Term]
FALSE	High	Master Protein	Q9NVF7	F-box only protein 28 OS=Homo sapiens OX=9606 GN=FBXO28 PE=1 SV=1	0	10.042	7	2	6	2	368	41.1	9.55	18.48	2	1.588	0.426098	71.47	117.4	82.6			117.4	82.6	4	4	427912	1.22236e+06	3.41017e+06	3.45455e+06	1094573	1.88831e+06	559406	2.60696e+06	Peak Found	Peak Found	High	High	High	High	Peak Found	Peak Found	1
FALSE	High	Master Protein	O95396	Adenylyltransferase and sulfurtransferase MOCS3 OS=Homo sapiens OX=9606 GN=MOCS3 PE=1 SV=1	0	20.369	16	5	10	5	460	49.6	6.21	36.47	5	1.585	0.430198	77.93	129.9	70.1			129.9	70.1	4	4	3.47781e+06	3.20467e+06	547590	1.05944e+06	1.34459e+06	728370	752346	1.31528e+06	High	High	Peak Found	Peak Found	High	Peak Found	Peak Found	Peak Found	1
FALSE	High	Master Protein	P49458	Signal recognition particle 9 kDa protein OS=Homo sapiens OX=9606 GN=SRP9 PE=1 SV=2	0	15.201	31	3	45	3	86	10.1	7.97	92.61	3	1.585	0.134982	72.13	120.4	79.6			120.4	79.6	4	4	7.88953e+07	5.84803e+07	4.13979e+07	4.60944e+07	4.52187e+07	2.22286e+07	4.29347e+07	2.73876e+07	High	High	High	High	High	High	High	High	1
FALSE	High	Master Protein Candidate	P09210	Glutathione S-transferase A2 OS=Homo sapiens OX=9606 GN=GSTA2 PE=1 SV=4	0	9.269	11	2	6	2	222	25.6	8.59	15.43	2	1.584	0.35672	98.66	115.7	84.3			115.7	84.3	4	4	828926	1.95437e+06	3.21645e+06	3.94624e+06	1.33705e+06	2.49083e+06	78815.1	3.68713e+06	Peak Found	Peak Found	High	High	Peak Found	High	Peak Found	High	1
FALSE	High	Master Protein	P08263	Glutathione S-transferase A1 OS=Homo sapiens OX=9606 GN=GSTA1 PE=1 SV=3	0	9.269	11	2	6	2	222	25.6	8.88	15.43	2	1.584	0.35672	98.66	115.7	84.3			115.7	84.3	4	4	828926	1.95437e+06	3.21645e+06	3.94624e+06	1.33705e+06	2.49083e+06	78815.1	3.68713e+06	Peak Found	Peak Found	High	High	Peak Found	High	Peak Found	High	1
FALSE	High	Master Protein	Q99439	Calponin-2 OS=Homo sapiens OX=9606 GN=CNN2 PE=1 SV=4	0	179.653	73	17	314	16	309	33.7	7.33	937.35	17	1.584	0.0618301	104.67	124.6	75.4			124.6	75.4	4	4	4.284e+08	4.80973e+08	3.32988e+08	3.29646e+08	2.13441e+08	2.07222e+08	2.44718e+08	2.65616e+08	High	High	High	High	High	High	High	High	1
FALSE	High	Master Protein	Q13418	Integrin-linked protein kinase OS=Homo sapiens OX=9606 GN=ILK PE=1 SV=2	0	109.123	39	16	127	16	452	51.4	8.07	325.27	16	1.583	0.145541	75.92	111.9	88.1			111.9	88.1	4	4	6.10441e+07	3.79038e+07	4.79437e+07	4.35482e+07	3.66175e+07	3.53087e+07	3.86722e+07	2.32354e+07	High	High	High	High	High	High	High	High	1	Acetyl [N-Term]
FALSE	High	Master Protein	O95562	Vesicle transport protein SFT2B OS=Homo sapiens OX=9606 GN=SFT2D2 PE=1 SV=1	0	18.456	18	3	25	3	160	17.8	9.13	72.31	3	1.583	0.303107	119.01	129.6	70.4			129.6	70.4	4	4	5.44922e+06	4.0989e+06	1.39324e+07	3.71242e+06	1.73643e+06	1.84107e+06	1.17542e+07	3.58316e+06	High	High	High	High	High	Peak Found	High	High	1
FALSE	High	Master Protein	O95867	Lymphocyte antigen 6 complex locus protein G6c OS=Homo sapiens OX=9606 GN=LY6G6C PE=1 SV=1	0.006	4.606	13	1	1	1	125	13.8	8.15	3.2	1	1.582	0.543662	39.14	129.4	70.6			129.4	70.6	3	2	777249	754213		461700		350296		484088	High	Peak Found	n/a	Peak Found	n/a	Peak Found	n/a	Peak Found	1
FALSE	High	Master Protein	Q8TF74	WAS/WASL-interacting protein family member 2 OS=Homo sapiens OX=9606 GN=WIPF2 PE=1 SV=1	0	25.612	30	8	13	8	440	46.3	10.93	31.53	8	1.581	0.422184	68.8	133.7	66.3			133.7	66.3	4	4	4.34302e+06	4.25766e+06	1.5844e+06	1.23014e+06	1.80755e+06	1.11152e+06	1.49233e+06	743775	High	High	High	Peak Found	High	High	Peak Found	Peak Found	1
FALSE	High	Master Protein	Q9BY50	Signal peptidase complex catalytic subunit SEC11C OS=Homo sapiens OX=9606 GN=SEC11C PE=1 SV=3	0	41.775	33	7	39	7	192	21.5	9.2	95.51	7	1.58	0.206505	133.47	123	77			123	77	4	4	1.02967e+07	1.22433e+07	8.10634e+06	3.82258e+06	1.01845e+07	4.97775e+06	6.58106e+06	3.85651e+06	High	High	High	High	High	High	High	High	1
FALSE	High	Master Protein	O60906	Sphingomyelin phosphodiesterase 2 OS=Homo sapiens OX=9606 GN=SMPD2 PE=1 SV=2	0.005	4.815	4	1	11	1	423	47.6	6.98	23.68	1	1.578	0.508431	60.79	122.4	77.6			122.4	77.6	2	2	471639		1.11872e+06		499855		423647		High	n/a	High	n/a	High	n/a	High	n/a	1
FALSE	High	Master Protein	Q9NZZ3	Charged multivesicular body protein 5 OS=Homo sapiens OX=9606 GN=CHMP5 PE=1 SV=1	0	60.706	39	6	42	6	219	24.6	4.83	158.13	6	1.578	0.228605	90.47	132.3	67.7			132.3	67.7	4	4	1.35844e+07	1.52126e+07	5.51421e+06	6.99466e+06	4.63884e+06	5.35765e+06	8.42684e+06	2.39135e+06	High	High	High	High	High	High	High	High	1
FALSE	High	Master Protein	P62249	Small ribosomal subunit protein uS9 OS=Homo sapiens OX=9606 GN=RPS16 PE=1 SV=2	0	63.133	56	11	351	11	146	16.4	10.21	768.63	11	1.578	0.0693813	104.31	106.6	93.4			106.6	93.4	4	4	1.29456e+09	9.49066e+08	8.52787e+08	5.67519e+08	9.79601e+08	5.42281e+08	1.13672e+09	6.34859e+08	High	High	High	High	High	High	High	High	1
FALSE	High	None	Q8NFP7	Diphosphoinositol polyphosphate phosphohydrolase 3-alpha OS=Homo sapiens OX=9606 GN=NUDT10 PE=1 SV=1	0	17.075	15	2	23	2	164	18.5	5.68	51.89	2	1.576	0.286555	64.08	128.4	71.6			128.4	71.6	4	4	6.89416e+06	1.00669e+07	3.51009e+06	9.49497e+06	2.84779e+06	6.29659e+06	4.75596e+06	4.27059e+06	High	High	High	High	High	High	High	High	1
FALSE	High	Master Protein	A0A024RBG1	Diphosphoinositol polyphosphate phosphohydrolase NUDT4B OS=Homo sapiens OX=9606 GN=NUDT4B PE=3 SV=1	0	28.219	34	4	27	4	181	20.4	6.35	64.79	4	1.576	0.279391	64.08	132	68			132	68	4	4	7.27806e+06	1.38495e+07	3.51009e+06	1.05235e+07	2.84779e+06	6.29659e+06	4.75596e+06	4.27059e+06	High	High	High	High	High	High	High	High	1
FALSE	High	None	Q96G61	Diphosphoinositol polyphosphate phosphohydrolase 3-beta OS=Homo sapiens OX=9606 GN=NUDT11 PE=1 SV=1	0	17.075	15	2	23	2	164	18.5	5.99	51.89	2	1.576	0.286555	64.08	128.4	71.6			128.4	71.6	4	4	6.89416e+06	1.00669e+07	3.51009e+06	9.49497e+06	2.84779e+06	6.29659e+06	4.75596e+06	4.27059e+06	High	High	High	High	High	High	High	High	1
FALSE	High	Master Protein Candidate	Q9NZJ9	Diphosphoinositol polyphosphate phosphohydrolase 2 OS=Homo sapiens OX=9606 GN=NUDT4 PE=1 SV=2	0	28.219	34	4	27	4	180	20.3	6.35	64.79	4	1.576	0.279391	64.08	132	68			132	68	4	4	7.27806e+06	1.38495e+07	3.51009e+06	1.05235e+07	2.84779e+06	6.29659e+06	4.75596e+06	4.27059e+06	High	High	High	High	High	High	High	High	1
FALSE	High	Master Protein	P14209	CD99 antigen OS=Homo sapiens OX=9606 GN=CD99 PE=1 SV=1	0	38.005	15	3	63	3	185	18.8	4.75	177.97	3	1.576	0.233521	116.9	112.1	87.9			112.1	87.9	4	4	1.23531e+07	1.0785e+07	2.13838e+07	1.69979e+07	1.38988e+07	2.023e+07	9.28778e+06	6.47348e+06	High	High	High	High	High	High	High	High	1
FALSE	High	Master Protein	Q93052	Lipoma-preferred partner OS=Homo sapiens OX=9606 GN=LPP PE=1 SV=1	0	112.735	52	18	81	18	612	65.7	7.37	193.41	18	1.576	0.128342	60.08	136.8	63.2			136.8	63.2	4	4	2.12716e+07	8.2935e+07	1.63483e+07	5.57127e+07	6.44889e+06	3.57128e+07	7.07083e+06	4.57641e+07	High	High	High	High	High	High	High	High	1
FALSE	High	Master Protein	Q9BUZ4	TNF receptor-associated factor 4 OS=Homo sapiens OX=9606 GN=TRAF4 PE=1 SV=1	0	18.07	13	4	8	4	470	53.5	8.15	27.09	4	1.576	0.330711	103.45	138.9	61.1			138.9	61.1	4	4	4.32057e+06	3.28292e+06	2.99791e+06	2.03099e+06	1.40108e+06	4.69532e+06	1.35803e+06	1.06422e+06	High	High	High	Peak Found	Peak Found	Peak Found	Peak Found	Peak Found	1
FALSE	High	Master Protein	O15297	Protein phosphatase 1D OS=Homo sapiens OX=9606 GN=PPM1D PE=1 SV=1	0	11.922	6	3	9	3	605	66.6	8.94	23.75	3	1.576	0.447959	57.43	146.9	53.1			146.9	53.1	3	3	6.30801e+06	1.72004e+06		343720	620996		1.18601e+06	359219	High	High	n/a	Peak Found	Peak Found	High	High	High	1
FALSE	High	None	Q9UPE1	SRSF protein kinase 3 OS=Homo sapiens OX=9606 GN=SRPK3 PE=1 SV=2	0	12.695	4	2	16	0	567	62	7.25	32.85	2	1.573	0.288031	91.76	113.6	86.4			113.6	86.4	4	4	6.20366e+06	1.11922e+07	2.29699e+06	8.37832e+06	4.09011e+06	7.34723e+06	1.71174e+06	1.17015e+07	n/a	n/a	n/a	n/a	n/a	n/a	n/a	n/a	2
FALSE	High	Master Protein	P61247	Small ribosomal subunit protein eS1 OS=Homo sapiens OX=9606 GN=RPS3A PE=1 SV=2	0	229.19	74	29	798	29	264	29.9	9.73	1882.8	29	1.572	0.0716369	86.57	118.3	81.7			118.3	81.7	4	4	1.858e+09	1.99935e+09	1.58643e+09	1.5321e+09	1.17166e+09	1.13807e+09	1.30856e+09	1.19769e+09	High	High	High	High	High	High	High	High	1
FALSE	High	Master Protein	O15121	Sphingolipid delta(4)-desaturase DES1 OS=Homo sapiens OX=9606 GN=DEGS1 PE=1 SV=1	0	33.522	16	4	23	4	323	37.8	7.46	82.76	4	1.572	0.354148	80.85	120.7	79.3			120.7	79.3	4	4	7.4981e+06	4.15342e+06	2.28624e+06	1.06539e+06	3.10188e+06	1.12119e+06	3.19065e+06	1.32014e+06	High	High	High	High	High	Peak Found	Peak Found	High	1
FALSE	High	Master Protein	P32321	Deoxycytidylate deaminase OS=Homo sapiens OX=9606 GN=DCTD PE=1 SV=2	0	113.035	86	12	72	12	178	20	7.56	229.93	12	1.571	0.192333	101.09	127.1	72.9			127.1	72.9	4	4	5.14021e+07	4.15661e+07	1.59427e+07	9.9274e+06	2.51933e+07	1.4017e+07	1.55792e+07	3.1749e+06	High	High	High	High	High	High	High	High	1
FALSE	High	Master Protein	Q00613	Heat shock factor protein 1 OS=Homo sapiens OX=9606 GN=HSF1 PE=1 SV=1	0	67.307	30	12	52	12	529	57.2	5.19	147.71	12	1.571	0.230172	78.95	112.4	87.6			112.4	87.6	4	4	1.52301e+07	2.81761e+07	1.42304e+07	1.1799e+07	9.78118e+06	1.34724e+07	5.99283e+06	1.38923e+07	High	High	High	High	High	High	High	High	1	Acetyl [N-Term]
FALSE	High	Master Protein	Q6UW68	Transmembrane protein 205 OS=Homo sapiens OX=9606 GN=TMEM205 PE=1 SV=1	0	40.362	30	6	74	6	189	21.2	8.62	190.67	6	1.57	0.113559	86.66	128.1	71.9			128.1	71.9	4	4	3.42759e+07	4.27906e+07	3.70836e+07	4.05585e+07	1.57146e+07	1.60157e+07	2.95655e+07	4.5586e+07	High	High	High	High	High	High	High	High	1
FALSE	High	Master Protein	Q53FV1	ORM1-like protein 2 OS=Homo sapiens OX=9606 GN=ORMDL2 PE=1 SV=2	0	34.626	47	5	37	3	153	17.4	9.64	109.6	5	1.57	0.123089	62.45	125	75			125	75	4	4	3.59833e+07	5.26412e+07	2.03508e+07	3.59953e+07	1.68336e+07	1.96153e+07	2.37459e+07	3.46625e+07	High	High	High	High	High	High	High	High	1	Acetyl [N-Term]
FALSE	High	Master Protein	Q8WV28	B-cell linker protein OS=Homo sapiens OX=9606 GN=BLNK PE=1 SV=2	0	32.157	30	8	11	8	456	50.4	8.16	28.26	8	1.568	0.462658	114.85	170.3	29.7			170.3	29.7	4	4	6.67453e+06	6.57432e+06	1.21614e+06	380605	429392	251717	564553	1.16712e+06	High	High	Peak Found	Peak Found	Peak Found	High	Peak Found	Peak Found	1
FALSE	High	Master Protein	O60888	Protein CutA OS=Homo sapiens OX=9606 GN=CUTA PE=1 SV=2	0	51.458	41	5	50	5	179	19.1	5.5	191.64	5	1.568	0.124556	120.88	132	68			132	68	4	4	9.19498e+07	4.71436e+07	2.41496e+07	4.13082e+07	4.76247e+07	1.8273e+07	2.83001e+07	1.21936e+06	High	High	High	High	High	High	High	Peak Found	1
FALSE	High	Master Protein	O00767	Stearoyl-CoA desaturase OS=Homo sapiens OX=9606 GN=SCD PE=1 SV=2	0	17.378	9	3	20	3	359	41.5	9	37.09	3	1.567	0.453056	130.78	155.6	44.4			155.6	44.4	4	4	1.53744e+06	2.22727e+06	3.70632e+06	81741.8	976984	285860	1.86264e+06	116165	High	Peak Found	High	Peak Found	High	Peak Found	High	Peak Found	1
FALSE	High	Master Protein	Q9Y281	Cofilin-2 OS=Homo sapiens OX=9606 GN=CFL2 PE=1 SV=1	0	70.616	72	12	231	6	166	18.7	7.88	563.97	12	1.566	0.202851	86.88	122.4	77.6			122.4	77.6	4	4	3.13974e+07	1.82098e+07	9.16142e+06	1.23673e+07	1.82649e+07	1.12244e+07	7.25276e+06	8.05552e+06	High	High	High	High	High	High	High	High	1
FALSE	High	Master Protein	O75880	Protein SCO1 homolog, mitochondrial OS=Homo sapiens OX=9606 GN=SCO1 PE=1 SV=1	0	49.671	39	9	65	9	301	33.8	8.88	166.95	9	1.566	0.0878658	117.19	140.4	59.6			140.4	59.6	4	4	1.77729e+07	6.75025e+07	3.19004e+07	1.73277e+08	1.29895e+07	1.08222e+07	3.62154e+07	2.9918e+07	High	High	High	High	High	High	High	High	1
FALSE	High	Master Protein	Q8NI22	Multiple coagulation factor deficiency protein 2 OS=Homo sapiens OX=9606 GN=MCFD2 PE=1 SV=1	0	102.152	68	5	66	5	146	16.4	4.63	243.09	5	1.566	0.22236	87.65	122.7	77.3			122.7	77.3	4	4	1.59054e+07	5.52607e+07	1.14985e+07	3.17155e+07	1.60987e+07	2.72752e+07	1.10863e+07	1.24264e+07	High	High	High	High	High	High	High	High	1
FALSE	High	Master Protein	P42766	Large ribosomal subunit protein uL29 OS=Homo sapiens OX=9606 GN=RPL35 PE=1 SV=2	0	43.569	38	7	82	7	123	14.5	11.05	159.23	7	1.566	0.0698986	64.8	127.3	72.7			127.3	72.7	4	4	4.27484e+08	4.44291e+08	3.60115e+08	4.92383e+08	2.50862e+08	3.49879e+08	1.90263e+08	2.47427e+08	High	High	High	High	High	High	High	High	1
FALSE	High	Master Protein	P38159	RNA-binding motif protein, X chromosome OS=Homo sapiens OX=9606 GN=RBMX PE=1 SV=3	0	186.722	55	30	487	11	391	42.3	10.05	1215.96	30	1.565	0.0745407	104.82	111.7	88.3			111.7	88.3	4	4	2.98223e+08	3.92307e+08	7.02414e+08	8.55213e+08	3.01705e+08	4.32459e+08	3.97629e+08	4.49039e+08	High	High	High	High	High	High	High	High	1
FALSE	High	Master Protein	P52888	Thimet oligopeptidase OS=Homo sapiens OX=9606 GN=THOP1 PE=1 SV=2	0	132.266	42	24	203	24	689	78.8	6.05	594.06	24	1.564	0.0588156	97.32	120.9	79.1			120.9	79.1	4	4	1.46776e+08	1.3546e+08	7.14509e+07	5.80321e+07	8.77022e+07	4.97829e+07	8.31866e+07	4.93426e+07	High	High	High	High	High	High	High	High	1
FALSE	High	Master Protein	Q8WUH2	Transforming growth factor-beta receptor-associated protein 1 OS=Homo sapiens OX=9606 GN=TGFBRAP1 PE=1 SV=1	0	14.85	8	4	10	4	860	97.1	6.55	36.66	4	1.564	0.403711	134.3	134.9	65.1			134.9	65.1	4	4	4.74187e+06	2.05758e+06	3.63689e+06	703934	7.90985e+06	490836	3.54247e+06	118050	High	High	Peak Found	Peak Found	High	Peak Found	Peak Found	Peak Found	1
FALSE	High	Master Protein	Q9BT17	Mitochondrial ribosome-associated GTPase 1 OS=Homo sapiens OX=9606 GN=MTG1 PE=1 SV=2	0	48.989	43	12	33	12	334	37.2	9.47	82.43	12	1.564	0.317672	90.42	108	92			108	92	4	4	6.05416e+06	7.32314e+06	6.97145e+06	5.51482e+06	6.01913e+06	1.7075e+06	7.06008e+06	5.08162e+06	High	High	High	High	High	High	High	High	1
FALSE	High	Master Protein	P84090	Enhancer of rudimentary homolog OS=Homo sapiens OX=9606 GN=ERH PE=1 SV=1	0	59.028	46	7	117	7	104	12.3	5.92	264.26	7	1.564	0.0788135	110.94	126.2	73.8			126.2	73.8	4	4	1.48793e+08	3.38449e+08	1.16586e+08	2.49248e+08	1.02775e+08	1.9829e+08	7.88976e+07	1.23419e+08	High	High	High	High	High	High	High	High	1
FALSE	High	Master Protein	Q15018	BRISC complex subunit Abraxas 2 OS=Homo sapiens OX=9606 GN=ABRAXAS2 PE=1 SV=2	0	41.902	34	11	40	11	415	46.9	6.21	109.64	11	1.563	0.214853	69.93	122	78			122	78	4	4	1.21762e+07	1.83931e+07	8.83495e+06	1.35154e+07	8.71123e+06	1.11973e+07	4.53398e+06	7.73299e+06	High	High	High	High	High	High	High	High	1
FALSE	High	Master Protein	P62829	Large ribosomal subunit protein uL14 OS=Homo sapiens OX=9606 GN=RPL23 PE=1 SV=1	0	100.441	70	12	278	12	140	14.9	10.51	730.08	12	1.563	0.0755441	78.56	116.7	83.3			116.7	83.3	4	4	9.25399e+08	8.59444e+08	5.3739e+08	4.66892e+08	8.06281e+08	5.64328e+08	4.1676e+08	3.70474e+08	High	High	High	High	High	High	High	High	1
FALSE	High	Master Protein	Q8IXM6	Nurim OS=Homo sapiens OX=9606 GN=NRM PE=1 SV=1	0	23.847	26	5	30	5	262	29.4	8.63	74.45	5	1.562	0.279716	103.38	144.1	55.9			144.1	55.9	4	4	1.40757e+07	1.18982e+07	9.87568e+06	8.75932e+06	5.27094e+06	386356	9.94614e+06	3.35111e+06	High	High	High	High	High	High	High	High	1
FALSE	High	Master Protein	Q5T5Y3	Calmodulin-regulated spectrin-associated protein 1 OS=Homo sapiens OX=9606 GN=CAMSAP1 PE=1 SV=2	0	11.535	4	4	4	4	1602	177.9	6.73	11.52	4	1.562	0.491413	70.23	130.3	69.7			130.3	69.7	4	4	1.16984e+06	1.64e+06	486771	649472	320583	677353	287992	1.605e+06	High	High	Peak Found	Peak Found	Peak Found	Peak Found	Peak Found	Peak Found	1
FALSE	High	Master Protein	Q9P107	GEM-interacting protein OS=Homo sapiens OX=9606 GN=GMIP PE=1 SV=2	0.005	4.845	1	1	4	1	970	106.6	5.72	12.6	1	1.562	0.46278	0	121.9	78.1			121.9	78.1	1	1	969097						620540		High	n/a	High	n/a	n/a	n/a	High	n/a	1
FALSE	High	Master Protein	Q9UIV1	CCR4-NOT transcription complex subunit 7 OS=Homo sapiens OX=9606 GN=CNOT7 PE=1 SV=3	0	51.581	35	7	54	7	285	32.7	4.84	139.21	7	1.56	0.211808	102.25	102.7	97.3			102.7	97.3	4	4	3.66584e+07	1.55861e+07	1.09784e+07	6.76561e+06	1.62128e+07	4.35948e+06	2.22436e+07	9.47911e+06	High	High	High	High	High	High	High	High	1
FALSE	High	Master Protein	Q8N9B5	Junction-mediating and -regulatory protein OS=Homo sapiens OX=9606 GN=JMY PE=1 SV=2	0	20.381	10	6	12	6	988	111.4	6.18	36.13	6	1.56	0.386674	79.91	120.3	79.7			120.3	79.7	4	4	2.80588e+06	1.46375e+07	2.01765e+06	513362	1.28555e+06	1.40234e+06	1.77276e+06	1.97675e+06	High	High	High	Peak Found	High	Peak Found	High	Peak Found	1
FALSE	High	Master Protein	Q9H7B4	Histone-lysine N-methyltransferase SMYD3 OS=Homo sapiens OX=9606 GN=SMYD3 PE=1 SV=4	0	15.476	15	5	14	5	428	49.1	7.25	37.07	5	1.559	0.366943	94.24	88.9	111.1			88.9	111.1	4	4	8.79975e+06	582970	8.60083e+06	695540	6.00268e+06	1.92194e+06	4.86389e+06	462171	High	Peak Found	High	Peak Found	High	High	High	Peak Found	1
FALSE	High	Master Protein	O60921	Checkpoint protein HUS1 OS=Homo sapiens OX=9606 GN=HUS1 PE=1 SV=1	0	45.393	33	8	40	8	280	31.7	6.84	107.62	8	1.559	0.214123	91.33	131.1	68.9			131.1	68.9	4	4	1.17788e+07	1.45175e+07	2.98096e+06	1.31035e+07	5.96436e+06	6.78183e+06	6.2823e+06	7.73294e+06	High	High	High	Peak Found	High	High	High	High	1
FALSE	High	Master Protein	O60343	TBC1 domain family member 4 OS=Homo sapiens OX=9606 GN=TBC1D4 PE=1 SV=2	0	53.436	11	11	33	11	1298	146.5	7.01	104.97	11	1.559	0.325682	82.77	117.5	82.5			117.5	82.5	4	4	1.02569e+07	7.921e+06	4.61573e+06	2.65113e+06	3.83362e+06	3.26539e+06	6.34994e+06	4.70663e+06	High	High	High	Peak Found	High	High	High	High	1
FALSE	High	Master Protein	P31947	14-3-3 protein sigma OS=Homo sapiens OX=9606 GN=SFN PE=1 SV=1	0	193.794	80	22	559	17	248	27.8	4.74	1384.57	22	1.559	0.0522815	109.35	122.7	77.3			122.7	77.3	4	4	1.61503e+08	2.7542e+08	6.98077e+07	7.59861e+07	9.0144e+07	8.47487e+07	5.26794e+07	5.75778e+07	High	High	High	High	High	High	High	High	1
FALSE	High	Master Protein	P08134	Rho-related GTP-binding protein RhoC OS=Homo sapiens OX=9606 GN=RHOC PE=1 SV=1	0	82.736	69	12	186	2	193	22	6.58	552.93	12	1.559	0.321554	120.75	90	110			90	110	4	3	1.31631e+07	1.46912e+07	2.35163e+06	3.44614e+06	1.26121e+07	1.03753e+06	8.23527e+06		High	High	High	High	High	High	High	n/a	1
FALSE	High	Master Protein	Q9UBC1	NF-kappa-B inhibitor-like protein 1 OS=Homo sapiens OX=9606 GN=NFKBIL1 PE=1 SV=2	0.001	7.577	7	2	3	2	381	43.2	7.56	8.43	2	1.558	0.552617	83.42	108.1	91.9			108.1	91.9	3	3	1.46783e+06	108034	383231		178142	325871	807876		Peak Found	Peak Found	High	n/a	Peak Found	Peak Found	High	n/a	1
FALSE	High	Master Protein	P10606	Cytochrome c oxidase subunit 5B, mitochondrial OS=Homo sapiens OX=9606 GN=COX5B PE=1 SV=2	0	59.619	67	10	111	10	129	13.7	8.81	286.62	10	1.557	0.0900233	106.48	119.4	80.6			119.4	80.6	4	4	2.99273e+08	3.76702e+08	1.85716e+08	2.71333e+08	2.03092e+08	2.46356e+08	1.37411e+08	1.82037e+08	High	High	High	High	High	High	High	High	1
FALSE	High	Master Protein	O00483	Cytochrome c oxidase subunit NDUFA4 OS=Homo sapiens OX=9606 GN=NDUFA4 PE=1 SV=1	0	25.109	47	6	59	6	81	9.4	9.38	124.92	6	1.556	0.0625995	125.64	129.8	70.2			129.8	70.2	4	4	1.14752e+08	1.38957e+08	7.69456e+07	8.41205e+07	9.30555e+07	6.26025e+07	4.39175e+07	4.50465e+07	High	High	High	High	High	High	High	High	1
FALSE	High	Master Protein	Q9NQB0	Transcription factor 7-like 2 OS=Homo sapiens OX=9606 GN=TCF7L2 PE=1 SV=2	0.001	7.928	4	2	5	2	619	67.9	8.53	12.89	2	1.555	0.463508	136.93	126.7	73.3			126.7	73.3	3	4	1.04091e+06	1.61075e+06	1.11301e+06		245801	1.68584e+06	152352	5.20588e+06	High	Peak Found	High	n/a	High	Peak Found	Peak Found	Peak Found	1
FALSE	High	None	Q7Z4I7	LIM and senescent cell antigen-like-containing domain protein 2 OS=Homo sapiens OX=9606 GN=LIMS2 PE=1 SV=1	0	43.029	16	6	21	6	341	38.9	8.05	52.39	6	1.555	0.317956	101.52	130.8	69.2			130.8	69.2	4	4	4.33138e+06	5.50154e+06	5.28262e+06	7.90546e+06	2.24328e+06	2.07785e+06	4.83449e+06	3.6229e+06	High	High	High	High	High	High	High	High	1
FALSE	High	Master Protein	Q9Y2E5	Epididymis-specific alpha-mannosidase OS=Homo sapiens OX=9606 GN=MAN2B2 PE=1 SV=4	0	9.292	4	3	3	3	1009	113.9	7.24	8.49	3	1.555	0.500202	114.76	36.6	163.4			36.6	163.4	3	3	1.32836e+06	289619	469647		2.09378e+06	484822	2.50621e+06		High	Peak Found	Peak Found	n/a	High	Peak Found	Peak Found	n/a	1
FALSE	High	Master Protein	Q8TD55	Pleckstrin homology domain-containing family O member 2 OS=Homo sapiens OX=9606 GN=PLEKHO2 PE=1 SV=1	0	51.021	32	12	45	12	490	53.3	5.43	153.61	12	1.554	0.224777	109.13	125.4	74.6			125.4	74.6	4	4	1.13711e+07	2.30455e+07	1.4101e+07	1.79252e+07	4.71681e+06	7.86473e+06	1.16664e+07	1.13754e+07	High	High	High	High	High	High	High	High	1	Acetyl [N-Term]
[truncated: 6,117 more rows]

## Sheet: dysregulated proteins
Checked	Protein FDR Confidence: Combined	Master	Accession	Description	Exp. q-value: Combined	Sum PEP Score	Coverage [%]	# Peptides	# PSMs	# Unique Peptides	# AAs	MW [kDa]	calc. pI	Score Sequest HT: Sequest HT	# Peptides (by Search Engine): Sequest HT	Abundance Ratio: (2 Ca N FORSK) / (4 CA L FORSK)	Abundance Ratio P-Value: (2 Ca N FORSK) / (4 CA L FORSK)	Abundance Ratio Variability [%]: (2 Ca N FORSK) / (4 CA L FORSK)	Abundances (Grouped): 2 Ca N FORSK	Abundances (Grouped): 4 CA L FORSK	Abundances (Grouped) CV [%]: 2 Ca N FORSK	Abundances (Grouped) CV [%]: 4 CA L FORSK	Abundances (by Bio. Rep.): 2 Ca N FORSK,ca norm forsk	Abundances (by Bio. Rep.): 4 CA L FORSK,ca low forsk	Abundances (by Bio. Rep.) Count: 2 Ca N FORSK,ca norm forsk	Abundances (by Bio. Rep.) Count: 4 CA L FORSK,ca low forsk	Found in Sample: F7: Sample, 2 Ca N FORSK, ca norm forsk	Found in Sample: F9: Sample, 2 Ca N FORSK, ca norm forsk	Found in Sample: F23: Sample, 2 Ca N FORSK, ca norm forsk	Found in Sample: F32: Sample, 2 Ca N FORSK, ca norm forsk	Found in Sample: F15: Sample, 4 CA L FORSK, ca low forsk	Found in Sample: F17: Sample, 4 CA L FORSK, ca low forsk	Found in Sample: F38: Sample, 4 CA L FORSK, ca low forsk	Found in Sample: F40: Sample, 4 CA L FORSK, ca low forsk	# Protein Groups	Modifications
[truncated: 641 more rows]
